# Supplementary material for: Stochastic pausing at latent HIV-1 promoters generates transcriptional bursting
Source: Nat Commun. 2021 Jul 23;12:4503. doi: 10.1038/s41467-021-24462-5 (PMC8302722; doi:10.1038/s41467-021-24462-5)
Supplement: Supplementary file 3 — Source Data [file 41467_2021_24462_MOESM3_ESM.zip]

Archive with 62 entries (55 files):
- _Source_data_zip/
- _Source_data_zip/Source_data_short_movies_Fig2&8/
- _Source_data_zip/Source_data_short_movies_Fig2&8/Short_Movie_Raw_Data_Table_High_Tat1.xlsx
- __MACOSX/
- __MACOSX/_Source_data_zip/
- __MACOSX/_Source_data_zip/Source_data_short_movies_Fig2&8/
- __MACOSX/_Source_data_zip/Source_data_short_movies_Fig2&8/._Short_Movie_Raw_Data_Table_High_Tat1.xlsx
- _Source_data_zip/Source_data_short_movies_Fig2&8/Short_Movie_Raw_Data_Table_latent_Clone12.xlsx
- __MACOSX/_Source_data_zip/Source_data_short_movies_Fig2&8/._Short_Movie_Raw_Data_Table_latent_Clone12.xlsx
- _Source_data_zip/Source_data_short_movies_Fig2&8/Short_Movie_Raw_Data_Table_No_Tat2.xlsx
- __MACOSX/_Source_data_zip/Source_data_short_movies_Fig2&8/._Short_Movie_Raw_Data_Table_No_Tat2.xlsx
- _Source_data_zip/Source_data_short_movies_Fig2&8/readme
- __MACOSX/_Source_data_zip/Source_data_short_movies_Fig2&8/._readme
- _Source_data_zip/Source_data_short_movies_Fig2&8/Short_Movie_Raw_Data_Table_High_Tat4.xlsx
- __MACOSX/_Source_data_zip/Source_data_short_movies_Fig2&8/._Short_Movie_Raw_Data_Table_High_Tat4.xlsx
- _Source_data_zip/Source_data_short_movies_Fig2&8/Short_Movie_Raw_Data_Table_Low_Tat.xlsx
- __MACOSX/_Source_data_zip/Source_data_short_movies_Fig2&8/._Short_Movie_Raw_Data_Table_Low_Tat.xlsx
- _Source_data_zip/Source_data_short_movies_Fig2&8/Short_Movie_Raw_Data_Table_High_Tat3.xlsx
- __MACOSX/_Source_data_zip/Source_data_short_movies_Fig2&8/._Short_Movie_Raw_Data_Table_High_Tat3.xlsx
- _Source_data_zip/Source_data_short_movies_Fig2&8/Short_Movie_Raw_Data_Table_No_Tat1.xlsx
- __MACOSX/_Source_data_zip/Source_data_short_movies_Fig2&8/._Short_Movie_Raw_Data_Table_No_Tat1.xlsx
- _Source_data_zip/Source_data_short_movies_Fig2&8/Short_Movie_Raw_Data_Table_High_Tat2.xlsx
- __MACOSX/_Source_data_zip/Source_data_short_movies_Fig2&8/._Short_Movie_Raw_Data_Table_High_Tat2.xlsx
- __MACOSX/_Source_data_zip/._Source_data_short_movies_Fig2&8
- _Source_data_zip/Figure_7AB_S3_ChIP.xlsx
- __MACOSX/_Source_data_zip/._Figure_7AB_S3_ChIP.xlsx
- _Source_data_zip/.DS_Store
- __MACOSX/_Source_data_zip/._.DS_Store
- _Source_data_zip/Source_data_long_movies_Fig3&8/
- _Source_data_zip/Source_data_long_movies_Fig3&8/Long_Movie_Raw_Data_Table_High_Tat.xlsx
- __MACOSX/_Source_data_zip/Source_data_long_movies_Fig3&8/
- __MACOSX/_Source_data_zip/Source_data_long_movies_Fig3&8/._Long_Movie_Raw_Data_Table_High_Tat.xlsx
- _Source_data_zip/Source_data_long_movies_Fig3&8/Long_Movie_Raw_Data_Table_Low_Tat2.xlsx
- __MACOSX/_Source_data_zip/Source_data_long_movies_Fig3&8/._Long_Movie_Raw_Data_Table_Low_Tat2.xlsx
- _Source_data_zip/Source_data_long_movies_Fig3&8/Long_Movie_Raw_Data_Table_No_Tat3.xlsx
- __MACOSX/_Source_data_zip/Source_data_long_movies_Fig3&8/._Long_Movie_Raw_Data_Table_No_Tat3.xlsx
- _Source_data_zip/Source_data_long_movies_Fig3&8/Long_Movie_Raw_Data_Table_No_Tat2.xlsx
- __MACOSX/_Source_data_zip/Source_data_long_movies_Fig3&8/._Long_Movie_Raw_Data_Table_No_Tat2.xlsx
- _Source_data_zip/Source_data_long_movies_Fig3&8/readme
- __MACOSX/_Source_data_zip/Source_data_long_movies_Fig3&8/._readme
- _Source_data_zip/Source_data_long_movies_Fig3&8/Long_Movie_Raw_Data_Table_No_Tat1.xlsx
- __MACOSX/_Source_data_zip/Source_data_long_movies_Fig3&8/._Long_Movie_Raw_Data_Table_No_Tat1.xlsx
- _Source_data_zip/Source_data_long_movies_Fig3&8/Long_Movie_Raw_Data_Table_Low_Tat1.xlsx
- __MACOSX/_Source_data_zip/Source_data_long_movies_Fig3&8/._Long_Movie_Raw_Data_Table_Low_Tat1.xlsx
- _Source_data_zip/Source_data_long_movies_Fig3&8/Long_Movie_Raw_Data_Table_Latent_Clone12.xlsx
- __MACOSX/_Source_data_zip/Source_data_long_movies_Fig3&8/._Long_Movie_Raw_Data_Table_Latent_Clone12.xlsx
- __MACOSX/_Source_data_zip/._Source_data_long_movies_Fig3&8
- _Source_data_zip/Figure_S1A_WesternBlot.tif
- __MACOSX/_Source_data_zip/._Figure_S1A_WesternBlot.tif
- _Source_data_zip/Figure_1D-K_smFISH_counts.xlsx
- __MACOSX/_Source_data_zip/._Figure_1D-K_smFISH_counts.xlsx
- _Source_data_zip/Figure_8B_smFISH_counts.xlsx
- __MACOSX/_Source_data_zip/._Figure_8B_smFISH_counts.xlsx
- _Source_data_zip/Figure_2H_convoy_analysis.xlsx
- __MACOSX/_Source_data_zip/._Figure_2H_convoy_analysis.xlsx
- _Source_data_zip/Figure_S1C_dCas9_smFISH_counts.xlsx
- __MACOSX/_Source_data_zip/._Figure_S1C_dCas9_smFISH_counts.xlsx
- _Source_data_zip/Figure_S2C_BAY_smFISH_counts.xlsx
- __MACOSX/_Source_data_zip/._Figure_S2C_BAY_smFISH_counts.xlsx
- _Source_data_zip/Figure_6FG_smFISH_vs_Predicted.xlsx
- __MACOSX/_Source_data_zip/._Figure_6FG_smFISH_vs_Predicted.xlsx
- __MACOSX/.__Source_data_zip
