# Supplementary material for: Stochastic pausing at latent HIV-1 promoters generates transcriptional bursting
Source: Nat Commun. 2021 Jul 23;12:4503. doi: 10.1038/s41467-021-24462-5 (PMC8302722; doi:10.1038/s41467-021-24462-5)
Supplement: Supplementary file 3 — Source Data [file 41467_2021_24462_MOESM3_ESM.zip › _Source_data_zip/Source_data_short_movies_Fig2&8/Short_Movie_Raw_Data_Table_High_Tat1.xlsx]

## Sheet: Feuil1
Time	Site1	Site2	Site3	Site4	Site5	Site6	Site7	Site8	Site9	Site10	Site11	Site12	Site13	Site14	Site15	Site16	Site17	Site18	Site19	Site20	Site21	Site22	Site23	Site24	Site25	Site26
0	16.43	65.48	20.25	57.96	41.08	17.53	41	22.53	0	10.55	105.52	39.49	0	15.04	29.59	55.97	32.66	39.35	42.86	2.54	33.57	43.3	28.24	87.04	9.68	19.46
3	17.06	63.04	19.47	53.77	41.82	17.43	39.17	21.54	0	10.84	111.82	39.33	0.72	16.16	26.79	53.52	32.31	37.62	36.32	2.35	33.47	37.27	27.01	88.89	9.78	17.64
6	20.29	62.11	17.89	52.86	38.02	13.96	36.7	22.86	0	10.47	110.17	30.61	0	16.42	27.67	56.06	31.63	37.4	38	2.92	34.36	33.47	27.2	91.87	8.35	16.15
9	17.8	64.01	18.12	51.34	40.87	15.49	39.95	22.83	0	9.68	110.23	35.45	0	16.15	28.53	55.11	30.82	37.33	34.53	2.58	32.54	34.36	27.44	97.43	8.33	18.55
12	16.62	61.9	16.29	50.23	34.72	16.14	40.68	22.16	0	8.07	109.38	34.71	0.58	15.27	25.17	55.39	28.13	33.66	38.18	1.82	33.86	34.95	26.46	97.31	8.43	19.37
15	15.26	69.31	14.98	52.47	33.37	14.33	37.22	22.89	0	10.23	104.47	37.68	0	16.01	26.62	53.47	31.31	33.09	36.61	1.58	33.39	35.9	28.97	91.69	7.42	21.03
18	16.93	62.63	15.66	53.88	31.89	14.51	38.77	22.12	0	7.26	101.42	34.19	0.67	14.41	27.14	51.21	29.91	34.8	35.51	1.61	32.95	36.98	27.28	86.5	7.55	18.79
21	14.74	61	17.93	52.38	34.98	14.96	38.8	22.91	0	8.14	99.55	39.6	1.02	14.92	25.93	55.26	30.88	39.08	31.9	2.25	34.61	39.58	27.88	88.67	7.12	21.81
24	11.96	61.79	19.37	53.67	37.09	13.51	38.78	23.03	0	8.71	103.12	39.25	0	15.02	27.07	53.16	28.42	35.93	33.56	2.88	31.95	39.17	26.01	93.22	6.7	19.23
27	12.04	61.85	19.72	57.97	33.94	13.06	36.96	23.68	0	9.75	114.02	41.9	0	15.6	28	49.6	28.99	39.03	33.01	1.05	30	37.12	27.68	93.49	6.53	22.23
30	8.91	60.94	18.19	49.51	38.39	13.15	36.33	25.87	0	12.06	109.11	36.03	0.57	14.13	25.27	42.25	35.36	35.22	33.7	0	31.87	36.44	28.95	85.31	6.17	23.95
33	10.59	61.46	19.89	52.63	35.97	11.92	38.5	23.98	0	9.29	106.04	37.11	0.54	13.47	26.44	39.22	32.95	35.65	33.77	1.02	27.3	33.4	27.83	87.45	5.59	24.04
36	10.8	61.86	20.17	55.62	34.29	12.77	39.46	23.48	0	6.96	108.32	35.42	0.88	15.35	27.87	31.21	31.93	36.02	32.09	0	30.52	34.26	26.87	86.32	6.59	26.39
39	8.55	62.05	21.03	50.39	41.08	12.14	37.2	23.76	0	4.58	102.68	38.72	0	14.95	26.7	36.23	37.04	35.66	30.96	0	30.09	30.66	29.39	87.99	6.85	25.18
42	9.15	71.25	20.28	46.55	37.13	11.15	35.37	23.41	0	6.03	99.76	41.11	0	14.85	25.95	36.23	35.5	32.9	30.73	0.83	25.28	31.98	28.62	89.43	8.13	24.73
45	10.36	74.29	19.58	52.07	38.17	11.11	39	23.18	0	4.71	99.03	44.49	0	15.22	26.34	37.11	37.88	34.02	31.44	0	23.26	31.92	27	90.18	8.17	25.67
48	10.45	73.22	19.95	53.88	39.26	12.38	39.98	25.39	0	4.02	91	42.29	0	13.58	26.36	38.58	39.89	35.01	30.82	0	29.6	31.64	29.6	89.78	7.65	26.79
51	12.57	75.65	21.77	54.83	38.12	11.17	40.39	22.79	0	5.67	88.58	41	0	11.78	28.19	38.14	41.65	34.27	32.62	0	28.72	29.66	27.41	89.23	8.53	23.73
54	10.75	84.33	20.65	62.64	42.16	9.16	40.24	23.91	0	7.34	97.13	40.94	0	11.74	29.4	39.21	39.28	37.04	29.53	0	27.72	28.66	26.92	90.29	8.85	23.43
57	11.15	79.88	21.81	68.08	40.05	10.13	36.11	22.07	0	6.08	98.09	43.84	0	12.78	31.32	39.01	39.22	30.83	27.13	0	28.57	30.17	26.88	91.44	10.05	24.32
60	9.8	77.25	20.94	65.94	37.09	9.87	36.53	22.95	0	6.56	94.08	45.2	0	12.72	28.88	39.43	35.82	33.95	27.88	0	24.41	32.13	30.71	90.44	9.28	25.1
63	7.59	82.14	20.45	64.84	38.25	11.38	38.64	22.3	0	8.1	93.33	48.72	0	13.1	33.62	39.06	34.65	32.01	29.34	1.28	19.63	28.91	30.53	95.63	11.25	26.06
66	9.56	79.61	19.2	63.64	40.18	9.97	41.17	23.17	0	8.37	94.46	43.5	0	12.14	30.64	36.69	31.54	30.82	28.29	0	17.24	30.09	31.43	94.62	11.5	24.8
69	8.47	78.35	21.22	65.35	38.33	9.9	41.22	20.46	0	9.36	86.92	45.13	0	12.21	32.44	35.79	33.51	9	27.14	0	17.88	30.87	25.82	97.31	13.09	26.6
72	7.75	80.55	22.2	65.72	42.14	8.24	39.8	20.37	0.82	12.05	87.16	49.41	0	11.34	30.07	35.33	34.59	28.48	27.53	0	13.47	27.1	29.7	96.33	12.83	25.98
75	6.51	84	22.54	65.34	47.79	6.92	40.64	21.34	0	11.9	85.91	44.68	0.64	11.68	30.1	35.35	36.15	32.17	25.53	1.4	16.65	28.29	31.07	92.36	13.76	25.33
78	6	83.56	20.59	62.22	48.22	7.04	39.45	21.76	0.7	11.77	88.3	42.69	0	11.63	31.33	34.19	37.01	30.67	24.56	0	20.35	30.3	21.94	92.73	14.02	24.88
81	4.61	75.38	22.7	62.21	42.9	5.55	39.62	21.17	0.51	12.61	79.37	43.35	0	9.5	35.63	33.54	38.37	28.97	27.26	0	26.96	26.81	26.97	93.35	14.22	25.08
84	4.36	73.56	23.63	67.04	46.16	5.24	37.19	21.61	1.52	14.22	81.23	49.37	0	10.37	37	32	38.66	27.8	26	0	20.58	26.38	24.14	89.84	15.42	25.05
87	5.52	80.39	19.45	70.42	44.84	4.92	38.68	20.8	1.47	14.28	82.15	53.61	0.76	11.44	39.96	30.12	37.28	28.29	28.34	0.54	20.82	28.34	26.11	91.8	15.05	25.74
90	4.05	85.28	18.1	70.27	40.48	5.81	36.78	20.72	0.57	12.83	85	55.29	0	10.97	44.55	31.8	37.21	26.99	28.29	0	20.31	23.58	28.21	91.03	16.18	24.49
93	4.71	86.12	18.79	68.86	45.61	6.4	36.89	16.5	0.83	13.03	76.71	52.4	0.5	10.83	40.16	28.31	36.49	24.11	27.42	0	23.52	22.31	27.67	85.54	16.35	25.79
96	6.59	81.8	21.12	64.68	45.88	5.6	38.45	17.56	0.92	15.78	86.34	53.05	0	10.65	41.45	28.86	35.28	27.24	25.62	0	24.77	25.42	30.22	82.56	18.41	26.44
99	7.39	90.33	19.14	60.27	46.25	6.79	35.89	16.71	0.84	13.02	76.35	56.85	0	9.63	40.66	26.85	38.37	26.82	25.82	0	30.19	26.05	31.86	74.7	15.67	25.16
102	6.28	84.83	18.45	70.85	47.46	6.86	35.95	15.06	1.35	16.57	72.2	59.84	1.58	10.81	40.36	25.73	34.58	27.48	23.13	0	25.96	23.61	31.8	73.57	17.4	23.99
105	9.86	77.72	19.33	60.65	50.39	4.41	35.08	14.44	0.93	15.49	80.27	56.86	0.73	9.83	41.18	23.65	33.98	26.3	23.33	0	24.16	28.71	34.27	74.74	15.88	25.34
108	9.74	78.24	20.73	57.05	51.66	5.97	38.04	15.56	1.05	15.19	77.92	54.85	0.78	10.86	41.44	24.98	37.17	25.99	21.41	0	26.72	23.57	28.6	75.15	17.35	24.69
111	6.32	78.82	19.51	49.25	47.92	6.03	36.66	10.28	1.23	16.36	69.03	56.56	0	10.29	43.54	24.69	37.87	26.89	22.53	0	27.9	22.24	29.6	74.51	17.67	22.88
114	8.35	83.25	19.42	54.29	51.32	5.71	40.1	13.7	1.37	16.92	77.53	55.46	0	9.93	40.51	24.03	39.09	25.8	19.92	0	25.71	22.2	33.23	63.88	17.82	22
117	12.64	81.62	18.72	62.35	44.73	6.81	37.9	11.61	1.03	17.74	79.69	54.11	0.63	10.11	44	21.03	43.6	24.91	15.52	0	26.82	19.91	33.4	66.57	16.97	22.9
120	12.48	80.85	19.31	59.55	52.74	6.26	39.61	12.3	1.32	17.72	80.25	59.86	0.65	9.29	42.63	19.91	44.76	27.21	17.62	0	26.52	18.83	35.5	68.64	17.53	20.01
123	12.33	81.98	19.05	53.14	43.74	6.71	42.11	12.09	1.6	19.23	83.96	54.96	1.21	9.8	39.57	19.08	42.85	26.54	17.22	0	29.06	20.64	34.52	69.58	17.19	19.94
126	14.88	77.94	18.82	55.18	42.95	6.76	39.44	12.65	1.69	18.33	77.24	60.6	0	9.8	40.01	16.96	43.22	26.48	18.89	0	29.55	21.13	30.91	71.72	17.19	20.3
129	15.06	82.71	18.8	58.64	42.81	6.78	38.44	14.54	1.62	18	82.72	57.2	0	8.63	47.18	15.72	45.22	24.16	17.63	0	35.25	22.35	30.66	71.45	14.6	20.45
132	15.08	78.64	19	57.4	44.84	6.57	36.07	15.43	1.99	18.53	77.33	53.18	0	8.94	42.54	16.13	42.75	24.81	18.03	0	34	19.4	31.15	73.75	15.79	23.7
135	15.46	79.14	17.82	57.98	42.46	7.8	37.59	13.74	1.98	19.07	84.21	54.84	0.59	10.94	48.13	13.24	47.95	22.95	15.22	0	36.73	17.53	31.46	70.55	13.93	22.65
138	15.07	77.91	20.56	53.19	40.09	8.32	37.21	15.06	1.94	19.5	84.33	49.8	1.18	10.82	46.55	12.98	46.13	21.24	16.06	0	36.68	18.52	31.35	72.08	14.28	22.24
141	15.53	79.77	19.67	58.8	39.47	8.86	33.77	14.12	2.13	18.4	76.84	55.3	0.78	10.25	47.99	13.87	43.4	22.07	14.94	0	37.21	17.53	28.79	74.6	14.08	23.87
144	17.2	82.49	17.96	52.18	40.78	8.95	35.71	14.35	1.94	16.87	74.58	59.51	0	10.53	44.37	12	46.81	24.54	16.65	0	38.48	18.71	27.68	77.87	12.62	22.7
147	17.58	80.64	20.07	60.82	37.48	9.3	37.18	14.41	2.37	17.38	73.85	55.15	0	10.55	46.91	12.67	46.94	24.36	15.15	0	36.98	19.58	26.64	73.35	14.45	23.74
150	18.93	77.59	20.06	60.4	37.92	9.75	37.38	16.72	2.28	17.52	71.49	54.43	0	9.61	50.35	10.94	49.41	21.61	13.12	0	41.19	19.6	29.66	68.43	13.54	23.2
153	19.15	80.98	17.8	57.71	38.38	9.22	37.25	16.31	2.24	18.09	72.33	56.32	0	9.64	51.21	11.31	48.68	22.47	12.89	0	38.06	19.87	27.93	72.2	12.17	26.88
156	18.48	84.16	18.45	52.67	37.66	8.84	38.81	17.74	2.45	16.4	67.96	54.87	0	9.78	49.42	10.23	45.64	19.55	16	0	39.2	19.76	25.88	68.47	12.39	25.83
159	18.25	79.85	18.04	57.74	42.71	9.68	38.36	16.64	2.48	16.87	72.43	55.07	0	9.21	57.13	12.32	41.37	21.86	12.56	0	42.08	22.28	25.65	68.11	11.83	23.92
162	20.2	81.68	17.96	51.86	44.04	10.93	38.97	17.45	2.22	15.86	73.93	57.31	0	8.66	54.26	13.23	45.95	20.02	14.58	0	39.73	21.16	24.82	67.57	11.04	26.85
165	20.26	85.95	21.15	55.59	46.23	11.47	41.24	16.96	2.7	16.83	67.08	55.27	0	8.7	49.18	11.77	44.9	19.48	14.46	0	40.87	18.47	24.43	66.68	11.76	27.87
168	20.24	84.25	19.77	54.74	46.21	12.48	41.11	16.16	2.25	17.32	63.14	53.73	0	8.62	48.38	10.28	44.31	18.28	13.12	0	41.25	19.78	23.33	63.61	11.99	29
171	18.69	82.17	20.75	57.91	39.66	13.63	38.53	17.7	2.77	19.06	69.26	47.57	0	9.64	49.47	10.44	42.97	18.1	13.97	0	41.33	17.1	22.16	62.57	11.55	28.26
174	15.91	84.24	20.58	61.1	36.87	14.03	41.64	18.53	2.59	19.2	54.75	44.28	0	9.91	53.37	9.56	45.57	17.87	14.4	0	38.8	15.27	22.61	59.05	10.82	28.38
177	16.87	85.47	21.53	55.2	39.99	13.38	38.59	20.42	2.72	20.94	64.85	47.54	1.83	9.85	54.89	8.57	39.35	17.74	15.08	0	43.05	20.29	24.34	60.47	10.86	25.66
180	17.91	83.65	22.03	56.1	41.38	16.04	40.16	19.34	2.1	17.28	68.95	43.05	0	9.69	51.41	9.3	37.88	17.31	15.5	0	37.82	21.41	23.91	56.66	10.38	28
183	17.93	84.48	20.83	55.58	37.73	14.77	38.18	22.68	2.02	19.31	67.92	46.12	1.53	8.9	50.67	8.18	41.29	18.04	18.09	0	40.34	20.91	21.32	53.49	11.9	26.96
186	18.51	86.18	23.53	58.9	34.53	15.19	39.82	21.13	1.45	18.41	63.28	38.28	0	8.97	57.98	8.9	42.15	18.59	18.44	0	41.1	20.44	22.93	54.69	11.13	31.28
189	15.6	83.49	22.6	56.26	36.59	15.37	39.72	20.6	1.57	19.34	59.29	41.96	0	9.29	56.41	8.24	40.81	19.33	17.83	0	42.26	19.8	20.55	53.1	12.4	32.88
192	19.6	75.12	23.86	63.24	30.89	15.85	40.47	23.82	1.56	17.73	61.51	41.57	0	9.62	57.63	8.37	37.58	18.9	22.04	0	39.87	18.49	22.03	48.18	11.95	32.57
195	18.19	73.18	24.36	57.92	32.41	17.28	41.87	21.66	1.07	18.55	56.64	43.32	0	9.36	62.69	7.5	38.73	17.1	18.48	0	39.3	17.55	18.31	47.13	12.36	31.32
198	18.81	68.44	25.29	56.89	33.49	18.28	42.08	22.41	1.36	19.79	51.19	40.53	0	9.83	58.29	6.22	40.6	18	20.46	0	43.7	16.8	18.5	40	13.28	32.73
201	17.2	73.06	22.15	58.72	29.64	19.15	39.54	24.09	1.32	18.92	46.78	42.01	0	9.71	58.98	4.6	36	18.75	19.82	0	40.38	19.53	18.84	42.57	14.24	33.86
204	18.63	75.63	22.03	59.98	31.75	18.45	39.3	26.23	1.23	22.72	41.71	39.29	0	7.99	61.09	6.87	36.16	17.57	22.09	0	43.16	20.26	18.44	35.13	15.56	35.08
207	17.25	75.82	22.52	61.82	33.97	18.93	40.59	27.89	1.22	23.93	46	33.72	0	7.72	60.31	4.47	32.63	18.19	23.12	0	42.56	21.13	15.25	43.97	15.39	33.95
210	18.22	80.44	21.8	69.17	32.8	19.01	40.45	25.03	1.52	22.7	44.41	36.69	0	8.24	61.67	6.37	33.04	16.43	19.47	0	43.21	21.94	15.42	45.72	17.09	33.74
213	18.58	80.46	23.59	68.09	32.91	18.87	38.04	26.81	1.57	24.9	43.14	32.41	0	7.97	67.48	6.13	35.62	17.4	19.69	0	41.09	25.01	11.92	33.36	16.67	31.14
216	16.75	73.98	23.39	58.81	31.1	17.59	35.18	28.23	2.62	24.85	43.01	34.3	0	8.27	65.35	6.23	35.14	14.6	20.24	0	41.27	24.96	12.07	36.53	17.09	32.2
219	15.15	74.67	24.18	68.07	34.09	18.44	36.82	27.32	0.84	27.16	41.33	32.54	0	8.98	67.2	8.23	35.64	13.58	22.59	0	43.79	24.24	13.19	35.87	15.57	34.42
222	15.99	71.25	22.79	69.59	27.01	17.14	36.06	30.34	0.93	25.76	40.74	31.53	0	8	62.08	8.31	33.53	12.25	22.74	0.66	47.9	22.98	10.76	33.2	17.6	29.04
225	16.89	73.37	23.5	72.96	29.73	16.74	33.35	33.55	0.84	26.86	42.26	27.91	0	7.07	63.55	9.11	32	13.5	21.92	0.74	44.33	26.1	11.84	28.54	20.44	30.57
228	17.48	76.15	23.27	69.92	27.63	16.49	35.25	30.48	0.93	24.61	36.04	31.08	0	7.22	65.86	10	34.61	11.57	19.97	0.78	42.61	25.96	11.31	31.6	22.53	31.47
231	16.1	65.87	23.03	73.21	26.64	14.57	34.78	33.04	0.76	25.9	38.76	28.56	0	7.25	64.32	10.18	33.6	12.01	21.57	1.4	42.48	23.57	11.17	34.68	21.57	31.42
234	19.98	68.92	21.77	73.74	25.01	14.2	33.06	30.95	0.7	27.82	40.11	28.35	0	7.61	65.16	9.35	36.51	10.75	21.91	1.85	42.92	23.16	12.36	27.35	21.73	31.32
237	19	67.54	21.05	70.71	21.25	13.13	32.25	31.03	0	27.45	36.59	25.26	0	8.18	69.78	10.4	31.98	11.28	23.15	2.47	46.66	27.14	11.11	27.41	23.69	29.95
240	18.7	65.3	19.82	70.4	19.61	12.24	31.37	30.7	0	28.27	40.6	23.24	0	6.54	69.49	10.51	33.11	8.85	22.97	3.13	44.45	26.43	11.56	28.14	23.39	29.67
243	18.61	66.1	20.14	62.64	18.94	12.51	31.51	30.63	0	26.24	41.87	25.69	0	5.25	67.11	11.2	30.62	9.12	25.96	2.31	44.53	26.51	12.72	26.32	21.12	28.51
246	19.99	64.14	21.76	63.19	19.36	14.09	31.2	32.31	0	31.93	39.01	24.26	0	5.3	66.48	13.4	31.51	8.7	27.27	2.94	42.87	28.65	10.06	30.83	24.16	29.44
249	20.26	55.6	20.57	67.46	17.98	13.86	31.22	35.81	0.98	30.28	40.53	26.13	0	5.06	69.89	12.77	31.31	9.48	26.78	3.47	39.81	29.43	12.02	29.6	23.35	29.08
252	22.31	59.35	21.59	59.36	16.16	12.35	32.09	37.03	0	34.64	39.3	26.56	0	4.72	61.5	14.56	35.43	8.37	26.35	3.71	47.45	26.03	11.5	26.27	21.24	27.35
255	22.78	48.74	23.39	59.44	16.67	11.87	31.5	37.58	0	35.23	38.43	23.79	0	3.53	69.59	14.58	34.79	6.61	25.84	4.12	43.45	30.39	12.07	24.73	22.97	29
258	23.95	49.6	21.35	58.98	18.89	10.96	30.61	38.5	0	34.61	38.21	23.45	0	4.27	68.56	15.03	36.1	6.17	25.04	4.36	44.55	30.19	11.49	27.48	20.46	26.13
261	21.82	51.58	21.38	47.8	14.87	12.71	31.23	37.66	0	34.82	39.93	21.53	0	3.77	64.55	16.66	34.46	4.51	25.29	4.98	42.48	27.55	11.29	24.96	21.38	25.42
264	23.06	52.05	18.18	51.33	15.16	12.43	30.96	36.05	0	39.11	37	21.42	0	4.15	68.12	15.94	31.97	4.94	26.76	4.46	43.93	27.15	9.71	25.99	21.4	25.67
267	21.5	49.75	18.79	54.18	14.19	11.03	30.46	39.1	0	38.8	34.17	19.29	0	4.64	63.96	17.64	29.9	4.38	26.08	4.54	40.99	28.92	9.06	27.16	23.56	25.7
270	23.42	55.73	18.89	53.67	15.19	10.92	31.63	40.73	0	34.94	39.19	17.06	0	4.31	66.53	18.83	30.95	3.93	29.06	5.8	40.54	30.12	9.29	26.25	24.5	23.7
273	20.57	48.94	16.76	51.29	15.17	12.87	31.65	39.37	0	36.44	41.66	16.52	0.84	3.86	65.07	18.5	29.19	3.38	26.44	6.14	39.95	31.56	8.22	23.58	24.26	25.27
276	18.64	53.74	16.98	47.71	12.15	12.42	31.96	40.87	0	33.4	37.48	17.72	8.36	4.14	69.51	16.73	27.18	4.27	26.99	6.65	39.97	32.8	8.38	25.57	25.33	24.37
279	19.58	53.13	16.1	51.43	16.07	12.85	32.62	41.42	0	33.13	35.65	15.56	12.29	3.9	61.19	18.42	26.31	3.58	23.68	6.49	43.95	33.03	8.15	24.86	26	20.25
282	19.74	49.02	15.86	51.83	15.45	11.47	30.36	44.84	0	35.66	31.5	15.76	12.56	4.02	72.69	20.04	25.06	4	23.79	6.86	44.28	36.54	8.97	25.6	24.63	19.54
285	17.83	51.87	14.71	50.03	17.99	11.69	33.74	44.01	0	34.9	31.82	15.41	9.61	3.82	72.99	19.98	27.25	3.58	24.51	7.82	41.8	30.95	8.18	26.04	23.27	19.66
288	19.7	51.76	13.41	52.04	16.17	11.13	29.81	42.49	0	37.73	32.04	13.52	7.34	3.92	63.66	19.47	22.17	3.67	25.34	8.95	36.18	34.78	8.02	25.2	24.69	18.73
291	20.03	53.89	14.57	50.01	17.56	10.38	29.08	43.85	0	36.34	32.43	13.77	7.34	3.56	63.14	17.63	26.96	5.16	26.89	8.89	38.94	31.37	9.36	24.08	23.17	18.2
294	20.57	52.95	12.57	44.5	17.14	11.5	28.28	42.79	0	38.58	32.96	10.81	11.57	4.2	61.62	18.2	27.04	4.41	25.23	9.99	38.57	32.35	9.85	25.85	23.97	18.84
297	18.44	52.57	11.77	42.51	19.57	10.78	28.88	41.53	0	36.66	32.54	11.38	16.87	3.95	64.03	18.87	26.51	3.64	25.72	9.85	37.37	34.01	10.4	24.48	22.59	17.73
300	22.55	51.76	9.57	43.01	17.29	11.36	28.8	44.23	0	38.26	33.96	9.78	10.88	3.92	63.88	18.82	26.04	4.43	25.82	9.71	37.16	34.08	10.05	20.92	22.27	15.77
303	21.8	51.08	8.58	39.18	16.39	11.83	29.79	47.29	0	38.06	29.68	9.61	10.67	3.83	62.34	20.64	25.49	4.42	25.92	10.11	36.68	32.57	9.6	19.63	24.39	16.12
306	19.65	53.33	7	36.86	18.91	12.03	29.97	48.4	0	34.58	29.87	9.69	11.44	3.77	63.81	17.72	24.66	4.54	27.1	10.05	36.79	30.8	9.8	20.7	24.93	14.03
309	22.03	54.39	5.73	32.86	21.87	14.79	29.68	45.15	0	33.35	28.19	8.58	9.78	3.11	61.81	20	23.3	3.13	27.75	11.85	38.27	32.76	11.05	21.02	25.4	11.82
312	20.23	57.44	6.9	36.58	22.31	12.97	30.8	50.64	0	34.35	29.92	11.73	12.18	4.29	53.04	20.89	25.45	2.67	27.28	12.78	36.74	34.35	10.56	18.92	23.67	10.23
315	20.75	54.01	8.77	35.1	24.93	14.86	30.2	48.54	0	36.99	27.72	10.73	9.83	3.67	53.85	20.46	25.4	5.04	30.92	13.16	37.87	33.78	9.89	19.43	25.84	9.91
318	19.13	51.35	6.77	31.06	21.11	15.05	32.47	48.65	0	34.85	24.96	9.65	7.53	3.69	51.86	20.65	27.07	2.86	27.84	12.88	37.83	30.2	11.04	17.39	24.87	10.18
321	22.73	54.74	7.18	29.57	25.31	17.11	30.52	45.28	0	38.52	24.02	9.52	8.17	3.59	55.88	21.05	28.71	4.54	30.26	11.98	35.15	31.78	10.81	14.92	23.07	9.94
324	20.85	54.89	9.15	25.58	23.45	15.96	31.12	44.91	0	35.33	23	10.03	9.53	2.89	53.85	21.32	28.27	2.57	34.23	13.52	38	29.82	11.45	16.17	24.63	8.41
327	22.1	52.82	9.57	24.94	25.19	17.74	30.26	42.72	0	37.14	21	9.24	10.21	4.11	51.2	22.72	26.57	2.55	32.4	14.21	33.36	29.67	10.71	13.59	26.56	8.73
330	22.94	51.42	10.96	26.02	30.79	17.33	31.68	40.41	0	32.69	19.17	11.29	10.44	3.47	50.94	21.62	31.23	5.24	30.53	14.22	33.14	30.64	11.9	13.64	25.54	7.42
333	23.07	52.69	10.25	21.18	33.14	17.3	30.8	43.98	0	35.76	19.95	9.66	8.59	3.68	47.61	20.72	26.97	4.08	33.84	14.48	34.61	27.65	11.54	14.55	27.2	6.28
336	23.77	55.35	11.44	21.66	31.06	17.77	29.33	46.42	0	36.82	17.98	10.36	7.57	3.08	50.39	23.04	28.31	6.5	32.41	15.09	30.97	28.75	11.34	12.83	26.41	7.83
339	19.94	53.62	12.73	20.03	31.71	17.39	29.05	43.98	0	35.9	21.82	11.09	6.48	3.09	50.17	20.24	30.99	5.5	35.4	14.78	25.72	28.92	12.28	11.01	28.91	7.52
342	19.27	56.64	13.45	19.09	31.1	17.27	31.58	47.48	0	37.1	15.57	11.69	5.91	3.23	52.5	22.96	30.29	4.6	34.32	17.02	30.79	29.81	11.13	14.17	26.77	5.75
345	21.33	53.05	14.22	17.71	32.86	19.8	30.24	42.8	0	34.25	12.93	11.68	6.19	3.69	54.34	19.6	31.58	4.83	33.26	17.3	30.52	33.57	13.45	13.47	30.81	5.83
348	22.36	52.85	17.03	17.04	34.84	21	29.15	41.73	0	35.85	13.58	11.91	6.75	3.44	47.61	21.1	33.78	2.91	36.57	16.53	26.26	33.51	12.99	17.23	26.08	5.61
351	21.98	51.47	15.43	16.75	37.59	20.05	31.79	38.91	0	33.09	13.9	11.16	5.4	3.38	52.29	21.43	32.8	3.44	35.91	18.73	23.88	33.34	13.47	14.23	27.42	6.1
354	23.65	54.53	17.28	14.74	34.57	22.05	29.53	40.13	0	35.42	15.24	10.12	8.94	3.39	52.84	22.85	29.2	3.06	39.6	16.07	26.46	31.94	13.2	15.69	29.25	6.51
357	23.67	50.03	17.25	19.76	37.07	20.24	28.05	36.78	0	36.5	13.32	11.31	7.96	3.39	50.49	23.26	32.98	4.45	35.61	17.8	27.58	33.56	13.89	12.85	30.58	6.63
360	22.56	54.51	18.73	15.06	41.67	18.84	28.51	36.12	0	36.34	11.18	14.15	6.63	2.51	51.6	19.28	33.14	4.95	33.24	17.38	27.46	34.07	14.31	14.64	30.62	6.83
363	24.29	46.95	17.32	14.33	41.98	18.21	29.35	33.21	0	32.64	9.94	13.98	5.42	2.49	52.22	23.69	34.58	4.28	33.21	17.93	26.37	34.46	14.64	15.54	31.38	5.39
366	20.04	48.89	18.57	13.88	43.64	19.08	28.44	35.34	0	38.79	8.22	14.2	6.02	2.46	51.81	25.47	31.85	3.6	34.01	19.57	29.75	32.89	15.08	12.97	32.97	6.56
369	21.11	49.31	20.71	13.15	42.9	19.96	26.39	36.52	0	35.31	10.35	15.19	6.4	2.72	43.3	22.78	32.69	5.35	35.42	20.73	29.99	30.62	14.33	14.14	33.84	6.13
372	20.19	49.45	22.04	14.43	45.36	20.97	27.95	35.1	0	34.42	6.7	15.06	5.82	2.38	46.97	24.04	31.56	5.16	34.35	21.73	29.98	33.99	16.51	12.46	35.29	5.22
375	23.3	49.63	21.21	14.62	46.23	21.01	26.48	33.31	0	33.1	6.19	12.44	6.57	3.37	48.54	24.21	29.76	4.48	38.19	21.88	28.41	33.74	16.53	10.6	35.35	5.13
378	20.28	49.17	19.84	14.62	48.46	19.77	28.59	30.13	0	34.41	6.25	17.15	7.7	3.89	50.09	25.97	29.77	6.06	34	22.12	30.37	34.68	13.96	10.07	36.69	5.17
381	19.72	48.19	20.4	12.75	43.95	20.7	23.79	26.41	0	30.29	5.95	15.39	7.29	4.02	45.98	26.55	29.04	4.71	34.06	23.08	27.25	30.8	15.65	10.5	37.7	6.02
384	21.67	48.98	21.2	18.84	44	20.89	23.55	27.97	0	32.86	8.01	17.94	7.47	4.88	49.11	27.08	30.16	5.79	33.53	24.11	31.97	30.72	16.71	13.58	37.05	6.92
387	19.05	46.88	19.42	16.68	43.65	20.9	23.23	27.53	0	29	6.92	18.12	7.86	6.43	41.7	28.81	30.7	5.36	33.13	24.4	30.91	32.12	17.31	11.04	36.99	5.51
390	20.08	40.49	20.52	16.69	46	21.55	24.94	25.37	0	29.75	7.08	17.04	8.32	5.41	45.43	29.35	31.01	6.29	32.98	21.19	31.84	32.67	16.45	11.61	36.37	5.81
393	17.4	38.88	19.37	15.94	47.92	21.81	22.24	26.59	0	33.93	5.4	17.74	8.8	6.15	51.24	26.4	30.61	4.85	32.14	22.07	33.13	33.15	15.28	14.23	37.46	4.34
396	22.09	39.03	21.42	18.44	47.38	22.62	21.55	21.57	0	33.15	5.55	17.87	9.09	6.63	51.56	26.71	29.53	4.95	28.67	26.29	29.65	33.94	16.98	15.73	40.61	4.36
399	20.86	38.43	19.91	17.09	54.5	21.94	19.36	22.33	0	36.65	7.33	20.63	9.89	6.86	47.54	31.32	27.6	5.56	31.18	26	34.38	34.96	18.57	13.47	39.01	4.01
402	24.01	37.82	19.36	14.33	53.48	20.32	16.57	20.17	0	34.77	6.69	22.78	10.81	7.93	47.24	27.96	26.41	5.21	28.18	26.48	35.88	34.95	18.64	17.97	40.52	3.88
405	21.35	41.55	20.2	15.88	50.16	21.17	16.32	19.34	0	37.18	8.29	23.71	10.44	7.11	45.91	27.07	26.84	5.45	27.49	24.55	31.87	36.71	18.76	20.55	40.35	4.4
408	20.66	41.55	20.73	24.63	51.45	20.81	19.2	19.28	0	36.6	7.43	20.68	11.11	7.67	49.74	29.84	25.25	4.57	30.35	26.85	28.41	34.66	19.86	16.82	42.6	4.74
411	22.28	42.38	22.45	24.9	53.19	19.2	17.25	17.73	0	38.51	6.7	22.98	13.66	7.79	47.62	26.6	24.57	3.29	30.85	27.32	26.59	35.44	21.31	24.3	45.41	4.5
414	21.44	44.15	20.27	27.07	53.78	18.46	16.5	16.09	0	38.32	5.87	22.6	11.03	8.84	46.25	30.97	25.28	4.44	31.9	28.56	28.43	33.64	22.42	17.45	44.67	6.61
417	19.36	46.87	17.99	30.2	56.77	19.33	16.16	15.5	0	33.57	6.88	21.81	9.94	9.13	46.73	32.07	24.02	4.78	29.72	29.37	33.03	33.85	22.08	21.1	43.9	5.24
420	20.98	45.74	19.65	28	60.7	15.01	15.29	14.19	0	37.72	5.62	21.6	10.35	10.31	44.35	33.27	22.4	6.28	30.04	26.24	30.95	35.35	21.39	23.53	46.09	8.28
423	22.05	45.64	17.9	29.2	54.55	14.43	17.4	13.62	0	36.08	9.36	23.55	10.36	9.56	46	33.03	22.68	3.84	32.67	26.22	31.04	32.1	21.17	27.52	48.04	8.4
426	22.46	41.6	18.69	26.56	56.69	13.99	16.93	14.07	0	35.17	9.04	22.31	9.87	9.83	44.11	35.38	21.67	2.75	27.77	26.37	27.74	32.51	21.56	25.7	44.02	8.76
429	20.94	42.59	16.72	27.46	56.97	17.27	16.94	12.25	0	32.09	11	23.24	10	10.12	42.93	35.03	22.68	2.7	31.03	26.55	28.87	32.53	23.34	25.7	46.81	8.97
432	22.76	40.88	17.96	27.28	61.56	17.15	17.81	11.33	0	31.77	11.13	25.01	10.93	11.17	43.38	37.94	22.24	2.21	30.47	26.16	29.07	32.97	24.12	29.34	44.19	10.19
435	21.68	38.12	18.93	26.51	57.35	16.35	16.65	9.66	0	30.69	13.24	25.66	10.75	11.2	41.18	35.34	21.32	3.01	28.28	28.01	25.39	34.89	25.74	29.29	45.45	9.99
438	23.66	40.85	17.36	29.55	57.94	16.2	15.77	8.98	0	29.53	15.03	22.35	13.48	11.66	38.87	37.44	22.48	2.3	26.19	24.94	29.92	36.05	26.23	30.54	43.84	9.59
441	21.21	40.95	17.35	28.68	54.58	16.69	14.14	10.83	0	33.95	16.49	27.42	11.84	12.17	41.69	31.87	23.26	3.52	27.22	25.8	30.12	37.53	25.98	29.96	48.66	9.73
444	24.92	39.17	17.18	29.44	56.37	13.86	14.34	9.26	0	37	14.48	28.43	13.14	10.68	38.7	32.1	19.24	4.46	26.49	26.97	28.65	34.63	26.6	29.02	48.8	12.28
447	23.09	34.45	15.51	29.28	52.97	12.15	13.63	8.79	0	38.89	15.13	28.21	15.19	10.37	36.17	31.91	19.26	6.4	28.49	27.11	25.24	35.92	27.48	33.35	47.7	13.76
450	23.47	28.82	15.21	24.55	51.61	12.66	11.49	9.53	0	36.38	15.72	30.27	13.26	12.81	38.99	34.58	18.88	5.25	24.51	28.51	26.48	34.68	28.08	29.3	47.85	13.43
453	26.74	29.07	16.86	24.32	48.7	12.95	11.18	9.53	0	35.5	13.85	33.73	14.27	11.47	35.81	33.51	18.26	5.2	25.34	27.56	24.43	33.97	27.09	35.47	49.41	12.78
456	25.95	29	14.36	24.75	50.73	14.05	10.38	9.64	0	37.19	16.11	32.91	15.39	10.95	30.52	33.3	16.59	5.75	23.05	29.84	24.7	33.15	30.9	36.11	46.55	12.69
459	26.21	28.37	16.03	26.48	48.94	13.02	10.3	10.55	0	37.27	19.79	28.45	18.45	11.21	33.18	31.39	13.2	5.25	21.3	30.31	23.08	32.69	30.59	35.76	49.7	10.38
462	27.97	26.3	14.03	27.48	51.39	11.83	10.89	10.82	0	38.08	19.82	30.46	17.2	13.35	31.84	30.85	12.57	5.9	23.6	28.08	21.49	30.94	33.64	35.44	51.36	10.04
465	29.6	28.54	14.26	29.78	55.3	14.45	9.77	9.29	0	38.61	17.02	32.29	18.42	12.91	31.79	31.71	13.99	5.16	27.38	32.2	21.7	30.72	31.51	36.84	53.8	10.51
468	32.09	26.21	12.9	26.59	52.45	14.54	10.07	7.83	0	37.37	17.46	25.12	17.12	12.1	32.24	27.89	12.49	6.33	25.74	32.87	21.95	31	32.17	34.94	51.63	11.29
471	30.21	25.33	12.67	28.69	50.98	16.22	10.32	7.79	0	38.24	17.73	32.26	16.07	14.07	24.71	27.55	10.54	5.42	25.93	30.24	21.23	34.57	30.99	37.46	50.41	10.91
474	27.23	24.77	13.14	28.52	49.68	14.67	10.82	8.02	0	38.68	19.57	32.34	15.46	12.83	27.38	33.21	10.76	5.29	24.12	32.66	21.26	34.44	32.41	36.9	54.6	10.39
477	28.12	22.48	13.78	28	50.36	14.99	9.46	7.52	0	38.36	24.05	35.75	16.84	13.93	26.68	32.8	12.05	5.57	24.69	29.59	20.22	33.28	33.13	40.11	52.64	8.91
480	31.6	22.16	14.15	29.19	46.66	16.87	11.09	7.1	0	39.74	22.75	34.21	17.04	13.64	24.6	34.49	13.33	7.61	22.85	29.96	20.25	35.42	31.69	40.96	53.63	9.81
483	30.15	19.99	15.32	35.34	51.82	17.35	11.42	6.68	0	37.52	24.61	35.86	15.75	14.58	23.08	36.06	11.69	7.44	22.87	27.9	16.62	33.6	30.82	42.06	50.76	8.28
486	27.39	19.94	15.22	36.97	50.12	16.08	10.4	6.86	0	38.43	23.83	36.82	15.85	13.57	24.55	29.44	9.45	8.32	20.83	29.66	16.94	35.4	31.93	43.24	54.14	9.84
489	28.56	20.26	14.98	37.36	48.1	18.51	10.06	7.23	0	37.39	22.24	38.7	16.49	16.31	23.13	31.14	9.27	8.32	21.37	24.68	17.45	35.33	32.36	48.38	52.23	9.92
492	28.79	18.78	16.28	39.33	48.05	19.22	9.29	5.76	0	38.93	23.98	36.05	15.89	17.26	24.55	30.08	8.03	9.94	21.24	29.67	18.13	36.82	31.29	50.17	53	11.67
495	30.64	16	13.92	38.98	49.59	18.14	9.96	4.71	0	32.64	26.65	35.69	15.97	17.81	23.06	29.24	6.73	7.71	20.36	26.43	17.24	38.66	34.53	50.49	57.09	11.47
498	29.1	14.94	14.09	37.11	50.76	19.95	9.47	4.61	0	34.66	25.82	39.15	16.9	17.83	22.54	29.78	7.89	8.51	21.27	27.61	15.6	35.32	34.56	50.3	54.98	10.65
501	27.2	13.65	13.04	40.26	43.44	19.94	9.37	5.91	0.61	31.82	26.83	41.15	19.08	18.5	24.43	30.54	7.41	9.5	18.38	26.76	12.58	34.95	32.4	51.17	57.14	10.33
504	28.79	14.76	14.23	34.76	48.97	21.83	7.56	6.7	1.46	32.23	29.06	45.67	19.65	19.07	23.55	32.94	7.64	10.51	18	25.59	14.5	34.44	33.68	49.32	55.56	9.7
507	27.4	15.48	17.18	35.1	50.88	23.52	7.11	5.4	1.56	30.16	28.26	46.28	17.93	17.84	22.9	31.38	5.72	10.77	17.2	25.36	11.96	33.94	32.86	48.43	55.46	9.72
510	30.21	14.72	16.33	34.77	52.31	21.84	6.98	2.57	2.32	28.98	29.17	42.57	20.71	19.9	23.76	31.23	5.32	10.63	16.38	21.04	13.85	34.14	28.77	53.53	53.96	10.7
513	31.2	13.16	16.08	36.68	49.39	23.07	6.62	4.93	2.75	27.52	29.77	43.9	18.45	19.09	20.34	31.09	5.38	11.65	15.23	23.86	12.36	32.44	27.85	52.72	49.55	11.79
516	27.88	10.28	15.95	37.04	48.88	22.63	5.95	2.86	2.1	27.88	30.3	41.68	20	19.83	23.08	33.83	5.94	9.85	15.12	25.54	12.81	32.36	29.24	52.75	49.8	12.61
519	28.71	10.76	16.21	40.31	49.84	26.67	4.83	3.36	2.85	26.4	32.79	47.33	21.25	18.4	21.29	33.19	5.07	8.86	14.4	25.13	13.06	31.92	26.18	55.01	48.03	13.4
522	29.68	9.62	16.32	39.06	49.53	28.67	4.59	3.58	3.34	26.34	33.35	43.38	22.3	20.44	18.87	35.73	4.77	10.73	13.32	26.97	12.97	28.92	25.58	53.99	48.16	11.27
525	27.22	10.74	17.29	42.17	49.39	30.76	4	3.51	3.64	25.76	35.36	46.55	20.56	21.56	20.98	34.51	5.1	8.66	11.84	23.99	12.62	30.92	28.54	56.37	46.58	13.57
528	28.95	9.21	16.35	41.87	48.03	30.44	4.17	4.14	2.56	25.62	34.59	46.96	20.35	21.79	18.71	35.29	4.06	9.8	10.41	24.36	11.58	29.91	30.68	55.83	47.23	11.75
531	31.84	7.34	18.48	40.79	46.09	27.47	2.01	3.46	2.17	26.54	36.64	42.32	18.7	20.33	19.01	34.87	4.27	10.45	14.13	23.28	11.06	30.68	31.58	55.95	48.43	12.11
534	31.73	7.7	16.95	45.56	46.27	30.54	3.51	2.35	2.17	25.34	38.92	40.72	22.41	22.91	18.72	35.68	4.02	9.12	12.7	24.83	9.05	30.51	33.58	57.18	46.68	13.3
537	31.32	9.47	17.91	41.38	48.23	30.33	4.78	2.84	0.54	26.04	40.06	41.54	22.99	21.39	21.28	37.68	3.39	8.7	11.34	26.2	9.69	29.36	34.84	60.4	47.31	11.36
540	30.43	7.99	17.65	40.44	49.37	30.19	3.97	2.07	0.76	24.77	38.16	44.45	22.47	21.09	20.61	37.87	3.34	11.27	11.58	23.04	10.82	27.04	34.05	63.6	46.49	11.57
543	28.42	6.25	19.87	38.4	46.59	31.61	5.96	2.01	0	24.03	37.69	44.67	22.63	19.96	19.98	38.7	4.22	9.26	11.32	25.71	10.5	27.06	36.21	65.58	50.26	12.66
546	29.75	8.14	18.57	39.26	47.15	32.34	5.29	1.95	0.96	24.53	44.05	45.03	23.77	21.95	21.12	38.44	2.99	9.39	13.66	25.4	10.35	28.15	35.39	64.86	52.58	12.52
549	27.19	6.3	21.77	40.31	42.33	33.22	3.74	2.07	0.86	20.05	44.46	42.5	22.23	21.51	23.61	38.99	3.4	9.64	11.17	21.85	8.61	28.62	27.28	67.7	45.07	11.59
552	29.81	4.8	20.03	38.9	49.14	33.6	5.14	1.38	1.42	18	40.5	48.8	22.42	21.15	19.43	38.71	3.16	8.86	10.21	22.29	7.9	27.83	30.95	67.71	43.35	12.49
555	26.76	5.02	18.99	38.22	45.03	32.11	5.67	1.92	1.2	17.21	41.87	47.28	21.76	23.79	20.95	39.2	3.5	9.15	9.31	21.93	8.78	26.16	28.66	63.47	42.45	12.58
558	28.51	5.42	19.15	38.87	47.14	33.48	6.74	1.7	1.32	16.67	40.29	47.15	22.01	22.88	21.11	40.82	2.82	10.4	7.73	23.2	11.07	23.69	32.21	72.82	43.64	12.71
561	25.63	4.52	18.44	40.77	44.48	33.4	6.9	1.31	1.04	18.29	43.76	49.67	20.5	22.21	19.99	40.79	2.95	8.66	8.02	22.57	10.92	22.5	33.28	74.65	44.89	12.24
564	22.08	3.15	20.18	39.05	47.98	31.29	8.04	1.76	0.76	16.8	43.88	51.86	19.32	23	22.25	42.43	1.92	8.87	8.93	20.71	11.88	20.72	29.08	71.43	44.91	13.46
567	21.76	4.57	19.44	38.1	44.17	32.84	8.09	1.37	0.97	16.49	47.5	49.65	17.5	22.82	18.95	40.18	2.29	8.9	8.95	20.79	9.48	22.43	27.69	71.29	43.57	13.24
570	20.93	5.53	20.99	40.43	46.6	32.52	8.34	1.08	1.03	14.24	44.63	48.89	17.66	22.76	16.14	41.38	2.54	0	8.92	19.74	8.54	21.78	27.59	65.06	40.92	15.23
573	19.88	5.61	20.34	41.96	49.58	32.97	8.33	0	0.85	14.27	44.97	50.09	17.02	21.05	17.06	42.8	3.03	7.84	6.65	18.06	9.2	21.6	26.31	71.82	44.69	14.5
576	20.21	3.8	19.47	36.95	45.75	32.48	9.82	0	1.34	13.61	46.03	41.97	18	21.57	17.35	45.1	2.96	7.75	7.05	19.72	9.15	20.53	24.02	77.59	41.32	15.12
579	21.04	2.57	18.39	43.92	44.89	34.33	11.25	0.6	1.49	13.37	46.95	42.65	19.38	19.96	17.49	40.5	1.96	7.99	6.53	20.36	9.6	21.11	27.47	76.83	41.31	15.36
582	23.21	3.7	17.3	40.14	43.39	35.66	10.03	0.61	1.75	12.38	52.64	43.27	19.36	18.67	16.58	37.24	1.39	7.09	6.8	18.08	10.27	21.12	25.67	73.44	39.59	16.05
585	22.18	4.36	18.35	42.99	43.54	33.81	10.65	1.2	1.99	11.49	52.14	42.5	17.99	20.57	16.03	43.54	2.23	7.61	6.01	20.34	11.1	18.3	25.23	69.85	40.47	14.75
588	23.68	2.6	17.66	39.94	46.12	31.59	10.86	0.85	1.63	10.27	60.37	39.95	17.8	19.84	16.85	43.21	1.65	7.59	5.9	18.57	11.11	17.74	25.95	73.46	37.34	14.33
591	22.22	1.73	15.16	38.73	46.62	30.41	10.43	0	1.6	9.09	58.84	42.37	17.51	20.68	16.36	49.25	2.88	6.31	5.74	18.34	11.83	18.91	31.67	73.96	36.84	14.29
594	21.89	1.97	17.56	42.37	49.84	28.86	12.82	0.54	2.24	8.99	54.35	39.93	18.86	21.06	15.45	47.06	2.43	8.12	5.15	16.19	12.53	18.9	28.51	74.51	37.05	13.94
597	23.41	0.64	15.37	44.26	47.99	29.62	11.28	0	1.86	9.46	53.3	41.02	17.44	20.79	15.61	45.12	1.93	7.05	4.83	19.1	11.85	18.66	25.72	69.01	36.67	14.23
600	25.6	1.4	16.06	39.75	56.32	28.49	11.53	1.23	1.57	5.77	53.53	35.19	16.8	20.91	13.41	41.12	2.51	6.82	5.51	17.6	10.55	16.09	26.64	74.55	37.28	14.08
603	23.31	3.03	13.87	43.7	53.28	28.41	12.06	0	1.41	4.73	55.89	36.57	14.74	21.11	12.55	44.54	2.48	5.9	6.36	18.43	10.77	14.72	26.97	81.47	38.78	14.84
606	25.56	0	13.34	41.64	50.17	24.84	11.99	1.3	2.07	5.13	58.86	36.07	19.59	20.05	14.24	45.24	2.16	6.22	6	17.45	8.55	14.88	27.94	78.9	33.52	12.95
609	24.32	1.08	12.11	39.3	51.42	29	12.65	1.14	2.11	5.13	56.15	34.94	17.93	20.21	13.31	44.87	1.83	5.99	5.77	16.85	8.75	14.18	28.27	74.13	33.55	12.22
612	25.91	1.36	14.55	38.32	49.52	26.56	13.6	0.99	2.52	5.02	59.35	36.93	14.82	22.19	13.17	37.19	1.86	6.41	5.87	18.35	9	15.44	27.56	79.44	36.49	14.91
615	26.22	0	14.16	40.56	50.91	26.05	14.29	0.61	3.01	4.75	59.46	37.51	15.65	21.72	14.04	41.2	1.59	6.48	7.08	17.16	9.1	13.38	29.84	80.47	34.51	14.07
618	25.82	0.96	14.03	39.9	41.81	25.34	13.05	1.54	3.6	5.39	59.41	38	14.6	21.81	14.17	49.15	2.28	6.73	8.04	18.08	9.27	14.63	32.25	82.54	35.18	12.86
621	24.02	2.03	12.98	34	44.37	25.19	17.01	1.55	3.15	5.09	61.39	38.92	12.77	22.3	12.87	46.81	2.77	6.65	6.82	18.52	9.58	12.7	30.95	85.69	37.97	13.02
624	22.54	2.4	13.51	40.16	38.49	27.71	16.75	0	2.92	4.96	59.48	37.13	11.88	22.01	10.9	44.81	3.77	5.89	8.21	19.06	7.99	13.24	30	85.12	38.11	14.44
627	23.49	3.82	13.2	38.31	42.2	26.52	16.8	0.68	3.74	4.22	63.06	36.55	12.29	21.58	11.93	45.8	2.58	7.45	7.35	18.22	8.83	14.44	31.72	80.01	36.07	13.9
630	21.49	3.26	11.06	38.93	39.04	25.29	16.6	1.05	3.48	4.55	65.24	38.02	12.11	21.07	11.11	42.83	2.97	7.82	6.86	17.35	7.04	13.22	32.46	83	37.05	14.04
633	24.88	1.6	11.61	44.74	41.83	24.78	17.65	0	5.02	5.33	62.71	38.52	12.59	21.92	9.87	42.48	2.71	7.03	6.87	17.9	7.78	12.63	32.4	80.43	33.68	16.1
636	22.72	2.93	12.65	38.85	40.19	23.66	17.78	0	5.44	6.12	59.13	34.47	12.25	20.72	10.43	42.73	2.58	5.17	7.56	18.99	7.2	12.8	32.62	80.04	33.36	14.39
639	22.09	5.19	11.77	38.91	41.67	24.39	18.27	1.06	6.02	6.97	63.9	35.84	11.88	19.23	11.33	43.17	2.24	6.2	9.11	18.17	7.63	12.58	33.97	82.4	35.01	13.98
642	22.91	4.61	13.06	37.76	40.87	23.72	18.62	0	6.89	5.93	57.35	36.33	12.31	21.25	10.27	44.81	3.14	6.65	9.17	19.15	6.06	11.84	31.82	81.8	35.61	14.9
645	23.9	2.76	12.99	36.92	39.24	23.43	17.65	0.99	7.74	6.7	55.21	38.42	12.38	20.17	10.03	43.37	3.12	5.56	10.23	19.59	7.17	12.64	30.8	79.57	35.14	14.7
648	21.05	3.03	13.15	38.18	40.06	22.22	18.64	0.97	7.79	5.5	55.54	40.84	12.39	20.52	10.29	44.69	4.02	5.25	9.61	18.72	7.37	13.61	33.4	80.55	33.03	15.49
651	21.52	2.23	14.88	37.28	38.96	23.37	19	1.15	9.01	4.04	57.76	38.04	11.6	21.63	10.65	42.35	3.59	5.36	12.26	19.54	8.78	12.63	33.57	74.67	34.01	13.95
654	22	2.86	14.8	35.64	35.71	21.66	18.7	1.26	9.28	3.79	57.25	35.13	9.76	21.82	7.79	40.74	3.85	6.21	13.56	16.66	8.44	13.5	34.19	78.03	32.81	14.21
657	23.54	3.13	15.45	34.12	36.93	24.17	19.27	1.19	11.31	5.01	60.3	32.55	11.5	21.88	8.85	39.72	3.36	6.57	11.38	17.08	7.88	13.55	36	72.27	35.85	12.5
660	23.77	2.71	16.12	35.52	38.65	22.16	20.09	0.79	12.28	4.7	55.02	37.58	9.76	21.09	8.33	38.08	4.05	5.56	13.8	17.6	8.13	12.26	26.9	73.49	33.8	13.38
663	22.32	4.42	15.93	36.2	36.89	23.27	19.14	0	13.51	4.56	56.74	36.19	9.66	21.23	8.68	37.61	4.39	5.51	13.66	16.9	9.52	11.27	29.83	69.57	31.15	10.56
666	20.32	3.64	15.83	35.39	37.93	23.44	19.97	0.85	14.24	3	60.49	34.52	8.73	20.96	8.89	37.44	3.83	4.41	14.01	17.33	10.02	9.94	25.67	72.64	32.1	10.48
669	20.78	1.87	16.35	39.73	34.99	24.33	20.39	0.97	15.3	3.42	55.72	40.53	8.89	21.2	7.45	37.74	4.45	4.31	13.86	17.83	9.83	9.41	24.77	70.49	34.4	11.7
672	22.53	1.25	16.77	36.49	37.07	23.9	21.03	0	14.2	2.39	60.1	43.4	7.88	20.96	6.84	39.27	5.01	5.02	14.3	18.42	9.56	9.49	25.87	74.81	34.74	11.52
675	25.2	2.04	16.88	38.11	31.73	20.64	21.51	0	15.34	2.88	57.27	44.63	7.66	21.18	7.04	41.57	5.11	4.59	13.92	15.71	9.78	10.66	22.36	72.64	33.15	12.14
678	23.14	1.57	16.41	38.07	27.53	23.77	22.92	0	15.92	3.73	55.58	42.34	7.84	22.1	6.34	41.58	6.07	3.89	15.13	16.44	10.43	9.35	21.77	75.66	33.69	10.75
681	20.27	1.95	16.78	41	29.49	23.51	23.97	1.27	16.2	2.76	57.65	43.9	7.35	22.33	5.96	40.86	6.51	3.25	12.63	15.74	11.18	8.56	19.67	77.64	33.38	11.04
684	25.44	1.12	14.59	36.06	29.2	23.86	24.55	0	16.75	4.2	53.58	43.64	7.74	21.52	6.32	37.87	6.01	3.53	15.98	15.05	11.18	9.03	21.69	78.33	30.71	10.67
687	22.15	1.28	15.56	32.65	29.05	25.43	24.94	0	17.55	2.72	53.9	45.85	5.86	20.67	6.37	37.58	6.35	3.62	16.48	16.52	12.3	7.93	20.15	74.81	32.03	11.11
690	24.24	0.78	16.11	31.41	27.52	24.76	24.77	0	18.07	3.18	49.47	44.02	4.98	21.32	6.17	37.22	7.39	3.33	16.08	16.04	11.44	7.69	22.22	72.71	30.7	9.22
693	23.44	0	15.34	40.53	28.26	25.28	24.5	0	20.37	3.76	50.13	39.14	5.86	21.31	5.57	35.61	8.71	3.45	17.15	16.78	14.7	7.25	21.93	74.4	29.39	10.17
696	23.26	2.09	15.29	39.91	28.7	22.28	23.87	1.74	21	5.14	51.26	33.11	5.86	23.62	5.97	31.14	8.49	2.64	17.79	17.23	14.08	6.75	26.51	73.48	30.36	10.27
699	23.08	1.65	15.37	39.9	25.17	26.79	25.97	0	24.66	3.66	45.76	37.13	5.16	22.09	6.53	31.81	8.42	2.45	17.26	19.1	11.01	5.66	25.79	71.84	28.98	10.15
702	22.36	0	16.17	37.42	27.53	24.39	25.86	1.56	24.07	3.71	46.47	34.74	4.57	22.81	6.02	31.21	8.56	1.85	18.78	16.67	15.25	5.71	28.69	68.44	30.89	10.6
705	21.75	0.95	16.04	41.94	28.74	24.48	25.78	1.11	24.92	4.09	46.14	33.02	3.8	22.1	4.46	36.46	7.79	2.04	18.32	17.16	13.18	5.61	24.45	69	29.09	12.1
708	19.36	0.92	15.33	43.84	27.97	25.61	26.86	1.4	26.17	4.59	44.55	32.72	3.38	21.23	4.89	30.04	8.78	1.88	18.29	14.67	14.74	5.41	25.92	62.15	29.89	11.17
711	19.76	0	16.43	45.7	28.22	24.16	27.35	2.27	27.07	4.9	44.8	35.01	4.99	22.69	5.27	28.72	8.59	2.61	15.6	16.63	14.6	5.89	25.48	64.52	30.83	10.46
714	20.52	0	17.72	47.13	29.82	22.91	26.83	1.61	25.67	5.28	41.54	38.56	4.55	22.7	4.23	28.88	7.48	1.24	19.55	16.62	12.46	5.62	23.36	69.15	29.94	11.15
717	21.22	0	16.71	48.52	25.21	23.51	25.99	2.82	26.03	6.51	42.34	32.38	2.63	22.1	5.32	28.61	7.42	1.12	19.82	15.26	12.82	5.37	24.52	67.03	29.33	10.44
720	18.71	0	17.74	47.54	28.02	22.55	28.85	3.43	26.56	7.39	41.28	32.73	1.79	20.2	5.33	25.8	8.44	1.36	19.08	14.7	14.22	5.09	23.16	61.4	29.35	9.77
723	20.5	0	16.7	44.15	34.05	23.57	26.11	4.46	26.8	6.49	43	36.96	3.77	22.99	4.23	28.59	7.47	0.9	19.47	12.62	13.29	6.62	27.64	55.39	30.18	10.05
726	17.42	0	17.8	40.7	33.64	26.17	25.73	4.33	26.42	6.29	39.75	35.39	5.23	23.18	5.26	29.98	8.13	1.67	20.72	13.35	14.48	5.08	22.76	58.78	29.9	9.87
729	18.26	0	18.37	42.24	30.38	28.13	25.68	4.55	27.98	5.44	39.29	38.56	5.85	24.31	3.71	26.92	8.45	0.74	22.11	12.58	13.18	5.02	24.6	60.87	27.86	10.3
732	16.63	0	16.18	38.58	29.97	28.35	23.89	5.04	29.39	6.83	31.4	38.69	8.02	25.54	3.2	25.64	10.41	0.59	21.99	11.29	15.71	4.27	26.45	62.56	31.03	10.82
735	15.39	0	18.43	41.34	31.7	31.65	26.13	5.95	29.45	7.61	31.03	40.96	2.29	25.68	3.56	27.18	9.9	0.52	19.3	11.23	16.5	3.99	26.91	62.23	30.49	9.34
738	17.22	0	18.74	45.5	34.97	30.13	28.18	8.12	28.49	7.02	30.68	37.31	2.8	26.05	3.17	30.08	9.98	0.51	19.7	11.09	14.88	3.73	24.58	63.85	29.9	8.85
741	19.14	0	19.3	43.8	32.99	31.51	27.86	7.61	28.74	9.42	24.67	36.56	3.27	25.76	4.24	27.91	10.9	0	18.24	11.49	14.84	3.65	26.36	65.67	29.3	8.55
744	16.94	0	19.96	41.01	34.8	29.8	26.66	8.83	26.54	11.18	23.62	34.49	2.41	24.62	3.89	26.19	11.78	0.53	19.09	13.17	15.12	3.55	27.47	65.79	31.74	7.85
747	15.98	0	19.28	43.11	32.05	31.34	27.88	8.55	26.76	9.71	24.98	36.11	2.73	24.88	3.34	28.46	12.13	0.57	21.33	9.7	15.08	3.7	26.46	66.53	31.78	8.96
750	15.97	0	18.41	44.24	30.68	31.38	29.88	9.67	27.34	10.77	24.46	35.94	1.89	27.66	3.83	28.03	11.35	0.97	20.58	11.41	16.49	4.1	25.74	61.67	29.89	9.08
753	14.92	0	19.43	48.75	35.26	34.2	30.23	9.62	29.12	10.64	25.72	40.17	2.94	25.53	3.56	25.33	14.27	0	20.1	13.06	15.84	3.5	26.77	67.78	33.63	6.25
756	15.75	0	21.09	48.15	33.94	32.36	29.56	10.98	29.23	10.98	28.01	37.81	2.72	28.08	3.72	26.46	10.9	0	20.55	11.61	14.15	3.38	24.55	62.57	36.14	6.12
759	14.57	0	21.17	49.06	36.2	33.88	31.31	12.2	25.58	12.26	28.75	34.38	1.74	28.66	4.56	26.32	11.6	0	21.31	15.21	14.62	3.55	23.56	60.7	33.95	5.53
762	13.45	0	20.8	45.57	36.56	30.99	31.98	11.87	29.2	12.1	29.16	34.62	3.86	28.44	3.25	27.98	12.09	0	19.93	11.5	14.24	3.17	21.42	57.78	34.54	4.75
765	12.46	0	20.22	46.28	35.52	31.33	29.01	13.37	28.28	12.86	32.75	37.75	4.86	26.88	4.81	26.65	11.24	0	18.69	11.4	14.6	2.56	23.2	61.86	36.43	3.61
768	13.74	0	19.3	46.21	35.83	30.02	30.08	12.97	29.67	12.84	26.27	41.83	3.91	28.01	4.71	30.34	13.49	0	19.29	11.33	15.1	3.81	23.43	65.43	36.23	3.56
771	13.7	0	20.58	44	35.02	33.7	33.01	12.39	29.92	14.76	26.97	40.67	3.09	27.27	5.47	26.93	12.79	0	23.29	12.39	14.09	2.64	21.7	57.06	32.86	4.48
774	13.34	0	21.6	44.32	36.21	31.61	32.29	12.27	29.2	13.4	29.7	38.71	0.51	25.64	7.38	23.88	14.34	0.54	23.02	9.73	14.64	2.5	21.84	62.07	32.66	3.92
777	15.49	0	23.5	46.55	34.48	36.3	33.49	13.48	30.35	16.47	27.04	38.22	1.2	26.66	7.47	25.45	13.78	0	22.9	11.25	17.54	2.97	19.93	60.72	32.33	3.44
780	12.97	0	24.33	46.51	33.65	35.66	36.4	13.31	29.72	17.73	28.91	35.84	2.42	28.99	5.84	23.89	14.09	0	22.36	11.01	17.49	3.93	20.04	57.75	28.87	2.98
783	13.18	0	23.72	48.33	28.28	38.65	33.65	12.54	27.77	16.58	31.57	37.97	0	27.9	6.72	25.86	13.96	0.57	23.76	9.99	17.22	3.59	17.03	60.07	25.85	2.18
786	14.21	0	23.44	49.19	29.16	40.28	32.49	14.04	30.51	17.29	32.79	32.96	0	27.08	5.23	26.76	15.27	0	22.52	10.09	15.18	3.27	17.68	56.01	26.68	2.19
789	15.87	0	20.55	42.32	26.4	40.21	33.89	12.95	28.08	18.68	29.87	30.37	0	28.2	6.75	27.25	15.88	0	25.97	8.75	17.93	2.87	17.43	56.44	24.31	2.42
792	14.71	0	20.96	39.28	25.73	38.29	32.06	14	30.23	16.37	32.35	28.24	0	28.08	5.83	28.35	15.46	0	22.53	8.13	19.15	3.34	16.92	54.44	26.78	3.45
795	16.44	0	21.61	37.21	24.15	40.8	32.86	13.56	28.88	16.61	31.37	27.15	2.47	27.97	7.15	26.21	16.01	0	23.8	8.32	19.26	3.7	16.89	54.04	26.27	3.18
798	14.42	0	22.63	38.94	25.92	40.63	33.18	14.33	29.76	18.83	29.83	29.84	1.01	29.47	8.02	21.33	16.14	0	23.85	8.15	17.22	3.4	17.15	53.2	30.67	2.62
801	15.7	0	22.89	41.06	27.16	39.52	31	13.5	27.11	18.03	33.13	25.03	0.67	30.27	7.88	22.89	16.87	0	24.23	7.81	20.27	3.57	17.83	50.95	28.47	2.46
804	15.07	1.77	24.29	39.81	26.54	33.73	29.58	14.32	23.82	17.21	34.23	20.94	0	29.5	8.42	21.82	13.76	0	27.2	8.75	19.94	4.29	17.04	51.08	24.53	3.17
807	13.79	0	22.05	42.29	28.22	38.82	27.22	16.45	24.47	18.75	38.02	23.08	1.07	30.22	8.83	21.8	13.56	0	25.8	9.08	20.96	4.42	16.59	56.18	27.87	2.92
810	14.46	0	21.76	38.77	23.6	38.61	29.18	17.63	22.38	17.78	39	22.66	1.05	29.31	7.47	22.08	13.05	0	28.46	10.68	19.65	5.11	18.08	53.86	27.93	3.9
813	12.8	0	22.7	38.46	23.48	37.09	27.54	17.41	24.79	18.26	33.73	23	1.13	29.45	9.18	21.56	15.7	0	26.35	10	20.66	4.97	16.77	56.76	32.24	4.74
816	13.44	0	20.91	39.88	24.13	36.89	27.95	18.42	25.39	18.12	31.95	24.94	1.71	28.44	8.03	23.11	15.82	0.81	27.12	10.07	22.35	4.53	15.43	57.21	38.18	4.58
819	13.42	0	20.14	37.28	23.93	38.24	27.76	19.1	26.19	17.56	35.52	26.88	2.59	29.33	8.06	22.67	14.44	0	28.18	11.15	21.63	6.22	14.99	55.99	34.26	5.28
822	13.62	1.02	19.02	34.85	24.15	36.82	28.32	20.25	27.41	19.74	39.92	23.88	2.91	28.5	8.96	18.92	15.72	0.73	27.55	10.19	26.32	6.6	15.19	59.88	32.28	5.13
825	14.3	1.84	19.38	35.39	22.78	34.97	26.9	21.9	27.74	20.56	38.09	25.16	3.89	29.81	9.3	19.71	15.46	0.95	26.13	10.05	25.14	6.49	14.88	58.28	32.21	4.83
828	15.14	1	18.58	34.07	22.55	35.74	25.72	20.11	25.5	17.75	37.44	25.11	5.61	30.85	9.08	19.03	16.23	0.66	27.57	9.31	27.21	6.43	13.76	54.02	35.64	6.4
831	14.69	1.85	20.72	33.67	21.47	35.28	24.07	19.97	25.87	15.77	38.66	25	4.79	31.05	10.09	21.09	14.39	1.72	24.27	9.71	25.09	7.38	14	55.58	38.01	5.75
834	13.82	2.14	20.07	32.64	21.75	36.34	24.13	21.37	24.72	18.04	32.63	23.06	5.26	30.21	9.99	20.68	12.66	1.57	25.63	10.14	25.26	5.88	13.65	62.08	36.4	6.98
837	15.82	2.77	18.19	31.89	20.96	35.58	24.08	18.68	25.67	17.89	32.51	20.44	7.04	31.63	10.06	18.69	14.2	1.1	26.44	10.29	26.04	4.7	14.46	57.58	37.63	6.87
840	14.41	2.64	17.99	33.19	23.29	39.3	22.72	19.24	25.16	18.14	30.65	25.16	5.53	30.68	10.2	20.07	15.04	0.69	24.75	10.65	26.57	9.19	14.34	54.82	33.97	7.47
843	14.54	2.74	16.88	33.46	18.87	37.49	22.64	19.58	27.22	18.24	32.13	25.87	4.9	28.07	10.13	21.91	14.29	1.5	25.91	11.67	26.81	7.75	13.15	56.59	34.53	6.82
846	14.87	7.16	17.81	30.12	19.5	32.25	22.59	18.97	22.83	18	33.92	23.44	5.74	28.64	11.01	21.79	18.29	2.42	25.16	12.56	27.79	10.91	13.71	57.65	36.69	5.94
849	15.65	6.97	16.82	29.44	16.86	33.93	21.88	21.21	25.38	19.4	39.83	23.82	7.76	28.79	11.19	24.18	17.37	1.04	23.41	11.48	28.42	11.13	13.38	60.62	35.06	6.49
852	15.51	7.97	17.53	28.34	17.23	37.98	20.37	21.68	27.66	20.34	42.49	25.23	7.19	30.21	11.45	24.3	20.91	2.02	25.18	10.4	25.31	12.97	13.32	60.23	40.39	7.19
855	16.61	9.95	17.82	26.69	15.41	34.93	15.92	23.19	28.4	20.61	40.23	26.59	8.11	30.63	11.3	24.35	18.91	2.17	24.06	9.67	28.69	12.23	12.76	61.15	39.91	6.5
858	17.63	10.95	15.19	27.87	14.14	39.27	15.54	23.69	26.04	20.38	39.59	26.16	9.02	32.34	12.34	19.86	18.84	1.68	25.05	9.8	27.38	12.55	14.05	63.29	37.54	7.56
861	20.38	13.31	16.75	28.55	15.28	34.28	14.86	22.01	25.31	17.7	40.7	23.57	8.67	31.36	11.46	22.17	18.28	1.46	22.71	8.93	26.52	11.41	11.86	60.91	43.77	7.16
864	19.13	14.43	15.1	30.59	14.44	36.57	14.84	20.89	25.65	17.66	42.78	23.34	9.58	31.36	12.65	22.29	19.97	1.95	24.37	8.73	26.47	11.86	11.82	59.24	46.62	7.59
867	16.49	16.2	15.22	28.95	15.47	33.67	13.96	19.34	26.34	17.61	44.33	23.16	9.11	31.59	13.58	24.43	20.16	3.77	22.33	9.36	24.53	11.61	12	61.61	49.6	7.17
870	19.19	18.34	15.56	28.48	12.42	37.74	15.04	22.17	22.66	18.47	41.41	23.3	9.48	31.03	11.76	22.53	21.13	2.77	21.86	8.76	24.22	12.34	10.87	61.88	52.34	6.99
873	16.89	18.43	15.1	28.12	9.89	36.18	13.94	23.73	25.37	19.81	44.97	23.84	9.81	29.67	13.52	22.54	20.47	2.65	18.17	8.64	28.36	11.99	10.35	58.2	51.59	6.48
876	17.74	19.14	15.11	31.11	10.03	38.47	14.98	23.82	25.62	17.27	41.7	24.31	12.04	31.93	12.35	22.63	21	3.48	18.36	8.95	27	12.51	9.71	56.84	52.09	6.3
879	16.3	17.46	14.78	31.08	10.16	34.71	12.71	24.19	26.4	15.05	39.69	21.38	10.89	29.96	9.78	23.65	19.43	4.16	18.43	8.16	26.41	10.76	10.96	61.43	55.27	7.56
882	12.65	20.03	15.41	30.48	10.6	33.93	12.63	22.4	28.03	12.43	42.66	24.07	13.49	28.86	9.46	23.88	23.22	3.76	16.88	8.94	27.58	14.05	12.54	59.2	54.54	8.19
885	13.58	21.22	14.24	37.55	9.79	37.57	11.52	24.2	28.73	14.78	39.42	22.06	13.77	28.52	9.5	23.93	22.32	5.96	16.78	9.58	30.01	14.66	11.87	57.76	47.93	8.14
888	16.69	22.55	14.36	33.51	9.85	37.63	13.24	25.54	27.45	14.36	38.87	20.69	13.37	29.41	9.68	21.48	23.11	4.01	16.89	8.23	27.64	15.32	14.18	57.85	49.96	6.85
891	18.27	23.3	14.41	35.15	11.18	41.02	11.95	23.36	26.09	16.44	37.53	19.8	12.97	32.08	10.5	22.57	23.26	5.17	17.57	9.01	32.03	13.47	12.57	61.41	49.73	8.28
894	18.26	25.97	15.69	39.39	12.39	37.87	10.09	26.07	21.53	16.29	36.6	17.37	13.98	29.3	10.28	17	24.02	4.81	17.3	9.35	30.96	13.26	12.35	57.32	47.9	6.93
897	20.06	26.9	13.75	41.07	10.91	35.86	10.85	28.6	22.31	17.85	38.23	21.05	13.58	28.38	10.27	20.49	24.17	7.15	18.93	8.95	28.76	14.31	12.08	61.87	51.45	6.34
