# Supplementary material for: Stochastic pausing at latent HIV-1 promoters generates transcriptional bursting
Source: Nat Commun. 2021 Jul 23;12:4503. doi: 10.1038/s41467-021-24462-5 (PMC8302722; doi:10.1038/s41467-021-24462-5)
Supplement: Supplementary file 3 — Source Data [file 41467_2021_24462_MOESM3_ESM.zip › _Source_data_zip/Source_data_short_movies_Fig2&8/Short_Movie_Raw_Data_Table_latent_Clone12.xlsx]

## Sheet: Feuil1
Time	Site1	Site2	Site3	Site4	Site5	Site6	Site7	Site8	Site9	Site10	Site11	Site12	Site13	Site14	Site15	Site16	Site17	Site18	Site19	Site20	Site21	Site22	Site23	Site24	Site25	Site26	Site27	Site28	Site29	Site30	Site31	Site32	Site33	Site34	Site35	Site36	Site37	Site38	Site39	Site40	Site41	Site42
0	1.56	43.95	4.5	53.45	47	49.76	23.88	32.16	34	16.15	29.62	23.02	9.46	51.68	16.48	34.37	40.99	18.43	35.48	9.61	39.47	21.34	27.96	26.54	29.12	27.75	55.2	49.44	23.3	44.71	44.37	4.63	14.54	54.94	33.56	18.84	18.47	66.57	41.89	87.08	38.51	46.06
3	1.31	43.62	0.86	53.49	46.61	39.32	26.2	26.55	36.99	15.25	30.11	21.33	10.44	46.41	20.07	28.25	40.36	16.23	30.5	8.32	36.79	19.5	24.67	26.96	27.06	26.11	54.34	40.57	24.72	48.14	42.97	5.08	16.09	65.09	38.91	17.88	11.8	66.58	36.3	80.78	42.64	41.39
6	1.78	59.24	1.55	51.43	42.62	42.64	26.72	25.32	38.41	14.94	32.77	21.36	8.56	41.53	20.22	28.19	40.46	17.79	25.62	8.69	36.11	22.07	27.2	27.27	25.37	27.73	52.5	41.31	24.71	48.99	41.6	3.77	14.87	63.15	37.05	17.84	18.32	62.04	33.43	73.36	36.08	46.68
9	0	58.02	3.07	51.3	45.34	41	23.48	25.17	33.74	15.05	28.86	19.99	9.87	44.44	18.33	27.73	38.79	19.03	32.27	8.52	34.58	21.19	28.9	25.97	26.76	22.86	54.42	37.27	24.29	49.53	45.37	3.73	17.01	62.35	37.15	20.15	9.81	66.11	36.88	73.07	33.72	55.47
12	0	54.93	2.72	50.81	39.99	36.04	26.82	27.11	33.06	15.64	29.12	18.13	12.18	38.55	18.49	23.58	40.17	19.29	27.38	11.72	36.68	21.87	26.6	24.1	25.58	24.5	60.65	39.88	25.64	53.2	48.15	5.13	15.1	59.15	47.4	21.22	17.73	67.58	34.26	73.11	37.45	50.16
15	0.85	63.56	4.95	47.2	39.07	28.22	25.86	25.37	39.51	14.62	31.1	19.62	8.85	43.91	20.89	28.04	37.37	17.39	34.04	7.86	32.75	22.8	30.24	26.07	24.37	26.36	58.99	40.43	25.62	49.35	45.51	3.52	16.25	60.98	44.7	20.98	13.05	64.06	33.66	70.76	36.69	60.48
18	0	58.92	0.92	45.86	41.23	36.15	25.98	25.39	35.64	14.86	28.1	21.12	11.78	36.66	20.59	27.27	37.1	14.57	27.77	7.48	32.66	16.35	27.86	22.26	26.47	26.51	54.79	41.8	21.62	55.62	42.4	4.84	13.98	60.92	49.69	17.75	18.36	58.24	31.86	82.75	35.02	50.69
21	1.29	56.88	3.73	49.42	40.23	35.76	26.26	27.84	34.81	14.9	31.34	17.66	10.9	29.77	22.25	27.06	32.44	17.37	32.71	8.82	34.55	21.92	29.83	25.97	23.14	25.33	52.85	37.7	22.54	52.08	50.88	3.62	14.05	63.33	49.21	23.3	15.84	66.69	31.75	71.66	38.13	51.14
24	1.22	62.41	2.82	54.22	41.19	36.82	27.12	27.27	38.94	15.04	34.55	17.89	13.56	31.41	23.21	20.41	35.92	15.32	30.34	9.79	37.16	24.13	30	26.01	26.71	22.84	58.77	42.34	22.24	49.15	45.84	5.66	14.47	68.6	53.45	22.13	15.24	63.34	30.46	73.2	33.31	48.53
27	1.16	64.58	3.85	55.31	41.23	36.74	26.58	23.69	40.88	14.39	34.04	17.16	10.42	38.98	21.8	22.31	36.95	15.76	32.57	9.5	35.73	26.34	31.29	24.45	25.98	24.07	55.81	42.08	23.43	53.49	49.16	3.64	16.73	67.96	47.54	23.75	14.04	58.68	25.76	73.64	34.36	59.57
30	0.74	67.88	2.79	56.33	44.44	35.64	27.31	25.26	36.25	14.08	32.32	16.46	13.48	27.09	20.62	21.91	39.31	16	24.44	10.63	32.99	26.37	31.94	25.48	27.8	20.55	54.72	39.33	25.97	51.81	47.25	4.48	12.61	69.32	49.89	20.17	11.67	56.66	24.49	71.36	35.53	48.06
33	0	56.58	4.13	56.27	38.51	31.2	27.06	27.9	36.72	15.22	31.96	15.69	10.71	35.13	22.81	19.51	34.48	14.15	23.66	10.17	32.99	26.45	35.29	27.7	27.88	26.95	55.38	36.99	22.96	54.61	48.05	2.48	16.27	64.53	49.44	23.47	16.06	60.43	27.48	75.01	39.31	65.77
36	0	58.51	4.03	51.56	30.02	30.09	26.04	25.7	37.24	13.24	31.66	18.45	12.26	27.81	21.48	16.94	37.74	16.13	27.38	8.84	36.93	17.77	36.22	27.79	24.17	25.24	58.84	39.13	26.25	47.54	46.25	5.01	18.14	65.32	43.66	25.04	15.41	58.15	25.07	69.43	40.96	55.43
39	1.55	60.87	2.4	51.38	40.76	34.66	24.99	23.8	39.51	13.13	28.74	19.35	15.23	35.54	21.68	20.01	32.8	18.46	31.66	10.48	36.46	23.08	33.11	28.01	25.83	24.75	56.15	31.03	26.47	59.18	49.37	4.21	19.05	65.43	42.9	19.34	14.82	57.34	25.86	72.18	37.76	56.89
42	1.27	57.62	5.52	50.32	37.14	37.65	24.83	25.39	40.74	11.91	33.96	19.39	14.56	30.78	23.08	16.81	33.32	15.98	32.23	11.82	35.66	25.87	35.75	27.16	28.24	23.74	56.89	37.18	27.38	55.94	47.08	3.27	19.1	60.54	42.19	19.65	14.22	59.63	28.87	72.97	36.22	55.69
45	0	58.77	6.59	50.61	34.39	39.76	24.67	25.17	40.99	12.42	30.37	18.43	15.65	40.55	23.97	13.59	31.56	18.58	29.06	11.37	40.92	23.5	37.84	28.88	26.43	21.17	52.54	40.22	28.21	55.79	41.72	4.38	19.76	63.2	37.56	18.12	13.57	60.43	29.59	69.98	40.82	60.94
48	0.83	55.01	6.15	54.09	37.44	40.53	24.99	24.26	42.45	11.46	32.63	19.32	12.42	33.73	22.75	24.15	35.03	15.49	28.01	11.72	34.97	25.66	36.02	29.45	25.05	21.43	53.19	40.15	29.13	56.06	35.56	3.06	18.15	62.35	37.59	16.36	16.72	59.74	29.82	76.61	38.42	45.92
51	0.78	54.54	10.65	52.56	36.35	34.49	25.3	21.68	41.66	12.48	29.3	20.37	13.41	43.82	25.94	18.28	30.67	16.23	31.6	11.37	33.44	24.09	32.31	27.23	25.03	22.58	48.2	45.23	27.05	60.15	40.07	5.14	21.56	63.62	41.66	16.75	16.74	60.63	31.55	73.64	36.3	55.88
54	0	52.32	7.51	54.41	37.69	31.2	26.68	21.01	44.79	11.28	35.56	21.22	12.94	32.77	27.19	20.86	33.41	17.17	24.82	10.98	33.41	20.21	36.36	26.68	27.09	23.69	48.41	40.93	24.28	60.95	41.17	4.06	20.62	60.79	43.7	21.36	14.27	53.53	30.58	69.29	38.67	45.06
57	1.42	55.97	8.55	47.03	40.22	32.96	26.7	20.07	43.39	11.51	31.27	20.84	15.2	33.93	22.85	18.64	34.34	15.26	30.96	12.4	34.93	24.38	35.84	25.19	29.33	23.41	48.29	41.65	24.7	64.79	49.25	6.05	19.54	63.29	36.81	19.96	13.32	59.27	25.66	71.16	40.52	56.86
60	0	53.8	5.21	55.15	41.01	34.87	25.22	18.19	46.71	10.32	34.86	21.34	14.14	29.39	22.11	17.72	34.56	16.88	30.5	13.08	33.93	25.32	34.11	25.92	27.66	19.8	52.05	41.89	22.01	60.49	49.77	4.18	19.67	57.84	43.08	21.55	12.49	52.02	33.28	80.39	40.58	43.12
63	0.69	52.23	9.91	50.48	38.98	40.47	24.8	18.84	45.5	12.72	34.1	18.68	15	41.04	22.07	19.2	35.03	17.94	26.66	15.48	37.2	24.37	34.5	22.7	30.49	19.12	50.8	38.3	24.9	62.34	53.57	2.58	16.92	72.54	42	20.81	15.64	61.42	31.73	75.15	40.42	57.47
66	1.41	55.69	8.16	48.54	44.27	33.84	27.37	18.85	42.76	12.87	36.62	19.49	15.73	39.93	20.36	20.23	36.17	17.48	28.94	15.79	36.97	21.31	36.7	24.24	33.39	23.94	52.13	39.74	24.55	59.13	55.69	6.05	17.76	58.38	51.67	21.83	16.27	57.84	28.96	78.36	39.8	39.74
69	1.18	55.71	11.33	51.52	42.53	40.6	25.55	23.02	43.06	12.31	37.98	19.71	12.73	53.9	20.9	16.57	33.41	17.47	28.31	12.3	33.21	23.26	33.67	19.22	30.53	22.44	51.09	44.71	19.38	58.11	52.62	6.36	18.71	49.86	49.77	18.81	15.37	57.97	32.32	71.14	42.18	49.45
72	0	51.58	10.07	50.27	42	41.24	28.84	18.43	40.56	11.38	33.07	22.79	14.52	49.45	21.85	18.35	39.79	14.51	28.84	13.55	30.69	21.09	34.24	22.26	34.22	24.85	44.96	44.21	22.43	53.2	54.39	5.83	17.79	49.73	50.01	20.99	15.79	63.3	26.83	70.15	40.05	40.49
75	0.94	53.42	10.16	51.3	46.46	35.21	27.01	22.4	42.99	12.38	35.97	21.37	10.64	47.9	21.78	20.1	33.47	14.12	29.36	14.21	32.64	19.34	37.68	21.83	35.38	23.59	42.53	42.21	21.97	60.61	54.68	3.53	18.27	50.82	44.99	19.83	16.61	57.04	28.43	60.65	46.3	53.51
78	0	55.42	11.81	49.66	39.39	46.03	28.14	22.45	44.83	13.23	38.51	21.65	13.69	41.76	22.45	20.51	37.3	14.55	34.34	12.65	33.9	22.31	37.43	23.69	35.92	20.33	41.33	42.1	21.37	60.68	47.48	3.8	18.4	43.63	49.07	22.09	14.1	53.89	27.78	66.51	44.14	29.75
81	1.13	54.36	11.63	46.86	46.04	45.81	28.73	19.65	47.31	11.19	37.78	20.35	10.91	45.59	23.11	19.07	34.47	15	32.57	10.74	35.01	21.38	38.68	23.91	37.53	24.23	40.09	39.5	24.03	52.57	51.88	3.59	18.26	56.45	48.9	23.5	19.53	54.36	27.94	63.75	45.53	37.25
84	1.2	50.17	12.46	49.8	44.41	37.34	28.7	18.87	45.45	10.46	36.25	19.58	11.15	31.95	25.09	17.24	29.04	12.89	31	10.62	29.23	22.76	40.05	24.41	34.06	21.45	44.97	43.07	20.25	61.76	49.15	2.41	14.89	56.48	44.67	21.19	14.94	58.06	28.81	60.2	44.26	32.95
87	1	40.7	12.03	46.23	39.32	40.28	26.55	18.06	41.56	12.15	40.83	20.24	12.43	37.06	20.13	17.22	27.35	13.81	34.34	11.51	29.45	19.16	43.27	22.75	31.48	20.06	41.82	38.01	23.42	60.43	51.14	3.3	16.32	48.72	46.22	21.48	16.93	64.47	31.04	65.77	45.71	32.53
90	0	43.39	12.22	43.95	43.94	44.45	27.52	16.74	41.16	9.63	39.34	22.06	12.62	43.46	24.51	18	34	13.44	32.9	10.09	30.86	23.06	43.65	21.54	35.05	20.16	38.58	39.11	22.94	59.08	48.77	4.53	17.88	50.36	48.18	20.57	13.79	62.23	32.1	67.47	46.14	30.21
93	0.54	41.97	13.68	47.75	42.1	40.41	27.4	15.92	45.2	10.97	39.47	24.13	13.79	31.79	23.2	17.86	33.16	12.8	36.05	10.91	26.91	27.62	40.1	23.56	35.12	26.01	42.36	37.99	25.31	59.92	51.92	4.23	14.47	48.93	46.17	18.76	14.23	56.57	31.76	60.16	48.19	42.42
96	0.83	45.43	16.51	49.04	48.04	44.22	27.27	14.8	43.71	8.89	42.91	19.73	12.06	36.61	21.22	15.7	37.57	13.72	31.49	11.27	31.91	26.37	37.92	27.54	32.43	26.9	44.22	39.5	19.82	55.13	45.67	3.38	17.93	44.57	35.6	20.13	16.08	55.2	31.13	56.45	44.84	31.19
99	1.22	45.78	16.6	46.27	42.5	40.13	26.8	13.79	36.82	10.52	38.5	18.53	12.12	47.81	20.81	16.24	30.88	13.61	28.65	12.51	26.84	28.81	36.99	28.56	37.59	23.06	46.92	40.06	20.66	60.95	52.42	4.4	16.99	43.85	35.69	22.94	16.14	55.32	33.2	64.21	48.88	37.02
102	0.65	40.33	17.12	49.29	45.8	42.16	26.93	14.98	43.81	12.85	40.42	17.79	10.06	42.34	21.06	17.92	31.22	14.13	32.18	11.39	29.91	28.7	40.11	28.08	38.71	20.97	45.59	40.9	20.94	59.37	43.79	3.57	13.65	44.21	39.55	21.29	15.89	54.06	28.55	65.36	45.73	29.77
105	0.77	41.59	14.93	48.01	45.27	42.89	26.71	13.25	45.81	13.51	34.34	23.35	13.17	46.6	20.96	17.62	35.47	12.36	31.87	10.45	26.64	30.31	37.76	24.61	37.98	28.62	45.26	40.26	20.34	56.99	44.19	4	17.24	43.74	39.09	21.34	17.93	58.17	25.73	59.66	43.58	34.45
108	0	38.31	17.71	44.44	46.01	51.56	26.41	11.65	44.82	13.51	39.23	21.43	10.5	40.27	22.03	15.44	35.85	12.17	32.55	11.04	29.05	19.28	39.59	24.92	39.66	22.94	47.35	41.15	18.12	57.99	39.72	3.73	13.15	44.43	31.7	24.39	15.83	58.93	27.53	60.14	39.64	35.17
111	1.22	39.52	15.59	40.36	50.62	48.07	27.49	11.79	46.02	13.33	36.36	20.74	12.18	47.71	26.49	16.78	32.42	12.38	30.43	12.53	26.87	28.74	44.08	25.54	38.07	20.29	49.14	42.37	24.01	55.25	37.17	1.9	13.34	44.55	37.27	24.63	15.96	56.26	26.85	60.86	42.2	52.07
114	0.56	44.08	16.91	44.67	47.58	49.03	30.86	9.38	47.02	13.87	33.31	22.95	10.46	43.59	23.5	19.39	30.33	13.62	31.6	11.76	27.57	29.73	41	25.32	38.34	17.2	44.47	42.07	22.57	56	46.72	4.72	15.08	44.26	37.08	24.29	17.99	57.05	31.96	56.02	39.68	41.73
117	0.59	39.58	18.46	44.13	48.52	51.98	30.31	9.08	44.63	13.38	32.86	25.12	12.8	43.39	23.34	13.95	31.71	13.5	31.07	11.66	25.03	28.84	45.29	25.53	38.97	23.28	52.62	37.51	21.23	53.81	44.85	3.93	16.6	38.4	40.82	22.68	17.7	53.28	32.25	58.26	40.96	37.88
120	0.89	49.16	20.47	43.8	46.58	53.29	31.49	8.46	42.58	13.03	34.73	28.63	11.32	42.6	23.36	13.88	28.53	11.89	34.75	13.02	26.94	27.87	42.88	25.32	38.99	22.68	49.99	39.61	19.67	56.48	46.3	2.36	15.3	44.15	39.6	21.76	17.28	54.64	29.33	62.11	39.17	45.86
123	0.65	46.81	17.93	48.52	50.93	51	31.04	8.08	42.91	13.69	36.63	28.45	11.78	49.82	23.62	12.71	30.6	11.25	33.06	14.18	26.65	28.55	42.54	23.21	40.66	23.86	47.32	39.14	13.68	54.04	40.39	3.31	16.91	41.25	36.42	22.95	19	51.83	32.17	62.53	40.75	47.12
126	0	56.03	18.94	46.33	48.82	59.27	31.87	8.39	46.91	13.56	35.14	27.21	10.82	44.5	26.67	13.8	33.03	10.17	29.24	10.62	24.88	25.6	39.78	22.89	37.4	24.79	50.16	37.37	18.22	49.77	45.2	3.88	16.59	40.75	41.52	23.23	19.12	55.72	30.38	57.23	45.32	46.13
129	0	56.27	19.43	44.85	47.79	52.08	28.92	7.53	43.07	14.15	37.29	28.57	11.95	50.13	23.4	10.37	24.52	9.75	37.71	13.85	20.04	30.59	43.6	25.39	35.09	22.4	47.34	32.32	20.41	52.22	41.33	4.01	17.39	35.07	43.44	20.82	20.56	51.23	31.66	55.02	39.6	48.35
132	0	51.6	22.85	40.82	47.64	54.23	30.95	8.13	45.96	14.87	37.7	29.13	9.8	46.57	21.49	17.93	26.05	11.14	35.55	12.92	22.49	28.41	39.28	23.12	32.01	23.88	51.67	35.19	17.83	53.18	39.6	4.11	16.38	33.67	39.02	21.82	18.13	55.01	32.2	61.69	42.24	53.02
135	0.97	44.83	19.4	43.68	49.73	55.57	29.09	9.03	48.93	13.6	37.68	26	9.44	48.74	26.18	13.69	28.03	9.66	34.97	12.77	22.38	26.77	40.65	26.88	38.29	24.88	50.84	29.3	19.8	53.4	38.71	3.65	17.51	41.4	41.04	21.05	18.53	50.31	32.03	62.35	44.85	54.89
138	1.36	53.94	22.34	41.36	50.76	55.51	29.59	7.64	46.31	12.75	34.29	28.08	9.24	40.92	24.88	14.66	33.27	10.58	36.88	14.53	21.68	31.47	38.72	27.48	37.16	24.42	58.21	34.36	16	51.92	38.83	3.18	15.91	43.91	44.75	22.25	20.75	48.61	31.43	53.66	43.8	54.03
141	0	39.74	22.37	38.33	50.37	51.91	28.5	10.74	41.46	13.83	39.53	28.54	11.19	42.49	24.44	13.39	32.74	9.34	40.94	16.98	21.72	32.56	41.53	27.01	38.46	27.83	51.68	35.13	17.83	52.36	36.11	2.58	17.35	38.21	41.78	19.48	20.35	43.56	29.83	60.56	41.24	54.52
144	0.77	47.2	24.19	45.37	48.97	47.49	26.19	7.98	40.65	14.34	34.4	25.09	10.53	31.11	29.24	20.91	35.96	11.16	40.98	15.86	21.41	24.99	40.67	27.93	35.9	26.6	52.62	33.76	14.47	50.53	39.12	2.83	17.63	37.04	37.91	21.19	22.07	48.19	29.72	54.84	41.1	53.22
147	0.89	43.93	20.88	46.01	52.77	53	26.97	7.87	45.19	13.94	33.5	24.61	11.1	38.26	25.84	16.04	34.95	10.6	40.8	15.81	21.82	29.33	35.99	28.66	31.15	30.56	52.97	42.92	9.72	48.44	36.13	2.9	16.81	38.43	41.2	20.32	20.31	49.95	31.68	64.46	46.52	49.3
150	1.1	44.98	23.16	39.68	42.64	52.54	27.74	8.96	45.93	12.97	38.14	26.74	10.75	41.13	24.69	16.8	38.99	9.2	39.49	16.15	22.82	27.6	37.24	25.41	33.84	28.8	53.12	35.37	15	45.61	35.71	2.38	18.55	38.53	45.91	22.47	20.26	50.37	31.84	63.61	43.73	47.44
153	0.68	53.1	19.16	43.67	51.42	47.46	21.73	8.2	42.09	13.77	34.24	27.34	9.69	42.33	22.95	19.6	32.86	9.45	40.73	14.23	20.57	27.08	38.16	26.42	35.96	17.57	54.41	39.28	15.27	45.5	33.31	3.23	17.14	41.08	40.57	21.86	19.59	45.17	32.57	67.27	46.4	49.39
156	0.71	54.71	23.16	40.78	46.2	49.99	23.05	7.06	43.92	13.82	38.39	29.34	10.85	51.54	24.34	18.89	36.12	10.85	35.62	14.53	22.45	27.76	37.19	21.39	33.34	21.74	58.41	35.24	13.36	43.85	29.44	2.1	16.48	39.36	39.08	21.9	22.55	47.04	29.15	68.78	43.42	50.84
159	0.6	50.94	21.38	36.87	48.94	57.81	24.29	7.19	45.85	13.27	31.14	29.24	10.27	50.36	22.76	19.79	33.35	10.4	38.06	15.68	18.98	27.56	34.5	24.91	42.65	24.87	47.2	34.11	14.29	42.48	30.36	2.93	18.81	36.09	39.6	21.35	23.27	49.7	34.31	74.99	47.97	53.82
162	0.84	50.85	22.67	38.44	50.76	54	22.63	8.72	44.36	14.08	36.54	27.06	10.4	40.13	22.76	21.1	31.01	10.68	34.05	15.91	19.4	22.43	35.13	23.48	39.36	24.04	50.62	33.53	15.19	39.55	28.42	2.36	17	31.28	37.42	22.81	23.84	48.83	35.85	71.74	46.2	55.02
165	0	51.63	22.89	36.47	51.3	53.42	23.05	5.8	43.81	14.09	34.07	28.77	11.32	48.68	22.47	22.66	26.55	9.24	32.99	13.51	16.6	28.9	40.79	23.05	35.71	22.58	58.21	31.77	10.84	43	33.06	2.72	17.77	33.05	40.49	22.14	20.48	47.85	34.33	64.79	48.27	54.36
168	0	53.52	23.09	37.49	49.48	53.29	23.09	4.31	46.58	13.8	34.68	32.94	12.18	41.09	17.99	17.65	29.61	8.8	43.03	15.16	18.7	29.74	38.74	22.55	39.79	20.73	55.57	29.79	15.53	35.65	35.68	2.7	15.63	35.92	41.14	23.16	23.09	50.25	34.1	69.42	46.71	57.07
171	0	54.67	23.36	37.77	51.21	54.78	18	4.56	41.13	12.87	32.53	31	12.56	37.99	21.54	20.49	28.6	8.97	36.83	15.82	16.23	30.39	39.05	19.81	39.35	19.85	59.88	32.97	18.36	40.48	32.58	4.59	18.44	30.82	39.17	20.51	25.9	53.39	32.22	71.11	44.01	66.36
174	0.66	54.77	22.6	37.25	47.17	53.25	20.16	3.98	42.85	13.68	32.9	28.45	8.58	41.59	22.51	18.41	29.06	11.82	36.52	15.02	14.87	30.11	37.71	20.01	38.22	21.53	61.68	28.67	16.33	37.01	35.42	4.86	15.45	35.5	38.27	20.47	18.53	56.38	31.56	70.96	42.91	50.33
177	0	57.56	25.77	36.84	50.08	56.37	22.19	3.69	45.74	13.07	32.22	28	9.32	38.74	23.67	18.85	24.22	10.89	34.15	15.91	15.5	32.39	37.8	23.35	39.44	18.76	57.52	29.3	13.67	38.58	30.66	3.69	18.77	32.38	40.2	21.89	23.03	56.97	34.43	72.22	43.78	55.24
180	1.35	62.21	25.48	34.54	47.26	54.05	17.42	5.48	41.09	14.7	37.66	28.75	9.08	35.83	22.7	18.8	22.04	13.14	32.47	13.02	14.66	20.51	39.68	19.09	41.45	24.01	56.22	28.58	15.01	34.89	29.24	2.55	17.9	40.3	37.19	22.51	20.5	52.77	29.12	68.92	46.52	55.02
183	0.83	55.47	26.68	34.13	51.43	57.86	19.2	4.57	40.77	13.12	31.83	29.05	8.5	45.47	19.67	21.18	27.75	11.88	31.29	15.88	14.1	30.77	40.13	23.58	40.81	22.9	56.54	29.81	16.59	37.95	30.8	3.5	17.91	41.08	35.01	21.5	18.76	52.17	33.92	59.54	44.83	62.2
186	0	54.28	26.43	33.45	47.91	54.33	22.04	5.41	43.86	12.31	33.21	24.76	10.2	29.17	19.83	22.62	22.5	12.18	34.56	15.32	14.29	31.24	38.26	18.53	38.89	22.4	60.63	24.62	15.78	34.51	29.99	1.93	19.29	37.29	38.59	22.79	22.95	50.15	29.92	66.46	42.41	61.62
189	0.71	57.37	28.67	35.09	51.25	53.54	21.86	4.74	46.39	13.01	33.49	28.65	9.27	40.05	18.47	25.63	24.15	12.46	35.53	14.03	13.42	30.28	39.3	19.96	38.16	23.52	61.39	28.25	18.42	33.93	29.91	2.47	18.51	36.85	28.95	19.38	21.91	55.03	28.56	57.32	42.98	64.66
192	0	60.23	29.41	32.95	48.98	56.79	20.93	5.57	44.23	10.12	31.52	27.53	10.84	26.27	21.43	26.9	26.81	13.3	32.4	14.25	13.54	30.64	35.81	20.16	40.67	24.85	49.1	24.33	17.38	35.1	29.74	3.43	17.03	32.98	36.29	22.58	23.76	54.07	24.54	72.22	40.29	65.23
195	0	57.82	26.36	27.9	49.01	57.48	20.82	4.23	35.76	10.38	33.96	25.9	9.33	40.23	21.53	22.93	26.46	13.27	34.72	12.52	12.33	34.42	34.24	24.47	36.79	26.38	58.01	25.32	15.88	31.44	27.25	2.44	17.29	43.09	27.71	20.33	20.94	54.47	31.91	70.82	44.19	65.61
198	0	56.7	30.56	33.78	41.69	58.94	22.49	5.29	41.31	11	34.18	27.3	8.34	30.88	18.72	24.11	29.43	12.67	34.15	13.89	12.31	20.44	39.81	20.19	38.7	26.64	61.8	24.39	13.6	32.82	28.15	2.67	18.96	41.25	34.32	20.25	23.04	53.06	32.89	74.82	40.92	65.36
201	0	63.19	27.63	28.94	43.11	56.99	23.58	2.02	46.02	12.1	31.51	29.74	9.93	38.5	18.91	22.68	29.97	13.8	30.86	14.74	11.32	29.3	35.32	19.06	37.26	24.78	59.45	22.16	13.25	32.94	24.68	2.21	17.68	42.85	30.25	22.34	22.95	57.18	34.19	72.26	40.32	68.27
204	0	64.36	28.53	28.55	37.29	62.57	22.48	3.69	46.69	12.62	33.68	28.48	9.1	36.19	18.74	23.61	24.87	14.63	33.98	12.28	11.83	27.55	36.25	17.8	37.82	24.81	55.69	28.79	12.88	31.12	27.47	2.86	18.07	44.89	33.52	22.46	23.55	45.1	31.16	78.43	40.68	60.93
207	0	70.46	27.4	32.95	40.49	52.49	26.31	1.97	45.52	12.99	29.56	33.08	10.21	39.07	19.16	20.97	23.91	13.02	33.62	13.93	8.96	27.57	38.23	18.06	37.53	25.16	65.8	26.16	12.28	30.4	31.09	2.94	17.15	43.66	30.52	22.04	25.88	49.16	29.86	73.49	42.53	62.74
210	0.51	61.56	33.58	33.65	35.48	53.91	25.95	2.01	42.02	12.56	28.03	31.86	9.71	33.96	19.67	24.08	25.34	14.26	30.43	11.92	9.7	26.47	37.34	23.62	39.29	27.29	63.43	22.94	11.65	29.07	30.22	1.5	15.64	43.38	31.71	19.82	26.5	47.78	26.61	77.18	44.04	53.57
213	1.11	66.22	31.19	38.94	36.73	52.5	22.46	3.71	38.48	10.47	27.65	33.25	13.44	29.33	20.5	26.07	26.11	14.17	29.19	13.39	10.67	26.16	34.84	22.32	43.35	25.87	67.16	22.49	12	32.2	26.46	3.92	17.22	42.59	29.91	19.85	21.66	50.86	26.48	75.39	46.89	58.92
216	0	62.07	34.58	36.62	35.97	45.73	20.27	1.6	39.39	11.12	26.73	35.01	12.85	28.54	22.13	27.49	28.26	14.46	30.94	13.66	11.1	18.97	35.55	21.67	45.1	27.87	64.34	22.55	14.09	31.04	25.98	3.5	18.62	42.65	32.57	19.34	24.34	52.73	30.75	74.55	44.91	61.51
219	0	69.76	30.33	37.82	36.11	50.77	21.97	2.04	40.98	11.26	27.07	32.51	12.26	36.77	20.47	26.55	19.96	14.33	29.43	14.69	9.28	27.55	39.53	20.42	39.37	28.1	61.13	15.81	12.79	31.57	24.25	3.34	14.81	46.45	31.75	17.77	26.04	48.51	27.36	73.25	40.76	59.62
222	0	69.22	29.31	37.09	31.46	48.12	24.24	0.84	39.36	11.45	26.01	31.96	13.89	29.09	18.57	26.14	23.22	15.55	35.47	13.52	8.7	25.31	38.71	23.08	40.11	25.33	59.5	21.78	12.52	28.5	24.5	3.5	15.56	44.12	27.58	19.29	22.69	45.78	29.01	72.59	43.24	54.62
225	0	66.42	28.4	38.93	32.98	47.73	20.58	3.19	40.71	10.02	25.75	34.69	11.76	32.64	17.74	23.96	21.87	15	35.62	13.6	9.58	27.83	35.4	21.22	39.4	24.7	57	23.29	13.68	31.73	24.42	4.54	14.96	49.73	34.94	17.89	26.88	49.46	29.44	69.03	37.76	59.15
228	0	64.66	32.74	35.53	38.22	45.02	21.58	2.02	39.62	9.81	31.39	32.38	13.42	29.3	18.08	30.08	26.15	13.16	29.39	13.2	10.78	25.77	38.44	24.12	40.19	26.97	58.09	23.87	14.36	27.88	23.39	5.35	17.11	47.34	34.1	15.28	26.13	48.78	26.61	78.61	37.95	61.96
231	0.61	73.72	28.77	40.41	34.21	40.75	19	1.14	42.12	10.54	28.41	33.83	12.43	39.42	19.56	29.32	28.91	15.1	30.35	12.49	11.87	27.27	37.75	23.88	39.38	23.72	67.29	26.49	16.33	30.61	23.04	5.56	15.84	43.33	32.82	13.39	23.06	47.96	30.26	77.5	41.41	71.01
234	0.95	69.52	31.5	38.65	35.22	40.59	20.76	2.31	41.34	11.22	27.83	35.66	12.64	28.13	18.41	27.19	25.56	15.02	30.01	13.73	11.27	22.97	34.45	23.79	37.19	24.22	65.04	22.1	15.07	29.14	23.82	5.79	17.01	43.22	35.3	16.85	19.66	49.95	28.79	86.09	37.19	72.01
237	1.03	68.88	28.58	40.88	34.3	37.93	19.44	2.22	43.54	11.24	27.76	35.55	12.65	29.74	19.52	24.4	28.23	15.38	28.17	14.76	12.06	26.47	35.25	24.36	38.24	24.72	65.17	21.83	16.66	28.54	24.08	5.96	17.21	51.45	33.36	17.81	23.47	44.44	29.85	79.27	40.71	65.34
240	0	65.78	30.73	43	35.47	42.12	21.27	0.52	48.3	10.69	27.56	37.5	11.9	36.26	17.13	26.23	28.08	16.7	32.03	15.94	9.92	25.3	33.32	27.79	41.64	26.29	69.84	25.22	16.62	27.51	23.45	6.85	19.04	41.22	36.19	17.41	18.77	45.39	33.99	80.43	41.02	68.81
243	0	73.06	29.54	38.69	40.27	41.23	21.61	0.71	42.44	11.04	22.32	38.52	12.98	45.01	14.99	31.29	26.42	15.77	33.06	14.69	11.74	27.31	30.37	23.3	37.53	22.57	71.62	23.73	13.96	27.55	24.54	6.13	17.56	47.77	35.41	18.09	21.47	54.95	33.14	76.39	36.09	68.7
246	0	64.75	29.9	46.82	38.67	43.46	19.17	1.04	43.45	7.32	24.44	39.91	11.72	33.52	14.52	28.97	31.02	14.06	29.8	13.78	12.18	21.63	29.68	23.89	37.64	21.63	65.89	23.88	16.58	29.1	25.08	5.71	16.86	50.47	35.31	17.56	19.84	55.73	27.86	81.7	44.24	67.79
249	0	66.79	35.96	39.91	37.61	44.76	20.35	1.43	42.07	10.67	23.52	38.81	13.47	45.61	17.4	24.31	29.24	11.19	32	13.48	11.92	23.85	30.21	20.04	39.04	24.71	73.01	19.05	17.99	29.07	26.64	6.16	17.81	56.37	38.5	18.37	20.92	55.1	28.14	82.53	33.67	68.28
252	0	57.06	30.52	45.31	33.99	43.61	19.43	1.33	39.18	11.15	24.34	40.5	14.32	40.71	14.33	28.56	30.34	12.74	32.54	11.76	12.07	25.79	31.74	22.11	35.01	23.39	70.36	23.94	16.2	27.55	29.08	6.96	17.63	53.32	40.36	19.95	22.73	53.15	23.55	83.22	33.14	69.1
255	0	58.35	33.05	39.54	29.72	44.71	19.11	1.7	41.35	12.09	20.61	39.94	12.02	51.78	17.22	25.39	28.9	13.57	32.21	13.17	12.53	25.68	29.6	19.94	36.45	24.85	72.84	23.19	16.09	28.84	27.83	7.93	16.14	56.49	40.16	18.6	18.25	50.85	27.57	83.13	39.07	65.85
258	0.69	58.26	31.36	41.67	28.48	40.45	17.58	1.94	38.28	12.38	19.36	41.38	13.16	49.37	21.09	24.77	32.85	13.89	29.87	13.32	13.16	24.97	27.12	22.88	37.8	25.94	70.21	23.57	16.07	29.55	27.7	8.13	16.61	51.3	41.08	18.8	20.67	50.38	26.17	80.13	40.16	60.08
261	0	68.94	34.75	32.68	31.83	47.8	19.1	2.45	42.31	12.38	18.78	40.14	14.85	49.16	20.55	30.32	32.83	15.24	35.76	11.98	12.4	23.31	25.21	25.91	38.38	28.25	78.14	21.63	13.17	28.04	28.91	8.9	16.6	46.34	38.9	18.64	20.04	45.27	29.51	82.63	39.14	68.43
264	1.04	68.09	36.36	41.03	27.42	41.95	18.81	2.43	41.6	11.21	19.77	39.94	13.81	42.02	22.93	28.93	30.42	14.98	34.11	13.87	13.67	24.06	25.22	24.12	42.15	22.88	73.15	16.23	15.75	29.92	29.51	7.69	18.05	58.14	39.63	19.42	19.54	49.8	27.34	78.75	40.63	64.55
267	0	61.95	35.7	44.5	25.12	45.37	17.45	4.29	45.91	11.81	20.17	41.32	14.39	38.69	20.76	30.33	25.56	16.92	31.47	14.61	13.71	24.19	29.82	27.97	41.48	21.27	73.38	20.02	14.94	30.03	30.7	8.7	18.66	55.88	43.89	19.38	15.14	45.12	26.86	73.66	45.47	73.18
270	0.61	70.56	32.66	39.76	29.17	39.71	18.02	0.99	44.52	12.29	20.54	37.3	15.35	48.97	19.89	26.02	32.27	14.96	27.21	14.12	17.43	24.68	25.58	21.76	38.58	28.23	67.61	22.04	13.67	32.08	30.66	8	17.73	56.86	40.97	19.65	18.84	49.34	28.06	74.95	44.17	62.03
273	0	65.69	34.42	36.02	30.27	42.1	19.87	0.94	46.88	12.46	17.56	40.72	13.75	52	14.63	24.22	24.47	14.24	26.13	13.16	18.31	23.19	28.04	20.19	40.31	26.68	69.05	23.32	13.34	29.14	30.97	7.12	19.3	54.45	40.07	19.36	19.11	52.72	29.91	75.24	41.44	69.38
276	0	63.91	36.76	40.97	32.98	39.83	21.91	1.82	46.37	12.27	16.4	39.11	12.23	45.1	14.48	26.39	26.44	13.28	30.35	11.54	14.98	19.95	31.17	17.97	39.89	26.95	70.17	22.67	14.3	31.91	33.15	9.26	19.91	52.4	37.23	17.42	15.33	45.63	27.64	78.72	44.84	66.42
279	0.93	58.62	37.59	40.51	29.15	40.14	19.72	0.65	43.7	11.41	14.75	40.15	14.87	47.83	16.76	24.3	27.01	14.4	28.55	14.51	18.71	21.94	28.8	20.23	42.35	23.65	71.06	21.67	13.74	32.03	32.41	10.35	20.83	50.34	28.33	19.03	18.72	45.69	29.7	62.37	40.07	66.95
282	1.07	51.31	37.45	39.54	33.68	40.4	17.13	2.42	44.95	12.2	16.35	42.35	12.73	38.88	17.77	31.39	29.61	13.17	24.36	12.85	19.03	26.65	23.62	24.35	41.42	22.01	73.2	20.41	17.35	33.95	31.92	10.97	20.06	47.65	37.21	18.88	21.26	46.12	28.63	77.25	41.61	68.2
285	0.65	60.7	36.78	32.88	30.04	43.87	17.06	1.85	43.73	10.53	15.78	38.14	13.31	46.54	17.75	28.67	26.95	14.77	22.82	11.24	17.08	20.5	27.04	22.45	40.16	24.39	72.14	23.79	18.17	36.67	36.41	12.46	19.29	45.64	32.31	18.18	20.59	44.55	22.87	80.64	43.58	59.69
288	0	59.62	34.38	38.28	28.4	37.04	21.35	0.95	44.82	11.45	17.29	45.07	11.56	50.09	15.85	32.01	25.33	14.19	21.45	11.16	18.02	20.67	28.35	20.63	39.6	18.71	68.97	23.19	20.88	35.63	37.29	11.17	18.53	36.53	32.57	17.17	21.03	53.3	28.16	79.49	41.99	55.97
291	0	62.14	36.97	36.66	29.41	41.58	21.18	3.56	43.55	9.75	19.58	41.57	13.05	41.15	17.85	28.39	24.93	14.13	27.96	12.28	19.39	24.35	25.93	24.48	38	16.43	81.5	21.49	16.57	32.62	38.11	13.71	16.81	52.65	37.47	15.64	21.15	51.17	28.61	80.94	40.44	65.76
294	0.57	55.26	37.87	36.87	30.7	40.87	18.29	0.74	40.56	10.13	19.12	38.43	12.1	48.6	19.95	34.28	21.19	15.03	26.01	10.71	16.03	22.57	25.71	25.55	37.94	21.53	82.32	21.8	18.76	34.88	37.33	15.77	19.02	53.62	37.91	19.05	21.02	45.19	29.51	84.02	42.82	76.34
297	0	52.7	39.02	35.22	34.08	41.76	12.69	2.09	41.94	10.51	19.61	42.26	13.02	49.42	17.75	32.9	26.24	11.67	25.36	11.96	17.53	23.54	23.74	21.46	39.38	21.47	78.68	20.96	18.67	35.27	38.51	12.9	15.26	54	40.38	18.61	18.56	47.57	28.46	80.98	43.21	65.96
300	0	62.53	39.22	37.83	35.32	35.74	15.13	2.9	41.48	9.12	27.2	39.19	12.34	43.25	15.78	30.49	24.02	11.83	27.66	13.5	20.04	19.87	22.34	21.76	36.9	26.13	78.89	22.1	20.74	36.07	42.34	12.18	16.87	54.99	36.05	18.34	20.97	51.38	28.07	70.77	39.41	73.96
303	0.6	53.29	41.63	42.04	33.49	37.14	19.31	2.7	42.85	10.03	28.16	39.02	12.07	42.83	17.89	34.01	21.82	15.5	32.43	12.45	22.05	22.04	27.44	17.34	41.42	25.4	77.6	21.87	20.07	37.78	43.96	12.9	19.39	55	31.27	20.41	18.42	49.09	26.41	73.94	36.26	65.68
306	0	48.66	44.52	44.37	36.7	42.16	19.33	1.16	40.05	10.51	27.09	38.99	12.36	44.65	20.61	28.15	20.58	13.13	24.05	13.13	19.73	26.68	26.92	19.24	43.58	18.63	78.65	19.8	21.64	35.79	43.63	15.23	19.84	49.64	27.14	20.81	19.48	46.96	30.57	84.98	39.67	67.51
309	0.52	57.62	43.3	39.47	35.3	43.88	18.86	1.05	40.41	10.32	28.12	37.2	13.68	44.46	16.09	33.24	26.93	15.48	26.3	11.61	19.88	19.44	24.35	19.26	41.93	23.45	72.43	23.56	21.3	39.38	42.19	14.86	18.66	47.32	34.84	15.57	18.69	48.14	29.37	82.99	39.46	72.64
312	0	62.15	43.22	41.24	35.92	41.09	15.89	1.77	37.66	11.94	27.88	36.79	13.67	38.84	18.91	29.36	28.42	12.15	22.95	12.23	22.76	21.21	24.89	22.81	37.68	23.26	64.85	27.3	20.86	38.6	41.54	12.93	18.77	54.56	37.62	16.71	20.44	50.7	27.19	75.71	37.63	68.86
315	0	60.46	45.51	38.12	35.27	40.51	17.44	0.88	35.96	11.35	25.22	37.01	13.69	39.49	18.21	30.77	30.84	14.54	24.67	11.94	20.64	21.92	23.24	19.3	38	22.39	63.09	21.58	22.92	41.51	42.07	15.06	16.79	47.33	35.05	17.41	18.02	51.46	28.49	75.93	37.24	68.65
318	0	57.94	37.81	40.19	37.71	36.36	15.95	2.11	38.76	11.79	24.44	34.8	10.86	39.08	17.53	25.81	30.12	14.91	24.37	11.67	25.08	16.95	21.62	20.91	35.41	20.31	68.52	23.96	21.43	38.2	46.45	14.52	15.33	49.77	39.48	16.44	19.3	53.89	29.49	73.85	38.57	64.27
321	0	61.05	36.28	39.26	37.16	37.91	17.13	2.29	41.72	12.39	21.99	35.54	11.25	46.51	18.27	39.05	28.69	12.84	26.02	12.18	20.99	15.28	22.73	22.66	39.88	24.31	73.15	26.93	24.62	36.67	43.82	12.88	19.06	57.09	35.71	17.32	19.98	56.57	30.48	84.11	39.45	58.62
324	0	55.7	38.43	41.44	30.95	41.49	17.08	1.8	37.51	12.9	22.46	40.11	13.45	37.9	18.29	38.05	29.73	13.7	22.07	11.07	22.22	19.69	22.98	21.06	34.89	22.61	69.23	22.83	24.41	34.86	44.68	15.27	18.68	42.3	33.37	16.03	23.34	55	26.69	87.43	37.19	63.25
327	0	63.24	38.74	38.85	29.14	37.75	18.61	1.23	31.24	12.03	20.81	38.8	10.08	37.21	17.39	30.58	30.41	15.6	26.16	12.17	23.46	20.55	20.05	22.29	33.5	21.06	67.66	30.26	23.26	34.5	45.16	14.74	18.24	42.34	41.38	15.74	23.52	51.3	31.93	86.39	38.92	67.81
330	0	50.16	39.64	40.25	29.76	39.6	16.18	1.69	33.09	12.06	26.44	38.57	10.62	32.03	16.36	34.36	27.13	15.58	20.42	10.55	24.99	18.36	26.02	22.67	33.37	20.38	62.63	26.56	24.88	36.09	47.05	15.03	13.8	48.33	42.12	13.18	21.25	54.83	27.42	92	38.79	65.33
333	0	52.88	43.19	36.65	36.47	41.16	14.72	2.45	34.61	11.53	23.33	38.03	11.13	39.75	17.88	34.5	27.86	14.96	22.18	10.78	23.9	21.51	19.51	25.95	29.91	23.46	66.37	25.71	26.49	41.92	46.91	14.29	17.52	48.64	39.46	14.61	19.31	55.38	29.16	89	38.65	66.46
336	0	50.46	36.38	39.1	35.32	39.63	15.74	0	31.62	11.84	24.29	38.14	10.72	37.49	17.99	25.92	29	13.63	22.29	9.65	25.88	22.61	19.34	25.52	29.83	20.17	69.35	31.31	27.71	37.19	46.57	14.17	17.19	45.42	38.64	16.42	20.35	54.34	27.51	84.37	38.68	60.18
339	0	47.04	40.46	44.17	33	40.76	14.14	1.48	28.85	11.24	24.59	39.72	10.58	36.78	13.79	26.3	27.17	12.63	20.93	11.7	23.39	21.38	19.56	29.21	33.81	25.5	63.88	27.69	24.65	38.01	46.26	12.95	18.59	51.07	36.72	16.14	18.28	58.75	24.89	77.06	37.2	59.41
342	0	48.09	37.83	42.12	29.31	36.59	17.81	3	36.15	10.56	27.88	39.86	12.18	31.7	21.55	30.26	25.95	13.68	26.55	12.71	25.57	18.38	23.24	20.64	30.88	21.91	54.92	26.65	24.88	35.16	48.15	13.67	20	52.18	31.49	17.53	20.93	57.35	25.45	83.02	37.27	68.26
345	0	48.67	37.24	46.04	32.8	33.27	17.86	3.16	32.87	10.54	30.94	40.41	10.4	30.82	18.64	28.37	31.93	13.2	26.97	11.99	22.98	22.53	20.07	24.86	35.07	20.68	58.03	25.44	23.83	32.22	47.93	15.57	20.11	49.57	36.99	16.95	20.43	53.28	26.89	88.07	38.26	61.38
348	0	53.58	35.83	42.55	27.64	29.16	17	1.32	39.16	12.21	29.64	38.8	13.15	27.56	19.85	27.22	28.13	12.69	24.8	11.56	22.47	20.59	23.48	24.3	37.07	19.49	57.09	30.96	22.81	33.79	48.35	16.77	18.53	48.51	35.85	16.75	20.81	55.67	27.25	93.76	40.11	65.46
351	1.39	52.29	36.89	43.97	32.02	32.89	16.61	2.57	39.71	10.97	30.99	37.88	13	29.32	16.3	26.41	28.42	13.54	24.62	10.82	23.44	21.71	22.39	24.2	29.52	18.58	66.05	33.12	25.35	35.11	50.99	18.33	17.9	43.95	41.53	16.89	20.99	56.16	28.9	84.8	37.38	62.31
354	0	57.02	34.02	45.59	35.52	31.86	15.55	2.49	38.46	10.72	32.86	40.14	14.79	25.93	15.64	29.92	36.39	13.64	27.01	11.88	22.66	23.03	18.74	19.79	32.08	20.4	72.75	33.01	26.6	35.75	44.65	15.33	18.32	44.12	43.45	17.95	22.96	54.24	26.33	83.18	40.46	64.16
357	1.22	57.65	42.33	39.44	29.76	30.51	17.09	1.22	40.13	11.27	24.98	36.1	14.44	28.01	16.05	33.74	32.29	12.86	24.33	11.57	23.46	25.2	20.78	23.6	30.98	22.34	70.64	30.48	23.45	36.56	46.84	15.81	17.51	46.64	39.08	17.46	21.36	54.24	29.4	84.84	40.09	61.72
360	0	53.4	38.86	42.76	23.92	33.42	16.92	2.33	34.26	11.16	28.63	40.9	12.78	16.69	18.19	31.3	32.2	12.88	18.12	11.47	23.85	25.59	20.61	23.87	31.11	19.32	69.81	32.12	21.35	37.67	49.52	15.99	17.14	43.09	39.08	20.7	20.88	58.74	23.82	93.48	38.7	45.11
363	0	56.66	35.13	38.16	26.05	34.36	18.75	0	36.52	11.28	25.84	37.58	13.7	25.79	18.69	24.61	30.5	12.87	22.46	10.68	22.71	20.7	18.72	17.36	28.34	26.36	67.94	29.61	24.67	39.23	48.09	18.25	16.67	37.29	38.23	19.71	23.07	54.49	18.58	97.45	37.59	62.51
366	0	54.87	38.42	43.31	29.41	29.42	17.32	2.29	32.11	9.69	29.89	38.79	12.81	22.47	14.6	27.43	32.59	12.07	23.34	10.04	22.58	26.3	17.69	16.15	28	15.02	68.21	30.17	22.21	38.95	47.57	20.96	15.91	40.45	46.51	21.46	22.52	53.25	24.9	96.41	37.82	48.35
369	0	57.77	39.84	39.43	28.79	31.22	18.97	0.62	34.6	10.95	29.38	38.45	13.91	21.73	11.43	26.26	33.63	14.19	25.3	8.65	23.67	23.55	20.89	15.66	31.98	15.07	66.7	31.83	22.05	39.4	44.52	22.34	18.91	38.79	37.25	21.97	17.73	59.14	25.09	100.78	40.94	53.12
372	0	52.44	37.31	38.18	29.3	29.72	17.18	0	36.08	10.43	30.09	39.41	11.08	18.66	13.1	22.24	34.12	11.63	25.61	10.07	21.12	25.51	17.21	17.89	33.32	24.74	62.36	30.8	23.83	36.79	43.66	24.77	16.63	37.16	35.95	21.11	21.17	57.48	23.55	95.07	42.67	59.55
375	0	51.37	37.09	36.9	32.96	27.73	19.09	0.98	36.52	10.27	27.7	35.69	13.02	22.79	15.71	27.41	29.99	12.07	26.06	9.73	22.32	26.57	16.4	17.53	30.64	21	64	30.9	24.39	31.37	45.02	23.37	16.42	41.62	30.68	18.45	17.79	57.52	22.9	92.81	42.54	67.16
378	0	59.87	33.91	35.05	28.13	27.98	20.33	2.97	31.54	10.63	30.97	38.5	13.58	26.35	18.12	24.48	33	13.17	24.32	10.66	22.22	14.83	16.58	20.01	30.03	22.23	66.93	34.41	24.27	31.7	44.86	21.55	20.11	42.7	40.44	19.83	18.58	57.97	24.5	83.37	41.28	70.51
381	0	58.54	34.07	35.19	32.52	28.9	18.03	0.75	34.49	11.25	31.42	35.75	14.35	33.88	20.43	24.04	36.2	12.55	25.16	9.63	24	20.81	17.55	16.24	29.79	22.23	65.79	26.64	26.4	36.16	44.87	19.5	17.23	34.82	37.56	16.42	22.41	61.54	21.86	88.04	40.75	62.44
384	0.5	55.6	32.83	35.2	27.16	28.24	16.33	3.5	36.91	11.2	26.71	39.06	14.19	28.38	17.66	24.01	36.08	12.85	23.56	10.5	26.88	22.96	16.83	18.65	29.41	17.74	58.47	28.73	24.56	39.36	47.94	20.09	16.96	33.02	47.05	18.55	20.39	58.4	20.88	78.23	41.83	66.49
387	0	53.34	33.01	39.61	28.63	24.27	18.03	1.3	35.32	12.45	28.01	35.57	14.87	26.54	16.85	17.55	36.7	11.34	27.14	9.12	27.82	19.69	16.64	15.16	28.73	24.3	58.87	32.64	26.14	42.32	47.8	18.2	19.76	34.36	44.17	18.4	20.21	58.02	29.45	86.74	39.59	70.58
390	0	49.63	29.68	38.95	28.37	26.91	15.08	0.8	36.48	11.88	25.75	38.76	12.94	20.53	18.6	22.35	34.37	10.84	23.19	9.44	25.66	22.1	17.74	18.96	27.9	15.61	50.35	32.45	25.75	39.63	48.97	19.42	16.98	31.06	39.67	19.32	20.91	61.7	26.02	80.28	39.53	87
393	0	59.18	28.42	44.9	35.91	23.98	16.51	1.3	37.73	10.81	24.43	35.11	12.03	33.05	18.47	20.19	32.01	11.8	25.07	8.93	28.26	21.8	17.83	18.26	26.91	18.35	52.32	39.02	28.28	40.27	50.51	24.37	20.13	33.48	38.49	18.69	22.36	57.54	25.17	72.35	40.08	71.87
396	1.02	59.48	33.14	43.98	28.14	23.34	15.25	2.24	37.15	10.79	25.33	35.88	15.04	26.01	20.52	27.48	29.68	13.44	19.32	8.36	26.53	19.78	16.29	14.3	29.99	17.12	54.05	33.42	26.82	37.96	49.87	22.53	16.24	38.08	44.38	16.54	24.28	56.76	23.01	81.02	35.81	68.49
399	0	51.85	33.52	39.24	32.85	22.34	18.06	1.22	39.56	10.82	27.05	39.55	14.84	26.88	16.72	24.43	26.68	12.92	23.43	8.27	27.37	19.04	16.15	18.07	33.08	23.85	54.84	33.42	30.94	39.46	47.47	25.54	15.17	32.72	37.52	18.06	21.56	54.04	26.01	90.17	41.39	59.5
402	0	60.17	35.3	43.13	34.22	24.87	20.35	1.01	40.51	10.52	25.66	41.04	13.85	20.45	16.84	22.22	19.5	11.87	22.35	7.39	22.59	23.47	15.57	17.82	26.56	20.04	56.41	35.47	30.25	41.05	48.97	19.69	18.79	38.84	36.49	16.49	25.4	52.15	26.48	87.75	44.32	55.66
405	0	58.9	37.56	42.15	27.25	26.35	22.35	1.93	39.73	10.56	27.94	38.11	12.45	20.58	19.8	21.03	20.11	13.55	23.02	8.11	25.05	16.94	12.33	19.14	27.36	16.25	54.46	31.52	31.79	39.52	53.16	17.17	14.64	35.12	33.58	15.94	20.83	56.26	23.83	81.81	43.2	43.16
408	0	64.18	39.86	40.7	33.29	22.53	18.62	1.58	38.18	10.91	27.04	40.57	14.7	16.83	18.4	19.42	23.99	14.97	21.65	7.2	27.87	23.56	9.1	15.67	24.93	18.81	50.91	36.82	33.84	38.52	52.5	21.6	15.23	36.35	28.24	14.18	22.97	58.61	24.35	82.88	40.65	69.16
411	0	61.47	37.34	40.65	34.5	23.68	18.14	2.6	38.89	10.54	24.46	39.21	14.97	18.8	16.17	16.66	33.36	15.96	21.35	8.11	27.99	18.99	13.8	14	22.39	17.58	48.42	37.52	35.39	39.87	53.89	19.74	17.73	31.56	37.63	15.44	23.12	57.84	23.75	71.99	40.08	62.45
414	0	54.74	36.33	40.96	31.56	23.92	17.36	0.71	35.18	13.03	23.83	41.97	14.57	22.22	19.71	18.31	26.54	14.76	23.99	5.92	26.72	17.93	11.98	16.9	22.75	14.44	50.51	37.97	34.85	39.13	53.55	20.94	18.23	34.53	35.3	13.27	23.22	58.92	22.91	82.91	39.21	65.58
417	0	52.26	39.46	40.7	31.54	25.66	17.84	0.94	36.18	12.48	23.1	38.97	15.28	23.7	18.21	18.96	31.55	16.33	23.29	6.82	27.01	16.08	12.66	13.22	21.49	15.25	48.4	37.13	31.72	40.1	60.1	22.54	17.86	36.68	38.16	14.74	23.96	58.35	23.18	82	42.54	66.19
420	0	56.55	40.48	43.3	32.38	25.1	19.09	1.26	32.65	12.8	20.95	43.14	15.5	21.91	16.36	20.29	33.56	16.52	21.61	6.75	20.18	16.62	11.72	12.64	17.64	17.45	51.25	36.88	31.97	47.13	55.98	23.13	18.11	29.14	37.75	15.26	23.39	57.81	26.89	80.59	40.15	68.34
423	0.52	48.95	36.76	41.22	31.99	26.82	19.31	0.7	37.36	11.28	20.26	40.62	13.66	32.51	16.76	16.27	33.39	15.64	24.87	6.69	26.34	16.16	14.12	10.35	24.78	19.22	45.34	37.69	33.55	40.75	56.58	24.42	22.13	30.96	35.67	14.82	24.29	49.56	22.95	77.3	40.12	58.74
426	0	57.81	37.1	42.11	31.89	24.55	17.09	1.19	35.93	11.41	22.21	41.32	15.65	29.05	20.91	18.54	34.27	14.83	21.4	7.74	26.43	17.01	12.66	10.89	22.1	19.91	48.17	34.55	35.05	46.91	50.95	24.21	18.9	34.71	34.91	17.06	23.19	54.11	26.51	87.92	40.02	59.99
429	0.99	55.4	29.63	42.92	34.21	23.36	19.47	1.55	36.71	11.23	21.79	41.48	14.26	35.69	20.16	19.4	33.21	14.72	22.87	6.23	25.91	14.53	13.3	11.1	23.18	20.94	42.99	34.37	34.75	43.49	51.76	22.16	17.88	37.14	33.93	15.91	21.93	59.01	31.61	93.79	40.36	63.73
432	0	55.09	38.07	45.18	29.37	24.26	16.82	1.72	36.58	12.36	23.4	41.84	15.17	33.26	18.11	19.31	25.11	15.11	15.48	6.73	26.87	18.4	11.66	11.55	22.72	11.97	41.73	39.28	35.59	45.61	59.95	19.27	17.82	44.92	32.27	15.07	21.96	61.5	24.08	91.15	40.36	64.62
435	0	53.8	34.79	44.89	30.93	26.89	18.42	0	32.03	11.47	25.81	43.44	15.07	31.37	17.75	20.19	26.33	14.45	16.17	6.72	27.53	18.86	11.15	8.9	19.71	16.33	39.54	43.28	36.05	46.78	61.03	24.24	17.56	42.17	31.04	16.72	21.33	58.06	27.25	91.3	33.4	61.69
438	0.77	55.87	38.38	40.13	34.44	24.02	14.98	1.21	33.7	11.21	26.03	40.58	14.02	27.49	13.97	18.65	28.13	13.05	14.97	5.87	27.09	18.42	10.23	13.4	20.85	12.04	39.06	44.29	35.04	45.71	56.72	23.49	14.19	42.15	32.27	15.74	20.55	60.21	28.69	84	36.27	60.06
441	0.68	56.79	37.76	40.78	35.28	24.57	15.76	1.95	33.61	11.57	26.07	39.28	15.17	23.51	18.55	17.04	26.53	15.75	17.33	6.47	28.47	17.2	11.74	11.33	22.39	12.73	38.51	39.83	33.61	46.48	57.18	19.27	16.61	42.43	35.49	18.67	19.46	62.66	24.94	75.52	38.68	60.61
444	0	53.88	33.29	48.82	30.44	24.94	13.1	1.87	31.43	10.78	24.53	41.41	15.27	22.54	17.59	20.41	23.38	19.19	17.96	6.22	25.77	14.73	10.61	13.69	23.31	12.26	35.45	43.93	32.65	50.17	57.26	19.68	16.58	40.48	32.11	18.04	20.87	67.35	30.44	85.06	38.79	51.75
447	0	52.39	34.57	48.35	31.86	25.38	15.39	3.42	31.19	11.64	25.41	39.29	14.69	19.78	16.7	17.21	18.91	15.46	22.65	6.21	28.58	17.41	10.32	12.04	25.26	15.15	36.34	37.7	33.54	43.23	57.52	22.71	15.14	36.79	35.65	18.17	24	60.08	29.76	82.4	39.65	51.84
450	0	55.65	36.64	50.09	33.41	24.42	14.48	2.01	32.09	12.18	25.16	40.23	17.58	29.84	16.66	17.23	20.35	16.51	15.79	6.81	29.75	14.34	9.72	13.3	23.08	12.83	40.2	40.2	32.44	48.31	61.55	26.14	15.61	43.8	38.35	17.43	23.92	63.71	24.89	72.38	37.51	50.36
453	0	46.85	35.84	51.01	32.7	24.53	13.87	0.95	29.8	11.53	26.12	40.15	15.72	20.03	17.07	21.34	20.27	12.93	18.46	6.65	24.29	18.87	11.75	11.09	26.09	15.85	35.9	35.15	32.9	50.58	57.28	24.25	14.14	41.97	34.45	15.16	22.81	67.49	26.24	91.2	37.39	61.18
456	0	37.97	35.08	50.27	27.69	24.68	13.63	2.97	30.22	10.53	24.72	39	14.34	16.85	17.4	13.75	19.92	17.49	16.62	5.03	30.42	20.44	10.93	14.15	25.09	24.38	37.01	43.24	36.81	50.24	59.18	28.49	14.48	49.37	38.78	16.68	22.59	66.93	21.87	94.89	33.87	59.01
459	1.05	38.11	31.61	50.51	33.78	25.33	16.28	0	27.07	11.52	20.96	38.2	15.66	18.84	16.72	14.65	20.16	17.62	19.13	5.71	27.98	19.38	9.52	12.95	25.94	28.45	34.77	37.94	38.37	49.55	61.9	27.11	10.93	42.83	34.82	16.46	23.81	63.89	21.71	93.97	38.47	53.99
462	0	36.64	28.23	55.33	35.19	25.08	16.01	1.16	30.3	12.32	19.92	41.56	11.19	21.83	17.44	14.61	19.24	17	16.62	6.11	29.52	19.25	11.33	16.16	20.14	27.09	33.73	36.35	36.09	48.97	62.13	25.76	8.64	47.43	36.31	16.87	23.12	63.75	22.62	91.42	35.45	65.65
465	0	35.47	35.1	51.75	33.53	25.41	15.8	0.91	29.77	13	20.22	40.67	14.79	26.17	15.19	13.07	21.12	15.61	18.25	5.37	25.58	18.37	11.2	10.7	26.44	23.83	29.81	38.43	37.52	48.77	58.93	30.2	9.68	45	32.73	16.42	21.66	62.06	20.99	94.37	35.11	69.44
468	0.59	44.9	35.64	53.56	30.6	24.27	16.86	3.1	31.41	12.79	21.22	40.71	12.36	25.08	16.87	11.2	19.26	15.51	22.33	5.01	26.82	19.89	11.07	16.54	21.74	23.21	33.22	41.51	35.35	49.15	56.52	27.83	11.84	43.35	35.31	14.08	22.74	63.65	23.15	93	35.27	62.12
471	0	44.07	33.48	51.09	29.86	27.67	16.51	1.47	27.15	12.22	20.66	42.28	10.48	20.76	17.18	14.67	17.68	15.18	21.71	5.3	23.54	20.71	10.18	15.02	22.11	18.32	29.02	42.97	37.46	47.39	60.77	29.45	11.94	46.18	30.43	16.93	19.02	64.28	20.59	103.18	32.81	58.55
474	0	44.06	32.1	51.52	34.24	20.85	16.16	1.29	23.11	11.58	21.86	39.4	15.29	26.1	15.67	9.99	17.37	16.85	17.88	4.42	26.74	22.17	8.75	18.26	18.77	23.05	22.88	41.37	36.83	47.63	65.61	27.68	10.01	42.22	32.18	17.14	19.25	63.84	21.69	98.59	31.08	66.12
477	0	53.87	32.87	52.84	31.29	21.52	15.69	3.12	26.98	11.61	21.21	41.35	13.34	27.48	19.23	12.69	20.71	15.77	20.1	5.1	25.56	22.77	10.44	19	21.89	24.49	24.09	39.95	34.18	47.95	63.39	30.35	11.05	45.3	38.44	16.92	17.87	63.2	22.39	92.4	35.88	63.83
480	0.53	56.19	30.38	56.45	31.97	20.16	13.45	2.15	26.11	11.89	19.2	41.17	10.78	22.78	24.79	12.45	19.62	19.87	19.42	6.5	23.45	24.52	8.6	22.73	27.95	27.98	25.02	40.42	37.22	51.55	64.42	28.93	12.74	44.58	29.71	16.34	18.33	62.25	22.34	94.29	34.8	62.04
483	0	47.86	31.43	50.8	39.23	21.32	15.95	1.19	25.02	11.49	16.71	39.48	15.21	31.55	22.06	13.78	20.83	17.87	16.78	6.28	21.47	25.71	10.71	21.99	27.54	27.44	21.92	40.57	37.52	49.53	67.02	28.8	11.53	51.25	25.35	18.27	20.41	62.04	23.16	99.26	32.33	61.03
486	0.93	43.62	33.29	49.87	36.53	19.45	13.7	0.66	28.58	11.28	19.72	41.16	15.96	29.71	18.74	11.74	19.54	19.11	21.58	4.83	20.83	17.53	9.85	18.7	29.34	27.26	21.99	36.42	38.44	53.53	65.31	28.08	11.46	47.36	27.91	19.68	23.07	58.22	22.21	92.96	32.22	62.11
489	0	48.61	34.44	47.07	32.78	19.14	13.32	0.65	25.56	11.39	21.79	41.59	16	35.95	21.92	15.98	19.03	22.88	17.84	3.87	24.24	24.14	10.59	24.25	28.1	25.87	25.16	38.65	39.4	54.9	69.44	25.95	11.79	46.37	28.75	19.44	19.84	51.75	18.05	100.05	35.86	52.57
492	0	43.65	33.75	50.81	36.18	21.9	11.93	0.88	25.11	12.97	17.29	42.49	19.08	31.12	21.58	14.83	14.97	19.66	18.32	6.39	21.58	21.13	9.39	20.93	30.27	26.16	28.21	35.68	39.81	57.02	63.34	29.07	11.79	45.59	29.14	16.54	20.61	57.58	18.63	97.55	34.21	61.82
495	0.5	47.3	34.94	59.09	35	19.19	12.38	0.67	28.61	11.47	16.26	39.47	17.58	25.33	21.13	14.1	17.6	20.66	18.11	5.88	19.16	25.25	11.72	21.09	24.43	30.45	26.11	32.49	37.07	45.63	68.14	27.75	11.56	46.3	27.72	14.6	22.74	58.58	20.73	101.64	37.94	58.89
498	0	43.57	34.68	54.52	36.01	24.52	12.33	0.86	29.16	10.65	16.17	40.18	15.73	29.61	23.3	11.49	18.14	18.4	19.95	5.98	19.15	20.86	11.22	21.97	29.21	27.27	25.86	32.97	38.99	43.2	69.49	30.65	12.1	45.59	30.69	14.02	20.32	59.97	21.39	89.14	39.81	66.78
501	0	42.23	34.08	47.49	34.41	21.9	13.86	1.33	25.01	10.96	17.64	41.57	13.15	18.65	22.43	9.13	19.02	19.63	16.81	7.26	19.25	25.35	14.37	19.96	26.85	28.88	25.41	33.85	39.19	47.37	69.21	27.72	13.72	48.02	27.26	13.44	19.8	55.67	21.38	91.31	36.64	65.38
504	0	38.81	33.6	51.27	42.48	24.61	12.74	0.66	27.93	10.23	16.25	40.88	12.05	30.07	23.71	8.59	14.73	20.03	20.84	7.43	19.52	22.03	16.39	25.99	25.78	31.59	25.19	36.21	42.82	46.58	75.41	29	12.07	42.39	31.51	11.38	22.81	54.73	21.61	93.9	36.07	58.55
507	0	48.31	33.13	54.64	40.49	24.4	13.59	0	29.32	9.45	14.78	40.48	13.41	24.24	22.64	10.1	14.44	18.66	18.4	5.4	18.58	23.23	14.09	23.54	25.8	30.01	23.05	33.78	42.26	47.86	71.18	27.05	13.47	45.36	28.4	14.96	19.81	56.58	20.75	91.32	37.84	59.43
510	0	46.84	29.71	49.54	38.07	22.78	15.25	0.75	25.59	11.12	13.31	40.39	14.83	22.4	17.17	8.74	13.43	20.41	20.12	8.1	16.62	20.89	14.57	21.96	26.32	32.2	25.18	36.77	45.29	54.23	70.54	25.94	13.22	48.54	27.07	12.15	22.22	59.2	21.73	92.16	35.44	60.91
513	0	49.16	31.25	49.54	32.11	24.82	16.4	0	32.97	10.57	15.82	40.92	16.43	27.09	14.37	9.08	12.32	21.21	18.91	5.62	19.04	22.67	15.45	23.63	20.47	30.15	23.63	32.97	45.28	50.49	70.37	28.01	11.49	52.06	27.78	15.75	17.6	58.39	20.01	90.2	33.76	55.07
516	0	55.12	32.81	45.28	33.33	24.8	14.22	1.24	31.19	10.25	15.45	38.84	17	21.63	18.16	4.28	12.16	19.78	17.22	7.4	17.45	20.81	14.18	21.38	28.04	31.54	21.01	33.45	46.8	55.54	65.24	25.24	14.14	50.28	27.58	15.29	22.88	61.37	21.66	84.9	32.55	60.73
519	0.87	53.72	32.65	44.53	30.21	26.78	14.09	1.32	29.48	9.87	15.51	40.28	16.51	26.01	19.75	9	15.3	18.6	21.35	4.64	18.59	19.67	14.86	17.8	28.78	33.85	22.01	32.19	45.29	54.67	67.94	24.86	14.6	45.89	28.84	14.62	22.93	57.41	21.64	75.87	32.85	67.22
522	0	56.48	32.84	50.51	32.98	25.14	15.18	0	29.93	9.68	13.56	40.11	15.14	23.96	17.64	11.72	13.91	16.6	22.43	7.38	18.07	15.46	14.78	18.09	25.55	35.89	21.62	35.77	49.31	58.08	63.34	24.72	13.09	46.99	25.93	16.46	22.31	52.96	21.69	82.97	32.06	69.62
525	0	62.29	30.95	48.97	32.09	24.71	14.19	0	28.72	9.31	15.58	41.57	16.46	21.32	18.47	10.22	11.98	17.17	22.4	5.62	15.72	20.69	15.59	15.56	29.13	32.81	21.1	36.01	48.13	61.5	62.01	21.36	13.37	42.24	28.69	15.06	26.5	54.89	23.01	87.12	36.77	62.21
528	0	64.22	29.21	47.75	36.8	28.17	13.06	0.86	27.62	10.23	13.36	39.83	14.56	22.38	20.63	6.77	12.53	18.73	22.12	5.75	15.33	20.46	17.49	13.49	30.21	31.74	20.63	39.38	47.78	56.81	62.99	23.44	15.11	43.07	24.28	14.54	25.53	45.74	22.98	79.72	37.98	68.01
531	0	68.34	34.36	48	31.04	31.33	12.17	0.51	28.35	9.04	14.98	40.61	17.02	25.33	17.2	5.36	13.63	17.2	21.35	6.49	15.84	16.39	19.46	18.75	32.36	35.21	23.14	36.54	47.72	52.33	61.58	19.59	14.54	47.81	22.62	14.32	25.77	54.14	20.98	81.58	31.24	66.66
534	0	67.84	33.61	47.45	35.16	22.84	12.55	0.75	26.69	9.47	14.4	38.63	15.95	29.95	15.34	8.05	11.49	14.79	17.96	5.89	17.28	18.56	12.68	14.24	28.81	34.08	19.4	40.88	46.54	50.88	66.08	24.09	16.69	48.75	23.64	13.5	26.34	60.96	21.23	69.1	33.41	68.04
537	0	60.1	33.72	43.21	34.49	23.4	14.59	0.76	26.07	9.12	15.23	41	15.48	23.04	16.92	9.02	14.03	17.28	24.25	7.79	16.73	20.31	16.29	14.62	29.45	35.23	19.08	38.9	44.45	47.72	68.34	23.04	17.53	42.99	23.24	13.5	24.48	57.7	23.19	80.41	33.84	62.74
540	0.89	62.62	33.16	46.05	36.35	25.01	15.97	4.37	25.35	10.99	12.59	39.68	16.57	26.2	16.7	5.81	14.93	19.27	22.78	6.82	16.14	15.86	13.97	21.53	28.86	36.06	19.2	38.9	42.4	52.96	69.22	23.83	14.87	48.14	24.8	14.47	25.98	53.88	23.88	81.86	33.94	69.44
543	1.54	72.29	33.66	44.97	34.7	25.29	14.34	1.06	26.65	10.27	13.11	40.09	17.07	29.2	20.62	6.22	11.23	20.28	12.43	5.72	15.08	20.26	13.33	19.35	32.07	36.14	16.72	38.59	46.96	48.1	64.31	26.19	14.65	46.96	31.65	14.18	23.59	55.49	21.42	81.87	30.63	68.21
546	0	67.49	30.44	47.17	32.78	22.72	14.22	1.72	27.14	10.46	15.55	42.27	15.47	28.71	17.66	8.03	12.25	21.86	18.17	7.05	11.71	15.93	18.15	19.24	32.35	32.21	17.01	39.43	44.97	54.65	64.9	23.82	15.87	42.42	30.48	11.85	24.2	57.62	23.28	71.91	29.34	63.2
549	0.81	70	37.52	47.65	30.37	19.57	15.85	1.22	26.02	9.74	12.4	41.61	19.97	24.5	17.08	5.08	9.31	17.66	16.23	6.8	13.08	18.83	16.39	20.39	30.21	32.89	18.64	35.93	47.05	51.19	66.2	26.23	17.6	39.6	33.49	17.34	25.08	56.83	28.89	64.67	28.9	57.01
552	0	65.77	35.5	46.54	34.97	22.52	15.84	0.92	26.22	9.77	10.79	41.93	17.6	26.66	18.5	4.98	12.48	21.09	17.52	6.75	12.14	12.98	15.44	20.37	31.09	33.79	16.55	38.45	49.78	44.33	63.76	24.37	15.93	37.89	39.84	16.27	29.37	50.48	24.44	65.6	26.19	67.59
555	0	66.41	37.02	43.77	33.1	22.08	17.49	0.82	26.56	10.68	12.42	43.56	16.87	22.86	16.18	7.43	9.76	24.18	19.33	6.6	10.72	15.83	16.1	22.03	29.45	33.68	16.69	37.13	48.87	48.6	63.66	25.91	16.3	43.18	29.32	12.67	26.92	53.95	24.28	71.43	28.61	59.98
558	0.5	61.1	32.67	45.8	28.33	24.21	14.31	0.65	23.67	9.89	10.82	40.06	19.33	33.05	14.79	5.98	10.5	22.05	12.25	6.75	13.26	17.92	18.94	19.23	30.01	30.49	17.98	34.86	49.13	46.18	68.37	27.65	17.04	38.75	35.65	13.68	23.95	50.29	24.75	73.24	28.4	58.91
561	0	60.98	35.45	47.77	32.32	23.38	16.14	0	23.7	9.89	15.34	46.81	17.08	29.16	14.88	2.32	10.99	22.72	13.25	5.53	13.14	14.83	16.87	19.53	30.61	29.06	18.55	38.67	47.6	44.13	62.73	25.96	18.16	39.29	32.16	11.91	23.83	52.2	25.59	71.92	29.94	60.86
564	0	61.8	31.33	46.43	31.27	22.58	16.2	0.7	26.18	10.37	14.15	42.32	15.57	26.45	17.97	2.87	11.42	24.28	13.66	6.99	15.7	20.82	19.02	16.74	33.73	27.06	12.85	42.35	51.01	37.96	61.46	25.6	15.84	35.21	36.25	12.28	25.07	49.75	19.91	69.51	29.09	64.8
567	1.52	69.33	37.2	40.4	33.97	22.68	15.25	1.4	26.7	10.5	13.21	44.57	17.78	31.4	16.94	5.54	9.91	22.39	15.42	5.67	12.03	25.07	12.13	19.2	33.83	26.87	13.2	38.67	45.41	38.13	64.29	25.22	15.51	37.68	32.99	13.19	24.4	51.39	23.83	66	30.69	61.91
570	0.78	63.41	35.86	40.65	25.29	21.07	18.18	0.58	27.33	9.97	11.69	43.33	17.53	27.57	16.74	7.3	12.77	19.25	14.07	5.2	11.71	23.7	15.07	12.5	32.32	29.88	13.63	35.73	43.72	45.84	65.15	21.56	16.07	35.11	37.05	12.55	22.05	42.92	24	69.65	29.76	61.18
573	2.11	68.15	35.34	45.25	31.03	21.43	14.79	1.54	24.22	11.05	12.65	46.4	18.34	23.15	16.44	9.27	11.2	19.55	15.78	7.2	12.88	18.45	15.59	13.53	29.31	31.4	14.49	41.1	44.5	41.85	60.89	21.04	17.21	43.84	36.43	13.78	19.27	42.24	23.82	69.06	26.65	62.91
576	0.89	60.68	33.34	43.43	28.88	19.99	15.81	1.43	24.16	10.43	13.35	46.95	17.41	28.67	16.14	5.05	12.48	17.89	15.42	6.36	12.07	25.93	17.11	14.68	29.99	29.79	15.29	39.86	44.03	42.43	59.64	20.97	15.59	40.84	30.3	12.96	21.1	44.22	23.11	62.93	31.06	61.82
579	0	61.05	40.7	42.56	29.04	20.36	15.59	0	27.04	10.64	12.55	49.88	18.17	27.83	16.94	5.12	14.41	21.2	13.9	6.49	11.4	25.5	19.73	16.49	28.62	29	15.06	35.71	43.33	45.71	62.27	26.39	14.22	37.77	26.54	18.18	22.51	44.09	20.31	66.24	30.61	42.13
582	0	66.25	38.13	46.85	30.71	28.37	18.2	0	27.3	9.66	11.38	42.92	16.32	24.12	14.95	4.81	11.41	19.92	11.4	5.65	11.54	25.52	17.51	15.18	27.67	27.39	12.61	35.22	51.37	45.78	62.65	27.02	15.11	46.2	31.15	16.86	22.13	39.34	22.73	66.74	31.62	57.68
585	0	66.21	46.17	47.54	29.7	30.32	17.63	0.82	31.2	10.1	12.5	41.97	13.36	23.12	19.05	4.99	11.9	19.87	15.29	5.68	11.94	16.97	20.51	13.22	31.78	29.45	14.02	34.41	47.38	45.73	69.73	28.18	16.03	37.81	32.01	18.83	24.85	42.89	22.29	62.97	29.65	50.22
588	0	60.4	43.55	52.27	34.45	28.89	17.77	0.98	22.99	10.44	12.48	41.59	19.38	20.31	16.78	7.75	11.74	19.49	16.67	6.59	12.99	20.64	21.35	13.56	30.51	29.31	13.84	35.65	50.16	44.26	66.2	25.12	14.62	36.55	27.19	16.14	23.09	39.04	26.19	64.73	29.06	58.49
591	0	64.19	43.98	48.11	29.62	23.33	16.59	1.03	26.94	11.23	13.21	42.44	15.02	22.56	17.3	1.13	11.42	16.96	12.2	5.59	10.62	24.64	20.61	14	30.22	28.91	14.04	35.4	51.13	45.49	72.4	30.9	16.28	40.99	30.16	15.42	22.96	38.09	24.45	65.1	31.05	45.72
594	0	61.76	39.46	41.57	28.81	23.73	16.5	0.74	28.15	9.23	12.19	44.49	17.19	23.14	18.82	4.43	11.27	17.49	13.79	5.78	11.95	26.76	23.8	12.92	28.93	30.9	12.73	37.92	50.66	41.79	70.85	33.91	18.74	40.15	26.96	15.05	24.76	43.77	25.82	70.19	33.53	51.38
597	0	63.76	42.66	42.12	29.95	24.07	14.67	0	23.4	10.04	13.66	45.43	17.44	21.77	20.4	3.16	12.04	18.5	14.28	4.86	11.2	22.91	23.73	11.85	29.36	26.04	13.2	36.38	50.48	37.22	66.36	28.48	18.14	37.74	27.78	16.06	22.43	42.09	23.59	70.05	32.41	38.74
600	0	64.56	37.74	43.27	25.74	23.3	15.85	1.4	24.79	10.59	13.62	48.41	16.63	18.72	18.39	5.53	7.53	20.14	14.31	5.39	10.16	23.61	21.48	13.96	30.79	26.47	11.62	39.72	46.98	45.97	71.7	31.94	14.89	39.7	34.77	14.99	23.6	36.03	23.19	67.57	33.09	58.89
603	0	59.65	40.73	42.23	34.1	27.19	16.22	0.73	27.13	9.27	12.7	49.72	16.08	16.89	17.32	4.37	6.84	19.53	12.72	4.67	7.05	16.16	22.51	12.77	31.88	26.4	10.26	36.32	53.1	42.09	62.46	28.49	13.98	34.4	32.43	12.96	27.91	40.7	21.58	66.78	35.02	52.03
606	1.28	58.03	38.76	44.25	29.55	29.28	15.98	1.21	23.63	10.38	12.98	47	17.34	20.98	14.7	4.26	8.41	16.4	16.21	5.84	10.82	23.14	23.74	17.02	32.52	28.59	8.77	41.51	49.52	47.89	66.44	30.7	14.05	38.3	26.95	14	28.8	40.25	21.21	64.93	31.83	57.41
609	0	62.97	42.05	44.96	31.33	30.36	16.38	1.07	22.71	10.28	16.53	46.08	17.9	22.55	19.26	5.86	10.49	16.83	16.21	5.07	11.31	19.28	23.05	16.98	31.12	26.9	12.44	36.25	48.78	36.73	68.11	32.61	12.76	36.66	30.7	13.91	33.26	44.07	18.01	60.62	31.21	47.33
612	0	64.14	32.41	40.98	30.82	28.36	18.99	0	27.25	10.71	14.27	42.38	20.09	24.82	17.12	4.73	9.08	15.13	15.64	5.49	9.62	22.15	22.39	16.04	32.88	25.08	12.52	32.99	47.67	45.98	61.82	32.04	16.4	39.7	29.87	14.76	29.33	46.72	22.43	61.88	32.7	50.02
615	0	63.85	31.15	43.63	33.74	27.83	18.62	1.86	28.43	10.62	14.42	41.97	23	18.19	13.86	3.22	10.85	18.24	13.79	4.97	12.51	22.91	20.79	14.29	39.15	27.4	9.29	37.58	46.96	44.24	60.13	32.15	12.66	32.63	32.56	13.43	30.43	39.66	24.18	60.43	30.84	44.4
618	0	59.88	33.54	48.04	26.28	30.96	16.84	1.68	29.16	11.96	13.35	38.8	24.51	27.23	18.35	2.22	9.08	17.46	15.02	5.64	11.78	23.31	21	12.72	34.45	26.08	9.56	34.68	45.23	37.65	62.26	28.47	14.23	37.32	29.18	14.32	28.9	39.13	22.27	61.28	28.74	48.06
621	0	66.95	35.97	44.26	29.64	31.64	18.57	2.77	31.13	11.19	12.83	42.4	23.2	21.96	14.93	4.94	10.16	15.17	14.8	5.02	11.68	19.5	20.61	10.22	34.41	27.06	10.54	34.81	43.67	46.01	67.55	27.22	12.42	44.94	32.48	16.12	30.16	41.42	23.6	63.5	30.87	38.75
624	0.85	63.92	28.28	42.57	30.85	26.73	14.85	0.66	30.02	11.31	11.86	43.6	23.66	27.54	17.89	4.72	11	14.55	17.89	5.39	10.17	21.43	23.24	11.95	33.71	24.14	9.86	40.53	47.64	47.57	66.09	29.65	15.85	39.35	30.96	14.17	31.52	39.86	23.2	58.23	33.92	45.85
627	1.22	59.24	29.68	42.73	33.04	24.54	17.92	1.58	34.49	10.74	15.16	45.34	23.01	21.49	15.49	4.27	9.61	16.6	16.69	4.7	11.77	23.76	26.11	10.74	27.51	24.95	9.9	34.79	44.55	46.59	67.15	26.45	15.19	33.4	27.21	14.87	29.67	31.88	24.36	58.3	35.43	40.52
630	0	67.23	37.02	45.58	31.86	27.23	18.97	1.85	31.27	10.82	12.38	41.41	22.84	28.09	14.54	3.56	10.56	13.55	16.22	6.04	11.84	19.66	28.07	12.48	31.69	23.71	8.5	43.19	46.79	45.8	60.91	24.14	12.41	34.54	26.02	17.42	31.4	33.87	21.27	57.12	33.13	43.06
633	0	61.67	34.95	43.03	30.38	24.12	19.54	0	28.58	10.77	13.56	40.87	21.35	18.03	14.04	1.3	8.44	13.44	18.81	3.97	13.07	21.08	24.52	13.23	34.69	23.96	7.96	37.97	42.39	41.21	63.34	23.97	14.24	36.3	28.51	16.49	31.51	33.69	20.88	60.24	35.4	41.68
636	0	56.59	32.37	42	34.26	30.33	20.47	1.39	27.44	10.48	12.02	38.7	21.74	26.63	14.01	2.45	12.26	15.07	17.66	5.34	13.67	21.96	25.3	13.22	38.67	21.82	9.04	40.32	44.9	48.91	68.09	24.3	16.29	32.3	26.41	16.67	29.33	32.4	23.61	58.16	36.29	50.51
639	0.66	58.12	35.21	44.62	34.31	29.15	19.03	1.23	26.2	10.81	15.53	41.27	21.53	21.14	16.79	4.81	11.5	15.31	18.84	5.84	12.24	20.52	27.45	11.51	35.18	24.21	7.28	41.05	43.73	46.73	65.04	30.31	17.16	36.68	23.92	15.8	28.38	33.55	20.64	60.75	35.27	44.72
642	0	63.89	30.49	46.09	36.76	35.4	18.63	1.9	29.32	11.89	17.09	41.16	19.48	19.61	15.79	6.44	11.37	13.46	18.32	4.98	12.54	21.69	28.39	12.94	38.61	23.87	10.11	39.54	41.78	51.63	72.16	23.04	15.52	39.71	26.09	15.7	28.95	33.36	20.75	57.02	33.05	55.89
645	0	65.62	30.53	47.11	31.95	33.54	17.76	2.26	26.48	11.75	19.27	42.35	19.62	20.79	14.96	4.34	10.24	16.19	17.22	6.91	10.87	20.63	21.44	9.94	32.57	24.39	10.79	43.99	40.96	47.39	70.95	26.63	12.72	37.57	23.77	17.02	26.49	32.41	20.38	51.42	29.98	46.07
648	0	65.05	35.13	49.66	31.8	25.22	17.57	0.8	28.92	10.33	20.79	41.5	20.24	16.62	16.4	1.75	10.79	12.86	16.51	5.28	14.33	25.36	21.49	9.48	33.96	22.43	9.52	39.64	46.22	50.88	68.78	26.14	11.68	42.37	29.92	16.96	26.8	32.54	18.19	54.06	32.5	52.59
651	0	69.58	36.26	49.91	34.35	29.9	19.34	0.63	29.74	10.43	20.9	43.81	21.91	20.29	14.31	0.53	11.2	17.88	13.52	5.33	13.51	21.57	19.45	10.22	29.71	22.74	8.94	37.54	41.34	49.54	62.11	28.94	11.57	40.44	27.77	15.98	23.63	33.83	18.34	53.38	31.91	41.03
654	0	68.73	35.99	48.02	37.38	31.76	16.69	1.13	29.57	11.24	19.38	45.33	21.78	16.02	14.87	3.49	11.76	16.58	11.85	5.29	12.22	20.75	25.82	9.65	35.44	22.99	10.12	28.33	43.19	39.29	64.15	25.59	9	38.4	27.25	13.96	27.89	31.25	17.33	51.9	33.59	46.21
657	0.51	70.93	35.16	47.98	35.2	21.13	18.33	2.91	28.81	12.49	18.75	48.45	25.4	17.37	11.07	9.28	14.23	17.5	14.21	4.49	12.82	21.18	21.45	10.2	32.5	19.86	9.71	35.34	37.95	43.32	63.15	31.28	11.78	43.47	25.02	14.57	29.31	33.51	18.14	49.07	30.44	37.31
660	0	75.41	32	46.23	30.39	25.02	18.63	1.97	27.32	10.48	17.94	45.12	21.59	20.62	14.85	8.28	15.52	16.5	15.24	5.32	10.62	16.89	21.69	10.11	35.4	20.06	8.9	33.16	37.76	46.88	71.64	29.44	13.36	43.88	26.92	14.92	31.95	34.01	19.44	47.84	30.69	37.35
663	0.72	65.42	30.48	47.23	38.24	26.94	19.94	0.67	28.89	11.47	21.57	45.96	20.8	19.51	14.66	8.31	16.59	18.12	15.42	5.87	10.87	21.89	24.4	8.7	29.24	20.33	8.78	35.35	40.43	44.31	69.18	31.04	12.63	44.72	27.01	15.37	27.44	33.35	20.58	57.06	30.33	28.59
666	0	64.39	25.97	47.51	32.95	28.06	19.56	0.52	26.01	10.39	19.97	44.17	26.84	20.04	12.61	3.11	14.31	16.35	17.57	5.95	12.04	22.46	26.06	9.24	31	18.43	11.55	39.55	44.55	47.46	65.93	27.93	13.15	43.15	23.33	15.1	29.28	34.77	20.86	53.23	28.68	36.01
669	0	67.96	29.82	45.83	36.08	23.01	18.57	0.98	21.04	11.24	21.76	42.31	24.32	27.55	8.9	0	15.77	17.09	14.79	3.91	12.51	22.13	26.33	11.61	32.42	22.61	9.8	41.68	38.61	47.35	63.9	27.26	10.38	42.86	25.67	16.02	31.35	30.62	20.58	51.49	27.57	35.51
672	0.93	62.95	33.14	46.8	32.25	30.96	20.09	2	21.86	9.67	23.52	45.86	23.39	24.69	13.26	6.64	14.21	13.78	13.84	4.97	11.64	26.27	21.32	10.94	36.85	23.77	6.79	37.89	40.19	47.17	65.58	25.99	14.25	39.83	28.35	17.24	29.47	36.61	21.21	51.48	28.74	42.31
675	0	61.27	26.09	46.54	29.35	29.96	18.53	0.58	23.37	10.04	25.74	46.08	24.51	20.99	14.36	5.16	14.15	14.41	13.16	4.29	12.29	21.37	22.12	10	32.58	20.7	8.44	39.51	40.22	41.4	68.65	28.7	12.32	40.09	27.53	15.08	30.45	29.26	21.35	57.64	28.56	36.53
678	0.64	61.57	30.08	49.32	30.87	32.38	20.97	1.34	23.2	9.55	24.8	48.23	24.7	24.99	13.97	7.41	12.77	15.68	14.95	5.41	11.54	24.53	25.76	12.99	33.63	20.83	9.35	31.98	43.61	40.39	69.85	24.53	10.76	42.68	19.65	15.61	31.85	30.43	19.58	49.68	25.59	47.38
681	0	63.92	30.09	49.96	24.03	28.91	18.82	1.63	26.76	10.26	23.22	47.08	26.03	23.27	12.72	1.82	12.41	14.76	12.15	4.95	10.5	22.84	24.38	11.91	32.6	11.03	9.24	32.25	40.05	45.75	55.46	24.87	13.6	37.13	24.26	16.52	29.23	28.19	22.16	53.54	21.16	45.84
684	0	60.27	31.35	49.76	32.74	34.2	16.62	0.88	25.18	9.26	21.23	47.1	23.74	24.16	11.08	7.45	14.63	14.34	13.46	5.71	10.56	24.47	25.37	10.42	32.2	18.66	9.7	29.66	39.9	43.13	60.04	25.23	11.98	40.36	15.05	16.38	25.55	27.5	22.54	48.44	24.21	48.04
687	0	62.46	29.14	53.56	30.64	40.66	16.45	1.18	32.5	10.23	25.07	47.05	22.49	25.89	13.18	1.54	15.38	13.99	13.54	5.09	10.06	23.78	26.55	10.8	30.44	20.58	8.73	28.44	32.91	42.11	60.09	28.99	11.1	44.62	23.25	14.84	26.3	26.51	21.99	49.6	22.25	39.35
690	0	67.6	26.78	47.7	28.46	37.52	15.67	1.23	35.49	9.99	25.9	42.72	20.89	22.43	13.58	6.36	14.02	14.02	14	4.71	10.52	23.28	27.32	10.89	35.74	19.66	8.13	34.6	39.68	49.09	62.84	30.68	11.03	40.2	21.12	15.01	26.74	27.31	22.88	50.75	22.61	45.44
693	0	69.75	25.17	48.42	29.9	31.39	16.05	1.93	29.93	9.67	25.23	43.21	21.3	20.76	12.32	4.02	16.45	14.07	13.17	5.62	11.62	22.65	32.1	12.55	32.38	20.97	6.33	35.58	41.08	46.6	65.27	30.51	10.6	43.72	22.29	12.59	25.35	22.71	23.5	51.18	22.39	45.86
696	0	59.76	27.81	47.01	30.65	40.06	14.07	0.75	30.85	11.71	19.69	43.05	22.22	24.38	14.21	6.91	19.41	13.28	18	5.83	11.59	21.79	26.85	13.05	31.99	18.97	7.53	31.08	28.41	43.51	61.45	29.52	9.01	39.56	27.39	12.92	26.02	27.06	24.65	54.17	24.2	42.34
699	0	66.37	33.11	52.4	30.1	34.76	16.09	0	32.36	10.89	23.62	43.87	24.38	16.91	10.29	3.89	16.98	13.17	13.8	5.66	10.43	22.72	25.63	12.6	32.06	18.54	7.89	28.67	38.19	42.4	60.95	26.93	9.67	35.89	21.52	13.49	22.02	26.29	23.27	48.5	22.01	48.42
702	1.07	65.07	29.23	56.01	31.03	33.81	16.79	0	28.83	10.09	24.49	42.87	22.34	19.9	14.96	6.38	15.28	11.12	9.88	5.89	11.18	20.83	27.66	12.29	33.14	18.29	7.36	34.65	36.53	38.65	61.47	28.99	9.42	31.74	20.65	13.52	24.17	27.94	23.88	48.81	22.51	39.85
705	0	64.11	21.51	53.41	32.53	35.48	17.1	0.76	25.66	10.86	25.13	43.44	21.8	19.45	13.03	2.3	10.86	11.86	15.64	5.45	11.37	22.29	26.5	10.77	27.81	17.25	7.69	29.14	36.28	40.44	58.84	24.31	11.92	33.31	23.33	13.61	27.41	29.52	25.28	45.31	21.61	35.22
708	0	70.11	27.91	56.07	28.17	36.31	18.41	2.23	25.18	10.87	26.8	42.53	20.02	23.49	10.77	3.94	14.79	11.82	12.31	6.32	12.51	21.84	30.42	11.73	30.92	14.12	8.79	31.49	35.78	48.35	59.13	26.4	10.61	33.98	22.78	12.69	26.7	27.11	22.09	47.34	16.91	38.88
711	0.57	74.83	31.36	50.26	29.53	30.06	18.33	0.71	22.88	10.17	25.3	41.63	22.58	22.76	10.59	6.36	15.87	14.21	9.59	5.12	10.37	22.85	27.43	12.57	29.54	19.03	9.56	34.14	32.68	38.03	58.45	27.27	8.51	31.28	23.95	12.56	22.62	23.6	27.6	46.87	22.77	43.91
714	0.51	65.35	34.48	48.76	23.36	33.8	16.39	0.66	21.93	9.8	24.4	41.24	19.55	26.78	8.61	6.98	15.06	13.02	13.09	5.75	11.59	24.59	24.04	11.6	30.51	14.13	8.63	38.45	34.24	43.29	69.16	28.18	8.36	28.19	14.99	11.7	24.5	27.01	25.48	47.22	22.76	49.51
717	0.62	67.58	31.87	54.92	27.51	30.46	16.75	1.22	22.06	9.41	24.22	43.11	20.14	26.61	10.11	5.96	13.63	13.26	13.06	4.49	11.41	25.98	26.57	10.18	28.63	13.93	9.34	37.34	29.51	44.56	62.65	30.39	9.9	38.43	18.11	11.28	23.8	25.11	27.89	47.17	21.96	39.32
720	0.64	63.06	30.86	50.41	26.83	29.2	17.59	1.01	23.1	8.85	27.8	44.88	21.22	18.26	10.82	7.27	14.9	12.75	13.37	5.24	11.47	23.87	28.48	11.25	30.1	11.67	6.59	33.92	34.27	44.57	59.95	29.72	9.26	35.45	24.04	11.08	26.03	23.46	24.73	45.69	20.29	46.05
723	0	61.37	33.36	50.13	27.61	31.97	18.8	0.54	23.53	10.23	21.81	44.23	19.05	22.21	12.21	2.03	15.73	11.27	10.79	4.37	11.87	20.06	28.48	11.47	29.93	15.59	8.18	30.01	34	43.63	62.59	30.29	7.64	29.89	22.29	10.69	21.47	27.46	26.7	42.64	25.59	49.99
726	0	58.23	31.91	56.37	27.01	32.45	17.93	0	20.34	8.68	24.15	44.21	15.13	26.14	14.23	6.51	15.11	10.01	10.76	5.61	9.69	22.18	27	11.58	32.68	12.71	7.82	36.2	36.37	48.41	58.38	26.79	9.29	31.64	23.26	11.85	27.83	29.29	23.97	51.25	23.04	45.64
729	0	65.71	34.65	52.42	30.73	28.38	18.64	0	19.89	8.49	24.95	45.68	19.05	26.36	11.47	8.85	17.7	10.53	9.76	5.78	10.83	18.4	27.3	12.28	35.49	16.23	5.24	32.64	30.97	49.69	57.12	29.56	7.86	35.86	25.45	10.52	23.52	28.5	23.92	45.74	20.73	44.13
732	0	62.36	34.51	50.97	29.97	31.43	18.85	0.5	20.97	9.85	21.34	41.24	16.44	29.24	10.53	7.79	16.08	10.26	9.4	5.01	8.98	17.11	29.9	11.63	29.43	13.32	4.86	34.39	34.94	51.23	55.63	28.43	10.21	34.69	24.25	11.52	23.59	23.59	23.7	46.76	21.67	34.57
735	0	63.05	37.51	56.19	25.31	33.5	19.41	1.18	18.11	9.6	22.41	41.76	16.6	23.47	9.67	5.07	14.6	11.22	10.43	4.44	8.26	19.95	26.92	10.26	31.45	17.22	4.46	35.41	28.65	46.7	55.05	26.79	11.01	33.33	20.1	9.54	23.38	26.58	22.76	44.46	21.03	39.85
738	0	64.54	40.2	55.58	28.79	24.17	17.82	0.54	19.96	8.34	22.64	40.37	16.99	30.22	8.28	4.92	13.98	11.88	11.97	4.87	10.17	20.12	30.64	9.8	30.03	18.14	4.24	38.32	34.02	50.84	58.75	25.37	7.78	31.4	22.23	10.34	25.25	31.93	24.09	46.11	18.56	43.8
741	0	63.1	44.66	53.02	31.03	32.59	16.2	0.67	18.79	9.39	26.14	42.36	15.79	20.63	8.78	4.15	16.43	9.68	14.14	4.39	8.02	20.19	29.95	8.46	32.61	17.53	5.72	38.33	30.37	46.83	58.12	27.28	9.41	31.4	20.78	9.67	28.04	29.67	24.74	48.73	14.26	35.32
744	0	50.57	40.87	52.58	36.46	23.59	20	1.51	20.96	10.65	24.41	41.23	18.33	28.75	10.36	1.64	15.17	12.48	13.03	4.8	5.74	22.77	28.14	10.03	29.28	16.38	5.47	41.33	32.48	50.61	51.74	26.3	6.55	34.53	23.05	10.67	31.51	31.77	24.83	47.07	19.23	29.49
747	0	57.45	39.98	52.05	35.06	26.37	16.23	0.62	19.09	8.73	22.62	44.31	20.86	22.27	11.53	7.2	18.39	9.17	12.68	4.82	7.76	19.32	28.87	11.44	25.1	18.04	4.58	38.03	29.88	53.17	50.12	22.14	5.96	34.42	18.66	12.42	31.17	33.64	26.03	48.09	19.34	37.16
750	0	58.74	36.47	43.66	34.36	32.46	15.84	0.56	20.51	11.15	26.07	42.43	18.27	34.17	10.46	9.39	15.9	8.99	14.54	5.93	7.02	20.11	28.7	11.31	27.06	13.88	3.9	38.53	24.62	50.01	51.17	25.9	5.91	31.68	17.98	12.71	32.04	35.47	22.17	42.62	19.36	33.83
753	0	64.88	35.23	51.08	34.91	34.55	17.78	1.03	17.98	10.67	23.84	41.65	19.67	26.93	5.98	4.82	15.49	8.21	16.64	5.14	6.92	20.91	30.66	13.39	25.36	18.2	4.31	35.79	27.09	47.13	51	30.57	6.49	30.15	17.85	12.96	32.57	30.76	20.64	47.72	19.28	24.78
756	0.52	55.24	34.58	45.52	37.23	26.15	15.1	0.82	17.61	11.9	26.01	43.31	20.71	25.69	8.77	4.49	19.58	9.52	13.8	5.13	7.2	20.42	33.89	11.62	28.9	15.94	3.33	36.8	30.87	51.48	48.19	29.01	6.7	31.14	19.21	10.23	30.18	33.68	26.85	45.49	19.5	40.91
759	0	63.67	30.58	41.34	37.04	31.52	20	1.13	17.21	11.6	26.49	47.84	17.48	22.52	6.75	5.47	16.98	8.42	16.8	4.99	7.14	20.39	27.78	12.33	28.63	18.14	4.23	36.19	27.76	46.78	50.91	24.45	8.25	33.09	19.74	10.09	30.55	34.13	23.39	37.94	20.2	31.34
762	0	67.4	29.1	46.21	34.43	33.32	14.39	0.76	21.45	10.95	25.54	46.24	16.31	27.14	9.05	4.9	17.07	9.24	12.32	4.51	5.62	20.88	33.39	11.47	23.47	19.35	2.31	36.14	27.06	50.5	52.46	29.87	7.17	35.56	23.96	9.18	29.68	32.71	19.74	41.06	19.71	45.19
765	0.82	73.51	30.59	47.71	38.69	34.79	16.2	1.9	20.67	12.58	25.09	42.5	18.79	22.69	8	8.53	13.83	8.95	10.35	4.69	6.47	21.22	30.68	9.99	19.38	21.01	3.29	34.56	30.31	49.45	45.88	28.27	6.6	30.28	18.87	11.38	28.15	31.61	23.41	41.73	19.32	37.11
768	0	63.87	29.83	50.27	33.68	31.7	15.2	0.9	15.78	12.77	26.98	44.75	16.43	29.9	5.42	7.02	16.58	10.03	14.33	5.11	5.15	15.55	26.47	9.82	21.04	23.75	1.38	34.13	27.33	54.53	48.89	31	6.42	31.93	22.26	9.24	31.46	35.44	26.43	47.25	16.72	46.89
771	0	60.32	28.03	54.7	31.83	21.55	15.42	1	18.87	11.6	27.04	44.27	19.38	17.1	7.15	7.77	16.1	9.34	15.27	5.33	2.1	21.3	27.55	10.65	19.85	22.58	2.8	31.77	33.79	49.8	41.64	24.88	7.82	32.06	21.45	12.73	29.16	38.25	27.34	45.25	18.59	42.32
774	0	58.17	26.3	56.93	32.85	30.95	16.9	1.17	17.54	11.73	25.18	41.6	16.1	24.56	8.31	9.58	14.59	8.23	16.66	4.85	3.25	22.12	34.48	11.81	24.67	20.3	3.82	29.03	30.5	51.11	45.1	23.39	8.46	29.17	11.39	8.9	27.58	36.93	26.3	46.5	19.92	40.5
777	0	68.12	27.01	53.35	31.28	29.46	17.51	0	15.64	9.89	25.73	43.78	16.83	16.89	9.15	6.4	15.16	9.47	13.17	4.82	5.89	22.6	29.22	9.98	26.41	18.33	3.92	38.28	30.56	48.63	43.95	21.41	7.47	35.24	19.7	10.96	29.2	35.81	28.52	51.98	21.47	46.66
780	0	60.66	22.74	47.09	32.3	28.81	17.52	1.89	19.12	10.33	26.4	38.44	13.95	26.38	7.12	5.41	15.4	9.93	13.7	4.69	6.71	24.85	30.69	8.43	27.04	21.99	4.91	34.9	29.78	48.51	45.93	25.46	7.59	32.53	20.42	11.65	28.73	40.86	27.48	48.6	15.91	39.77
783	0	60.68	29.21	48.47	37.19	28.43	20.4	1.58	16.41	10.31	29	45.16	17.54	19.34	8.35	4.97	19.22	10.85	11.58	4.96	7.28	23.25	33.76	8.22	21.69	22.2	3.95	36.68	32.28	55.03	43	25.73	8.79	33.15	21.51	11.64	28.45	37.02	27.54	44.2	13.61	38
786	0.71	59.14	22.64	50.92	40.69	26.72	15.83	0.9	16.03	10.14	27.8	45.57	18.65	19.7	7.08	8.24	19.17	9.8	14.92	5.1	4.5	18.88	33.46	8.7	26.77	18.49	3.48	30.32	32.86	48.85	41.23	26.15	7.29	25.59	24.12	11.83	24	31.99	23.95	51.65	16.95	37.64
789	0	53.17	25.03	44.54	32.77	32.1	16.88	0.62	20.64	8.82	24.03	42.02	16.37	18.86	7.7	7.19	24.25	11.01	15.18	4.46	7.44	23.55	31.06	10.07	22.53	19.38	2.78	35.99	30.68	48.09	42.12	26.63	7.83	34.35	18.65	11.38	25.12	30.56	24.12	52.44	17.51	39.11
792	0	60.84	24.43	52.25	38.23	29.79	15.77	0.66	21.82	8.3	30.02	45.43	16	19.47	8.6	7.11	23.77	12.04	16.03	4.77	5.2	27.09	32.28	7.94	24.88	21.66	3.35	36.78	28.94	54.03	39.04	30.23	7	28.75	23.53	11.36	26.05	33.49	25.42	48.36	16.19	49.82
795	0	63.48	24.35	48.65	33.15	27.01	15.37	0.69	19.89	9.94	26.04	42.06	17.24	18.2	7.85	9.83	21.58	10.25	14.8	4.36	6.7	26.22	28.58	11.15	21.73	22.65	4.08	35.4	28.73	47.99	38.89	27.41	8.77	35.08	19.34	9.69	24.77	32.75	29.68	47.18	15.78	47.24
798	0	62.13	18.77	53.85	35.76	26.01	14.58	1.08	18.73	6.47	28.27	37.86	17.33	19.82	8.5	7.61	19.69	9.9	17.78	4.4	7.61	25.25	30.87	11.19	21.79	24.36	2.33	35.73	32.12	51.49	37.97	29.04	8.7	34.55	23.8	11.34	21.61	32.68	29.44	56.61	17.73	43.92
801	0	58.87	23.85	52.88	35.39	30.74	16.58	0.94	18.17	8.47	28.62	38.29	19.18	18.93	5.63	6.05	25.08	10.85	11.02	4.8	6.23	26.26	32.32	7.78	22.89	26.33	5.11	36.42	31.43	44.32	40.95	22.91	9.53	32.74	28.24	10.15	21.42	32.17	29.61	48.54	18.66	28.47
804	0	57.18	23.73	47.7	37.68	29.6	20.26	0.64	18.74	7.54	28.09	40.76	19.31	23.97	6.41	9.8	24.9	9.86	14.05	5.47	6.73	24.42	34.4	8.42	24.74	19.88	3.57	34.18	34.89	43.17	38.15	22.48	10.7	38.78	28.16	10.59	24.57	31.4	27.09	42.56	17.75	30.08
807	0.58	58.06	23.79	39.9	38.53	30.63	19.88	0.74	20.42	7.6	33.96	41.42	17.17	20.93	7.41	10.44	22.71	10.61	14.62	3.49	6.77	20.55	37.21	7.19	23.18	21.26	3.89	36.82	31.11	50.57	36.24	27.16	7.57	35.32	27.49	11.1	22.11	30.56	27.19	45.02	21.33	32.33
810	0	52.39	21.91	45.03	39.08	27.77	14.28	0.65	21.3	7.84	31.04	39.14	14.75	27.51	6.94	11.67	23.24	13.5	15.86	4.65	7.14	22.46	33.91	8.73	23.95	22.3	4.19	20.36	35.7	45.06	41.2	22.26	7.47	31.09	34.31	9.7	21.76	29.28	26.41	42.02	17.39	29.88
813	0	54.44	24.74	46.2	36.34	28.8	15.96	1.45	17.38	8.25	27.59	39.35	18.54	20.22	7.37	9.39	26.63	13.92	14.23	5.22	7.78	22.91	28.64	9.34	20.49	20.84	5.62	22.41	30.57	50.66	44.83	27.02	9.03	27.65	33.02	9.36	24.33	31.64	26.18	49.66	17.39	22.61
816	0	60.05	24.15	46.29	40.01	26.42	16.94	1.03	22.97	8.62	28.06	41.65	18.8	24.09	8.36	9.93	24.22	12.77	15.58	5	8.2	21.03	29.71	5.9	26.06	21.09	1.31	21.18	35.21	46.16	40.46	23.42	8.74	27.69	25.67	11.57	22.13	37.36	24.83	43.22	19.7	22
819	0	58.49	29.79	41.72	41.08	28.92	16.11	0.54	21.45	8.69	29.91	41.74	18.08	25.32	7.13	11.91	20.35	10.68	15.99	5.24	6.84	23.78	31.16	7.45	24.51	18.59	3.81	28.01	29.33	44.4	40	23.38	9.67	28.3	27.13	10.49	24.13	31.95	23.74	41.42	16.38	21.3
822	0	49.44	24.38	45.75	34.92	27.57	18.19	1.35	21.56	9.39	31.02	40.13	15.89	25.63	7.9	14.25	25.29	11.79	15.13	4.79	8.48	25.28	34.83	8.24	19	19.98	3.8	30.37	31.14	46.82	42.32	27.41	7.61	27.62	29.61	9.41	20.2	32.75	24.93	41.32	18.73	25.72
825	0	66.15	28.01	47.46	37.83	27.03	16.39	0	22.05	9.07	28.94	41.37	17.96	25.72	6.15	13.9	23	11.33	12.08	4.65	7.89	26.98	28.95	8.68	23.95	19.85	3.55	29.06	24.39	49.04	43	23.41	10.58	24.55	32.06	9.86	27.22	35.07	23.11	43.26	16.61	20.26
828	0	61.51	25.85	41.26	40.14	28.42	16.94	1.35	22.07	8.87	28.69	40.63	19.87	25.03	8.57	16.85	26.68	12.84	12.74	4.4	9.41	27.74	31.27	8.97	21.14	18.23	2.77	22.67	24.05	45.71	40.03	26.77	7.33	20.1	28.52	8.1	23.56	34	25.88	48.25	20.43	23.81
831	0	54.95	25.76	45.99	39.27	34.43	18.48	0	19.27	9.32	31.35	36.79	16.56	28.41	8.93	16.31	27.08	12.07	12.94	3.29	10.06	28.29	30.6	8.58	20.15	20.89	5.08	36.61	26.41	43.33	36.27	27.25	7.62	26.93	29.16	8.57	20.85	35.94	24.17	47.41	18.44	17.85
834	0.58	60.86	25.92	44.94	39.42	27.65	15.15	0.58	16.52	9.34	27.33	37.39	17.32	25.35	8.08	18.12	24.52	10.34	14.03	4.87	8.1	28.58	37.01	9.41	19.36	19.86	4.38	37.64	23.79	48.85	35.66	27.66	7.88	26.97	36.22	8.15	18.89	33.6	25.27	52.65	20.51	22.45
837	0	61.8	28.23	37.29	28.72	27.28	17.28	0.8	17.38	8.5	33.76	39.61	21.75	26.79	11.43	16.79	27.78	11.97	13.8	4.87	8.97	28.59	32.25	8.7	22.13	15.98	4.27	37.39	24.84	49.4	39.44	29.1	8.13	22.78	28.32	7.88	22.99	32.02	24.3	55.05	19.5	24.25
840	1.25	62.43	31.01	36.62	35.7	35.47	12.68	0.91	16.76	9.28	29.58	38.55	21.4	26.24	2.78	16.25	20.1	12.05	13.24	4.66	11.31	28.62	26.46	11.36	25.02	19.05	1.9	43.13	24.59	49.13	34.11	25.94	8.53	18.32	28.79	9.25	23.27	30.03	26.22	51.01	17.82	22.39
843	0	60.8	33.76	43.42	35.06	29.02	13.79	0.68	16.92	9.06	30.93	36.1	18.45	31.09	6.68	19.45	25.24	9.66	17.09	4.89	9.14	26.98	28.2	9.16	21.59	16.88	3.95	34.07	28.02	46.77	40.05	27.15	8.74	20.21	27.42	8.09	20.84	26.26	28.31	55.58	20.32	22.38
846	0	58.15	30.83	42.81	33.03	32.86	13.05	0.98	16.25	9.65	24.28	37.43	20.04	32.44	10.2	17.07	28.35	8.99	9.57	4.65	11.62	26.11	28.82	11.4	22.19	13.89	3.77	28.82	30.16	48.43	34.91	28.19	9.12	17.9	34.32	10.15	20.55	28.17	25.75	51.34	21.22	17.68
849	0	57.27	28.55	45.07	30.15	24.23	13.68	1.28	17.33	7.98	25.28	37.8	21.93	30.04	10.56	13.62	23.88	7.21	15.51	5.68	11.55	28.37	28.48	9.3	24.09	18.75	3.79	32.02	30.3	49.71	38.05	29.99	9.25	21.91	30.11	10.76	21.13	27.83	26.28	52.37	23.4	19.96
852	0.83	64.66	22.69	40.14	36.76	32.97	10.94	1.1	16.4	6.17	27.94	37.88	21.8	30.4	8.38	12.66	26.77	9.25	13.69	5.86	8.97	25.09	31.68	9.38	22.47	19.57	3.97	38.83	31.32	54.45	35.89	29.33	8.89	25.81	30.18	10.85	20	26.94	25.56	48.74	20.67	22.01
855	0	71.41	24.37	38.6	33.18	27.65	15.22	1.53	17.71	7.1	31.54	40.01	20.16	37.32	10.78	14.66	25.06	8.54	15.78	4.88	10.67	27.17	30.43	10.27	18.39	19.79	3.44	32.78	31.5	50.58	36.06	28.22	10.38	24.94	33.46	10.46	20.09	28.28	24.16	46.52	23.2	19.23
858	0	67.1	22.18	41.35	35.45	28.65	13.28	0.61	17.26	8.96	26.48	36.88	24.83	30.1	8.19	13.14	25.82	11.2	11.81	4.51	9.68	27.56	31.93	11.7	18.88	19.04	3.43	35.63	31.2	47.47	37.03	30.09	11.01	25.73	29.55	10.48	17.6	30.42	21.55	47.68	23.35	18.36
861	0	66.97	29.07	38.83	27.07	32.2	13.67	1.15	20.03	10.5	30.48	39.56	23.36	33.84	11.23	15.18	23.25	10.32	13.37	2.86	9.92	27.65	28.16	11.14	20.56	15.5	3.7	28.1	30.69	48.73	33.31	23.07	9.43	24.04	35.61	10.55	18.22	30.29	21.28	50.62	21.34	19.74
864	0	61.83	24.72	41.79	27.94	32.55	12.56	0.64	17.03	9.95	25.07	38.76	24.87	29.76	12.03	12.78	18.98	9.34	14.48	3.77	9.04	24.94	34.12	12.1	18.85	17.34	1.63	31.63	30.57	44.75	32.38	22.83	8.28	23.5	36.77	10.66	16.59	30.18	23.72	48.53	21.52	18.2
867	0	62.16	26.38	45.46	33.51	34.68	9.64	0.62	17.94	7.73	28.13	39.62	23.7	22.27	10.53	12.38	20.81	9.6	14.64	3.52	9.59	24.43	32.74	10.72	17.89	16.07	4.44	41.14	27.82	48.38	33.54	19.46	9.99	25.66	41.17	10.22	16.07	32.63	26.89	52.16	21.33	21.24
870	0	60.95	26.84	44.61	30.63	37.65	10.95	1.06	17.61	10.24	27.07	40.56	20.95	28.01	7.58	12.28	19.95	11.75	11.96	3.82	9.87	20.67	30.01	11.88	15.03	14.63	3.89	38.17	32.06	49.82	33.52	23.91	9.84	23.2	35.98	10.14	19.23	27.5	26.97	52.01	24.5	27.89
873	0	59.09	28.08	45.1	30.04	29.73	10.38	0.99	18.32	11.09	25.95	39.14	19.74	29.2	6.57	16.78	22.01	10.14	15.06	4.24	12.34	25.62	30.92	10.12	19.19	18.48	3.08	32.43	30.89	47.83	37.69	24.96	10.09	27	33.47	9.82	17.18	29.85	25.4	57.93	23.32	24.71
876	0.9	50.31	29.75	47.35	31.95	37.76	12.56	1.67	17.84	9.72	29.78	41.8	22.31	24.24	10.84	14.26	20.57	10.3	18.38	4.32	11.75	26.34	30.9	9.39	16.63	15.61	3.93	39.91	31.23	48.44	36.52	22.72	10.5	26.87	43.92	9.98	16.33	30.6	28.64	54.32	22.27	23.08
879	0	64.5	30.26	41.82	30.43	35.43	11.52	1.01	16.48	10.4	28.93	40.09	21.73	26.75	8.9	14.58	22.47	10.03	18.2	4.44	11.11	24.7	31.54	11.42	16.35	21.06	5.57	26.4	28.82	42.53	34.36	26.95	12.7	25.02	45.48	8.38	13.28	28.48	28.88	64.98	24.28	28.44
882	0.73	60.28	26.39	43.57	29.22	36.34	10.5	0.77	16.96	8.9	29.15	37.21	20.25	26.53	10.87	17.91	19.23	9.03	14.58	2.63	11.65	25.58	29.52	12.47	17.6	20.9	3.8	24.73	29.71	39.53	35.16	22.04	10.31	23.81	34.49	12.24	16.24	27.87	24.92	62.85	21.12	26.95
885	0	60.38	28.3	47.37	29.95	37.52	11.98	0.91	16.29	8.24	24.26	34.41	18.04	26.08	7.96	18.72	22.07	9.53	16.6	4.27	11.44	26.65	30.8	11.26	17.69	19.11	5.16	39.65	32.65	48.56	33.49	22.44	10.44	20.32	37.61	11.82	13.11	23.25	26.33	57.96	25.41	32.28
888	0	56.86	29.4	46.32	25.66	37.89	12.15	0	14.79	9	29.16	36.79	17.38	24.97	11.51	20.97	21.22	10.49	15.74	3.85	11.35	19.81	31.98	12	18.19	20.62	4.6	41.26	28.99	46.92	36.28	21.08	14.24	31.17	27.9	11.16	18.39	23.43	26.67	59.79	25.66	32.33
891	0	64.51	31.19	50.69	24.9	37.27	9.26	0	18.48	8.14	29.04	39.78	23.28	25.38	11.19	14.99	16.74	9.18	15.6	3.49	11.75	22.24	29.06	11.56	19.13	18.91	5.27	37.02	28.07	47.23	33.24	23.97	12.51	26.9	35.42	10.18	16.94	23.06	24.36	63.5	26.68	34.7
894	0	67.72	28.47	46.71	29.02	31.81	11.49	0.92	15.93	7.19	27.36	37.74	20.71	24.66	9.18	14.26	21.05	10.01	14.76	3.36	12.63	25.19	31.78	13.94	17.39	19.12	6.46	43.34	27.19	45.59	40.94	23.56	12.35	24.71	34.25	13.05	15.87	28.94	25.19	62.65	25.64	30.86
897	0	69.82	24.55	48.87	28.32	36.68	11.08	0.78	15.84	8.38	23.18	40.62	20.14	25.71	9.59	19.84	19.25	10.16	15.22	3.54	10.49	26.93	31.29	11.77	17.6	18.63	5.02	45.28	24.19	39.61	35.39	17.8	10.46	24.71	37.8	15.78	13.66	26.36	24.96	65.49	26.87	37.48
900	0.78	61.54	23.85	49.84	37.66	33.46	13.39	0	14.2	9.83	25.62	38.89	24.33	25.71	13.46	21.06	17.03	10.32	14.42	3.25	11.48	25.11	32.76	14.36	17.81	17.41	4.6	46.76	31.03	43.38	34.97	21.62	12.61	28.1	37.38	13.41	16.41	28.63	24.16	59.49	24.7	27.5
903	0	60.15	24.94	43.12	34.89	25.83	12.9	0.65	16.5	9.41	22.59	34.57	23.77	25.64	11.23	20.21	16.41	10.3	16.68	2.99	11.91	29.05	29.27	14.2	18.65	16.37	6.06	53.37	34.14	39.75	33.2	19.46	12.91	30.54	34.19	10.07	14.86	27.46	25.72	67.79	25.26	27.54
906	0.62	66.09	27.13	48.2	35.84	33.65	13.25	0.78	13.04	8.46	20.27	35.12	25.44	30.77	12.55	21.11	21.62	11.01	14.79	2.71	9.96	26.6	27.56	12.89	21.09	15.56	8.37	48.79	35.22	40.77	30.49	23.11	14.13	26.81	36.93	13.48	14.01	25.35	25.6	64.24	28.87	32.01
909	0.51	61.32	29.48	46.6	33.36	35.42	12.37	0.9	14.84	9.32	25.96	36.01	21.01	29.22	10.47	20.86	19.43	8.66	15	3.67	12.05	26.01	29.33	14.12	19.17	20.66	7.92	49.43	36.82	45.48	39.76	23.41	11.98	27.72	45.26	8.08	16.82	29.53	24.83	68.74	27.45	35.14
912	0	63.89	28.09	50.7	32.81	33.42	9.11	0.82	17.31	9.7	25.84	33.89	21.41	30.81	9.88	14.83	15.31	11.56	15.76	3.77	12.72	24.13	25.56	14.25	19.11	14.57	9.35	57.23	33.87	40.65	39.31	23.73	13.06	27.74	38.11	14.28	14.67	27.76	26.78	69.39	27.59	44.33
915	0	51.29	25.2	41.91	32.92	34.58	10.95	0.65	16.32	10.42	24.1	33.63	26.77	28.03	12.02	20.15	18.56	11.41	15.31	4.4	10.88	25.9	22.73	14.08	18.16	14.05	9.59	45.75	40.36	40.58	36.75	23.3	13.31	26.41	45.84	12.98	18.48	21.07	26.53	68.49	29.75	33.11
918	0	53.95	23.54	46.61	33.62	36.45	11.38	0.82	12.54	9.72	26.93	36.58	26.71	28.17	7.35	21.16	19.11	10.91	10.99	4.19	13.29	30.03	26.59	14.07	17.33	10.85	7.47	49.98	42.1	37.05	36.58	25.37	10.93	29.62	44.31	12.27	13.41	21.65	25.84	64.83	26.79	26.45
921	0	57.2	27.39	43.6	29.45	28.33	10.29	1.95	16.38	9.81	26.16	35.09	25.28	32.57	12.43	22.73	17.32	8.95	14.36	3.67	13.67	29.71	23.4	15.49	18	11.55	10.21	46.66	38.9	36.27	37.14	20.08	13.77	32.21	41.18	13.08	16.52	20.2	23.18	61.02	29.14	36.61
924	0.62	57.44	29.36	45.37	33.66	27.52	10.9	0	15.71	9.06	29.77	36.04	21.36	27.79	13.77	21.92	24.04	11.59	14.8	4.29	12.53	27.07	29.76	14.67	16.85	11.13	10.17	45.59	40.95	35.55	39.51	24.77	14.07	27.33	38.15	11.9	18.92	21.13	21.21	58.47	29.92	27
927	0	55.9	31.09	51.27	32.18	33.43	11.8	1.06	14.36	9.82	28.91	38.11	26.55	28.1	16.04	22.45	23.5	12.05	14.66	3.64	12.06	25.2	30.54	15.92	18.88	13.52	10.18	40.2	38.44	35.93	38.37	27.17	14.17	30.63	35.59	12.77	18.2	22.34	23.96	54.21	32.54	34.29
930	0.51	58.12	29.28	47.95	36.67	27.84	11.06	1.2	14.79	9.08	27.82	35.15	25.75	29.36	13.19	21.92	21.66	11.07	11.6	3.69	15.5	26.89	34.47	16.95	16.83	15.23	14.44	43.13	43.34	35.41	39.61	25.58	16.32	26.92	35.06	11.28	18.34	20.22	26.19	54.39	31.33	30.79
933	0	60.27	25.69	47.09	33.03	31.97	14.23	1.14	15.63	8.78	31.95	36.47	21.73	27.9	16.23	19.71	21.8	10.57	13.97	3.46	16.05	29.29	29.57	15.59	17.53	13.05	14.9	47.65	43.49	37.99	34.11	24.27	12.22	31.93	36.19	7.73	18.4	21.33	25.52	51.74	31.72	32.95
936	0	57.11	33.73	45.44	35.35	34.99	12.97	0.88	16.35	9.59	33.75	37.87	22.18	27.3	11.77	24.16	24.74	10.27	10.74	3.53	14.93	27.71	28	15.56	17.84	14.55	13.39	39.43	40.51	39.72	40.22	25.24	16.47	30.02	33.33	12.09	17.2	15.35	26.18	53.33	30.02	30.74
939	0	63.86	35.81	47.51	37.28	24.13	14.95	0.83	15.67	10.6	33.58	34.08	23.83	26.03	12.14	19.09	24.45	11.86	13.34	4.32	15.92	27.11	27.68	14.47	16.43	14.49	16.19	44.62	42.28	41.09	38.9	25.59	13.94	30.13	42.22	10.84	20.95	17.32	23.9	65.24	30.81	34.14
942	0	54.63	31.14	46.48	34.28	30.46	13.6	0	12.87	9.03	35.25	36.81	21.09	27.97	9.04	21.85	21.92	10.64	12.25	4.18	15.59	27.7	29	15.1	16.27	13.37	20.18	47.15	36.76	45.96	38.66	27.1	13.63	27.29	36.83	7.54	18.55	15.68	22.38	67.9	31.53	33.49
945	0	53.95	31.27	41	32.63	28.24	15.61	0.59	14.46	8.63	36.36	36.63	24.47	27.93	15	25.46	20.61	8.29	11.58	3.82	15.18	25.84	29.01	15.66	18.15	11.85	16.16	44.37	40.61	42.18	40.97	28.56	14.35	27.32	37.97	11.06	17.3	18.5	18.04	71.4	29.66	36.81
948	0	53.26	34.57	42.41	31.52	33.13	14.78	2.72	17.32	9.41	35.59	39.98	21.74	28.21	12.91	29.09	19.09	10.27	13.99	3.86	16.15	29.62	29	16.57	17.33	15.31	21.87	49.3	42.37	46.16	42.59	27.43	15.63	26.51	40.59	11.88	15.93	17.39	21.91	65.33	28.37	35.44
951	0	60.7	29.41	46.48	34.11	27.42	13.1	1.86	14.42	10.01	37.34	41.06	24.55	27.32	11.79	27.33	17.12	10.48	13.65	4.31	14.59	28.15	30.54	15.15	17.55	10.7	18.24	41.34	38.89	42.56	39.31	29.04	16.81	23.07	36.69	9.94	17.81	20.83	23.04	65.91	29.91	34.57
954	0.68	57.15	29.92	44.88	33.57	30.86	12.39	1.14	15.14	8.56	30.6	43.02	22.96	30.58	14.23	24.71	18.58	8.52	14.36	4.76	12.45	30.53	29.42	14.06	16.72	12.61	22.7	42.1	41.38	46.5	42.27	31.88	16.24	23.53	36.07	6.51	21.26	20.49	25.41	67.82	28.57	33.18
957	0	53.54	28.16	46.86	41.69	27.44	15.49	0.76	12.93	9.29	31.25	37.53	21.96	28.06	15.55	28.88	17.9	8.49	13.82	4.83	14.02	31.38	29.38	13.26	17.28	15.34	23.48	42.14	40.73	42.85	36.62	34.74	15.04	23.86	35.23	7.91	21.62	18.64	23.62	69.55	27.55	35.14
960	0	50.83	24.51	46.09	38.98	28.72	11.09	0	14.7	8.25	35.45	38.56	22.5	27.99	12.6	30.26	17.74	9.23	10.38	5.03	14.2	27.53	29.27	12.8	15.48	13.84	20.7	36.76	38.33	40.99	37.2	30.39	15.89	25.31	37.28	9	21.5	18.32	24.58	68.93	30.21	34.14
963	0	53.36	25.93	44.02	35.53	29.03	12.46	1.05	12.9	8.23	38.46	36.75	21.42	27.67	11.3	29.3	21.91	8.29	12.35	4.03	16.86	27.25	28.13	12.16	16.53	13.81	19.86	32.22	33.75	41.79	32.54	33.07	16.49	24.73	37.9	7.52	20.74	16.49	20.14	66.71	26.76	45.49
966	0.83	50.98	31.6	42.07	40.13	30.55	13.66	0.59	16.25	9.54	36.88	35.22	20.77	25.56	10.8	23.59	20.19	8.11	9.79	4.39	17.26	27.25	25.49	12.72	14.74	19.38	18.44	38.23	34.34	44.22	31.06	31.19	13.87	19.77	35.31	8.37	23.49	16.91	22.5	66.36	28.07	45.28
969	0	51.43	32.77	43.89	41.88	29.61	12.95	0	15.82	10.44	36.73	40.41	21.62	30.34	11.66	21.95	19.86	10.1	14.94	5.78	17.15	29.8	29.46	11.39	13.7	14.98	22.01	38.89	34.38	40.89	30.18	30.55	14.81	18.22	32.64	11.18	21.35	17.73	21.21	58.15	32.23	49.81
972	0.52	50.04	26.76	46.4	39.35	33.53	14.6	1.26	18.47	10.02	37.92	34.93	19.44	29.21	10.56	29.62	22.88	10.42	11.67	5.56	17.66	25.47	29.62	11.11	13.69	15.73	21.02	34.62	34.03	39.14	30.1	32.65	14.19	25.03	39.21	11.18	22.9	14.42	22.62	57.65	32.63	37.76
975	0	51.4	22.28	40.35	40.15	29.03	11.73	1.47	16.42	10.94	36.37	34.23	25.21	26.33	15.19	28.14	20.89	8.69	11.12	5.51	16.64	24.94	24.9	10.22	15.82	11.94	21.22	40.05	34.79	44.67	28.69	31.13	12.63	24.64	37.97	11.29	24.38	16.33	18.77	61.25	30.63	48.29
978	0	48.9	31.7	45.57	40.94	29.03	15.32	0	18.3	9.85	35.29	37.56	23.98	25.43	14.6	27.25	22.96	8.6	16.09	5.95	18.23	25.87	27.27	12.37	15.79	19.36	22.73	42.23	30.87	42.64	30.82	32.02	13.88	26.98	32.76	8.46	24.19	17.67	20.58	62.68	32.6	35.69
981	0	58.18	24.69	46.1	38.21	29.04	12.99	1.13	15.96	10.4	34.77	36.2	18.17	26.04	11.13	27.31	21.39	10.26	17.28	5.41	18.86	29.16	28.35	11.77	16.7	11.97	18.93	43.59	32.39	46.25	30.46	32.2	13.93	26.61	34.35	9.68	24.48	13.47	22.37	67.34	34	26.33
984	0	51.84	28.11	45.26	40.83	28.72	11.59	1.63	16.83	9.9	35.15	36.36	20.12	26.8	11.74	28.64	19.86	10.05	16.15	5.54	18.45	24.25	30.78	11.68	15.62	17.76	20.7	48.16	30.58	49.57	30.77	30.83	14.43	24.53	25.66	9.06	24.36	15.55	20.97	67.75	29.21	21.24
987	0	54.52	30.05	46.37	39.51	30.15	11.83	1.01	17.71	11.45	35.36	37.41	16.42	28.38	13.11	34.09	22.31	8.81	20.02	5.03	17.67	27.41	26.47	12.15	14.65	16.95	19.83	48.34	33.94	43.24	31.97	33.11	15.91	24.4	31.3	9	24.8	11.72	22.03	62.08	30.57	25.64
990	0	53.67	26.47	45.78	40.59	35.02	13.9	1.39	16.21	10.93	36.23	36.75	13.89	28.63	12.25	27.04	21.04	8.92	15.92	5.37	17.61	30.87	29.37	13.14	14.86	14.25	20.81	43.73	30.24	39.84	29.45	32.91	16.13	25.68	33.94	10.99	24.79	11.8	21.34	57.29	32.25	23.18
993	0	57.45	18.9	47.89	33.64	34.76	13.44	1.06	15.31	9.56	35.11	39.75	16.78	27.31	11.25	28.56	17.25	9.31	15.49	5.48	18.66	28	27.91	13.78	15.78	10.73	21.45	42.34	33.96	42.86	29.66	35.43	16.42	24.28	29.73	9.01	23.92	12.36	22.91	46.06	27.25	26.56
996	0	53.89	30.36	42.07	41.32	34.5	12.39	0	18.41	8.91	34.61	35.98	17.57	29.72	11.59	29.98	20.53	9.01	9.85	5.79	17.29	28.36	30.62	11.78	17.24	10.95	24.06	43.31	36.12	43.55	29.26	33.45	17.7	21.38	26.04	10.08	23.65	11.4	21.24	51.63	29.87	20.84
999	0.51	56.58	27.93	42.64	33.75	31.78	11.97	1.23	13.53	9.32	36.4	32.32	18.62	29.19	15.35	31.32	18.02	9.93	15.73	5.92	17.52	28.79	26.79	10.98	15.9	8.39	21.77	41.01	35.09	46.51	24.86	33.01	17.98	22.38	30.29	12.71	23.24	11.65	18.34	41.78	27.5	25.17
1002	0	49.74	27.3	40.8	34.93	30.32	8.06	0.71	17.77	9.45	40.53	33.82	16.62	28.73	15.78	22.42	18.15	9.24	18.77	5.11	17.27	26.86	28.05	11.43	16.23	8.26	21.61	44.3	40.89	42.55	22.75	30.34	15.59	24.8	29.08	12.84	24.83	11.48	19.98	56.19	26.3	20.56
1005	0	53.24	27.6	39.71	38.11	27.43	10.19	1.18	18.39	9.2	38.62	33.06	17.25	28	13.95	30.23	15.52	8.44	18.15	5.61	18.23	27.61	25.35	9.34	13.44	9.08	21.89	47.06	39.06	43.96	30.08	29.16	16.53	21.17	30.46	11.1	19.72	10.09	18.02	59.66	27.56	26.39
1008	0	49.31	25.34	43	37.42	30.43	11.67	1.01	16.98	9.46	35.9	37.39	18.1	27.12	13.13	30.48	15.51	9.64	16.89	5.49	15.16	26.56	25.72	10.02	15.97	8.11	22.16	43.82	37.62	43.82	24.95	27.09	18.56	20.19	33.4	13.08	23.26	13.08	17.73	63.65	31.13	25.24
1011	0.58	46.18	27.72	46.4	40.03	29.74	10.78	0.81	16.33	9.63	35.57	35.17	17.09	27.17	15.65	30.35	17.28	8.92	18.18	5.51	15.29	27.78	23.18	10.56	16.35	7.62	23.53	38.13	38.14	39.51	24.21	31.15	18.13	22.92	34.87	14.07	20.43	11.18	20.22	64.11	30.11	30.5
1014	0	53.97	25.03	45.26	44.11	33.22	11.58	0	17.48	8.9	35.44	37.83	19.34	20.88	15.54	27.8	19.58	9.23	18.15	5.4	16.86	23.31	25.27	11.44	16.29	7.88	25.61	43.16	35.36	44.75	25.61	31.41	18.61	23.14	39.98	10.04	18.43	8.93	19.89	51.92	29.02	26.65
1017	0	51.52	26.93	45.53	40.19	32.45	12.63	1.08	15.21	11.59	33.63	40.27	17.9	26.03	14.83	32.34	20.61	10.47	14.43	5.98	15.65	21.58	22.41	11.67	17.62	6.72	24.23	33.35	37.67	43.39	28.58	29.31	16.85	25.98	36.94	10.07	13.93	10.23	20.58	61.77	31.2	32.62
1020	0	52	26.32	46.78	36.16	29.61	13.85	1.47	16.86	8.62	34.68	36.44	17.31	26.39	14.14	30.21	20.06	9.54	14.1	5.76	17.62	23.32	24.75	11.36	15.78	6.88	23.27	44.34	40.55	45.97	26.64	30.02	15.41	26.46	35.11	12.4	16.77	10.06	23.97	67.07	30.5	34.48
1023	0	53.9	28.44	45.93	41.62	30.97	16.05	1.92	18.14	10.33	34.37	37.29	16.11	26.97	13.43	28.19	19.96	10.18	15.71	6.72	18.58	30.29	24.06	11.78	17.74	5.98	24.9	35.36	39.51	49.2	25	29.25	15.2	24.08	31.35	11.68	17.13	8.71	22.11	70.06	29.57	47.15
1026	0	53.16	25.45	41.88	35.16	33.56	11.1	0.57	17.39	9.85	33.07	40.43	16.24	24.17	13.98	23.92	18.48	8.55	14.65	5.59	16.97	23.91	22.97	11.83	16.05	7.45	24.98	35.45	36.39	51.22	27.71	29.71	17.23	28.49	35.44	9.84	17.69	7.94	22.39	70.92	27.28	55.18
1029	0	50.45	29.81	44.88	35.4	36.54	16.32	2.1	17.7	10.38	34.49	39.16	13.53	29.92	14.15	25.15	17.03	9.5	15.61	4.96	18.85	24.78	33.62	14.7	18.22	6.69	22.06	33.99	41.89	48.27	27.09	24.97	15.74	29.45	36.12	11.46	16.15	10.71	23.8	74.41	27.38	52.34
1032	0	45.84	28.59	44.62	39.1	36.2	15.36	2.91	18.71	11.96	32.38	36.03	17.23	25.82	13.08	22.23	18.73	9.68	9.58	5.84	16.98	24.54	32.83	13.44	17.71	9.68	23	36.05	40.66	51.63	25.1	28.62	16.39	30.46	32.58	10.33	15.86	7.42	20.47	65.88	30.86	45.93
1035	0.52	48.93	30.57	47.18	35.84	37.81	13.63	2.78	14.37	10.44	28.34	39.89	17.27	29.91	11.11	28.92	17.45	9.84	15.32	4.41	17.95	24.24	31.86	12.84	18.29	7.32	21.52	34.1	36.5	54.35	24.07	24.04	16.47	31.7	38.9	11.31	17.08	7.59	22.34	64.29	32.48	51.13
1038	0.71	42.94	28.27	52	35.75	34.96	13.45	3.59	16.14	11.49	30.17	39.01	18.89	29.67	13.51	22.92	17.31	10.63	14.12	4.55	17.74	22.91	26.26	15.1	14.89	8.28	21.06	33.07	41.11	49.2	25.49	24.53	15.52	32.92	35.65	11.27	15.95	9.34	22.64	67.08	32.7	47.24
1041	0	41.56	26.43	51.96	35.51	35.19	11.22	4.49	15.63	11.71	26.12	39.59	18.2	32.33	14.83	29.58	20.56	8.4	15.41	5.65	20.16	25.06	29.59	13.62	17.35	4.91	23.51	36.09	34.82	48.11	29.24	27.41	13.87	32.63	35.94	13.07	19.96	9.19	20.48	65.33	31.12	46.28
1044	0.67	39.11	23.37	47	35.43	29.87	8.48	3.71	14.65	10.59	29.85	36.6	19.11	33.41	13.46	28.95	19.39	8.68	13.41	3.47	16.56	22.74	28.36	15.43	15.58	7.2	21.74	31.91	41.72	48.98	25.34	24.9	15.64	33.12	35.79	13.33	23.66	10.65	16.66	67.47	34.09	47.22
1047	0	46.94	23.98	44.81	40.38	27.09	11.09	4.69	14.47	11.03	28.7	35.83	19.65	29.88	12.54	33.05	17.98	8.56	11.3	5.4	18.86	23.32	27.57	14.14	15.73	4.51	22.53	31.52	38.38	50.91	21.7	25.53	13.9	33.16	39.29	11.92	19.65	11.23	19.49	61.72	32.37	50.48
1050	0	52.15	23.78	45.95	34.84	27.39	11.43	5.2	11.72	10.37	30.59	35.8	12.16	34.54	15.11	32.11	18.27	9.35	12.57	6.07	19.98	25.59	31.25	14.04	14.92	5.66	23.17	33.91	36.5	48.95	17.86	24.06	14.7	28.02	41.69	10.65	21.55	10.5	16.96	63.01	32.85	45.4
1053	1.01	51.07	26.34	45.11	30.21	33.19	8.38	4.67	13.66	9.16	35.83	39.24	16.98	30.25	12.14	26.51	17.51	8.54	11.75	5.41	20.72	26.57	28.77	14.14	17.88	5	21.02	30	41.44	52.57	15.99	23.69	13.86	31.62	36.95	9.68	26.35	11.32	19.18	58.75	31.02	46.33
1056	0.5	53.37	25.96	47.6	33.39	29.04	8.47	5.52	12.14	9.53	33.67	39.34	15.96	30.26	12.48	26.59	17.96	8.64	14.9	5.37	21.06	25.78	29.63	15.25	15.71	5.94	20.05	34.32	39.87	47.22	16.53	21.1	12.79	30.49	36.75	11.37	26.68	9.41	18.33	63.69	33.71	48.02
1059	0.51	51.78	28.79	45.19	32.37	27.23	8.43	7.35	12.23	10.73	33.86	41.6	15.07	29.16	15.79	25.38	15.93	8.6	15.62	5.18	18.83	27.32	26.76	14.59	14.7	4.81	21.19	24.57	39.8	41.22	20.01	21.01	11.8	33.12	35.76	9.68	25.65	8.78	19.95	58.09	29.28	52.01
1062	1.66	42.44	31.5	41.07	31.82	29.11	8.8	5.94	13.1	9.08	33.61	40.07	15.31	32.67	14.13	25.29	18.01	8.21	15.2	5.6	20.65	27.23	27.68	14.71	13.97	3.69	18.98	23.15	36.17	42.81	20.68	21.53	13.66	31.81	37.38	10.45	24.6	9.81	22.56	52.9	32.64	38.82
1065	1.11	48.95	29.91	46.47	34.75	27.84	14.51	6.69	12.2	9.62	31.15	39.77	11.73	30.9	13.18	28.29	18.6	8.44	14.49	5.84	20.44	26.45	28.29	13.67	16.78	4.25	19.79	23.5	35.21	44.41	17.6	23.36	10.55	33.48	41.73	9.71	24.7	9.36	20.94	56.48	31.17	47.54
1068	0.65	52.5	27.63	46.09	36.74	27.89	14.24	7.14	15.4	9.08	29.52	38.23	11.6	32.24	14.02	31.07	17.66	9.39	16.78	4.79	21.71	28.4	32.2	16.94	16.1	0.61	18.82	24.8	39.6	46.7	19.04	20.99	9.48	35.19	43.58	10.93	21.74	9.15	21.76	60.38	30.8	48.36
1071	0	51.59	31.12	38.54	34.32	29.75	13.46	6.55	14.55	9.55	31.39	34.45	12.72	33.66	15.1	26.5	17.4	9.9	19.26	5.34	20.71	30.96	33.49	11.95	16.08	5.2	18.14	21.3	36.37	49.78	17.77	19.82	11.39	34.47	46.61	11.16	22	11.38	21.48	57.46	30.18	52.72
1074	0.73	42.58	32.11	44.31	34.79	25.8	12.55	7.5	12.65	8.77	35.51	39.34	13.95	34.51	14.94	25.44	18.16	10.27	15.03	5.12	22.4	27.82	33.76	10.76	15.61	7.6	16.92	25.2	36.56	49.15	15.8	23.21	12.17	35.11	41.71	6.31	19.65	10.41	21.29	57.47	31.37	39.78
1077	0.91	36.04	31.7	43.34	35.47	26.3	13.47	6.49	14.87	8.94	31.81	34.31	10.99	33.48	16.25	28.24	17.66	9.18	18.1	4.79	21.65	27.21	32.82	13.49	17.91	5.79	18.73	23.22	32.99	48.13	14.08	23.57	11.75	32.21	35.53	11.3	19.12	12.93	21.58	57.32	34.72	50.63
1080	0.57	36.55	27.48	41.19	35.51	22.13	14.1	9.8	12.19	9.9	34.56	38	14.09	31.17	13.55	22.77	16.81	10.66	14.76	3.89	21.33	26.1	35.27	14.53	17.72	6.87	19.64	22.52	33.88	48.72	16.47	20.02	11.49	39.79	31.61	9.28	23.2	9.8	23.21	48.8	31.87	45.65
1083	0.59	35.56	26.23	42.16	38.59	19.99	10.98	8.03	16.41	10.15	35.97	39.11	13.49	29.87	15.73	25.1	15.49	10.83	15.98	5.37	22.7	28.61	33.55	12.65	13.22	6.28	18.48	25.34	35.8	53.31	14.88	22.46	11.08	38.16	46.48	10.71	19.43	8.85	23.95	63.3	33.52	49.15
1086	0.91	39.04	24.58	38.78	39.66	28.01	9	8.83	14.2	11.65	30.78	35.55	10.33	30.67	17.1	26.16	19.12	10.3	12.96	5.41	22.42	29.35	30.76	13.35	14.18	7.5	21.87	25.62	36.82	51.04	14.72	23.28	10.97	35.9	44.23	12.51	21.89	11.17	22.92	71	33.35	47.36
1089	0	35.82	27.61	44.69	40.48	28.12	12.85	8.64	12.81	10.75	27.9	34.33	13.07	28.92	17.72	24.29	16.67	10.3	16.9	4.59	23.07	28.97	35.94	11.73	13.2	7.09	20.73	20	35.26	52.92	13.27	19.59	15.98	37.87	44.15	10.42	23.31	9.99	21.33	65.05	34.89	54.14
1092	0.59	39.45	26.53	43.48	32.41	28.13	9.65	10.21	13.42	9.35	30.2	35.19	12.38	26.01	16.09	19.59	16.08	10.42	16.21	4.47	21.12	28.58	37.89	15.58	14.72	7.78	21.34	22.65	32.85	51.86	15.97	23.93	15.24	38.84	44.22	11.22	21.21	9.81	21.93	62.15	31.29	54.72
1095	1.03	36.79	33.35	40.84	36.09	29.42	10.34	9.47	12.72	10.66	25.81	34.07	8.65	25.8	14.09	26.83	16.62	9.21	14.6	5.44	19.7	28.43	38.94	13.75	14.94	6.52	19.52	22.85	36.93	52.94	15.58	20.94	15.46	41.24	49.77	11.08	23.04	12.32	22.96	68.8	29.8	49.17
1098	0.81	30.7	26.52	40.06	34.21	25.46	10.63	10.32	12.78	10.83	24.61	38.22	12.04	31.96	12.39	26.38	17.51	10.41	13.94	4.69	20.26	29.58	28.6	17.73	13.01	7.49	22.13	21.99	33.77	54.84	14.65	18.37	15.88	42.84	47.62	9.96	23.6	11.29	20.89	65.72	30.86	50.7
1101	0	30.57	26.46	44.83	32.58	24.46	10.54	9.28	12.49	11.59	26.48	35.24	7.69	29.72	15.88	28.7	17.2	9.66	16.04	4.65	20.59	32.43	32.41	15.05	16.21	5.78	23.26	21.16	36.89	51.19	15.6	21.53	15.5	43.79	49.55	12.78	23.22	12.03	17.49	72.11	33.17	47.79
1104	1.16	31.3	28.73	41.6	35.93	29.66	12.19	11.02	13.62	11.99	27.42	34.84	9.85	32.22	14.85	22.82	18.75	9.72	14.84	3.13	21.36	32.58	34.36	15.27	15.93	6.77	20.04	23.07	32.54	49.76	13.42	21.99	17.91	39.64	42.17	11.15	25.67	11.48	19.31	68.53	32.53	47.44
1107	0	26.57	29.65	42.31	34.38	27.13	8.92	11.65	16.23	11.79	23.06	34.95	9.7	35.21	13.46	29.8	14.87	9.48	16.48	4.5	22.74	30.27	38.63	12.53	14.62	7.04	19.13	24.14	34.73	51.85	16.37	24.79	15.57	38.39	41.9	10.35	23.39	13.52	22.16	65.24	32.54	47.11
1110	0.51	26.49	32.98	41.34	33.83	24.68	9.13	11.97	16.14	10.9	29.32	34.18	12.52	32.02	15.25	22.77	13.64	9.15	14.02	3.79	21.15	31	31.32	13.46	15.16	7.04	19.04	21.16	32.2	50.82	13.7	25.92	13.37	40.66	45.63	9.83	23.25	12.44	20.43	66.87	29.84	47.39
1113	0	29.3	35.79	41.08	35.66	26.37	10.64	8.99	14.65	10.51	28.72	35.81	11.37	27.82	10.8	28.12	14.35	9.26	12.07	4.33	19.62	28.51	33.85	13.65	14.97	5.08	23.13	18.6	31.87	49.94	15.93	27.63	17.28	42.61	44.69	14.02	22.57	11.62	20.54	70.6	30.76	52.21
1116	0	30.3	45.05	38.15	32.23	28.07	12.35	10.84	16.1	12.2	32.7	35.13	10.54	32.25	11.32	28.78	11.74	8.03	11.76	3.78	21.1	32.41	36.57	10.86	15.17	5.58	23.95	21	33.62	48.47	20.36	26.54	17.06	44.32	43.58	13.34	26	11.17	18.51	74.35	33.29	54.56
1119	0.7	35.05	44.21	42.99	33.63	27.75	7.96	9.87	14.53	12.04	33.64	35	9.17	27.54	9.33	29.04	11.67	9.85	14.46	3.74	20.67	30.79	37	13.01	16.68	5.44	20.05	22.75	31.55	53.16	24.57	25.16	14.68	44.64	31.71	13.72	25.28	12.05	19.31	67.64	31.1	49.64
1122	0	32.02	40.83	47.58	36.39	23.67	9.41	11.3	15.44	10.67	32.05	36.26	9.83	28.6	15.64	29.05	14.65	9.76	13.95	2.3	18.54	25.95	29.24	16.77	16.95	7.62	20.77	23.11	32.56	55.67	22.07	27.57	17.4	40.4	28.4	12.93	26.49	13.54	20.77	64.77	33.42	48.18
1125	1.25	34.02	42.06	44.11	37.4	26.5	10.49	11.95	16.87	10.84	29.79	32.75	10.7	30.1	15.53	26.75	11.82	11.48	12.78	2.82	19.57	29.67	35.43	17.54	14.82	5.4	18.44	24.27	33.41	55.19	19.53	25.76	17.93	40.3	42.07	14.16	23.68	11.67	19.35	59.4	34.24	47.93
1128	0	33.17	40.09	43.03	37.88	24.48	12.2	12.33	13.52	10.28	31.82	34.37	9.81	27.62	15.62	22.6	11.1	10.21	13.41	2.41	17.85	30.52	33.46	18.05	15.33	5.4	22.5	19.7	32.85	53.97	15.07	29.21	14.22	34.67	36.33	14.05	23.26	12.16	20.65	61.05	31.66	44.63
1131	1.91	26.68	41.41	43.64	33.85	30.03	10.33	12.94	17.97	10.53	26.3	33.42	10.85	33.64	14.41	22.62	13.48	10.25	11.43	2.94	22.21	32.1	34.15	22.57	18.24	4.07	19.45	21.75	35.09	58.03	19.36	24.57	16.01	34.77	38.97	15.3	25.21	12.14	21.81	58.03	33.26	45.26
1134	0	28.74	37.63	40.99	35.95	26.21	11.66	11.89	16.57	9.42	31.53	29.23	10.07	32.36	14.47	22.89	15	9.91	12.74	2.75	19.98	29.57	33.03	20.9	14.92	7.05	26.36	24.25	34.08	55.83	17.37	25.96	14.49	31.69	37.63	16.62	21.26	12.47	23.2	67.29	32.12	44.99
1137	1.18	30.84	41.65	41.58	38.51	27.29	11.86	10.89	19.76	10.34	28.4	32.48	9.69	29.89	12.39	20.35	11.88	8.93	14.5	3.36	19.92	30.31	32.62	21.45	14.21	4.88	29.6	23.88	32.62	57.74	20.13	28.67	12.65	35.9	41.52	14.05	24.26	12.06	21.54	63.49	32.84	50.08
1140	0.96	31.6	36.26	39.33	35.28	32.41	13.01	13.81	13.29	9.62	30.59	36.25	13.24	27.95	15.76	25.63	14.94	9.65	10.53	3.04	19.83	28.33	33.67	19.87	15.84	6.13	27.15	24.3	36.41	54.46	19.62	30.59	15.76	32.75	41.94	14.64	24.12	11.12	19.28	65.2	31.21	47.63
1143	0.94	29.69	37.02	41.96	39.31	25.72	12.71	10.06	17.59	9.64	27.49	37.07	12.62	24.12	13.16	22.27	15.29	8.83	15.12	2.81	18.93	27.82	31.77	14.18	12.53	3.68	27.39	24.84	37.95	57.34	19.39	29.93	14.35	29.2	45.44	13.93	23.3	10.45	17.87	73.22	32.85	46.95
1146	0.88	22.6	36.36	42.5	35.25	19.24	10.92	11.91	18.41	10.55	28.11	35.3	12.18	28.83	15.66	21.39	19.39	8.67	8.13	2.97	17.89	26.75	34.99	18.49	16.38	7.73	27.87	24.35	41.35	58.24	22.22	34.74	15.49	35.76	40.72	16.02	25.32	11.43	18.87	71.33	28.22	50.2
1149	0	28.34	36.23	42.18	33.61	26.57	12.07	12	20.14	10.83	26.1	35.23	10.15	26.83	13.86	18.01	15.7	7.07	14.84	3.02	19.78	29.57	32.8	16.27	13.77	4.19	26.34	23.86	37.87	60.62	20.3	33.33	11.33	36.99	40.48	14.9	24.29	11.26	18.79	69.41	33.1	45.59
1152	1.16	28.89	40.22	41.91	38.36	28.51	9.87	12.95	22.78	11.03	33.71	40.83	13.35	21.95	16.45	23	15.59	7.87	13.26	2.89	18.11	26.96	32.58	18.13	13.66	8.66	30.23	21.79	40.85	58.22	20.3	30.41	13.99	31.09	40.94	13.91	21.55	11.63	17.72	67.47	31.55	35.94
1155	0	29.49	33.16	36.52	38.47	30.94	12.44	11.85	19.04	11.19	29.67	36.36	13.33	23.05	12.7	24.63	16.43	7.45	13.15	3.03	19.7	23.56	35.96	17.26	18.55	4.78	25.99	24.21	39.4	60.02	20.74	31.2	16.74	30.78	42.28	15.01	22.44	12.03	17.51	61.12	30.8	38.22
1158	0	34.3	34.77	36.25	39.48	33.86	13.77	11.76	20.21	10.52	33.81	37.68	16.14	27	11.76	26.09	12.24	8.44	14.94	3.5	18.56	26.46	35.34	13.23	14.11	8.56	31.76	25.52	35.94	49.1	18.38	30.82	13.23	31.56	46.3	18.14	22.6	11.35	21.6	70.03	32.87	42.51
1161	0.74	33.41	38.4	31.19	36.68	29.07	13.1	12.47	21.82	10.72	30.06	38.33	14.95	26.64	9.32	25.72	12.03	9.38	13.47	3.57	18.37	25.7	34.54	15.62	15.56	5.77	26.92	28.96	35.31	56.53	16.8	25.64	12.8	31.82	42.16	18.51	26.84	12.16	21.28	66.04	32.03	45.67
1164	0.84	32.17	35.14	37.88	34.69	35.06	13.3	8.85	20.62	8.81	31.75	40.08	11.57	21.77	10.98	31.33	13.58	8.59	14.39	3.49	16.62	25.72	34.39	14.09	13.46	6.24	27.73	26.03	35.23	53.74	19.08	27.53	15.71	28.34	40.98	17.76	22.72	11.42	22.2	62.56	26.45	52.55
1167	0.54	29.24	39.94	37.36	34.52	30.45	12.64	11.53	20.73	10.23	27.14	35.4	10.95	26.95	13.94	23.32	16.09	7.96	15.82	2.96	18.73	27.23	29.7	15.73	16.27	7.33	27.89	26.4	36.24	53.61	17.41	28.96	14.5	26.22	39.98	16.27	24.82	13.48	21.69	69.67	28.44	54.83
1170	0	30.41	39.82	39.19	38.34	34.22	14.45	11.17	19.79	10.57	30.63	39.47	12.36	27.43	15.31	28.54	11.78	7.23	8.55	3.42	18.77	25.54	29.87	13.74	16.18	6.07	26.78	22.91	30.59	52.27	18.02	30.57	11.67	24.01	33.91	17.1	25.23	15.64	21.62	70.13	28.14	55.98
1173	0.9	31.09	41.16	42.65	33.87	33.45	12.67	12.29	17.77	11.9	31.5	36.85	11.5	28.62	17.03	23.36	12.97	6.52	15.12	3.94	19.85	28.3	29.76	13.91	20.19	4.57	30.88	21.72	33.49	53.28	18.6	29.58	13.08	29.05	32.14	16.72	25.05	14.3	25.28	65.85	30.64	55.65
1176	0	31.59	31.14	40.79	30.62	32.01	13.57	13.93	17.46	11.31	30.22	34.4	12.63	26.57	16.49	29.45	16.54	7.17	13.05	3.6	18.7	27.97	28.75	15.93	19.27	6.07	32.11	21.62	31.21	59.66	17.18	29.93	11.26	28.73	33.95	17.08	23.93	15.94	28.68	71.45	28.17	55.3
1179	0	34.96	38.81	40.09	33.63	33.33	13.29	10.9	20.56	11.3	32.66	36.2	12.8	22.57	18.1	28.95	15.75	5.72	12.69	3.62	19.02	26.06	30.75	14	20.4	3.69	31.67	24.12	29.03	55.81	17.61	31.22	12	28.68	37.57	17.15	25.23	12.81	34.23	72.96	27.29	50.25
1182	0.93	30.18	38	39.01	35.14	33.32	12.68	13.81	20.41	10.44	33.53	40.1	11.01	24.39	17.87	23.36	18.05	6.74	12.64	3.58	16.69	25.27	29	18.36	18.38	3.67	29.15	25.46	30.71	55.04	19.5	32.11	11.73	26.15	37.3	17.04	25.05	13.57	30.85	65.3	29.22	54.08
1185	0.66	29.72	37.97	45.26	28.71	29.3	15.46	11.89	16.18	11.06	34.38	40.67	10.42	23.61	13.5	24.06	18.2	7.24	10.83	4.01	14.69	25.96	30.35	17.42	21.73	2.55	29.66	25.51	28.46	56.2	15.85	29.84	13.32	25.83	35.84	20.45	26.64	12.28	30.63	70.62	29	56.47
1188	1.04	33.57	33.93	46.26	29.89	34.15	14.23	15.56	17.65	11.14	30.54	38.27	12.23	24.1	16.36	24.27	20.54	5.63	16.4	3.56	14.62	26.74	25.46	11.43	21.55	4.85	33.44	23.96	30.37	56.57	17.8	29.02	15.13	26.53	33.82	16.66	23.73	13.29	24.08	61.95	29.01	53.85
1191	0.89	31.64	27.87	44.22	30.16	36.31	12.35	16.78	19.4	12.84	30.88	34.17	14.6	25.56	15.08	32.47	17.55	6.68	11.42	3.84	17.26	28.88	27.7	16.56	22.56	1.17	32.59	25.67	31.1	59.33	18.31	23.59	12.44	23.71	35.52	17.79	21.65	11.06	28.67	62.99	29.02	62.37
1194	0	32.81	33.59	45.54	28.32	33.05	9.63	12.88	18.4	12.89	33.56	36.55	13.7	21.68	14.53	22.72	20.6	7.1	13.29	4.04	12.4	29.65	23.43	16.7	23.42	4.18	35.2	25.87	30.84	57.17	21.34	26.41	14.18	25.32	35.38	17.27	23.3	11.81	26.09	67.71	20.47	64.95
1197	0	29.99	32.81	47.89	31.59	33.7	11.61	15.34	18.01	14.62	33.65	36.82	11.75	21.6	15.9	25.35	18.12	6.78	12.03	3.96	15.39	28.31	26.36	18.14	21.98	2.34	35.13	24.6	28.14	58.42	19.19	24.98	13.62	23.73	36.25	16.14	22.51	10.97	25.06	62.28	23.31	61.61
1200	1.63	34.88	28.56	49.29	27.89	33.93	9.9	13.98	18.81	13.09	34.01	38.35	13.17	22.48	15.38	27.44	17.28	7.13	12.49	4.19	11.14	29	29.45	19.67	16.16	3.23	33.11	26.4	29.66	51.98	21.56	27.1	14.9	25.38	34.94	18.54	21.71	12.58	27.08	56.51	24.74	58.27
1203	1.16	31.23	25.39	44.79	24.19	39.62	11.73	11.82	18.39	11.5	33.24	40.4	12.78	25.75	15.31	26.75	16.11	7.3	11.89	4.37	13.53	27.73	27.19	20.77	20.28	4.29	31.99	28.51	28.02	58.23	24.92	29.52	14.65	24.87	29.93	17.18	24.49	10.67	25.98	62.16	22.22	60.49
1206	1.48	29.75	31.32	47.37	28.07	42.02	11.95	12.78	18.15	13.79	37.22	38.35	11.97	20.34	15.63	22.72	12.52	6.08	9.45	4.05	14.92	28.89	27.56	23.14	18.19	3.52	33.66	26.64	26.92	55.96	20.47	29.01	11.39	27.86	29.63	18.59	21.83	10.71	29.37	59.24	26.07	55.34
1209	0	34.08	31.9	43.51	31.37	29.45	12.09	12.68	19.59	11.84	36.53	35.07	11.97	23.07	11.47	28.43	13.01	6.67	9.2	4.33	15.06	30.82	29.84	16.37	23.66	1.66	30.64	27.64	30.8	55.73	24.51	26.46	12.38	25.47	27.31	17.96	20.38	8.82	25.97	56.85	23.17	64.59
1212	1.5	33.35	32.39	41.29	32.17	36.12	11.03	16.79	19.74	13.17	34.06	37.32	14.2	20.21	14.15	24.53	16.9	5.14	10.29	5.04	14.04	33.23	23.41	16.18	21.25	0.65	35.56	24.04	25.91	55.92	17.5	28.86	17.35	24.19	29.61	18.02	22.54	9.61	27.81	58.25	21.6	63.38
1215	0.98	38.61	32.86	39.83	35.12	29.52	10.76	13.47	18.32	12.88	35.53	40.21	14.1	20.3	13.68	27.39	16.4	6.78	7.85	4.31	15.44	29.35	31.28	16.61	19.56	5.45	35.49	27.7	26.62	55.15	18.13	24.87	17.87	24.75	30.93	17.04	20.86	9.2	27.44	54.62	24.57	71.33
1218	0	35.42	34.87	40.16	34.03	29.6	12.9	16.34	19.43	11.63	34.29	40.48	14.82	19.94	16.03	28.17	16.77	6.61	9.38	5.06	17.47	29.04	26.7	18.64	18.71	3.98	39.45	27.36	27.36	51.6	17.18	27.34	13.86	25.37	25.06	19.68	19.46	7.42	29.81	52.35	25.41	72.1
1221	0.54	37.05	29.22	42.36	37.37	36.48	11.57	20.21	17.17	12.2	34.16	35.7	15.39	20.75	11.11	27.39	17.68	6.44	9.04	4.17	17.4	30.32	20.83	17.86	24.85	5.9	32.38	22.44	27.89	52.44	20.49	27.68	13.86	25.7	28.04	19.15	19.83	11.72	27.71	47.41	23.43	74.58
1224	0	36.8	30.33	38.98	39.02	31.51	14.12	20.34	17.46	12.74	37.45	38.04	14.42	23.48	13.41	28.5	19.96	5.72	11.84	4.33	16.86	33.12	30.74	17.79	23.14	7.73	35.04	27.75	26.78	51.74	18.26	27.26	11.16	23.33	31.3	20.77	24.4	13.89	28.86	52.05	24.14	72.05
1227	0	30.7	32.67	39.12	38.69	32.75	14.78	18.2	19.84	11.82	37.72	37.98	17.1	20.78	14.95	30.03	14.29	6.77	12.43	4.55	17.71	33.92	28.93	16.63	20.27	6.03	29.65	27.75	28.15	56.13	17.74	21.8	13.39	22.51	36.1	19.07	18.77	10.45	25.58	53.26	26.08	74.1
1230	3.15	36.79	31.83	39.82	35.64	30.51	15.4	21.29	15.29	13.29	35.85	42.89	16.59	19.94	15.49	27.2	13.51	6.27	11.81	4.81	15.14	30.53	22.81	19.71	23.71	4.7	39.29	19.67	28.52	44.19	20.42	18.8	9.19	20.14	33.12	18.07	21.6	10.42	24.56	59.85	23.46	70.22
1233	5.35	38.11	33.64	43.64	34.08	29.98	14.17	18.66	17.87	12.38	38.25	42.94	16.98	25.24	12.09	27.17	18.62	5.75	10.7	4.43	17.94	35.11	23.93	19.59	21.35	8.25	36.04	29.29	25.68	42.66	21.63	22.98	10.95	23.7	39.93	19.15	20.45	10.44	22.39	56.58	24.5	70.88
1236	4.26	38.85	29.32	43.81	38.77	28.7	9.44	18.08	18.9	12.38	37.89	40.43	14.96	19.53	16.4	24.31	16.72	6.52	7.64	4.6	18.73	33.24	24.63	18.6	20.66	2.55	34.59	23.96	30.05	50.77	20.28	23.04	11.43	18.58	32.79	19.83	17.09	13.21	29.08	55.8	22.82	70.87
1239	2.78	43.49	27.77	43.4	37.44	35.04	13.94	20.08	19.71	10.66	34.28	38.28	13.47	22.57	12.47	29.99	17.81	5.3	11.41	4.85	15.3	32.44	23.33	17.48	24.26	3.09	36.14	27.64	26.3	46.67	18.2	19.79	13.35	18.85	38.41	19.45	18.24	9.79	25.05	57.73	23.72	69.12
1242	3.98	44.53	32.53	44.82	36.55	31.16	13.3	20.03	18.72	10.98	36.87	41.5	15.96	22.44	12.75	22.5	17	5.56	8.51	4.54	18.65	30.03	22.88	18.56	25.32	4.14	36.78	31.37	27.35	44.56	16.65	25.37	15.1	19.93	40.04	20.07	20.98	9.28	25.94	48.84	25.49	75.56
1245	3.87	49.6	29.22	41.73	41.18	33.06	11.02	16.43	20.47	12.93	30.43	38.48	15.61	20.11	14.44	23.1	16.1	5.58	10.09	4.54	14.55	31.46	23.84	18.61	24.9	1.84	39.76	29.53	26.34	43.58	18.49	27.91	16.22	19.48	36.45	19.82	23.77	10.93	27.94	49.8	24.76	82.77
1248	4.35	46.44	29.42	40.68	38.64	28.71	12.78	23.27	19.79	12.43	32.12	38.87	16.39	18.7	15.86	29.75	19.8	4.82	8.83	4.63	15.64	33.25	24.21	20.82	28.9	2.54	38.15	30.18	24.46	46.23	13.93	27.54	14.72	17.11	33.79	19.77	23.43	9.14	28.98	53.61	24.71	81.06
1251	3.65	50.42	31.73	41.4	37.63	30.37	12.38	19.06	24.48	11.17	39.26	38.11	17.26	19.42	5.21	30.91	18.15	4.79	10.32	3.95	17.35	26.49	19.85	21.07	28.6	3.07	40.05	33.89	27.18	45.36	13.93	23.12	14.2	17.92	34.11	22.35	18.8	8.51	25.59	53.69	27.74	79.57
1254	3.24	45.03	35.9	35.98	39.03	31.35	12.82	20.16	24.22	10.7	43.88	39.41	16.91	23.19	12.22	27.03	20.41	3.58	10.49	5.04	15.77	29.78	18.41	22.62	27.49	2.6	41.71	24.31	26.67	50.22	17.24	23.9	14.96	17.7	34.63	21.19	18.21	7.47	28.18	60.65	24.22	83.58
1257	4.45	46.96	35.71	34.85	42.44	32.29	12.3	20.58	25.16	12.47	37.28	38.3	16.2	23.53	15.32	33.51	13.55	3.42	9.55	4.74	16.08	31.22	21.09	22.13	30.37	2.69	41.38	34.17	26.57	48.46	14.78	26.81	13.56	18.3	36.53	19.72	21.13	10.74	25.02	55.75	22.35	75.43
1260	3.57	48.76	35.16	40.31	40.69	33.89	12.91	23.82	24.59	12.33	37.97	38.15	16.38	21.76	12.42	22.06	16.97	3.92	8.96	4.06	15.64	32.97	21.96	21.05	29.34	5.46	45.35	36.83	21.42	45.22	15.78	25.01	12.63	18.55	36.37	19.67	22.62	10.19	25.12	60.9	20.63	84.84
1263	4.43	53.08	38.16	43.66	35.21	28.45	12.53	21.17	21.69	12.01	40.55	36.29	17.84	24.31	14.4	23.2	15.52	0	7.65	5.13	15.35	33.57	21.79	20.66	30.63	1.39	42.41	30.33	23.56	46.32	20.31	26.62	13.78	16.22	38.57	18.95	20.57	9.35	25.32	59.04	21.88	79.28
1266	4.05	48.93	41.34	39.45	33.81	27.2	14.09	21.52	23.21	11.97	41.16	37.62	18.85	21.23	15.86	24.49	16.14	3.32	9.35	4.07	16.07	31.91	21.21	19.8	28.95	4.68	46.98	32.71	22.09	47.17	19.53	26.44	11.03	17.11	41.32	18.45	23.35	10.13	26.74	58.09	21.43	81.25
1269	3.59	53.15	42.02	38.28	37.51	25.09	9.6	23.88	23.06	11.37	37.91	36.49	15.8	24.34	16.95	24.97	13.99	3.09	6.98	3.83	16.74	31.4	23.66	20.03	29.34	3.54	47.3	30.69	24.56	43.95	21.89	23.78	13.5	17.39	39.51	21.56	21	8.49	21.81	58.69	19.1	76.4
1272	3.48	53.42	39.96	39.13	33.75	30.41	12.91	22.86	21.89	13.16	39.96	38.75	16.11	19.99	15.13	19.88	12.43	3.89	8.71	4.92	16.02	30.44	24.45	20	27.28	6.35	47	22.93	20.69	44.04	21.91	23.78	13.05	17.03	37.01	21.72	20.46	8.44	26.15	69.99	18.33	78.59
1275	3.47	50.97	39.67	37.93	33.69	26.75	11.45	23.71	21.92	14.32	44.97	32.69	14.87	21.73	15.43	21.26	14.41	3.44	11.9	3.82	14.96	31.18	16.63	18.06	26.02	2.92	46.26	27.17	26.94	41.56	23.03	23.64	13.2	12.68	40.64	19.39	20.26	8.93	25.3	66.56	18.23	79.83
1278	3.55	45.23	42.8	42.9	37.27	30.49	12.51	23.72	20.3	13.31	43.44	34.47	17.12	18.04	14.3	23.72	13.29	3.5	12	3.79	13.64	31.88	18.7	21.72	25.04	4.16	49.84	28.41	23.17	43.27	21.83	21.93	13.57	16.22	39.75	19.91	22.64	9.59	24.09	59.95	17.56	82.49
1281	3.3	51.31	41.82	35.84	30.38	27.28	12.74	21.61	22.24	12.05	44.67	30.77	13.53	20.45	14.05	24.05	13.54	3.57	9.09	4.9	15.48	30.33	19.07	22.31	27.27	3.83	49.58	26.37	23.29	45.9	19.06	22.26	12.64	15.32	37.29	15.01	21.25	9.44	24.97	61.03	22.45	83.23
1284	0	48.2	47.49	38.67	34.78	23.18	10.98	21.46	22.38	13.2	40.88	31.52	15.1	16.2	12.93	23.74	13.17	2.52	8.6	4.28	14.85	31.01	21.2	17.88	22.58	2.89	48.52	24.82	26.79	33.44	22.93	23.41	14.91	17.43	36.79	20.7	21.22	10.28	27.12	66.78	19.1	80.38
1287	3.21	51.13	46.26	41.39	34.82	25.51	11.27	15.81	18.92	13.64	42.85	33.81	14.96	13.12	14.01	24.15	13.21	3.03	11.15	4.31	14.06	31.18	17.51	18.01	27.9	6.21	48.36	26.07	28.92	33.32	20.76	22.42	13.8	12.86	33.67	18.62	20.49	9.89	24.15	62.39	18.9	84.69
1290	3.14	51.45	46.23	44.19	29.96	33.38	11.9	18.16	20.87	12.17	42.87	33.06	14.49	17.41	13.03	25.75	12.88	2.7	11.1	3.51	12.3	32.06	16.89	16.33	27.44	3.26	48.66	25.68	20.39	43.53	24.63	22.77	12.67	11.67	32.35	19.37	22.11	8.63	26.39	68.13	15.36	79.46
1293	4.2	51.67	37.57	44.51	27.91	32.86	11.95	17.64	18.81	11.73	40.05	32.34	16.84	23.04	14.32	25.55	11.47	3.15	9.91	4.34	7.94	26.87	14.18	19.36	25.43	4.02	46.52	30.62	27.05	45.27	26.78	22.7	11.88	12.55	37.01	17.75	22.5	9.08	26.11	64.78	18.28	85.24
1296	3.33	57.06	39	39.94	33.64	31.33	10.72	18.07	17.94	12.93	40.6	33.15	20.41	21.02	17.87	19.52	11.07	3.23	11.34	3.49	14.42	28.99	17.57	17.26	27.44	2.95	46.39	25.34	28.7	43.04	25.23	23.47	13.13	13.45	37.82	18.07	21.67	9.85	26.84	68.97	16.86	83.06
1299	4.6	52.66	35.29	38.02	35.37	35.89	13.49	17.97	20.68	12.7	44.29	33.68	17.37	18.14	17.48	23.91	12.9	4.21	12.02	4.25	10.83	33.34	12.48	17.58	28.93	2.48	49	27.29	31.22	39.14	22.27	21.32	11.81	14.9	37.32	19.31	19.48	11.54	28.99	66.71	13.71	85.01
1302	2.68	49.14	42.68	43.74	39.2	31.64	11.5	17.3	19.41	11.75	43.86	30.88	17.79	15.42	15.23	21.88	13.92	4.7	10.42	3.39	11.38	33.66	15.2	15.22	25.8	2.98	50.8	24.42	27.34	37.05	19.96	23.48	13.5	12.88	37.27	18	18.35	10.3	28.16	66.43	11.89	85.99
1305	3.09	52.14	40.51	36.67	40.5	43.42	13.18	18.49	21.18	11.77	39.76	31.31	17.04	19.51	16.43	22.05	13.38	3.26	11.76	3.84	11.88	33.34	15.6	18.78	25.99	3.02	53.28	27.09	28.19	36.95	21.4	25.9	11.78	11.63	36.69	20.03	15.26	12.32	28.61	63.37	15.22	83.46
1308	2.57	52.64	38.2	37.01	34.32	42.41	16.47	18.71	19.73	10.16	41.88	33.74	17.17	22.35	18.8	22.88	14.03	3.31	13.96	3.65	12.8	33.45	16	13.15	25.25	2.72	55.32	30.87	28.41	39.05	22.06	24.92	12.8	11.89	35.92	20.47	17.38	14.23	25.75	62.2	15.46	84.3
1311	4.17	55.58	34.2	36.77	38.16	34.5	15.91	17.84	19.43	11.13	41.88	31.3	18.73	21.22	19.75	25.06	15.46	3.34	11.51	3.29	11.39	33.05	16.58	16.87	25.34	3.17	52.71	28.21	29.88	38.04	24.71	24.09	11.46	15.18	41.4	21.76	18.4	11.98	26.01	65.3	17.32	82.44
1314	2.95	57.92	35.29	35.55	33.87	37.3	12.08	15.45	19.4	11.16	41.17	31.92	18.88	18.93	21.09	20.9	13.46	3.3	11.22	3.56	12.18	30.35	15.52	17.76	25.95	2.28	48.11	31.09	27.07	36.81	23.22	21.47	14.15	12.93	40.4	18.7	15.42	14.19	23.58	66.81	17.38	83.35
1317	3.99	54.16	39.9	36.98	32.9	39.46	13.31	17.78	21.34	11.15	41.33	31.42	20.33	18.15	21.22	24.42	12.44	2.96	7.99	4.36	12.06	29.12	16.55	17.82	25.04	4.39	51.4	30.02	23.22	34.58	26.86	22.27	16.58	13.43	38.25	18.8	14.63	13.12	24.86	66.93	20.42	85.39
1320	4.02	52.71	34.68	36.28	31.77	36.53	13.47	16.14	23.17	11.37	39.45	30.58	21.57	17.16	19.24	21.55	11.02	3.73	10.76	4.3	14.45	30.99	17.1	18.03	26.06	3.5	57.42	30.53	24.78	32.98	25.63	20.77	15.78	11.73	38.21	19.82	15.95	12.41	29.55	62.59	18.28	79.77
1323	3.4	58.6	33.05	37.56	37.69	38.72	12.93	16.76	24.56	11.69	41.05	30.49	20.18	20.48	13.01	19.81	12.81	3.19	10.08	4.75	12.95	27.46	19.42	20.37	23.41	1.7	52.65	27.19	26.95	34.14	25.04	21.75	18.93	13.36	31.59	21.32	15.05	14.73	25.36	64.97	18.45	90.65
1326	3.47	60.26	39.01	35.17	33.59	39.98	13.99	19.77	21.38	11.67	40.83	29.23	19.86	18.76	19.5	20.21	10.59	4.22	10.37	5.1	14.41	28.45	19.99	15.41	27.47	3.82	46.85	24.47	22.96	31.86	27.24	20.35	14.1	12.6	34.73	21.19	16.96	15.4	29.94	70.46	19	89.18
1329	4.56	65.37	36.46	35.1	33.95	33.98	13.67	19.67	26.01	15.49	40.07	28.04	22.4	17.68	16.46	22.61	12.7	3.59	3.91	5.04	13.07	30.62	20.95	20.13	26.86	1.52	49.87	28.38	23.4	33.48	26.88	20.03	18.44	13.4	37.3	19.97	15.94	14.83	30.53	65.8	17.41	83.16
1332	4.36	73.07	45	40.21	37.32	32.32	13.48	20.67	24.85	13.07	43.46	26.74	18.94	21.6	20.89	20.55	13.81	4.7	9.58	4.53	14.42	32.56	19.33	19.71	23.84	2.1	53.26	26.31	24.05	39.32	24.74	18.66	16.09	11.85	38.16	20.14	17.81	18.4	26.16	67.03	20.39	80.02
1335	4.32	65.08	29.65	38.36	43.11	38.47	15.01	16.99	22.22	12.18	42.67	25.67	20.91	18.86	18.31	20	11.57	4.63	10.11	4.34	13.05	31.03	17.25	15.24	27.05	2.59	54.23	21.51	23.99	36.65	25.93	20.1	16.24	12.66	35.55	22.66	20.94	19.4	27.77	64.54	19.47	81.18
1338	3.18	62.39	41.23	35.62	33.8	29.82	13.45	14.27	25.51	12.73	45.27	25.74	24.47	20.4	14.96	15.03	11.72	3.94	8.15	3.94	16.56	36.27	19.71	16.38	28.38	4.84	51.73	27.58	22.78	35.3	25.64	20.93	17.65	11.11	33.52	19.32	18.1	18.29	26.89	67.12	20.16	82.52
1341	3.65	57.22	45.92	32.08	32.05	37.45	14.22	17.7	24.98	12.14	48.19	28.22	16.26	23.97	17.42	18.47	10.47	4.38	12.28	4.6	16.68	31.95	18.51	15.59	26.97	4.24	53.65	30.97	21.48	38.69	20.15	22.83	15.6	11.96	28.89	19.35	19.54	17.98	28.64	61.21	20.12	87.08
1344	3.12	60.47	37.87	35.19	35.1	32.62	13.34	17.94	25.15	11.86	50.96	26.07	20.83	22.78	16.86	13.68	9.34	5.48	13.05	3.47	16.58	30.86	18.14	13	28.02	2.57	55.68	29.83	23.17	33.15	24.55	20.65	17.09	10.14	40.23	21.01	19.1	17.47	30.21	65.46	24.26	79.84
1347	3.87	65.72	43.42	36.75	39.09	33.26	11.79	18.28	25.33	11.87	48.48	26.24	17.75	20.81	16.61	16.38	9.99	5.48	12.2	4.52	13.28	31.39	18.16	17.76	26.52	2.51	53.2	30.24	19.73	35.65	24.56	19.01	17.62	10.82	37.25	16.99	20.03	16.72	30.34	63.89	22.51	88.26
1350	4.48	68.42	44.93	38.87	33.66	28.97	13.19	22.91	23.65	11.31	51.18	26.65	16.01	17.01	18.55	12.59	12.26	5.76	12.06	4.08	15.25	33.89	16.16	18.13	26.83	2.65	52.94	30.03	21.15	31.95	21.85	20.03	19.6	10.67	43.4	15.89	21.09	19.91	25.84	60.26	20.7	74.39
1353	4.56	63.03	44.77	34.46	34.37	26.14	14.4	18.37	27.24	12	46.81	26.69	17.3	18.8	19.89	11.42	11.95	6.27	12.55	5.14	16.94	29.4	17.8	19.61	27	2.89	54.85	31.61	21.17	31.74	23.41	20.17	20	13.41	31.23	18.42	20.18	20.95	26.42	64.4	21.36	77.35
1356	4.49	65.2	36.32	29.54	36.53	30.25	14.42	15.66	22.99	11.85	48.11	26.29	20.3	19.2	22.45	9.3	10.87	5.07	10.46	4.88	17.29	26.54	18.14	18.86	25.05	2.91	49.98	27.4	21.73	34.27	21.09	17.43	19.16	11.71	34.68	17.35	22.52	20.6	26.96	66.93	22.29	82.8
1359	4.6	56.74	42.6	32.84	36.57	32.18	12.81	16.66	24.66	13.12	43.84	24.72	18.23	17.55	23.49	9.96	11.41	5.31	12.35	4.57	12.15	32.51	19.56	15.25	24.18	5.03	53.29	23.18	21.1	34.86	21.71	20.45	18.11	13.55	32.57	15.91	18.21	18.68	28.56	69.14	25.03	76.81
1362	4.13	67.66	42.75	32.05	34.82	35.16	14.71	14.97	26.43	12.63	45.38	25.88	17.58	17.69	21.49	12.72	11.84	4	12.61	5.29	14.55	26.7	17.24	16.1	27.16	3.7	53.31	25.96	22.21	36.28	25.24	22.14	18.11	13.02	35.58	16.11	17.45	15.65	25.75	70.19	23.11	78.24
1365	4.24	62.67	39.82	35.23	39.28	36.59	12.99	14.6	26.32	12.87	48.44	27.93	16.1	19.27	20.34	13.24	11.34	5.79	8.87	4.99	15.77	23.73	15.61	18.17	26.02	3.24	51.31	31.59	23.89	41.29	27.51	19.61	18.46	11.15	37.54	18.75	21.09	17.34	26.85	66.51	23.95	75.44
1368	5.18	64.27	34.64	35	36.17	32.96	11.64	19.19	25.65	11.81	48.29	27.32	17.02	19.72	18.32	9.52	9.21	6.6	12.01	5.22	16.09	22.39	16.82	18.71	27.15	2.35	48.44	34.46	27.54	37.63	25.27	21.7	18.31	11.27	33.79	16.96	20.99	16.69	27.57	61.37	24.19	80.74
1371	4.44	63.08	36.87	29.73	35.92	33.89	10.27	22.78	26.52	11.26	42.11	29.87	16.18	19.2	19.33	9.2	9.83	7.06	6.65	5.61	14.87	26.91	16.01	18.15	28.32	2.8	47.06	33.43	28.56	32.25	22.51	17.28	18.8	12.73	35.67	16.24	19.72	16.5	28.03	64.22	22.25	79.83
1374	3.67	64.28	39.96	31.28	37.29	31.98	13.5	20.2	24.8	9.97	51.43	29.31	16.67	22.94	18.36	14.53	11.43	6.71	9.69	5.28	13.34	28.68	15.95	16.8	25.85	5.27	41.74	30.42	29.22	28.57	22.55	16.26	16.63	10.81	38.98	15.97	19.47	18.22	29.07	59.4	20.76	69.58
1377	3.79	52.76	42.83	30.73	38.32	38.55	11.57	17.66	24.72	9.37	46.99	28.4	18.95	19.5	18.81	4.42	9.2	6.64	9.46	5.35	15.25	27.93	13.47	17.53	31.12	2.94	48.96	29.85	25.69	33.34	26.2	17.04	17.07	11.56	37.74	16.21	18.01	15.75	27.24	48.04	21.39	66.19
1380	4.03	58.16	42.33	32.82	37.57	33.81	11.56	22.39	26.64	10.74	47.4	25.78	20.6	24.11	18.59	6.3	9.3	5.78	9.06	5.19	13.04	29.74	12.75	13.81	30.06	2.67	50.34	34.85	21.86	25.15	23.86	14.75	18.22	10.28	36.01	16.01	19.53	12.93	27.97	57.37	22.78	70.08
1383	3.27	50.66	33.25	35.91	38.24	35.33	10.62	18.62	23.82	9.61	45.94	27.86	16.99	18.91	19.81	9.85	10.19	6.18	8.64	5.19	15.18	30.43	15.01	16.87	29.9	3.86	46.49	32.4	22.81	35.09	27.27	15.19	18.64	11.77	37.14	14.72	22.32	11.65	28.92	62.92	23.21	73.52
1386	3.97	46.24	32.17	33.03	35.37	37.5	14.51	18.6	24.79	8.69	47.95	28.06	14.19	23.77	21.29	8.8	9.57	6.55	8.06	5.91	15.76	31.02	15.65	16.18	29.03	3.55	45	29.45	26.5	27.61	21.96	13.95	19.12	11.04	40.75	15.49	24.04	11.89	28.48	63.58	23.67	79.49
1389	4.11	45.08	41.78	33.27	41.65	35.04	12.33	17.91	23.1	8.66	43.85	28.3	15.35	19.48	18.57	2.28	11.7	5.8	9.1	5.6	16.71	26.8	15.14	14.84	27.17	2.92	46.63	36.29	18.78	27.91	26.52	13.03	18.12	12.93	36.52	17.57	22.69	13.92	29.5	52.65	22.65	72.51
1392	5.32	52.59	30.29	34.25	36.98	34.26	10.32	17.86	25.36	8.91	42.87	28.82	15.55	14.5	23.44	5.38	8.84	6.83	8.02	4.96	16.5	24.42	14.74	15.29	28.01	0	49.31	33.41	24.7	31.83	21.64	12.5	21.55	14.4	40.13	15.2	21.94	14.31	31.46	59.03	20.8	81.26
1395	3.9	58.03	30.56	36.07	39.33	35.48	10.31	17.22	23.9	8.25	48.03	26.77	16.32	17.48	20.16	4.95	8.48	7.4	7.37	5.54	18.24	30.5	17.08	15.75	28.21	3.03	53.41	33.51	27.09	31.61	19.26	10.6	20.54	14.79	36.72	13.73	20.94	12.1	30.69	41.33	20.11	78.31
1398	4.5	52.84	35.08	34.31	35.91	38.37	9.46	16.86	26.54	7.95	45.17	29.39	14.84	19.58	21.71	8.29	8.45	6.44	1.12	6	15.85	30.19	16.78	15.56	30.82	2.82	43.27	27.36	24.51	35.92	24.36	14.89	19.72	12.5	36.99	15.8	21.4	13.58	27.46	44.36	20.45	74.44
1401	3.7	59.66	39.87	30.07	30.95	39.32	9.6	16.19	23.73	7.4	46.61	28.38	16.21	21.32	20.09	4.77	9.68	7.36	6.25	6.69	13.27	30.32	14.05	16.37	27.22	4.45	51.17	27.67	26.95	36.44	21.63	12.59	19.26	11.69	38.62	15.78	22.11	9.4	30.41	50.83	20.91	65.76
1404	3.71	52.79	30.64	32.42	35.83	42.08	9.62	17.68	24.19	7.41	46.78	28.31	13.42	21.08	14.81	3.83	10.25	6.78	6.36	5.01	15.84	31.63	13.64	17.16	24.43	2.62	40.11	28.65	24.94	41.68	22.25	12.78	22.02	10.31	40.94	16	20.26	12.42	31.91	47.77	17.96	67.65
1407	3.58	54.05	33.42	26.86	34.25	35.61	10.09	17.84	24.42	8.2	46.99	28.23	15.46	19.78	18.86	3.45	10.24	8.43	6.85	4.92	16.61	31.68	10.2	15.6	25.37	3.77	40.68	26.15	27.78	37.61	22.41	11.27	20.77	12.51	37.32	16.39	20.41	16.69	27.85	39.59	19.49	79.73
1410	4.62	52.21	37.37	26.83	35.46	35.32	10.73	18.53	23.45	9.21	50.55	24.47	13.68	20.93	17.1	5.33	11.12	6.53	9.08	5.9	17.54	32.23	9.61	14.56	32.25	3.15	39.69	22.28	25.99	35.21	23.4	10.6	22.83	12.25	47.59	16.47	25.83	15.07	29.55	49.61	21.1	71.37
1413	4.67	50.91	38.13	27.75	36.3	34.26	10.6	18.72	27.36	8.74	43.62	28.72	14.9	18.41	15.77	1.59	11.11	6	7.6	5.82	18.32	29.36	11.66	14.56	28.89	3.53	44.33	27.86	29.93	37.02	22.19	9.67	20.58	13.33	44.01	17.48	18.45	12.53	29	42.85	19.98	66.7
1416	4.46	55.27	40.74	32.52	37.22	36.7	12.57	19.87	23.4	7.43	44.45	27.2	13.5	21.91	17.39	4.82	11.41	6.24	6.04	5.72	19.18	19.88	12.09	15.13	28.26	3.92	42.02	28.65	25.04	39.61	21.18	9.87	19.23	14.01	37.4	16.37	19.64	15.23	26.79	41.37	22.73	77.62
1419	5.7	51.61	36.54	29.96	38.68	31.43	9.43	21.26	25.09	8.48	45.2	30.57	15.59	20.32	18.29	4.51	10.42	6.48	6.9	5.44	16.95	23.15	13.71	14.99	26.17	4.78	40.94	29.57	28.01	38.25	20.48	11.7	18.43	13.41	32.75	16.33	20.71	12.32	27.18	51.56	21.83	78.94
1422	4.56	49.79	39.44	32.52	36.75	35.11	10.11	21.54	23.32	7.83	49.37	29.82	12.29	18.21	20.31	3.67	10.47	8.48	7.65	4.76	19.98	24.73	14.19	15.13	27.81	4.45	36.5	27.17	28.4	34.37	24.37	9.09	18.64	12.35	31.34	16.12	20.83	11.28	24.99	50.57	24.4	80.12
1425	6	55.68	38.3	26.59	37.34	34.94	8.01	20.99	26.89	6.94	47.58	29.62	12.39	24.4	23.09	5.93	10.42	7.72	5.54	4.62	19.45	23.21	14.68	16.24	27.69	6.23	40.94	20.11	26.46	36.37	21.57	9.1	18.83	10.17	30.96	16.01	19.89	10.6	24.53	41.29	27.95	71.44
1428	6.49	54.89	40.9	22.57	29.59	36.57	9.16	21.59	29.7	6.56	45.46	31.68	11.15	22.87	21.18	6.07	11.34	7.52	8.83	4.79	17.34	20.39	13.43	15.15	32.1	2.75	40.18	23.84	26.69	34.2	23.09	7.94	18.05	13.67	27.94	15.49	18.43	12.29	25.69	39.46	26.77	76.9
1431	4.82	50.94	40.2	33.23	33.87	37.55	9.18	18.84	27.31	5.52	45.58	32.93	12.5	23.5	21.45	3.09	12.33	8.86	7.17	5.09	17.44	21.36	13.05	16.59	30.33	2.89	38	29.58	22.91	38.78	19.69	9.43	18.94	13.38	29.06	16.32	17.16	13.76	28.58	43.09	26.18	70.7
1434	5.85	52.03	42.93	32.45	32.79	31.75	7.13	21.61	29.24	6.3	45.16	35.81	10.53	19.81	25.5	5.54	11.38	10.12	8.75	4.72	16.89	24.05	15.06	17.68	23.85	4.47	37.97	29.58	23.69	38.12	23.57	10.95	17.48	10.03	18.5	17.11	19.98	13.3	28.93	47.76	25.08	77.28
1437	5.54	44.46	39.64	36.25	37.57	27.52	7.31	19.37	32.05	8.67	44.66	31.71	13.71	17.07	22.36	7.35	9.19	10.01	10.19	4.91	17.59	22.77	15.04	19.08	31.1	3.78	48.54	28.58	25.54	34.86	21.7	11.28	20.57	11.19	28.38	16.9	18.64	14.92	26.84	43.33	22.52	72.43
1440	4.78	53.68	40.11	31.42	37.91	26.4	8.71	20.63	27.87	7.18	42.6	33.92	14.27	16.76	21.45	3.67	9.86	8.81	9.08	4.49	20.4	21.8	14.76	17.21	29.58	4.8	46.79	23.24	27.3	35.67	25.82	10.45	15.28	12.02	31.13	15.59	17.49	15.15	28.02	44.33	25.33	66.14
1443	4.41	57.15	35.9	34.03	37.62	31.49	8.38	22.18	31.83	5.59	38.1	30.85	12.43	23.51	22.39	6.24	9.75	10.02	9.31	4.81	18.97	21.26	17.13	13.36	28.51	4.95	45.97	27.45	23.23	35.18	24.75	12.04	17.8	10.9	33.93	16.71	17.59	18.73	25.31	38.76	24.48	71.77
1446	4.67	51.67	39.83	35.47	35.9	23.41	9.68	19.87	30.64	5.96	43.54	33.55	12.89	24.03	21.34	1.56	10	9.46	7.16	4.86	18.33	23.93	14.84	17.72	30.23	3.38	48.03	27.98	24.37	35.15	25.29	11.44	19.39	10.25	26.37	12.46	18.79	16.62	25.02	35.15	25.7	78.77
1449	4.61	52.63	38.64	37.73	42.53	29.26	13.03	24.52	28.93	6.34	38.18	33.78	11.53	22.81	27.08	4.54	10.23	9.46	7.89	5.24	18.96	21.42	13.6	13.7	31.01	3.4	48.22	30.37	26.17	37.5	24.92	11.02	18.75	11.65	31.02	13.32	19.71	14.88	27.74	40.39	23.37	66.01
1452	4.21	50.18	40.52	37.63	40.92	29.45	8.12	23.83	25.9	7.23	39.9	29.69	16.97	23.66	19.21	2.94	12.68	9.21	6.89	5.84	20.49	23.97	15.11	16.59	27.49	3.72	46.99	28.49	27.69	36.02	26.05	12.81	18.03	11.53	29.34	17.99	19.22	13.75	22.46	39.08	22.4	60.86
1455	5.79	44.01	33.66	39.03	42.7	26.9	7.77	21.49	26.33	6.9	45.57	26.98	14.1	22.15	23.44	7.01	12.43	7.23	8.01	6.11	18.12	22.26	15.35	14.29	31.08	3.16	48.82	28.57	25.06	30.88	26.36	12.87	15.14	11.94	29.71	17.53	16.76	18.04	24.54	43.67	19.83	72.67
1458	5.92	46.29	33.07	42.45	38.55	30.69	10.58	21.74	27.09	7.72	44.55	28.35	12.46	24.04	23.82	7	10.1	9.35	8.22	5.35	20.47	19.64	12.14	15.62	31.72	4.54	46.41	28.38	26.62	38.19	27.78	13.35	16	12.49	39.46	18.25	16.93	18.31	24	37.8	17.83	74.72
1461	5.48	51.79	33.25	36.24	38.77	31.35	10.38	20.55	24.3	7.33	42	31.84	10.94	23.55	24.2	3.37	11.53	7.68	7.85	5.82	21.44	20.74	10.77	22.99	30.61	3.1	50.19	31.43	26.74	32.67	24.35	12.38	16.91	12.96	38.03	15.34	20.66	18.5	22.17	37.91	17.21	74.18
1464	5.84	51.47	39.13	33.52	39.44	29.75	9.48	24.46	22.91	9.01	39.43	31.57	13.39	23.56	21.15	2.95	13.82	7.78	9.02	5.3	21.82	21.02	14.1	17.77	26.32	3.94	47.46	27.45	21.36	36.31	25.31	11.7	15.34	13.82	36.91	15.31	20.63	19.37	23.87	43.03	22.59	65.19
1467	5.49	51.33	39.71	34.75	36.71	32.01	10.53	21.47	25.83	9.85	44.18	33.16	12.72	22.63	20.7	6.14	11.21	8.45	9.38	6.9	22.02	22.99	14.09	20.05	29.51	2.63	51.69	22.63	29.03	36.11	23.09	15.19	17.54	14.83	42.74	18.72	15.99	19.17	21.2	43.25	24.94	61.61
1470	5.92	53.88	41.85	31.74	38.32	25.82	10.93	24.52	24.07	8.96	42.56	30.81	10.48	22.98	24.81	5.01	10.82	8.3	9.42	6.15	21.7	22.74	15.51	18.97	30.92	1.34	48.61	24.96	30.96	39.18	24.19	13.4	18.1	15.66	41.58	15.24	17.98	20.16	24.19	43.4	20.66	57.04
1473	4.69	56.37	42.26	39.35	40.64	23.43	9.84	21.01	21.67	8.61	36.58	31.82	13.15	25.87	25.98	4.05	13.67	10.42	9.19	6.57	21.57	21.31	14.14	21.66	26.89	2.11	48.75	27.63	27.6	35.24	24.72	12.79	16.41	14.36	35.52	16.62	19.61	17.52	23.29	46.62	23.61	59.33
1476	4.77	59.92	43.96	38.61	41.48	26.27	9.7	20.97	23.34	7.8	37.82	29.59	14.15	23.62	19.06	2.35	11.67	7.97	11.55	6.76	19.78	18.73	17.85	20.75	26.73	3.59	44.94	26.37	28.95	41.16	26.19	12.91	19.98	12.51	36.37	16.93	20.04	16.68	23.41	44.77	25.78	60.77
1479	5.11	52.75	46.01	40.92	43.15	20.15	8.2	20.19	22.38	8.02	39.92	30.6	17.23	22.66	20.36	5.52	11.26	9.33	7.78	6.35	20.92	18.69	18.19	20.52	28.98	3.31	44.9	25.59	29.35	37.76	23.84	12.62	15.02	13.21	36.74	17.61	18.6	13.45	23.35	41.14	25.12	61.1
1482	5.45	54.9	44	37.2	40.86	18.57	7.77	21.22	23.02	8.73	29.88	32.39	16.26	26.59	22.58	5.65	9.88	8.88	10.95	5.88	17.84	19.15	16.73	21.9	26.54	3.14	42.54	26.17	29.57	40.33	26.73	11.76	18.51	17.02	40.59	15.29	18.12	13.98	24.35	42.88	25.19	68.57
1485	4.5	53.24	45.71	33.07	44.36	19.33	5.52	22.53	21.6	7.16	32.34	34.03	14.9	24.86	17.98	4.71	9.12	6.78	13.57	5.73	19.24	18.06	15.7	21.26	26.65	4.96	43.51	23.98	27.41	40.32	24.03	12.92	16.94	18.43	30.62	17.96	18.61	14.1	25.39	38.57	26.26	55.29
1488	4.85	57.35	38.73	36.02	40.57	20.03	8.31	22.6	18.54	6.43	34.49	34.33	14.34	24.77	18.12	6.38	9.91	7.35	10.61	6.21	17.75	21.24	14.31	19.39	24.76	4.01	38.76	20.2	27.29	40.15	28.47	11.25	13.21	13.57	38.94	15.47	21.87	15.71	27.18	35.52	25.39	70.12
1491	4.95	52.29	36.85	36.6	40.41	27.46	8.17	21.7	21.11	7.66	29.17	32.17	13.24	27.05	15.74	7.31	8.55	7.59	10.56	7.27	18.18	21.43	11.44	21.95	26.18	3.51	40.55	20.92	25.67	40.07	23.18	13.83	16.6	12.66	36.68	17.35	19.3	16.88	26.42	29.29	23.63	58.65
1494	4.53	46.23	38.5	37.71	39.3	24.69	12.96	20.24	17.89	7.62	34.61	30.65	11.94	28.61	20.28	8.66	12.59	6.93	12.39	6.73	17.97	20.93	12.34	22.43	26.66	4.33	45.62	19.33	23.83	37.1	24.39	14.63	15.95	13.3	36.79	15.87	17.74	12.85	28.31	37.98	23.16	63.71
1497	4.6	43.26	36.43	32.66	41.35	19.98	10.16	21.44	23.91	8.14	32.25	30.92	14.04	26.73	21.37	5.51	12.95	7.81	10.33	6.16	19.45	20.9	10.48	22.68	27.04	3.06	41.11	22.13	24.85	44.09	24.39	13.95	14.94	13.87	35.5	16.24	18.46	13.52	28.08	37.93	20.88	57.59
1500	3.92	49.9	36.42	32.4	33.11	18.73	10.8	21.37	24.6	6.53	36.57	31.72	13.42	25.23	20.27	0	9.43	7.09	9.44	5.55	20.87	18.83	11.94	20.91	23.78	3.5	43.83	23.11	25.46	41.85	23.22	12.78	15.06	11.17	39.63	15.54	19.09	12.87	27.01	40.07	22.14	74.71
1503	5.13	44.99	31.55	33.3	39.35	22.27	7.73	22.57	25	7.14	31.6	36.14	15.03	27.33	21.82	4.01	9.31	7.88	5.24	5.44	19.47	17.34	11.86	21.21	25	3.7	39.56	23.29	26.7	45.69	21.79	12.09	13.81	10.28	36.41	16.88	18.27	11.25	26.72	46.09	25.75	61.12
1506	5.88	43.82	35.95	28.7	36.49	21.76	9.16	22.79	23.23	7.91	32.6	36.12	16.28	24.4	22.22	5.61	9.05	7.37	9.75	5.74	19.28	19.82	11.24	23.99	25.28	4.29	39.55	22.29	22.45	46.4	22.65	13.81	13.41	8.58	36.57	15.5	18.33	13.83	26.16	49.86	26.53	57.24
1509	4.72	49.89	38.92	34.28	38.49	25.92	8.92	21.97	25.91	6.99	29.98	37.68	15.03	27.37	19.49	4.87	9.5	5.88	7.89	4.14	18.92	17.48	14.4	21.71	23.45	4.84	37.01	23.06	22.11	42.92	22.93	12.62	12.99	7	35.47	16.85	16.23	13.06	29.3	43.45	27.26	56.14
1512	4.8	50.42	45.78	34.65	34.2	28.86	8.46	21.8	21.33	6.7	30.97	35.77	10.98	26.62	21.53	4.18	9.07	7.16	9.04	3.59	22.63	19.2	13.73	20.89	20.56	4.5	37.06	24.01	20.62	39.64	24.33	14.73	13.23	6.06	32.68	15.64	17.98	11.06	27.43	45.15	26.49	61.72
1515	3.85	47.15	41.42	34.89	30.81	27.86	10.63	21.9	24.2	7.25	26.04	36.38	14.94	25.17	21.02	3.35	10.49	7.98	8.2	4.76	17.66	15.26	13.73	19.75	21.73	4.36	44.34	24.08	23.17	38.94	21.91	10.72	11.86	7.78	37.47	17.82	18.88	15.63	27.76	43.56	27.11	54.41
1518	4.28	44.16	41.77	38.99	33.78	19.64	6.84	18.08	26.33	7.77	21.26	36.93	15.41	28.34	20.23	6.6	11.69	7.82	10	6.05	15.86	17.14	13.56	20.8	17.73	1.95	32.93	19.94	23.15	39.19	20.16	13.68	11.17	7.57	37.53	16.59	16.62	16.03	26.72	40.37	25.01	63.39
1521	5.06	37.75	47.56	36.13	38.75	18.42	9.48	20.53	30.18	7.25	26.06	39.6	12.93	26.2	20.22	3.68	11.18	8.5	6.84	4.69	16.18	17.35	13.45	19.88	17.42	0	39.23	23.13	19.82	39.03	20.18	12.9	14.59	8.34	38.19	16.97	17.62	18.47	26.79	40.05	25.77	57.32
1524	5.07	42.34	46.58	37.24	30.91	28.6	9.27	18.92	26.4	7.71	29.02	34.94	12.43	26.29	21.72	6.86	12.37	7.72	9.17	5.57	17.27	17.55	13.2	19.17	18.42	2.01	38.89	26.84	21.61	42.17	20.35	12.99	12.76	10.13	32.22	17.61	18.19	17.51	27.31	36.95	27.93	68.69
1527	5.19	44.08	39.83	36.78	30.78	32.23	9.02	20.44	24.52	7.96	28.51	35.51	15.28	26.01	18.79	5.11	12.65	8.47	5.67	4.72	19.11	19.93	14.51	19.62	21.36	3.73	42.31	22.25	19.73	38.63	19.15	11.45	12.71	8.93	35.15	17.37	18.01	15	23.84	39.46	28.8	56.2
1530	5.55	39.92	43.83	34.01	34.59	33.95	8.69	19.71	28.2	6.7	31.15	37.37	15.56	27.25	19.49	1.89	13.29	8.22	11.99	5.71	18.48	16.1	15.34	18.96	24.66	3.84	34.08	22.11	21.21	49.23	19.23	14.49	11.28	9.91	29.21	18.89	19.52	13.79	25.63	39.96	28.09	66.11
1533	5.46	38.16	45.82	36.75	37.55	33.27	13.19	21.23	28.05	6.72	26.63	34.47	13.35	29.51	22.72	6.96	12.79	7.82	11.21	5.37	19.35	16.23	14.55	20.94	17.84	3.07	35.43	16.89	22.87	47.15	20.03	12.04	12.76	8.84	36.7	17.3	18.93	17.43	25.61	40.94	24.74	80.41
1536	4.28	45.23	44.25	31.63	32.28	33.05	9.14	21.78	32.52	8.13	30.03	34.98	14.83	27.16	26.57	5.9	14.39	7.36	10.39	5.82	17.88	16.07	14.05	22.38	16.72	3.28	38.91	19.84	21.77	45.87	23.21	16.09	9.72	7.23	32.78	14.27	16.36	19.86	25.75	43.09	24.44	70.72
1539	5.05	42.84	38.97	31.72	35.26	27.37	9.82	22.08	31.13	7.61	31.72	35.18	15	24.23	26.47	1.2	15.89	7.28	7.36	5.77	17.91	16.99	12.46	21.64	19.37	2.46	31.98	20.26	19.99	41.49	22.86	15.21	11.77	11.92	33.24	16.46	15.54	21.36	27.17	40.43	25.96	54.44
1542	4.18	46.03	42.61	38.29	39.19	26.81	10.05	20.65	27.27	7.19	30.31	36.1	18.04	25.07	25.83	3.88	17.26	6.65	10.56	4.64	16.77	19.74	12.87	17.93	20.51	1.89	32.58	18.26	20.82	38.03	21.5	15.64	10.01	9.98	33.81	14.69	17.96	22.24	28	37.67	25.6	49.25
1545	5.6	45.09	39.52	36.23	36.05	25.67	9.11	19.04	31.51	7.74	29.55	38.51	13.7	25.78	25.67	4.36	19.33	6.49	8.96	5.8	16.75	15.12	11.84	20.45	15.18	2.96	37.63	18.71	19.45	40.93	22.65	12.95	12.24	10.32	38.56	14.95	14.58	21.72	24.31	31.11	24.68	26.36
1548	5.01	51.03	38.08	32.19	39.85	27.76	10.14	19.48	28.38	6.79	32.17	41.38	15.41	24.52	25.76	2.74	20.84	7.08	5.45	5.94	17.65	14.76	11.07	22.64	16.34	2.67	34	20.12	20.04	38.8	22.59	13.4	12.83	11.46	34.5	15.54	13.04	22.63	29.01	40.79	23.79	17.22
1551	5.04	44.22	31.2	33.57	43.21	23.68	12.25	20.52	30.89	5.12	30.06	40.86	16.22	25.45	25.23	8.38	18.71	7.58	10.18	6.07	20.26	17.21	12.8	24.19	16.66	4.54	32.89	18.77	18.63	38.45	21.53	13.7	10.29	9.5	35	16.36	16.8	21.67	26.23	42.51	24.9	13.75
1554	4.23	47.7	28.99	29.98	39.47	29.06	9.9	18.87	30.67	5.4	32.15	38.77	14.08	23.19	29.4	4.63	18.76	6.52	9.3	5.54	17.6	16.59	11.32	15.99	17.17	3.53	33.39	19.88	15.6	34.9	22.71	13.87	8.7	8.8	32.25	17.78	17.39	20.18	27.03	41.57	22.72	14.05
1557	6.54	43.08	31.65	26.65	41.27	26.59	9.99	18.05	30.03	5.16	39.61	36.88	13.46	22.83	22.3	1.91	16.9	7.13	4.62	5.73	20.74	15.02	12.61	12.58	14.91	3.24	36.79	16.3	18.53	31.88	22.02	14.45	13.16	9.47	24.76	15.57	17.27	17.61	24.76	37.13	20.98	11.19
1560	4.93	36.6	36.09	25.94	39.28	26.7	12.5	18.68	28.7	7.15	38.37	39.6	13.45	23.01	24.92	5.82	14.06	6.35	0.89	5.21	18.99	17.66	10.3	15.4	15.58	2.36	37.27	19.32	19.24	34.01	24.12	16.14	14.09	9.6	28.19	17.27	18.68	15.17	23.46	36.98	22.74	7.42
1563	5.28	41.73	37.08	27.87	37.46	21.06	11.6	19.86	30.55	6.61	34.96	43.54	12.83	24.63	22.69	3.87	17.24	7.54	6.6	5.03	16.42	15.12	10.05	14.14	17.67	3.77	32.22	21.69	18.76	34.51	23.21	14.14	9.9	8.97	29.61	15.67	18.28	17.65	25.12	26.42	24.01	6
1566	4.44	49.12	32.52	29.2	40.86	23.41	14.12	22.74	30.13	5.97	35.82	41.77	14.12	25.85	22.12	6.04	18.24	7.71	1.9	4.62	17.08	15.66	12.99	20.92	15.12	4.29	33.24	16.28	22.07	33.36	19.58	14.45	12.61	10.34	30.88	15.95	20.52	14.72	22.19	33.61	23.04	5.4
1569	4.74	39.11	33.73	32.86	36.71	25.07	13.38	19.82	25.01	6.02	33.72	41.57	11.09	27.38	24.08	2.21	19.14	7.61	8.32	4.93	19.82	14.82	13.41	21.87	13.57	5.89	38.27	13.55	20.58	23.28	22.19	15.26	12.18	12.08	36.62	16.46	18.74	14.89	23.94	34.21	24.99	5.04
1572	5.04	41.65	33.42	27.86	33.39	23.17	11.32	21.33	22.98	7.34	34.11	39.81	11.8	28.58	21.65	8.21	14.09	6.86	9.47	5.26	16.7	16.08	12.47	19.39	13.29	5.01	36	18.59	24.47	25.55	22.82	15.26	11.51	10.54	32.88	14.67	17.52	16.25	26.6	26.83	23.44	4.31
1575	5.37	44.25	38.03	26.45	37.74	24.8	11.2	20.67	27.18	6.7	31.78	38.74	9.22	30.74	24.3	2.83	14.25	7.07	10.46	5.26	17.88	17.39	14.62	17.13	14	5.68	32.53	15.36	21.88	28.59	24.44	14.01	10.89	13.09	39.47	13.6	14.73	16.43	24.85	35.95	26.82	7.06
1578	4.96	43.16	33.22	19.21	32.59	24.24	10.53	19.35	26.35	6.79	24.87	41.93	11.42	29.44	22.16	3.81	17.43	8.26	2	5.39	13.93	15.77	10.79	15.66	10.81	2.12	33.21	14.57	22.17	31.42	24.9	13.16	11.56	11.78	39.88	14.24	15.23	14.92	26.17	30.99	23.66	5.16
1581	4.56	39.49	33.38	29.06	34.83	27.51	12.28	16.41	26.2	6.31	33.48	39.81	10.36	28.37	20.81	3.41	14.23	8.67	9.16	5.48	17.32	16.43	12.74	17.89	13.58	4.78	31.91	18.14	20.22	28.18	25.12	12.88	10.7	12.65	33.09	14.93	16.65	17.02	24.36	36.37	24.35	3.39
1584	4.33	37.95	31.83	28.34	35.67	23.8	11.72	20.19	29.85	6.32	30.72	38.28	11.57	27.2	19.15	3.95	17.4	7.87	5.98	5.16	15.6	14.44	10.82	19.15	12.19	4.62	33.7	14.97	16.04	29.79	23.7	14.81	11.76	12.7	33.43	15.69	16.42	21.7	23.5	30.8	24.29	8.77
1587	4.76	36.37	34.89	24.54	33.23	27.49	12.59	19.89	28.9	8.19	33.05	40.14	13.02	26.74	19.24	2.5	16.89	7.47	8.87	4.42	11.32	14.97	11.57	22.33	10.84	7.73	31.86	17.67	19.86	25.14	22.02	13.15	12.96	13.77	32.95	14.51	19.05	18.52	21.9	31.84	23.44	6.78
1590	5.95	37.99	29.23	27.53	32.57	26.99	12.18	17.41	26.17	7.8	35.3	40.58	8.48	25.38	22.81	3.16	18.2	8.36	7.39	5.57	13.99	18.05	11.36	20.83	9.93	3.01	30.41	15.65	21.71	26.82	22.91	13.41	12.48	13.37	34.68	17.38	18.79	16.81	23.17	31.09	23.94	8.37
1593	4.21	36	30.51	25.93	34.43	25.29	11.76	20.18	22.85	8.34	33.94	41.63	8.54	26.57	23.65	0	13.84	7.46	6.47	5.59	13.54	17.47	10.63	20.65	11.47	6	29.48	13.84	20.86	23.35	23.31	13.19	11.88	11.86	30.13	15.14	18.42	16.55	19.33	39.7	25.5	7.71
1596	5.33	45.18	25.12	31.92	33.17	28	13.48	19.05	24.68	6.63	31.38	40.76	10.15	24.43	26.94	4.94	17.58	9.11	9.07	4.42	12.87	17.03	10.25	18.37	10.96	4.63	35.17	15.62	16.24	23.1	26.86	11.33	11.99	13.23	36.48	15.55	20.17	17.13	19.89	29.07	24.97	13.1
1599	4.55	38.98	26.91	27.71	33.22	24.93	12.68	20	24.87	7.27	32.28	41.85	14.47	25.77	21.77	3.46	17.92	8.24	3.4	5.19	13.56	18.04	9.45	18.5	9.8	6.11	36.93	15.53	17.57	23.1	27.47	14.46	9.49	10.04	31.13	11.23	22.92	18.94	17.75	30.22	23.97	11.76
1602	4.65	40.79	27.89	23.79	32.04	21.62	12.6	17.79	27.22	8.16	34.57	40.33	12.95	24.09	24.34	3.5	14.71	7.73	9.37	4.58	13.69	17.49	11.01	18.55	9.1	4.55	36.01	12.09	19.63	23.46	24.03	11.73	11.74	11.95	35.15	12.56	20.91	18	17.32	32.34	25.82	18.04
1605	5.41	43.58	28.91	23.62	32.75	25.75	12.57	17.9	26.79	7.79	34.66	44.22	11.84	26.91	21.79	7.94	19.95	8.56	0.89	5.22	14.65	19.62	9.16	17.98	8.57	4.97	31.42	15.26	18.52	23.13	27.56	13.4	11.94	13.26	29.36	14.26	21.04	17.13	18.42	33.25	25.16	17
1608	5.44	45.38	30.45	25.79	30.25	23.78	13.37	21.87	27.63	6.63	31.24	42.04	10.9	30.59	20.34	3.32	15.9	8.37	1.13	4.08	14.77	17.96	11.3	16.6	9.45	3.26	34.26	14.91	22.34	25.34	28.09	14.46	11.43	12.67	25.66	11.65	17.47	16.62	20.35	35.31	24.79	17.18
1611	6.06	48.21	28.89	26.59	31.43	25.09	13.67	19.63	24.87	7.64	34.76	42.32	14.22	28.06	19.87	4.09	17.19	8.92	7.52	4.33	11.37	17.81	9.11	18.27	7.14	5.86	34.95	17.87	18.87	20.51	30.02	13.08	12.08	10.63	26.39	13.95	17.68	17.32	20.55	41.86	28.74	19.59
1614	4.72	47.99	25.72	29.53	30.89	21.9	10.5	18.99	25.28	7.83	32.6	37.76	13.69	31.68	20.75	2.34	16.4	7.29	8.8	4.21	13.91	16.21	10.57	17.09	6.7	4.07	36.88	14.94	20.17	23.04	27.63	10.5	13.62	11.72	26.57	15.33	20.67	15.06	18.66	37.42	30.4	15.96
1617	5.74	36.67	31.64	29.11	35.31	25.46	11.43	19.34	29.41	7.32	32.2	41.88	11.85	29.97	24.83	3.51	16.12	5.98	6.55	4.96	12.72	18.77	9.21	19.27	6.33	6.4	39.11	14.62	22.39	18.66	25.84	10.94	11.26	11.45	29.94	12.15	18.83	14.22	19.66	37.49	27.97	10.04
1620	4.51	42.84	30.3	31.45	28.84	18.55	9.42	20.36	26.96	8.35	28.43	39.35	14.1	31.29	23.9	5.45	15.65	5.38	6.95	4.2	12.75	19.24	10.33	18.46	8.29	4.09	32.69	16.57	19.08	22.35	27.98	9.77	12.47	10.74	29	13.58	18.4	16.75	20.34	33.18	27.25	16.49
1623	5.67	40.54	32.67	29.16	33.71	17.11	9.37	18.6	27.34	8.74	28.48	37.56	11.31	31.41	20.55	5.4	15.06	6.48	7.88	4.33	14.27	18.86	8.8	18.99	5.7	3.15	30.78	15.77	18.73	21.73	28.7	8.79	12.27	11.67	25.42	13.32	16.04	17.34	18.9	34.22	31.63	13.48
1626	4.47	37.5	28.78	29.66	33.32	21.99	11.3	19.33	29.94	7.73	25.75	38.78	12.75	35.71	19.93	3.99	13.85	6.63	6.65	5.48	12.83	18.84	11.93	22.4	4.57	2.56	36.14	16.81	20.95	21.57	28.28	8.58	13.24	12.22	29.49	12.6	19.39	16.65	19.95	34.2	29.31	16.46
1629	4.76	38.01	32.19	32.49	34.27	17.71	10.76	22.01	31.74	8.87	25.45	40.4	11.67	34.14	21.79	6.09	14.87	5.9	6.15	5.74	13.81	18.38	13.14	20.77	5.27	6.08	36.47	13.7	18.54	18.54	25.19	11.5	14.01	10.18	28.68	11.83	17.81	14.53	20.61	31.68	28.7	15.94
1632	4.31	44.48	26.6	32.08	28.29	21.13	7.54	16.66	28.5	8.83	27.24	38.28	11.19	35.71	23.79	4.97	12.79	4.82	9.23	6.35	13.43	18.03	10.47	20.44	5.64	4.6	38.86	18.36	21.55	18.37	29.14	10.39	11.85	9.12	27.62	9.01	18.07	12.05	20.75	33.4	28.41	16.99
1635	4.99	34.27	25.63	27.78	34.49	13.4	7.58	20.07	27	9.31	25.69	38.43	12.04	26.95	26.72	2.3	17.22	5.37	10.35	5.75	10.92	16.44	10.2	18.83	3.61	7.09	38.9	13.46	22.03	20.35	30.63	10.73	12.14	9.5	26.42	10.57	20.84	15.25	18.25	39.98	25.2	13.9
1638	4.47	37.76	20.27	23.14	31.58	13.81	10.98	18.8	26.97	8.1	28.68	42.93	11.78	31.23	26.86	5.64	16.13	5.23	8.42	4.93	11.16	17.61	9.2	17.56	4.1	7.87	35.83	16.25	18.31	21.49	29.74	9.96	11.69	10.04	24.41	10.38	19.54	15.6	19.1	38.97	27.94	20.53
1641	4.9	43.76	22.21	26.39	31.5	16.88	10.91	18.07	28.31	8.83	29.12	40.55	8.22	33.71	23.65	6.2	10.79	4.24	10.4	4.86	11.34	19.38	10.28	18.99	4.24	4.47	34.97	16.33	23.48	19.38	25.26	10.64	12.59	9.08	25.08	13.02	19.14	18.48	20.89	38.35	27.09	19.64
1644	4.43	39.64	21.98	22.19	27.75	15.31	11.07	18.92	27.67	8.89	29.66	42.94	9.29	32.71	24.87	5.77	15.28	5.4	11.81	6.03	11.75	20.94	11.15	17.87	4.42	4.74	40.79	20.45	26.94	16.87	30.49	10.92	13.26	9.21	25.07	10.94	16.69	15.55	21.2	34.02	22.22	19.47
1647	4.29	33.55	22.97	24.95	27.33	19.11	12.39	16.12	25.34	6.52	26.14	39.62	8.1	29.02	24.36	0.62	16.97	4.75	9.09	4.67	10.45	17.07	11.55	20.58	3.62	6.92	38.03	18.12	24.14	19.42	29.9	9.21	12.56	12.26	26.29	11.58	16.34	17.24	21.2	39.76	24.01	20.43
1650	3.78	43.22	19.96	20.81	26.37	17.84	12.81	17.34	24.73	8.87	29.18	38.2	10.5	32.96	19.23	5.19	18.77	4.54	6.92	3.73	12.16	13.73	9.24	20.92	2.07	3.31	39.46	21	24.71	21.22	29.28	9.33	12.63	9.47	27.23	12.95	20.09	15	17.68	39.71	25.47	26.12
1653	4.62	44.23	20.84	19.75	29.6	23.92	10.73	17	22.76	8.27	24.75	41.72	6.49	35.06	19.81	4.05	18.41	4.47	8.66	5	9.98	18.91	9.93	21.73	4.49	4.37	35	24.19	24.72	18.06	31.21	9.72	13.87	10.76	24.06	13.13	19.02	15.66	18.39	42.98	22.9	21.62
1656	3.69	35.76	17.82	18.33	31.4	19.35	11.69	13.17	23.28	8.83	28.96	42.11	5.93	31.7	23.49	3.71	16.36	5.5	10.32	4.75	9.84	22.47	9.52	18.6	1.93	3.54	33.94	23.54	22.14	18.96	35.07	9.35	12.52	10.55	24.58	12.54	19.01	15.55	16.17	43.99	23.68	21.25
1659	4.99	48.11	21	21.18	29.49	22.51	13.55	16.78	23.95	9.75	28.1	43.24	4.66	35.35	21.72	3.24	12.03	6.09	5.4	3.23	13.03	20.89	6.8	21.18	2.78	3.1	35.5	21.39	26.32	18.35	30.24	11.41	11.75	9.15	25.84	13.08	16.9	16.31	17.16	35.96	24.97	15.22
1662	5.04	42.99	16.86	20.19	31.29	25.25	11.85	12.15	24.62	7.46	24.91	41.61	7.1	34.12	19.32	5.07	13.86	4.4	7.83	4.78	11.63	23.18	11.14	20.61	2.39	3.84	28.41	22.35	23.38	19.52	32.27	11.69	10.71	12.03	25.88	12.99	15.89	14.49	17.76	35.44	26.89	21.98
1665	4.58	41.88	16.71	21.2	33.52	21.95	11.34	18.14	27.25	7.43	32.87	42.07	5.34	33.73	21.05	3.74	15.77	5.42	9.52	4.4	14.37	18.93	14.36	22.83	0.73	6.25	28.48	18.85	16.36	14.45	32.22	12.47	11.62	12.06	21.82	14.04	19.06	14.13	15.01	32.14	28.03	18.15
1668	4.7	44.31	13.74	14.67	35.86	22.27	10.43	15.18	26.66	6.59	28.49	38.55	7.36	30.41	16.14	5.54	12.26	6.4	8.81	3.56	12.34	21.46	10.73	18.65	3.05	2.45	33.1	22.38	21.42	14.7	31.68	12.6	10.44	10	21.68	12.36	17.07	12.13	13.94	36.32	30.12	28.55
1671	4.59	55.97	17.32	13.64	32.39	21.29	15.19	14.28	24.46	8.31	26.29	41.96	4.85	26.33	19.2	4.03	15.02	5.06	7.33	3.58	13.14	22.67	14.21	22.42	1.97	2.85	32.55	16.29	24.56	16.11	31.55	11.85	9.31	9.66	20.21	13.49	18.9	11.62	12.03	30.54	28.76	18.32
1674	5.14	62.27	14.93	15.53	30.13	26.79	14.19	15.87	28	5.87	30.36	42.26	6.21	26.24	19.78	4.95	16.81	6.2	8.68	4.31	11.61	22.21	15.38	23.32	1.47	3.9	34.56	18.14	23.11	14.24	33.8	11.67	11.64	9.28	21.46	10.26	16.66	11.41	12.93	36.45	25.65	24.43
1677	3.89	44.42	17.11	15.4	30.22	23.71	14.11	11.53	25.93	7.77	29.94	39.53	6.62	27.81	22.03	5.85	18.59	6.32	1.5	3.16	12.93	18.69	14.64	20.52	1.62	4.59	35.55	15.96	20.71	16.5	26.82	13.9	13.26	9.64	23.66	13.07	12.05	10.95	15.43	37.13	26.21	24.73
1680	5.15	53.02	13.88	17.58	29.1	25.84	14.95	13.26	23.72	8.16	33.36	38.36	6.64	25.52	12.73	4.19	20.05	6.51	3.33	4	8.54	19.65	13.68	17.69	1.05	2.69	31.11	13.3	21.7	13.74	29.82	9.51	13.25	7.21	20.31	13.32	11.81	10.48	13.98	31.53	24.32	21.33
1683	4.69	54.57	13.63	15.91	28.35	24.14	15.46	15.29	25.11	8.42	36.34	40.39	7.67	31.23	11.1	4.45	18.6	6.18	6.74	3.59	14.44	17.75	14.5	20.74	2.78	4.8	32.04	12.82	22.09	14.01	31.06	9.97	14.28	8.67	21.9	13.66	13.89	9.89	10.9	30.45	26.84	25.48
1686	4.91	54.77	8.87	11.46	25.5	23.36	11.34	15.2	19.7	9.33	34.4	39.95	9.95	28.37	3.96	4.95	14.5	5	11.25	3.7	9.25	18.2	11.64	21.53	2.22	3.27	37.05	17.38	21.58	12.47	25.21	13.5	12.64	6.67	25.85	11.75	14.73	9.16	13.48	34.23	28.91	21.16
1689	5.95	50.45	9.54	13.24	28.24	19.23	13.17	13.83	22.12	9.15	32.19	38.09	9.22	26.72	3.79	3.8	16.95	5.84	2.09	4.06	10.94	20.66	11.72	18.19	2.8	6.68	42.47	11.79	23.32	14.58	28.73	11.12	11.82	6.42	24.68	14.62	14.01	7.81	9.84	28.16	27.77	21.98
1692	5.69	53.83	10.28	12.53	25.57	17.54	14.37	12.72	23.08	11.16	30.77	40.02	9.49	28.13	1.2	7.48	14.82	6.06	8.1	3.09	10.93	19.96	8.79	22.55	1.4	4.59	37.21	15.03	23.06	12.76	31.5	10.79	9.95	8.21	20.89	12.56	12.06	7.21	10.74	24.82	30.18	28.59
1695	5.74	49.76	15.16	11.05	29.67	17.84	10.97	13.33	22.41	12.57	35.96	40.92	7.93	28.32	3.29	3.73	17.36	4.79	8.76	4.04	11.74	22.6	11.25	21.27	0.85	9.17	31.71	18.61	22.6	12.1	27.08	13.05	11.34	5.61	22.78	10.05	17.09	6.53	12.67	28.79	26.31	25.43
1698	4.68	51.54	15.2	10.13	27.65	17.71	13.46	15.48	22.83	11.35	31.88	38.36	8.11	25.12	3.34	2.68	17.36	4.98	3.59	4.37	14.63	19.18	12.24	21.29	1.38	4.57	40.08	13.45	18.65	13.16	28.05	12.97	10.3	7.33	22.12	11.45	16.97	6.73	13.43	32.71	28.65	29.13
1701	3.69	52.41	16.75	10.39	26.65	17.29	13.63	12.51	20.92	8.33	33.92	40.12	5.8	29.04	1.98	2.92	14.93	4.11	8.87	3.3	15.23	13.43	13.72	19.95	0	4.75	33.86	12.18	24.08	11.44	28.98	12.9	6.82	9.02	24.23	10.42	17.99	6.16	13.69	30.23	27.24	22.79
1704	5.69	51.73	9.35	11	27.6	18.23	14.78	11.96	24.34	12.94	30.58	38.2	8.98	27.44	0.76	3.4	13.74	4.29	10.26	3.24	13.48	16.97	13.04	18.16	1.3	5.22	32.55	14.76	22.19	10.75	29.93	13.45	9.86	5.71	23.88	9.05	15.66	4.41	14.56	29.23	27.29	28.17
1707	5.83	52.67	12.79	9.67	30.8	20.2	14.87	10	23.58	12.71	35.09	40.56	6.92	29.97	0.73	3.49	15.44	5.2	10.5	3.31	16.06	17.63	13.42	19.5	1.51	9.7	34.54	15.81	18.8	11.44	28.81	11.66	9.09	6.21	21.07	13.6	16.9	5.7	13.46	34.07	24.57	20.17
1710	5.99	49.4	8.16	8.86	28.25	16.66	18.24	10.94	20.88	10.81	38	35.96	6.64	30.92	0.9	5.16	14.89	6.02	10.02	2.97	15.13	20.33	17.88	19.03	1.68	6.23	38.5	17.78	18.76	12.48	29.19	12.75	9.74	7.33	18.98	14.34	17.18	5.73	15.28	34.3	27.19	37.9
1713	5.21	45.61	8.38	10.23	26.85	18.56	14.32	7.9	22.28	6.9	35.31	39.12	9.33	27.63	0.64	3.3	15.17	6.35	10.05	4.06	17.34	15.12	15.9	17.89	2.13	5.66	34.24	16.16	21.24	13.42	28.59	10.48	7.57	6.52	23.42	13.02	18.58	4.26	12.52	23.96	24.72	26.48
1716	5.47	54.02	7.89	11.25	25.41	14.62	13.88	7.4	23.07	7.3	36.73	37.42	10.86	28.92	0	4.99	12.4	3.74	9.22	4.25	16.16	21	17.15	15.91	1.47	2.53	39.04	16.15	20.72	8.5	28.97	10.02	7.94	4.89	24.63	11.39	12.35	4.81	14.5	27.98	25.1	30.72
1719	4.75	52.17	8.06	12.48	30.3	16.68	11.09	7.25	20.72	9.21	37.92	35.88	9.11	26.85	0	2.5	14.68	6.23	11.93	4.44	18.44	21.11	19.69	16.15	0	6.25	43.38	15.34	18.95	7.94	28.28	14.27	7.82	5.3	20.07	11.29	16.37	5.74	12.79	30.96	23.98	35.4
1722	5.57	47.8	8.97	10.3	25.29	18.41	10.25	5.24	19.1	7.77	40.26	35.47	10.6	26.32	0.92	2.39	13.96	4.96	10.4	5.14	15.97	19.28	19.95	17.15	2.28	5.7	36.74	15.18	16.58	8.51	26.26	8.95	10.33	5.9	22.72	11.87	16.04	4.97	10.66	30.66	20.36	36.25
1725	4.78	51.07	6.8	12.58	24.93	20.18	15.58	5.48	16.57	9.11	39.7	37.18	11.3	26.46	1.42	4.56	14.75	5.84	9.68	4.48	16.34	20.62	17.91	17.07	2.98	6.65	36.77	17.23	19.61	8.34	25.95	12.5	9.49	3.99	20.2	11.86	12.2	5.29	11.73	28.5	21.84	25.21
1728	4.24	51.47	4.79	10.48	22.82	15.73	11.28	5.17	21.77	7.78	34.81	36.22	9.5	24.88	2.25	4.08	17.71	6.14	4.52	4.05	18.39	19.82	18.34	16.9	2.83	5.36	38.01	17.84	17.92	8.86	24.99	11.76	8.4	5.18	25.67	11.95	13.38	5.83	11.18	30.04	19.01	33.03
1731	3.85	41.9	4.67	13.81	21.54	18.82	15.29	7.93	24.61	7.38	29.65	38.81	9.84	24.98	1.54	3.16	14.2	5.03	11.87	5.47	16.74	19.82	16.68	17.85	2.93	4.99	39.81	15.78	17.76	7.22	26.28	11.06	11.42	5.75	22.13	10.99	10.62	7.78	12.49	32.99	20.66	21.03
1734	5.15	42.94	6.43	14.69	25.06	17.95	13.69	5.13	22.69	8.73	33.08	36.67	7.47	21.12	2.49	1.71	13.62	5.4	7.42	5.55	15.89	21.1	16.6	17.62	2.13	5.93	36.46	15.33	17.27	9.03	21.58	7.32	8.69	5.03	20.86	11.72	11.35	7.95	11.8	32.61	24.97	28.98
1737	4.32	43.42	7.32	12.37	25.48	12.56	11.89	6.53	22.75	9.69	35.66	37.3	10.62	22.96	0.54	1.48	14.22	5.32	13.47	4.24	17.17	21	19.08	15.93	3.17	5.45	33.9	15.03	16.99	4.2	24.42	6.79	7.85	6.05	19.75	12.93	10.34	7.86	14.75	26.41	24.69	20.21
1740	5.69	40.27	7.33	14.98	27.97	15.3	10.37	7.4	24.58	8.7	32.03	36.55	9.62	28.12	2.43	3.25	14.09	5.99	7.88	4.73	17.83	18.4	19.7	17.13	1.78	0.55	32.98	14.54	19.02	7.91	21.84	6.09	8.32	5.28	19.59	12.2	8.42	5.69	15.05	26.81	27.86	27.31
1743	4.58	43.68	9.15	20.66	27.27	18.91	12.52	7.17	21.09	9.08	35.24	41.88	8.83	29.97	2.03	4.98	13.82	5.22	6.13	4.67	18	19.81	13.88	19.12	1.3	5.64	42.18	18.38	18.55	8.35	22.51	9.56	6.36	5.52	21.54	10.79	13.46	7.33	13.44	31.75	28.95	27.2
1746	5.07	47.11	2.77	16.27	27.4	17.79	14.1	5.37	25.71	9.33	33.5	37.56	11.12	30.54	1.28	2.24	13.5	5.85	3.73	4.19	16.58	21.17	17.68	16.33	1.28	5.91	41.31	17.43	17.51	4.06	21.14	8.56	7.81	5.63	22.63	13.16	14.28	6.57	14.66	30.36	26.44	32.74
1749	4.91	46.58	3.87	15.35	29.62	13.41	11.51	7.19	20.66	7.4	33.15	38.1	11.12	19.71	0.53	6.22	13.55	6.25	7.87	4.57	19.21	20.25	14.2	16.79	2.07	6.81	38.67	18	15.97	6.81	22.48	10.02	7.69	5.5	19.5	13.33	10.31	6.97	13.99	27.92	25.16	21.48
1752	4.71	47.71	4.84	16.6	29.81	15.16	13.67	6.21	24.3	9.9	32.96	38.03	10.02	24.99	1.88	7.01	12.12	6.95	8.74	4.66	16.03	18.07	15.27	11.89	3.04	6.13	37	17.58	19.46	6.44	23.36	7.63	6.64	5.93	15	12.11	9.62	6.39	14.4	25.46	25.4	31.57
1755	3.63	43.47	6.28	13.66	30.57	18.72	11.73	7.01	22.31	10.27	36.74	41.4	9.36	24.02	0	1.6	12.29	6	8.97	4.62	17.44	19.22	15.77	16.65	0	6.66	36.12	19.88	19.02	6.75	20.54	6.29	8.58	7.87	17.94	12.32	12.13	6.49	13.1	31.91	22.89	26.61
1758	4.46	38.54	3.07	12	32.5	13.31	13.65	4.92	24.53	8.65	32.2	39.92	8.88	22.56	1.4	2.34	12.05	6.63	9.33	4.73	19.09	22.13	17.97	14.33	1.43	4.34	41.02	17.23	20.13	7.49	19.04	6.22	7.4	8.81	23.55	13.34	12.37	7.46	15.34	31.65	27.23	30.51
1761	4.44	38.78	3.9	14.42	34.19	16.32	14.6	6.22	22.26	9	34.26	38.87	8.36	25.99	0.54	6.17	13.65	6.03	8.72	4.23	14.78	19.19	18.1	17.17	1.19	0.62	41.5	19.62	18.72	7.95	22.03	8.93	6.85	5.73	19.83	11.64	12.34	6.72	16.23	30.54	24.71	24.94
1764	4.54	36.58	5.42	19.37	38.47	18.63	12.29	3.61	22.11	8.79	29.94	38.13	10.29	23.3	1.01	1.08	14.3	4.41	2.16	4.25	16.13	20.68	15.49	14.84	0	2.9	34.62	21.02	20.15	9.72	20.81	7.4	6.63	6.38	18.63	12.58	14.47	6.57	15.22	27.2	25.86	36.09
1767	4.35	39.03	5.92	19.32	36.98	18.97	13.72	5.17	21.49	7.7	28.75	38.04	7.59	21.11	0.71	8.04	12.82	6.36	10.51	4.95	17.13	22.45	17.9	16.16	2.71	6.5	39.15	20.89	18.8	6.4	23.66	8.82	6.39	5.99	20.94	11.69	12.77	5.6	14.25	30.89	23.24	26.63
1770	4.36	43.3	5.74	19.73	36.96	20.39	14.55	6.11	26.37	6.39	29.01	39.39	10.66	23.1	0	2.34	14.74	5.87	8.23	4.28	16.53	20.82	17.03	14.88	2.05	5.84	36.21	18.46	18.17	9.48	22.36	9.26	6.45	8.18	22.85	11.85	11.61	6.17	14.49	29.84	22.24	30.11
1773	3.4	39.49	8.86	21.64	34.6	17.93	13.77	7.5	22.86	5.12	31.34	37.65	10.94	22	0	3.99	15.43	5.61	9.01	3.59	13.14	22.76	16.23	14.67	0	5.69	28.43	18.12	19.28	7.29	21.47	10.44	7.69	6.8	19.02	12.56	11.45	5.85	16.27	28.91	25.94	21.07
1776	4.98	39.89	10.6	17.34	31.32	17.86	13.04	5.59	22.63	6.77	26.14	37.56	11.88	23.81	0	4.11	15.08	6.65	8.01	4.38	16.17	20.36	18.1	11.92	2.25	6.27	36.79	16.35	18.94	7.36	24.71	7.13	5.97	6.82	18.72	11.9	11.04	6.82	16.52	30.66	25.84	34.9
1779	4.19	40.57	11.08	21.97	33.18	19.53	13.58	6.14	25.37	7.8	28.08	35.22	10.48	23.53	0	4.83	12.01	4.95	6.56	3.57	14.32	25.22	17.9	13.55	1.07	6.16	38.24	19.47	20.55	7.58	21.25	7.12	8.24	7.77	18.13	11.96	11.55	6.62	15.4	32.76	24.28	31.81
1782	4.06	36.74	11.53	19.73	35.22	15.83	12.28	4.6	24.04	6.26	30.28	38.65	11.2	22.86	1.86	4.87	12.84	5.58	10.64	4.44	17.13	23.58	19.44	13.32	3.17	3.33	34.11	20.37	21.03	2.51	23.52	6.61	8.43	8.27	17.69	11.09	10.89	9.06	15.68	33.76	23.54	32.4
1785	4.26	43.23	17.92	23.74	34.38	15.21	13.65	5.38	22.17	8.87	29.11	34.18	10.88	23.81	1.21	3.87	13.3	5.61	6.87	5.62	18.04	25.13	21.27	13.33	2.72	4.98	35.29	19.73	21	6.98	19.89	10.48	7.42	6.87	14.97	10.53	12.98	5.74	15.58	24.6	24.76	36.85
1788	3.67	41.59	17.81	19.53	34.01	16.04	11.98	4.87	24.36	8.74	26.99	38.87	10.39	21.2	0.83	4	12.61	6.1	9.33	4.96	15.83	24.33	19.24	13.44	1.26	2.36	27.65	21.22	21.18	7.1	20.56	7.83	7.63	7.38	18.77	9.82	12.96	8.49	15.52	30.61	25.59	35.02
1791	4.9	40.99	18.16	22.69	32.98	16.18	14.68	4.24	26.32	9.25	23.2	37.45	13.59	23.49	0.68	4.06	12.1	3.97	8.36	5.56	17.69	25.26	18.49	15.01	0	1.06	29.97	19.69	18.7	5.4	23.17	8.42	4.09	7.96	18.51	10.22	12.78	8.03	14.53	34.07	27.19	26.63
1794	4.55	38.47	18.53	25.53	33.26	15.73	12.94	7.01	26.64	7.3	26.39	38.28	11.8	26.35	0.92	2.75	11.27	7.12	8.68	5.85	15.88	24.48	23.83	11.74	2.15	3.13	22.02	23.47	19.08	6.52	20.87	9.99	4.66	9.08	17.92	9.73	10.12	6.11	16.76	30.62	29.42	31.48
1797	3.36	43.67	21.78	23.69	31.27	14.67	12.64	6.84	25.09	8.39	31.01	36.95	10.57	23.04	0.89	5.38	10.07	6.01	12.66	6.47	17.78	24.54	24.18	14.43	2.26	4.51	15.16	20.51	19.96	5.37	17.84	12.05	6.99	5.96	18.4	9.66	13.38	7.51	15.11	27.24	27.06	26.81
