# Supplementary material for: Stochastic pausing at latent HIV-1 promoters generates transcriptional bursting
Source: Nat Commun. 2021 Jul 23;12:4503. doi: 10.1038/s41467-021-24462-5 (PMC8302722; doi:10.1038/s41467-021-24462-5)
Supplement: Supplementary file 3 — Source Data [file 41467_2021_24462_MOESM3_ESM.zip › _Source_data_zip/Source_data_short_movies_Fig2&8/Short_Movie_Raw_Data_Table_No_Tat2.xlsx]

## Sheet: Feuil1
Time	Site1	Site2	Site3	Site4	Site5	Site6	Site7	Site8	Site9	Site10	Site11	Site12	Site13	Site14	Site15	Site16	Site17	Site18	Site19	Site20	Site21	Site22	Site23	Site24	Site25	Site26	Site27	Site28	Site29	Site30	Site31	Site32	Site33	Site34	Site35	Site36	Site37	Site38	Site39	Site40	Site41	Site42	Site43	Site44	Site45	Site46	Site47	Site48	Site49
0	0	5.03	0	7.07	23.82	21.81	7.98	1.18	2.43	5.72	0	24.12	0	38.96	2.25	0.87	17.32	0	1.3	3.29	15.51	2.42	33.04	12.92	58.2	2.73	15.66	5.38	10.33	11.61	0	6.28	8.06	0	19.15	12.34	2.2	0	0	2.45	28.05	3.7	5.37	0.6	4.01	28.26	56.2	15.75	24.63
3	0	3.73	0	5.29	25.14	20.38	6.8	1.36	3.99	2.72	0	25.11	0	37.94	2.31	1.35	18.85	0	1.4	3.5	15.7	1.75	31.91	12.44	57.48	3.15	16.02	5.7	10.88	11.17	0	6.11	6.42	0	16.38	10.48	5.19	0	0	2.3	24.15	3.12	5.04	0.58	3.85	37.03	54.71	15.86	17.64
6	0	4.73	0	4.43	27.73	20.01	7.52	1.63	5.21	3.12	0	22.31	0	34.55	1.84	1.33	17.5	0	1.48	3.6	17.75	2.21	27.87	12.79	59.76	3.11	15.82	7.75	10.37	10.67	0	6.66	6.69	0	18	12.43	7.34	0	0	2.49	27.25	2.81	4.5	0.61	3.79	32.64	48.5	18.26	20.59
9	0	3.79	0	5.2	18.31	21.35	7.63	2.66	3.63	2.28	0	26.37	0	31.1	1.69	1.23	12.02	0	1.73	3.76	18.68	2.18	31.89	12.51	58.43	3.01	15.22	8.28	10.95	11.89	0	6.37	6.24	0	16.51	10.25	6.09	0.53	0	2.09	28.38	3.8	4.88	0.69	4.69	37.9	55.21	17.23	20.2
12	0	3.53	0	3.22	19.13	20.81	7.73	3.55	3.33	1.85	0	22.22	0	31.8	2.25	1.19	11.08	0	1.35	2.96	18.91	2.34	31.82	12.8	56.76	2.76	17.14	7.39	8.6	11.26	0	5.92	6.86	0	17.2	13.08	7.82	0.54	0	2.23	28.24	3.55	5.19	0.71	4.46	30.91	53	16.57	20.14
15	0	3.77	0	3.2	14.37	20.41	9.86	3.6	3.18	0	0	24.59	0	30.86	0	0.96	11.84	0	1.7	3.06	17.07	2.29	26.1	12.03	56.02	3.39	14.17	6.73	9.89	12.29	0	5.77	6.45	0	16.38	10.65	8.82	0	0	2.76	27.18	3.81	4.23	0.72	4	39.43	48.5	16.65	21.46
18	0	4.11	0	3.67	19.55	18.59	7.05	4.32	4.35	0	0	27.71	0	30.28	1.99	1.38	10.6	0	1.72	3.28	17.51	1.84	29.74	11.58	58.22	2.15	18.1	7.21	9.34	11.13	0	5.69	5.73	0	19.49	12.95	11.01	0	0	2.47	26.5	2.94	4.89	0.71	4.92	41.58	51.81	18.63	20.33
21	0	2.9	0	3.32	17.03	18.53	7.68	5.01	4.47	0	0	26.43	0	29.56	2.12	1.43	10.53	0	1.81	4	13.04	2.27	29.65	12.98	58.33	2.64	17.29	6.81	8.45	12.08	0	5.87	6.12	0	16.01	12.61	13.05	0	0	2.78	24.74	3.05	5.04	0.73	4.23	45.71	49.57	18.63	19.91
24	0	3.37	0	3.34	16.43	18.81	6.42	5.78	3.59	0	0	23.3	0	27.99	1.89	1.39	9.95	0	1.63	4.36	17.21	1.91	29.01	11.58	56.93	2.92	14.96	9.28	9.52	11.43	0	5.6	7.25	0	14.95	13.3	13.08	0.81	0	2.89	24.34	2.94	4.98	0.66	5.45	45.38	53.59	17.97	20.38
27	0	4.34	0	3.2	16.67	16.23	6.6	5.03	3.46	0	0	23.01	0	28.26	0	1.08	11.61	0	2.04	3.67	17.92	2.33	30.09	11.55	61.86	2.8	15.72	13.8	9.1	12.61	0	5.46	6.65	0	16.55	14.86	11.57	0.57	0	2.53	28.27	3.49	4.59	0.91	5.18	45.82	53.58	20.15	20.5
30	0	2.9	0	3.31	19.1	19.36	7.02	6.76	2.98	0	0	25.65	0	28.63	0	1.17	11.85	0	1.77	3.82	18.32	2.31	29.14	11.83	56.34	3.53	15.92	9.96	8.84	11.75	0	5.67	6.04	0	16.07	10.99	13.89	0.76	0	2.37	25.41	3.53	4.73	0.88	4.83	47.61	56.55	19.71	21.57
33	0	2.96	0	3.59	25.6	19.73	7.32	6.83	3.77	0	0	23.51	0	31.47	0	1.46	12.78	0	1.71	4.32	17.85	2.5	31.46	12.33	50.91	2.28	16.07	8.91	7.24	12.47	0	5.6	6.64	0	14.98	11.71	14.57	0.68	0	2.47	27.72	3.04	4.62	0.58	5.54	54.56	52.42	20.4	21.3
36	0	3.18	0	3.76	17.16	15.1	6.25	7.55	3.61	2.19	0	23.69	0	29.7	1.95	1.2	10.61	0	1.53	3.69	17.92	2.47	29.4	10.67	51.89	3.14	14.92	12.26	6.64	12.38	0	5.68	6.96	0	14.92	11.28	16.66	0	0	2.43	26.54	3.66	4.65	0.87	4.56	42.82	56.32	22.15	22.4
39	0	2.43	0	3.81	16.27	18.51	6.78	8.3	3.57	2.08	0	27.04	0	21.16	1.8	0.85	9.26	0	1.78	4.39	19.47	1.67	31.32	11.3	57.09	2.7	15.27	9.34	6.88	11.12	0	5.19	7.26	0	17.42	9.78	15.78	0.97	0	2.83	27.97	3.51	4.59	0.84	4.93	52.63	54.41	24.3	21.08
42	0	2.96	0	3.83	15.48	17.96	6.04	9.39	3.12	0	0	25.22	0	21.9	1.95	1.03	9.46	0	1.51	4.74	17.74	2.63	24.52	11.35	45.03	2.59	16.62	7.56	7.19	12.01	0	6.1	7.91	0	17.69	10.41	19.35	0.67	0	2.58	27.61	3.46	4.24	0.87	6.35	51.66	57.1	23.46	21.78
45	0	4.55	0	3.7	17.45	19.17	6.31	10.31	3.47	0	0	28.75	0	21.9	2.36	1.45	10.67	0	1.77	4.93	17.29	2.65	22.89	10.27	50.91	3.01	16.72	7.2	6.7	11.02	0	6	6.2	0	17.5	10.09	19.06	0	0.66	2.99	28.27	3.19	4.49	0.96	5.28	53.8	57.1	25.01	22.46
48	0	2.01	0	3.5	16.84	17.28	5.86	10.05	4.48	4.38	0	25.19	0	21.61	2.13	1.25	11.26	0	1.62	5.37	17.24	2.29	22.13	10.33	48.78	3.25	16.01	6.71	6.75	11.89	0	6.2	5.35	0	19.5	10.25	16.37	1.63	0	2.92	26.98	3.68	4.33	0.88	3.58	49.43	54.89	23.07	21.02
51	0	2.35	0	3.91	16.47	13.93	6.59	9.93	3.62	1.82	0	23.57	0	21.47	2.21	1.44	10.75	0	1.82	5.1	19.16	2.81	24.23	9.19	45.16	3.66	15.72	7.08	5.93	11.26	0	5.66	5.76	0	20.02	9.57	17.76	1.57	0	3.1	26.15	3.12	4.71	0.86	3.64	48.93	48.66	22.72	23.28
54	0	2.55	0	3.98	21.49	12.03	6.97	10.47	3.57	1.85	0	34.71	0	21.71	1.81	1.82	11.97	0	2.26	4.81	19.07	1.72	25.94	9.12	43.58	3.68	15.46	6.74	5.94	11	0	5.91	6.45	0	16.37	10.13	21.72	0	0	2.42	28.27	3.63	4.61	0.91	4.16	53.88	53.89	22.67	22.16
57	0	3.06	0	3.34	23.86	10.75	5.83	9.68	3.7	2.68	0	28.99	0	24.67	1.46	1.58	14.29	0	1.91	5.19	17.97	3.61	21.2	9.22	43.22	4.23	13.04	5.85	5.63	11.07	0	6.05	6.39	0	15.44	6.36	21.16	0	0	2.41	20.93	3.48	4.23	0.89	3.81	51.3	50.45	21.01	19.54
60	0	3.58	0	3.51	19.47	10.23	6.23	9.87	3.42	2.05	0	28.23	0	24.68	1.97	1.83	11.3	0	1.8	5.49	18.43	2.67	20.6	9.11	41.6	3.88	13.9	8.84	6.27	11.23	0	6.51	6.76	0	13.1	6.42	19.35	0	0	3.62	21.25	2.02	3.8	0.88	4.68	49.67	47.78	24.67	21.25
63	0	4.14	0	3.23	17.17	8.77	5.9	9.54	3.04	1.91	0	24.05	0	25.06	1.75	1.83	11.18	0	2.04	4.42	23.06	2.31	22.63	8.75	36.69	3.48	13.16	7.4	6.42	13.34	0	6.21	7.55	0	12.59	7.51	20.36	0	0	2.32	23.47	1.36	3.93	0.94	4.4	51.92	52.09	24.91	19.12
66	0	3.02	0	3.91	13.73	8.82	6.4	7.89	3.5	0.66	0	23.77	0	29.96	1.87	2.12	13.58	0	1.79	5.64	14.57	2.47	21.49	9.56	37.66	3.72	13.73	6.38	6.6	13.06	0	5.63	6.75	0	13.35	7.33	19.41	0.89	0	2.41	24.85	1.55	2.95	0.93	4.7	58.13	51.11	25.4	19.84
69	0	3.32	0	3.7	15.08	9.8	5.87	8.2	3.2	2.81	0	23.1	0	23.28	1.59	2.73	14.39	0	1.82	5.35	13.85	2.14	23.21	9.12	37.9	4.24	12.95	9.43	5.17	13.59	0	5.64	6.22	0	15.51	7.44	25.14	0	0	2.72	21.16	3.01	2.8	0.86	4.27	50.65	50.78	24.12	20.44
72	0	3.59	0	3.66	18.3	9.48	6.21	9.26	4.06	2.26	0	22.66	0	32.12	2.03	2.64	12.03	0	2.31	5.52	15.72	2.43	23.26	8.69	40.29	2.96	14.09	8.6	5.66	12.85	0	5.34	7.05	0.52	15.85	7.68	26.28	0.55	0	2.46	23.49	1.59	2.64	0.86	4.68	54.8	59.34	23.53	22.42
75	0	4.29	0	4.13	15.24	13.6	6.98	8.96	3.41	2.43	0	19.74	0	31.98	0.79	2.52	11.92	0	1.91	5.8	13.36	2.45	22.77	9.37	45.91	2.97	13.27	8.8	6.37	14.25	0	3.83	6.01	0	17.12	7.58	30.66	0	0	2.49	22.47	2.14	3.06	0.81	4.51	54.33	58.56	25.49	19.99
78	0	3.73	0	3.98	15.8	9.47	8.29	9.75	1.33	1.45	0	16.84	0	37.14	1.02	2.55	12.86	1.76	1.78	5.76	14.63	2.28	22.83	9.63	40.7	3.03	14.28	8.85	6.33	13.56	0	4.15	5.82	0	16.43	8.31	22.85	0	0	2.84	25.42	1.81	2.97	0.61	5.89	50.58	61.07	25.42	21.63
81	0	3.6	0	3.96	18.62	11	6.7	10.86	3.21	0.55	0	26.26	0	40.67	0	2.93	12.53	0	1.5	6.41	15.2	2.49	23.73	9.68	39.41	2.59	15.32	8.31	5.97	13.91	0.61	4.29	6.37	0	17.35	7.58	23.51	0	0	2.41	24.31	1.99	3.12	0.79	4.98	57.8	55.18	25.08	19.8
84	0	3.22	0	3.74	14.33	10.76	6.93	9.95	3.31	0	0	25.44	0	34.84	0.85	2.92	12.49	0	0.58	6.39	12.58	2.22	23.14	8.66	36.45	3.41	14.32	9.1	7.54	14.39	0	3.64	5.95	0	16.58	8.23	28.71	0.74	0	2.61	22.8	2.12	2.78	0.96	4.53	53.68	60.03	25.72	20.63
87	0	3.66	0	3.95	14.4	11.75	7.22	12.29	3	1.86	0	17.75	0	35.56	1.08	3.29	12.47	0	0.77	6.93	12.11	2.66	24.24	8.25	36.45	2.72	14.24	9.6	6.77	14.81	0	2.62	6.09	0	17.01	7.55	22.69	0	0	2.47	19.31	1.97	3.32	0.94	5.03	58.79	59.26	24.63	19.33
90	0	3.04	0	3.82	14.26	12.75	6.55	10.21	3.94	2.46	0	20.85	0	36.15	1.36	2.83	12.08	0	0.64	6.43	14.77	2.24	24.81	8.47	35.43	3.23	15.22	7.38	7.63	14.65	0.56	2.53	5.93	0	17.52	7.71	24.36	1.04	0	3.02	22.76	1.29	2.7	0.86	4.12	43.88	56.84	25.6	19.76
93	0	3.93	0	3.4	14.06	10.97	6.56	11.98	3.65	2.14	0	15.55	0	39.08	1.35	2.96	11.72	0	0.86	7.21	13.97	2.75	22.06	8.78	38.56	3.15	16.62	9.59	6.61	13.72	0	3.88	6.46	0	18.45	7.96	28.39	0.73	0.71	2.73	22.42	1.5	3.55	1.24	4.74	43.89	58.17	24.78	19.32
96	0	3.24	0	3.83	12.06	9.19	6.51	12.56	4.31	3.02	0	19.33	0	30.7	0.68	3.37	12.57	0	0.6	5.84	14.04	2.86	24.35	8.69	36.57	3.06	15.36	10.91	6.39	11.8	0	3.97	5.65	0	20.25	6.95	29.05	0	0	2.46	22.26	1.93	3.67	0.95	5.12	42.06	58.28	23.49	16.94
99	0	3.21	0	3.69	16.7	10.59	6.46	12.8	2.89	0	0	23.61	0	35.33	1.45	3.36	12.74	0	0.58	6.45	12.18	2.29	22.97	8.25	34.72	3.52	16.44	9.27	6.95	14.15	0	2.67	6.66	0	18.28	7.64	30.3	0.74	0	2.5	20.23	1.21	3.76	0.82	4.51	37.89	59.71	20.74	17.08
102	0	3.53	0	3.81	8.24	9.71	6.52	12.45	2.71	1.48	0	21.98	0	33.33	1.19	3.66	12.48	0	0.71	6.85	12.5	2.17	25.27	7.61	34.81	3.75	15.6	7.89	6.85	12	0.57	1.49	6.68	0	20.12	7.62	29.67	0.7	0	2.68	22.58	1.53	3.28	1.08	3.64	33.95	62.56	23.6	17.3
105	0	2.15	0	4.03	4.11	9.63	7.77	13.48	3.88	2.71	0	20.38	0	32.28	0.75	4.35	15.37	0	0.58	7.09	13.28	2.38	24.58	8.47	30.05	4.9	17.01	5.4	6.14	9.74	0	1.45	5.46	0	20.43	7.71	32.41	0	0	2.94	17.9	0.6	3.2	1.02	4.46	41.3	61.59	22.88	15.62
108	0	1.73	0	2.5	5.96	12.79	7.21	14.25	4.3	2.39	0	24.11	0	30.67	0.81	2.93	6.97	0	0.7	6.63	11.73	2.9	21.84	7.64	29.1	3.26	16.91	2.84	6.49	11.19	0	1.63	6.1	0	19.48	6.78	33.98	0	0	2.8	17.6	0.97	3.44	0.92	4.64	43.15	57.42	22.28	13.68
111	0	3.23	0	0.99	7.29	8.9	6.36	16.52	4.15	2.96	0	23.07	0	36.47	0.68	4.07	7.53	0	0.5	6.1	14.25	1.97	24.87	7.98	27.56	3.28	17.39	3.96	6.69	10.12	0	0	6.37	0	18.25	7.03	31.86	0	0	3.04	17.77	0.66	3.21	0.89	3.76	45.21	60.82	24.71	13.53
114	0	2.8	0	1.17	5.94	8.78	6.76	14.32	3.22	4.19	0	21.78	0	35.68	0.57	3.98	8.1	0	0.67	6.92	12.8	2.44	22.38	7.83	22.72	2.73	18.94	4.02	5.78	10.19	0	1.9	5.97	0	18.8	6.64	29.28	0.71	0	2.54	13.08	0.93	3.49	0.86	4.28	45.73	67.9	23.21	15.01
117	0	0.95	0	1.34	2	7.67	7.91	14.23	4.19	4.69	0	21.97	0	31.64	1.02	3.64	9.6	0	0	6.92	15.3	2.81	21.89	7.84	21.3	3.42	18.91	5.1	7.14	10.7	0	2.18	4.93	0	17.12	6.17	35.59	0	0	2.56	13.73	1.73	3.78	1.01	4.26	36.38	63.52	22.11	16.3
120	0	1.24	0	1.14	9.08	10.1	6.58	15.38	2.65	3.66	0	20.72	0	33.93	0.92	3.88	7.03	0	0	7.63	20.18	2.08	24.35	7.65	23.77	2.12	16.76	6.07	5.44	8.13	0	2.7	5.39	0	19.72	6.94	32.57	0	0	2.55	13.14	1.62	3.34	0.74	3.68	41.88	71.1	23.76	12.99
123	0	1.29	0	1.62	6.45	10.9	6.98	15.85	2.84	4.17	0	24.85	0	32.76	0.92	3.25	8.09	0.5	0.73	6.94	13.93	2.47	23.13	8.07	22.38	2.4	15.34	6.04	5.75	9.72	0	2.23	3.8	0	20.57	7.14	32.1	0.67	0	2.98	10.62	0.64	4.03	0.86	3.29	49.33	73.05	23.37	15.32
126	0	1.94	0	0.94	5.85	11.11	6.41	14.32	2.92	3.8	0	19.26	0	36.82	1.18	3.65	9.4	0	0.89	7	19.85	2.7	21.97	7.34	25.43	2.99	16.75	7.67	5.43	8.9	0	2.22	4.77	0.57	19.38	6.85	31.49	0	0	2.86	12.32	0	4.35	0.8	3.93	36.63	71.34	21.24	16.63
129	0	1.8	0	1.22	9.9	10.92	7.35	13.62	3.18	3.73	0	20.91	0	33.68	0	3.56	9.88	0	0.53	7.73	14.12	2.28	15.25	6.81	28.08	3.36	16.32	7.98	5.2	9.86	0	2.7	4.34	0	18.63	7.33	34.1	0	0	2.39	11.73	0	3.85	0.95	5.26	34.83	69.78	20.31	14.55
132	0	1.71	0	0.85	11	12.84	7.13	14.09	3.2	2.56	0	21.2	0	36.72	0	3.31	8.36	0	1.96	6.78	12.08	2.17	16.01	6.68	26.36	2.31	14.74	7.16	5.49	8.97	0	3.34	4.24	0.64	18.78	7.22	31.98	0	0	3.33	12.47	0	4.12	1.02	4.94	34.63	67.43	21.1	12.97
135	0	1.34	0	0.87	8.34	13.87	6.95	12.47	2.93	2.94	0	25.02	0	41.75	0	3.21	8.95	0	0.77	6.78	13.99	2.74	16.01	7.28	23.5	2.95	13.24	5.96	3.75	10.83	0	1.75	4.13	0.82	19.25	7.44	32.86	0	0	2.59	10.59	0	4.24	0.96	2.71	29.23	72.25	20.09	15.43
138	0	1.58	0	0.94	9.87	12.15	6.3	11.28	2.76	3.87	0	20.26	0	35.99	0	3.48	8.56	0	0.58	6.91	14.06	2.69	15.7	7.43	23.68	2.99	13.74	6.96	5.22	9.34	0	2.59	4.95	0	16.9	6.6	31.27	0	0	2.19	10.65	0	4.18	1.26	2.55	39.64	74.45	20.39	15.44
141	0	2.29	0	0.87	5.76	13.51	5.5	11.43	3.28	3.1	0	25.82	0	32.78	0	4.21	8.25	0	0.69	7.63	14.19	2.19	16.27	6.18	26.51	3.12	13.86	6	4.44	9.38	0	1.72	3.97	1.12	17.17	6.75	28.59	0.54	0	2.24	11.07	0	4.16	0.99	2.66	35.62	67.63	17.37	15.87
144	0	4.17	0	1.03	21.26	10.55	5.94	11.25	3.55	2.71	0	21.87	0	33.72	0	3.73	9.78	0	0.71	6.91	12.11	2.45	13.69	6.62	19.65	3.09	10.4	5.83	4.41	10.07	0	1.22	4.71	1.27	20.7	7.17	26.28	0	0	2.64	8.93	0	3.99	1.03	2.57	37.12	75.69	22.42	16.71
147	0	2.41	0	1.22	11.89	10.55	6.35	11.92	3.97	3.54	0	24.51	0	33.45	0	3.59	7.95	0	0.6	8.02	13.61	1.92	14.27	7.36	20.02	3.26	12.35	5.55	3.81	9.57	0	1.35	4.58	1.1	19.36	6.64	25.98	0	0.62	3.06	9.92	0	3.84	0.86	2.61	28.93	70.59	22.73	14.98
150	0	0.94	0	1.01	7.05	9.61	6.39	11.58	3.05	1.83	0	25.82	0	36.08	0	3.76	7.56	0	0.55	6.88	13.73	1.97	14.6	5.34	24.05	2.96	14.06	7.46	3.93	11.05	0.55	0.99	4.59	1	18.62	5.98	24.91	0	0	2.46	10.38	0	4.25	0.85	1.6	45	72.66	23.78	16.73
153	0	1.03	0	1.46	3.48	9	6.07	11.05	3.45	2.75	0	21.21	0	31.46	0	3.49	7.91	0	0.86	6.16	12.23	2.28	13.57	5.58	19.58	2.73	11.07	7.35	4.4	10.86	0.66	1.59	4.49	1.5	21.89	4.96	27.42	0	0.72	2.88	10.3	0	3.8	1.04	2.67	35.1	57.9	19.11	16.87
156	0	1.87	0	1.12	8.49	9.07	5.34	9.94	3.33	3.6	0	28.89	0	30.68	1.54	3.67	7.92	0	0.63	6.83	10.73	2.63	15.92	6.09	17.64	3.2	11.52	9.22	4.33	10.21	0	1.91	4.97	1.37	21.07	5.49	27.85	0.53	0	2.19	12.05	1.01	4.38	1.14	2.15	36.36	64.32	23.34	16.18
159	0	1.79	0	0.73	10.09	10.28	4.92	11.08	2.88	3.02	0	27.19	0	37.51	1.62	3.65	8.86	0	0.78	6.75	8.58	2.56	17.88	6.08	13.97	3.88	11.34	9.94	2.4	9.74	0	1.64	5.93	0.89	19.74	5.75	29.86	0	0	2.89	9.57	0	3.79	1.14	2.07	45.05	61.25	20.6	16.68
162	0	2.14	0	1.37	6.58	7.03	5.06	11.12	3.33	3.85	0	34.67	0	31.63	1.79	3.6	7.92	0	0.97	6.18	8.1	2.41	15.95	6.1	11.85	3.49	13.22	7.99	2.78	9.91	0	1.78	3.96	0.95	21.17	6.19	30.06	0	0	2.65	11.29	1.11	4.38	1.08	2.3	44.03	61.16	22.73	15.77
165	0	1.88	0	1.22	4.67	10.77	4.46	12.98	2.99	2.86	0	33.49	0	33.04	1.88	3.22	9.82	0	0.92	6.67	10.53	2.27	14.44	6.27	12.25	3.19	11.5	9.99	2.24	10.18	0	0	4.53	0.96	18.65	4.84	29.57	1.29	0	2.04	9.99	0	4.41	1.02	2.64	43.61	64.05	26.39	15.49
168	0	1.67	0	0.88	5.53	8.48	5.79	11	3.16	3.28	0	30.28	0	28.57	1.02	3.14	8.51	0	0	7.31	10.23	2.48	12.55	6.17	9.88	2.52	13.38	9.74	3.3	11.38	0	0	3.95	0.92	19.87	5.58	27.67	1.66	0	2.16	11.14	0	4.25	1.08	2.5	31.54	63.89	25.02	15.23
171	0	0.96	0	0.79	4.79	7.5	5.07	11.03	3.92	3.16	0	32.76	0	29.72	1	3.65	9.21	0.69	0.86	7.08	8.84	1.88	14.14	5.65	11.94	2.86	12.01	7.4	2.21	9.89	0.52	1.86	3.54	0.63	23.21	4.65	27.21	0.56	0	2.1	10.85	0	3.83	0.99	1.24	42.68	62.29	23.86	15.57
174	0	2.02	0	1.06	3.7	7.88	5.03	10.81	3.38	3.23	0	29.47	0	26.86	1.63	3.4	7.11	0	0	8.26	8.95	1.98	15.11	6.17	11.33	4.25	12.77	3.53	3.37	9.45	0.54	0	4	1.05	23.47	5.22	28.97	0	0	2.26	11.73	0	4.61	0.98	2.36	23.79	60.27	24.92	13.27
177	0	3.78	0	1.22	4.23	8.02	4.28	10.74	4.66	3.48	0	29.44	0	30.16	1.93	2.8	9.11	0	1.03	6.98	8.4	2.04	12.39	6.1	8.27	2.23	11.14	4.1	2.75	5.97	0.53	0.7	4.19	0.85	24.06	5.54	28.67	0	0	1.53	9.45	0	3.74	1.18	2.89	38.32	58.75	25.14	12.44
180	0	2.09	0	1.59	5.17	7.41	4.14	10.69	3.01	3.15	0	27.6	0	32.08	1.68	3.51	7.66	0	0	7.01	6.56	2.38	14.25	6.17	7.12	3.62	10.68	3.69	3.54	6.78	0	0.88	3.64	1.36	26	4.58	22.48	0	0	1.94	10.64	0	4.63	1.12	1.12	41.8	61.51	26.84	12.04
183	0	1.76	0	0.74	5.4	6.1	3.88	12.64	3.06	2.55	0	26.22	0	31.76	1.53	3.53	6.96	0	0.54	6.83	9.11	2.45	16.07	6.62	7.68	2.95	11.77	6.62	3.73	6.19	0	0	4.06	0.97	20.79	3.59	28.98	0	0	1.82	10.78	0	4.99	1.17	0.89	41.5	66.85	24.09	9.95
186	0	0.94	0	1.79	4.44	5.85	3.26	12.36	3.26	2.37	0	26.96	0	28.56	1.81	3.55	7.13	0	0	7.26	7.59	2.07	13.29	5.86	6.88	3.16	11.16	3.88	2.89	5.37	0	0	4.73	1.02	24.37	4.04	27.7	0	0	1.54	10.61	0	4.6	0.94	1.48	40.68	63.76	27.8	10.17
189	0	1.18	0	1.77	4.63	8.38	4.4	12.26	2.97	3.59	0	27.28	0	29.49	2.17	3.7	7.14	0	0	7.76	7.28	2.61	18	6.41	7.29	2.5	10.83	5.17	3.11	4.65	0	0.64	4.59	0.57	25.54	4.81	27.03	0.96	0	2.39	9.31	0	3.31	0.94	1.46	33.52	59.73	27.49	12.27
192	0	0.96	0	1.32	4.33	6.65	4.19	12.17	2.49	2.4	0	29.27	0	30.62	1.87	3.84	7.95	0	0	8.15	8.73	1.83	13.52	5.77	6.39	2.63	9.97	5.03	3.32	5.93	0	0.72	4.42	0.59	24.5	3.88	27.06	0	0	2.16	10.45	0	3.18	0.69	0.57	45.34	64.03	27.64	12.4
195	0	1.08	0	1.28	1.31	7.35	4.55	13.33	3.32	3.25	0	27.52	0	29.1	1.34	3.83	8.28	0	0	7.26	6.72	2.77	12.06	6.09	5.31	3.71	10.14	4.78	3.09	3.96	0	1.76	4.59	0	26.96	3.73	27.74	0	0	2.32	9.4	0	3.38	0.91	1.16	39.89	60.05	29.84	8.86
198	0	1.67	0	1.17	3.9	6.85	4.18	12.72	3.89	2.6	0	26.38	0	31.64	1.44	3.34	7.1	0	0	7.59	9.14	2.17	10.76	6.75	5.23	2.8	9.14	3.9	2.91	5.23	0.52	1.18	4.52	0	25.37	3.64	29.88	0.65	0	2.17	10.98	0	3.79	0.9	0	41.89	63.14	30.32	8.41
201	0	1.58	0	1.36	2.35	5.84	4.18	13.51	0.64	2.9	0	23.71	0	28.28	1.6	3.31	11.33	0	0	8.31	8.46	2.39	10.51	6.51	5.53	2.81	9.38	3.33	3.41	5.49	0	0.87	4.12	0	24.95	3.97	31.07	0	0	2.56	10.02	0	3.47	1.02	0	42.32	59.7	30.32	10.15
204	0	1.13	0	1.15	5.44	6.78	3.56	12.41	3.51	2.73	0	27.06	0	29.39	2.08	2.93	9.97	0	0	8.44	9.62	2.55	5.85	6.36	7.78	3.25	9.69	4.09	2.84	5.8	0	0.89	3.99	0	26.91	3.87	25.81	1.13	0	2.7	8.41	0	3.31	0.78	0	43.27	61.72	29.69	10.93
207	0	1.12	0	1.28	7.83	5.71	4.19	13.14	3.59	3.79	0	22.8	0	28.26	2.21	3.03	9.13	0	0	8.93	9.39	2.13	8.83	6.16	6.52	3.02	9.55	5.58	3.3	5.08	0	1.02	3.57	0	26.34	5.29	28.26	0.62	0	1.68	10.19	0	3.75	0.96	0.91	45.66	57.08	29.29	9.87
210	0	1.1	0	1.45	6.51	6.6	3.82	11.1	2.88	2.79	0	31.37	0	28.33	2.35	3.79	6.56	0	0	8.32	8.88	1.85	8.44	6.05	6.9	2.5	9.99	6.09	3.34	5.29	0	1.2	4.13	0	24.3	4.23	29.5	0	0	1.81	9.55	0	3.04	0.61	0	35.85	61.89	31.33	9.98
213	0	1.6	0	0	1.92	5.46	2.5	11.6	3.55	2.85	0	30.17	0	22.34	1.57	3.34	9.56	0	0	9.31	10.17	2.98	7.07	6.08	8.02	4.46	9.55	5.95	2.81	5.41	0	1.2	4.49	0	24.15	3.95	27.57	0	0	2.51	9.98	1.04	3.58	0.66	1.09	36.16	55.72	31.49	10.22
216	0	0.61	0	1.27	5.25	5.2	2.61	13.7	3.85	3.73	0	24.23	0	20.54	1.74	2.99	8.11	0	0	8.28	9.23	2.01	6.86	5.39	8.1	3.4	9.56	5.6	3.01	5.85	0.53	1.1	4.92	0	26.38	4.08	28.33	0	0	2.22	9.54	0	3.12	0.7	0.7	43.5	67.64	30.81	9.68
219	0	1.16	0	0	7.9	5.94	3.15	13.83	3.31	3.22	0	23.64	0	24.67	1.79	4.39	7.66	0	0	8.61	8.21	2.55	8.48	4.74	7.1	3.4	8.58	6.74	2.26	5.52	0	0.84	4.99	0	24.77	3.72	30.64	0	0	2.74	9.5	0	3.81	0.99	0.98	38.81	53.46	28.75	11.32
222	0	0.73	0	1.04	7.67	7.11	3.06	12.23	4.09	4.93	0	25.17	0	25.01	1.84	3.52	8.51	0	0	8.14	9.24	2.28	7.61	4.17	7.71	2.75	8.53	6.53	2.54	5.43	0	0	4.92	0	23.6	4.92	26.39	0	0	2.58	9.01	0	3.45	0.84	1.21	33.59	65.81	26.31	11.54
225	0	0.83	0	1.36	8.15	6.76	2.74	12.62	3.07	3.05	0	22.01	0	22.42	2.24	3.92	8.29	0	0	8.76	9.92	1.76	9.59	4.36	6.46	3.56	8.1	6.45	3.06	5.07	0	2.13	4.43	0	20.39	4.5	26	0	0	2.51	8.28	0	3.92	0.98	1.02	31.2	61.93	26.98	9.81
228	0	0.73	0	1.61	5.59	6.14	3.07	12.66	3.58	4.11	0	21.28	0	21.93	1.53	3.73	8.51	0	0	8.68	9.31	2.04	8.23	4.21	7.44	3.41	8.12	8.19	2.61	5.39	0.52	0	4.69	0	23.55	3.68	24.34	0	0	2.14	8.83	0	3.58	0.87	0.84	36.51	55.65	26.74	9.82
231	0	1.07	0	1.49	5.72	6.08	1.44	12.04	3.74	3.47	0.5	23.11	0	19.31	0.99	4.58	8.77	0	0.53	9.09	8.57	2.24	8.53	4.59	5.79	2.66	7.69	7.77	2.87	7.15	0.79	2.29	3.98	0	24.3	3.99	27.89	0	0	2.48	9.77	0	4.35	1.09	0.93	36.6	60.34	25.78	8.25
234	0	0.66	0	1.07	6.21	6.32	2.33	11.24	3.5	0	0	25.05	0	18.51	1.3	3.1	8.24	0	0	8.53	9.36	2.04	10.81	4.46	4.57	5.37	7.27	6.81	2.9	5.5	0.61	0.93	3.64	0	23.09	3.51	27.49	0	0	2.32	9.34	1.61	3.58	1.01	1.21	35.23	59.9	22.76	9.85
237	0	1.42	0	1.6	6.26	7.12	1.73	11.28	3.27	3.15	0	21.04	0	20.37	1.46	3.24	6.14	0.57	0	8.85	9.36	2.21	9.92	4.05	3.39	2.8	9.13	8.41	2.68	5.24	0	1.75	3.71	0.57	21.52	4.16	31.03	0	0	2.69	9.93	0	4.48	1.06	0	28.91	54.47	25.07	9.56
240	0	1.3	0	1.17	3.23	7	1.77	11.44	3.67	3.92	0	24.21	0	15.89	0.68	3.06	7.73	0	0	8.51	8.61	2.02	8.39	3.69	3.15	3.54	7.17	8.76	2.38	5.33	0	1.08	4.05	1.38	22.79	4.24	31.02	0	0	2.02	9.28	0	4.29	1.03	0	34.61	58.74	26.56	7.67
243	0	0	0	1.04	1.32	7.14	1.1	11.84	3.37	0	0	21.08	0	18.96	0.68	2.96	7.24	0	0	7.95	8.49	1.91	12.06	4.55	2.85	3.5	7.39	9.56	3.01	5.48	0.58	1.53	4.99	1.05	20.76	3.64	23.31	0	0	2.42	9.55	0	3.74	1.03	0	24.86	60.32	28.11	9.01
246	0	0	0	1.16	5.47	6.31	1.16	11.78	2.03	1.49	0	26.83	0	20.84	1.16	4.24	8.34	0	0	8.27	10.67	2.36	12.05	5.16	1.79	2.59	7.34	9.51	2.46	4.82	0	1.23	4.6	0.93	23.14	2.93	26.76	0	0	2.38	8.06	0	3.7	0.74	1.7	26.16	58.32	24.62	9.91
249	0	0	0	0.97	3.81	6.49	1.27	11.35	3.21	3.82	0	23.55	0	15.33	1.34	4.15	7.54	0	0	8.82	10.44	2.15	12.85	4.66	1.21	2.45	7.56	9.61	3.05	5.35	0.65	1.59	4.27	1.23	24.2	3.25	27.8	0.59	0	3.02	7.38	0	4.17	0	1.29	19.73	54.97	26.61	10.14
252	0	0	0	1.3	9.37	5.46	0.82	10.72	3.43	4.64	0	24.54	0	17.14	0.6	3.41	7.03	0	0	8.91	9.34	2.17	15.57	4.2	1.64	4.07	8.39	9.06	2.77	2.02	0.66	2.08	4.93	0.88	21.85	3.58	25.44	0	0	2.31	8.12	0	3.4	0	1.04	36.51	58.43	25.78	8.3
255	0	1.13	0	2.4	7.21	8.11	0	11.9	3.8	3.56	0	22.89	0	16.75	0.87	4.37	7.2	0	0	8.7	9.45	2.5	11.13	4.96	2.39	2.93	6.42	10.94	2.01	3	0	2.05	4.73	1.12	23.15	3.64	26.84	0	0	2.82	10.02	0	3.74	0	1.36	21.11	58.16	28.42	10.41
258	0	0	0	1.27	1.88	6.94	0	11.25	3.16	3.36	0	25.86	0	15.34	0.77	3.81	8.33	0	0	8.96	13.13	2.41	10.51	4.24	2.52	3.17	5.07	6.02	2.16	0	0.52	2.49	3.82	1.01	22.52	3.11	26.12	0	0	2.28	7.07	0.86	3.29	0	2.05	18.52	58.32	29.44	8.59
261	0	0	0	0.98	6.38	6.59	1.47	11.32	2.87	3.02	0	22.18	0	15.6	0.96	4.46	7.93	0	0	7.7	10.26	2.49	11.67	3.19	1.89	3.23	7.79	11.57	2.11	2.39	0	2.15	4.72	1.25	22.69	3.36	27.93	0	0	2.62	8.35	0	3.58	0	1.78	12.75	50.52	32.62	8.9
264	0	0	0	0.68	0.97	6.85	0.86	12.45	2.75	2.55	0	23.45	0	15.83	1.15	3.53	8.59	0	0	7.43	12.62	2.06	13.95	3.84	1.24	3.14	5.17	8.28	3.34	2.77	0	2.48	4.15	1.47	22.33	3.18	23.73	0	0	2.71	7.49	0	3.88	0	1.15	1.48	57.97	34.61	8.95
267	0	0	0	1.16	0	6.62	0	12.02	1.19	0.77	0	20.57	0	15.7	1.04	3.61	7.23	0	0	6.57	14.6	2.35	11.51	4.14	1.7	3.32	4.86	10.21	2.18	0	0	2.22	3.81	0.94	22.34	3.2	26.12	0	0	2.63	9.04	0	3.44	0	1.23	3.51	49.57	32.37	9.54
270	0	0	0	0	1.56	5.36	0	12.14	3.48	0	0	23.18	0	16.32	0.79	2.18	8.05	0	0	7.74	15.47	2.03	12.51	4.61	1.44	3	5.14	10.48	2.68	3.06	0	2.57	4.47	1.44	23.54	3.52	25.51	0	0	2.56	8.24	0	3.78	0	1.2	4.05	56.96	31.13	7.91
273	0	0	0	0	4.3	5.33	0	11.99	3.74	0	0	21.95	0	14.63	1.31	1.89	8.17	0	0.76	7.3	12.76	1.94	11.53	3.99	0.92	3.86	4.83	11.7	2.01	0	0	2.66	4.67	1.04	25.04	3.61	22.1	0	0	2.73	9.19	0	3.53	0	2.09	1.6	56.87	32.63	7.93
276	0	0	0	0	2.77	7.38	0.83	12.94	3.55	1.23	0	25.75	0	16.82	1.25	1.9	7.28	0	0	7.68	13.67	2.92	12.52	2.64	0	4.51	4.75	7.31	2.57	0	0	2.4	4.06	1.34	23.79	3.38	22.12	0	0	2.66	8.65	0	3.45	0	2.33	10.92	53.61	37.42	8.15
279	0	0	0	0	5.12	6.54	0.82	12.33	3.62	0.52	0	22.61	0	16.67	1.26	2.37	8.45	0	0	6.86	14.23	2.73	11.64	3.05	0	3.37	5.49	10.44	2.58	2.83	0	2.49	4.17	0.93	26	2.09	24.21	0	0	2.62	7.94	1.4	3.72	0	2.66	14.41	56.06	32.63	8.81
282	0	0	0	0	4.84	7.07	1.26	12.5	4.44	0	0	21.12	0	12.87	1.21	1.89	9.18	0	0	8.43	15.88	1.99	11	3.18	0	3.76	2.96	8.62	2.87	0.87	0	2.2	4.66	1.49	25.97	2.32	23.85	0	0	2.67	8.24	0	3.68	0	2.74	1.16	52.07	31.95	10.53
285	0	0	0	0	4.17	7.57	0	13.32	4.23	0	0	21.12	0	12.18	1.1	2.04	9.22	0	0	8.13	14.45	2.1	11.26	2.85	1.24	2.79	0.79	11.5	3	1.51	0	1.82	3.78	0.9	27.03	2.5	22.06	0	0	2.03	8.58	1.15	4.2	0	3.5	2.54	50.68	33.62	10.54
288	0	1.88	0	0	7.45	7.16	0.63	11.96	2.77	0	0	22.86	0	12.12	0	1.82	9.08	0	0	7.29	15.96	2.08	15.28	2.98	2.99	3.95	1.14	10.12	2.76	0.74	0	1.2	3.88	1.21	25.66	2.39	21.25	0	0	2.23	8.7	1.45	3.6	0	3.55	1.99	49.26	31.58	9.64
291	0	1.02	0	0	6.28	6.78	0.64	11.05	3.66	0	0	19.2	0	10.65	0	2.69	9.71	0	0	7.41	17.46	2.28	12.69	3.01	0.92	2.48	0.87	10.18	2.91	0	0	1.12	5.37	1.06	27.87	2.35	25.79	0	0	2.78	9.01	0	3.78	0	4.08	10.13	52.56	34.1	10.39
294	0	0	0	0	5.93	5.92	0.85	9.4	1.67	0	0	21.68	0	12.61	0	0.76	7.86	0	0	6.88	17.38	2.27	12.72	3.67	2.06	2.71	1.89	10.36	2.23	0	0	1.13	4.47	0	28.91	2.47	24.35	0.79	0	2.03	8.13	0	3.87	0	6.39	5.84	49.37	32.28	11.6
297	0	0	0	0	4.6	4.38	0	9.28	2.65	0	0	21.46	0	13.93	1.36	0.93	9.45	0	0	7.15	16.56	2.96	11.35	2.94	3.19	3.3	0.87	11.45	2.56	3.45	0	1.26	4.48	0.86	26.68	3.59	24.75	0	0	3.16	7.47	0.82	3.6	0	6.47	10.66	46.49	32.38	14.35
300	0	0	0	0	0	4.54	0	10.39	3.33	1.16	0	20.61	0	12.18	0	0.66	6.77	0	0	7.3	15.57	1.94	14.03	3.61	1.66	1.11	0	13.65	3.57	2.16	0	1.4	4.97	0.72	28.73	2.87	26.26	0	0	2.59	9.91	0	4.1	0	6.81	2.79	45.75	35.11	11.11
303	0	0	0	0	0	3.08	0	11.08	2.63	0.7	0	21.29	0	11.29	0	0	7.95	0	0	7.7	19.15	2.4	14.03	3.14	0	0	0.79	13.04	3.08	2.92	0	1.45	5.15	0.67	31.09	2.95	24.19	0	0	2.43	11	0	2.78	0	7.08	12.17	44.84	30.96	11.07
306	0	1.81	0	0	1.56	3.25	0	8.3	2.66	0.82	0	20.16	0	11.67	0	2.15	11.57	0	0	7.84	17.78	2.3	13.11	3.03	0	0	1.24	9.35	2.52	0	0	1.6	5.1	0.9	31.52	2.96	22.02	0	0.87	2.56	9.65	0	2.24	0	7.05	3.71	55.73	30.61	10.17
309	0	0	0	0	1.84	5.18	0	8.68	2.73	1.93	0	19.09	0	7.79	0	0.91	6.97	0	0.57	7.64	13.09	3.22	12.64	3.24	0	0	1.1	12.51	2.57	0	0	1.65	4.77	1	29.93	3	18.75	0	0.93	2.54	9.71	0	2.49	0	9.49	13.53	52.36	32.74	11.72
312	0	0	0	0	2.17	4.8	0	9.4	3.44	0	0	21.83	0	7.66	0	1.03	8.49	0	0	7.83	13.74	3.27	14.61	3.93	0	0	0.84	11.08	2.43	0	0	1.75	6.21	0.51	34.22	3.13	20.93	0	1.33	3.01	8.08	0	2.59	0	9.99	17.29	53.12	33.68	12.4
315	0	0	0	0	1.49	4.5	0	9.2	2.75	1.02	0	20.81	0	7.81	0	1.01	10.04	0	0	8.63	15.34	1.92	13.3	3.1	0	0	1.01	11.04	2.75	0	0	2.77	5.41	0.89	30.84	3.82	22.79	0	1.32	2.49	10.84	0	2.65	0	8.52	24.8	53.3	34.3	13.19
318	0	0	0	0	6.32	2	0.63	8.33	2.94	0.94	0	22.41	0	7.76	0.74	0	8.4	0	0	8.12	12.93	3.18	15.55	3.2	0	0	0.7	13.48	2.89	0	0	3.02	5.67	0	34.32	3.75	19.22	0.56	1.5	2.34	10.97	0	3.08	0	10.48	4.13	53.27	33.87	13.69
321	0	0	0	0	7.08	2.5	0.5	7.23	4.54	0	0	21.25	0	10.5	0	1.18	7.76	0	0	7.88	9.51	2.32	17.79	3.17	0	0	1.3	15.63	2.58	4.74	0	1.43	4.78	0.63	34.43	3.4	21.49	0	1.24	2.93	8.97	0	3.62	0	9.75	2.41	47.67	33.25	15.12
324	0	0	0	0	1.65	2.99	0.83	7.53	4.56	0.76	0	22.47	0	8.37	1.12	1.2	7.95	0	0	6.86	20.14	2.69	18.03	3	0	0	1.33	17.07	1.21	0	0	1.69	4.65	0.94	36.63	4.12	24.21	0.75	1.38	2.94	7.61	0	2.42	0	10.63	11.6	50.27	34.66	14.27
327	0	0	0	0	1.16	2.46	0	7.89	4.12	0	0	24.48	0	10.24	1.12	0.87	7.95	0	0	8.49	14.6	1.59	18.33	3.33	0	0	0.72	13.41	1.35	1.42	0	1.79	5.48	0.79	35.78	3.47	24.83	0	1.56	2.71	10.13	0	2.58	0	10.96	2.97	51.18	35.81	15
330	0	0	0	0	2.4	2.19	0	5.99	3.07	1.72	0	23.15	0	11.21	1.28	0.86	8.6	0	0	5.68	13.68	2.56	15.77	3.07	0	0	0	14.58	1.45	2.91	0	1.72	5.59	0.51	33.68	4.06	21.84	0	2.06	2.4	7.63	0	3.58	0	11.47	10.39	49.81	35.87	15.09
333	0	0	0	0	3.03	1.54	0	6.94	3.49	0	0	20.52	0	10.54	0	0.82	9.6	0	0	4.82	14.66	1.7	12.83	3.88	0	0	0	14.94	1.01	3.68	0	1.63	4.46	0.87	37.57	4.96	21.63	0	2.14	2.57	7.86	0	3.15	0	12.24	11.01	42.29	36.91	15.78
336	0	0.5	0	0	3.35	1.56	0	5.29	3.64	0	0	21.42	0	11.15	0	1.1	8.5	0	0	5.56	15.13	2.31	14.91	3.93	0	0	0	16.33	1.58	2.76	0	2.02	4.26	0.56	37.89	4.59	22.25	0	1.89	3.42	11.15	0	2.92	0	13.28	2.26	45.44	34.49	13.5
339	0	1.04	0	0	0.92	2.22	0.59	4.57	3.72	0	0	20.61	0	6.46	1.28	0.54	6.73	0	0	4.08	14.46	3.04	18.14	3.27	0	0	0	14.8	1.64	2.26	0	2.29	4.08	0.95	35.54	3.95	26.62	0	2.54	2.07	10.9	0	3.16	0	14.19	23.33	43.65	35.42	15.34
342	0	1.4	0	0	1.13	2.01	0	3.87	3.93	0	0	22.67	0	9.83	0.76	0.89	7.12	0	0.62	5.19	15.88	2.49	22.13	3.63	0	0	0.67	13.66	1.21	2.54	0	2.31	4.17	0.61	37.52	4.81	26.76	0	2.32	3.35	11.46	0	3.39	0	15.12	10.19	46.31	34.16	14.89
345	0	1.7	0	0	0.81	2	0	3.7	3.68	1	0	21.96	0	10.94	1.04	0.75	7.26	0	0	4.39	16.48	2.03	17.54	3.43	0	0	0.86	18.43	1.01	2.63	0	2.09	4.12	0.8	38.38	5.05	28.73	0	2.53	2.57	14.59	0	3.3	0	16.47	5.13	44.4	33.42	14.07
348	0	1.36	0	0	2.93	0.64	0	6.05	4.24	0.82	0	22.71	0	8.32	0.75	1.02	7.77	0	0.65	5.4	17.2	2.97	18.45	3.63	0	0	0	18.04	1.23	0	0	2.52	3.95	1.12	37.89	4.92	26.24	0	2.59	2.6	15.96	0	2.86	0	14.81	16.63	45.88	37.21	13.06
351	0	2.14	0	0	1.53	1.08	0	3.83	2.5	0	0	20.33	0	7.62	1.21	0.89	7.3	0	0	4.62	18.15	2.38	17.3	2.85	0	0	0	17.65	0	3.31	0	2.91	4.3	1.25	38.69	5.09	23.07	0	2.22	2.41	15.15	0	2.2	0	15.41	13.98	43.72	36.33	13.84
354	0	3.14	0	0	6.25	0.56	0	5.51	2.66	1.12	0	23.43	0	6.86	1.32	0.54	7.13	0	0	5.32	17.51	1.97	18.78	3.91	0	0	0	15.21	0	2.96	0	2.46	4.06	1.09	41.18	5.1	21.25	0	1.71	2.78	15.41	0	2.51	0	15.1	22.62	48.17	30.1	14
357	0	3.51	0	0	7.37	0	0.56	6.14	3.47	0	0	20.85	0	10.23	1.05	0	7.91	0	0	4.71	20.39	2.45	12.36	3.86	0	0	0	14.25	0	3.33	0	2.54	4.27	0.97	39.27	5.42	24.23	0	2.57	3.61	15.23	0	2.51	0	17.24	8.99	44.43	33.27	14.46
360	0	5.38	0	0	4.27	1.47	0	5.59	4.21	0	0	23.04	0	3.15	0.89	0.8	8.58	0	0	5.16	18.64	2.84	13.02	3.58	0.66	0	0.96	12.67	0	2.6	0	2.12	4.85	1.44	40.85	5.37	21.31	0	2.64	2.36	16.18	0	3.04	0	21.49	25.36	46.78	29.96	14.82
363	0	4.24	0	0	2.24	0.53	0.54	5.96	3.16	0	0	23.73	0	4.86	0.87	0.98	9.35	0	0	5.41	19.92	2.68	12.07	3.54	0	0	0.71	12.76	1.4	3.09	0	1.75	4.88	0.76	35.3	5.91	22.51	0.55	3.34	2.79	15.1	0	2.45	0	21.64	19.14	39.49	31.01	15.09
366	0	5.93	0	0	10.41	1.27	0	6.2	3.35	1.01	0	23.78	0	1.1	0	1.48	8.51	0	0	5.41	24.07	1.9	12.63	3.7	0	0	0.64	15.65	0	0	0	1.94	5.18	0.87	35.83	6.38	24.91	0	2.77	2.27	17.23	0	2.82	0	18.6	11.75	45.28	29.7	14.64
369	0	5	0	0	4.53	0	1.09	6.02	3.44	0	0	20.52	0	0	0.53	0.96	7.97	0	0	3.94	23.45	2.25	14.85	3.36	0	0.87	0	17.42	0	2.36	0	1.64	3.47	1.23	37.71	6.37	24.78	0	2.49	2.58	16.32	0	2.79	0	19.62	11.39	37.44	26.2	17.31
372	0	6.87	0	0	1.43	1.66	0	5.69	3.36	0.66	0	20.24	0	1.84	0.6	1.24	3.19	0	0	4.31	19.86	2.32	16.62	3.01	0.55	0	0.56	15.01	0	1.71	0	2.12	3.18	1.42	35.99	7.39	21.67	0.56	2.58	2.51	17.9	0	3.2	0	19.71	17.96	36.59	25.64	17.59
375	0	7.79	0	0	1.18	0.61	0	6.54	3.5	0.54	0	22.51	0	0	0	1.11	4.29	0	0	4.54	22.71	2.47	16.69	3.75	0	0	0.62	15.68	0	2.72	0	1.88	3.3	1.4	37.25	9.06	21.02	0	2.4	3.06	16.31	0	2.32	0	18.81	30.12	35.72	27.01	17.37
378	0	6.55	0	0	1.9	0.87	0	7.76	4.13	0	0	21.1	0	0	0	0.94	3.25	0	0	5.45	21.48	2.03	15.49	3.23	0	0	1.01	15.46	0.59	3.61	0	2.19	3.37	1.62	33.05	8.3	21.74	0	2.09	2.75	17.91	0	2.95	0	18.89	12.69	40.14	26.05	16.63
381	0	8.17	0	0	1.41	0	0	7.71	2.48	0	0	21.92	0	0	0	0.79	0.56	0	0	4.73	25.38	2.67	16.9	3.68	0	0	0.65	14.16	0	3.01	0	1.75	3.93	1.19	36.48	8.5	17.35	0.72	3.43	2.56	17.32	0	2.65	0	18.35	24.54	35.92	23.52	16.14
384	0	6.86	0	0	0	0.76	0	7.51	3.53	1.83	0	21.32	0	0	1.57	2.29	2.07	0	0	4.86	25.37	2.12	18.11	3.76	0	0	0	15.64	0	3.49	0	1.85	3.2	1.16	36.14	9.57	19.35	0	3.09	3.56	18.55	0	2.01	0	20.85	11.02	39.43	25.02	17.12
387	0	9.16	0	0	1.17	0	0.67	7.96	1.85	0.55	0	20.82	0	0.57	1.1	1.62	2.33	0	0	4.78	22.68	2.02	18.94	3.28	0	0	0.6	15.71	0	0	0	2.56	3.23	1.19	34.21	8.68	18.49	1.17	2.55	2.9	20.77	0	2.94	0	17.04	12.84	37.44	24.69	16.41
390	0	8.93	0	0	4.13	1.48	0	6.86	4.36	1.43	0	18.84	0	0.54	0.91	0.59	1.61	0	0	4.49	25.5	1.42	18.19	3.87	0	0	0	16	0	2.75	0	1.72	3.5	1.56	33.87	8.33	17.39	0	3.37	2.8	19.71	0	2.37	0	17.88	16.64	41.76	26.49	17.34
393	0	10.63	0	0	2.45	0	0	6.41	2.99	0.82	0	21.81	0	0.78	2.09	1.36	5.29	0	0	5.01	28.71	1.94	19.88	3.2	0	0	0	17.61	0	2.97	0	2.75	3.34	0	36	8.19	18.64	0	2.9	3.63	19.14	0	2.71	0	17.63	7.2	36.09	24.82	18.56
396	0	10.97	0	0	1.53	0	0	5.82	1.87	0	0.6	22.06	0	0	0.93	0.85	5	0	0	5.32	25.64	1.64	20.49	3.37	0	0	0.64	17.14	0	3.04	0	3.11	3.86	0	37.3	9.26	18.75	0	3.21	3.8	20.56	0	2.05	0	18.67	19.94	42.16	24.4	19.2
399	0	11.96	0	0	8.21	0	0	6.9	3.56	0.51	0	22.72	0	0	0.9	1.5	4.36	0	0	5.28	25.74	2.24	22.31	3.3	0	1	0	18.83	0	3.18	0	1.72	3	0	34.73	10.78	20.18	0	3.42	2.94	19.92	0	2.41	0	19.95	12.1	38.15	23.46	15.63
402	0	14.14	0	0	1.12	0	0	8.35	3.17	0	0	21.3	0	0	0	1.2	4.68	0	0	6.19	26.05	1.73	21.25	3.18	0	0.65	0	20.42	0	3.56	0	1.59	2.75	0	33.15	11.25	21.24	0	2.41	3.62	20.99	0	2.79	0	17.58	17.76	35.99	21.78	16.76
405	0	15.74	0	0	3.35	0.55	1.2	4.95	2.37	1.06	0	20.62	0	0	0	1.43	3.68	0	0	5.92	24.72	1.84	19.08	3.34	0	0	0	20.11	0	3.05	0	1.72	3.08	0	32.03	11.94	22.58	0	2.96	3.06	18.97	0	2.75	0	18.74	17.07	41.08	20.74	17.32
408	0	15.55	0	0	9	0	2	3.86	3.14	0	0	28.93	0	0.64	0	1.19	3.86	0	0	5.59	25.76	1.75	18.04	3.09	0	0	0	20.32	0	3.47	0	2.27	2.75	1.03	33.78	11.57	18.08	1.43	2.8	3.29	22.44	0	2.74	0	18	1.43	36.04	19.49	18.72
411	0	16.55	0	0	8.38	0	0.6	3.41	3.13	0	0	26.96	0	0	0	0.95	4.17	0	0	5.4	28.63	2.39	20.01	2.47	0	0	0	20.05	0	3.94	0	1.44	3.56	0.67	32.2	11.62	23.89	1.67	2.31	3.23	19.61	0	3.62	0	19.35	14.41	37.16	20.57	15.82
414	0	17.38	0	0	1.11	0	0	3.77	2.34	0	0	19.61	0	0.73	1.19	0.94	6.31	0	0	6.3	31.85	1.91	19.87	3.38	0	0	0.7	18.36	0	0	0	1.64	3.22	0.89	27.41	13.8	23.62	0	3.12	3.23	21.46	0	2.7	0	18.22	8.97	35.86	19.96	13.08
417	0	15.02	0	0	5.07	0	0.83	3.7	2.57	0.73	0	21.18	0	0	1.36	1.42	5.04	0	0	6.05	30.55	2.22	18.64	2.01	0	0	0	19.5	0	3.3	0	1.91	3.24	0.74	32.73	13.54	26.31	0	2.69	3.13	22.71	0	2.9	0	19.33	12.9	33.96	18.91	15.14
420	0	15.24	0	0	6.1	0	0	3.56	4.05	0	0	11.29	0	0	1.76	0.64	7.27	0	0	6.27	30.18	1.94	19.28	2.42	0	0	0	21.24	0	3.18	0	1.75	2.9	0	32.31	13.18	22.37	0.66	2.97	2.66	21.87	0	3.06	0	17.94	12.41	34.46	18.24	16.83
423	0	17.47	0	0	0	0	0	6.85	3.72	0	0	9.06	0	0.5	1.2	1.22	3.79	0	0	5.69	30.92	2.28	18.76	2.41	0	0	0.62	22.51	0.56	2.16	0	2.04	3.46	0.92	32.43	15.09	18.8	1.18	2.57	2.64	23.98	0.63	2.65	0	18.41	1.41	36.27	16.59	15.95
426	0	18.64	0	0	1.75	0	0	7.14	4.18	1.16	0.6	20.96	0	0	1.87	0.9	4.8	0	0.71	5.92	32	2.29	19.71	2.83	3.01	0.56	0	24.49	0	3.05	0	2.07	2.72	1.14	28.82	14.4	22.37	1.67	2.63	2.54	20.75	0	2.85	0	18.29	19.9	32.9	16.78	13.29
429	0	18.77	0	0	1.72	0	0	6.5	3.11	0	0	21.55	0	0	1.45	1.4	5.41	0	0.97	5.96	29.33	2.54	17.91	2.16	1.76	0.58	0	21.74	0	2.61	0	1.9	2.65	1.45	31.49	16.29	22.58	1.89	3.43	3.39	23.48	0	2.52	0	21.82	9.68	33.42	13.36	15.45
432	0	20.27	0	0	0.74	0.74	0	5.38	2.85	0	0	15.88	0	0	1.1	0.94	5.09	0	0	5.6	27.98	1.85	19.16	2.56	2.78	0.63	0	24.84	0	3.32	0	1.58	2.47	0.76	39.29	15.94	20.56	1.38	3.67	1.99	22.06	0	2.53	0	19.08	1.09	32.13	12.29	15.95
435	0	20.84	0	0	0	1.74	0	3.75	4.34	0.68	0	14.99	0	0	1.1	1.18	5.33	0	0	5.49	27.78	1.78	17.15	2.96	1.49	0	0.57	24.77	0.53	4.34	0	2.32	1.99	0.75	38.61	16.92	21.82	1.89	4.38	1.51	22.23	0	2.81	0	20.17	11.68	32.4	13.01	16.17
438	0	21.96	0	0	0.66	0	0	3.93	2.62	0	0	10.09	0	0	1.2	1.33	5.77	0	0.6	6.24	29.7	1.83	17.86	3.64	4.36	1.94	0	26.53	0	4.22	0	2	1.8	1.11	33.63	16.97	21.73	0	3.43	0	21.71	0	2.88	0	22.29	7.83	32.24	11.37	16.35
441	0	22.81	0	0	0.68	0	0	3.84	2.39	0	0	10.54	0	0	1.31	1.74	3.5	0.51	0	5.34	28.1	2.38	18.78	3.65	5.03	0.58	0	25.62	0	3.5	0	2.25	2.43	0.97	35.49	19.39	19.05	0.9	3.78	0	19.61	0	2.14	0	19.72	1.54	35.38	12.16	14.6
444	0	22.04	0	0	4.05	2.69	0	3.49	3.72	0	0	8.06	0	0.51	1.02	1.42	5.55	0	0	5.74	29.01	1.45	17.71	2.83	5.63	0	0	27.58	0	4.22	0	1.94	2.04	0.95	40.88	18.21	18.07	3.43	4.84	0	22.45	0	2.39	0	19.88	5.65	32.57	13	13.99
447	0	23.16	0	0	7.29	0	1.06	2.7	2.13	0	0.53	6.86	0	0	0.69	1.44	4.26	0	0.57	5.41	29.45	1.53	20.31	2.38	5.57	0	0	26.3	0	3.49	0	2.27	2.53	1.27	39.06	18.01	21.35	2.37	3.85	0	22.05	0	2.69	0	18.54	15.51	36.61	10.86	12.65
450	0	25.27	0	0	3.21	0	0.67	2.44	4.15	0	0	12.32	0	0	0.57	1.39	3.4	0	0	6.77	30.26	2.05	16.61	3.14	5.49	0	0	26.9	0	3.33	0	1.98	2.71	0.86	38.99	21.25	18.93	0.86	3.78	0	20.08	0	3	0	21.64	7.72	34.98	11.8	13.48
453	0	24.85	0	0	8.67	0	0.97	2.49	3.05	0	0	11.89	0	0	0	1.76	3.22	0	0	6.16	31.1	1.86	19.05	2.91	5.07	0.56	0	31.91	0	3.24	0	1.76	2.2	0.89	38.08	20.36	21.67	0.62	3.86	0	20.51	0	2.8	0	21.61	10.96	32.03	12.86	14.29
456	0	25.42	0	0	7.68	0	0	2.76	3.73	0	0	9.74	0	0	0	1.62	4.49	0	0	6.02	33.58	1.68	17.81	2.27	8.02	0	0	28.73	0	3.7	0	2.09	2.22	0.58	39.34	19.86	18.75	0.61	4.36	0	20.69	0	2.81	0	22.4	9.03	31.9	11.44	16.02
459	0	24.99	0	0	4.13	0	0	2.95	3.07	1.22	0	10.51	0	0	0	1.12	5.03	0	0	6.27	32.9	1.62	17.67	1.87	7.65	0.53	0	33.61	0	3.21	0	1.71	2.21	1.2	38.13	19.17	18.99	0	4.08	0	19.94	0	2.96	0	18.53	7.73	31.36	11.81	13.69
462	0	27.39	0	0	5.77	0.59	0	2.34	3.29	0	0	13.13	0	0	1.16	1.59	4.28	0	0	5.74	32.47	1.97	18.45	1.69	8.94	0	0	32.63	0	4.44	0	2.05	2.89	1.13	38.78	20.25	19.75	0	4.09	0	21.11	0	3.41	0	16.3	4.68	32.36	12.16	15.97
465	0	27.68	0	0	10.79	0	0	1.53	0	0	0	6.45	0	0	0	1.82	4.17	0	0	5.25	35.53	2.46	18.39	1.18	7.24	0.82	0	35.58	0	3.65	0	2	2.3	1.21	37.95	23.33	21.64	0	3.98	1.15	20.92	0	2.65	0	15.27	10.43	29.72	13.18	15.91
468	0	27.04	0	0	8.23	0.71	0	1.79	3.24	0	0.63	12.06	0	0.68	0	1.41	3.88	0.65	0	5.51	37	1.63	17.65	1.12	10.41	1.18	0.55	37.44	0	1.4	0	1.62	2.84	1.32	42.28	19.58	24.66	0	3.51	0	19.46	0	2.42	0	16.93	12.82	28.53	11.44	16.16
471	0	30.92	0	0	7.34	0	0	2.02	4.46	0	0	8.01	0	0.54	0	1.89	4.15	0	0	6.5	39.51	2.69	18.17	1.13	11.36	0.97	0	36.73	0	1.98	0	1.54	2.45	1.66	39.08	20.89	20.86	0	4.16	0	20.64	0	2.48	0	16.02	14.62	29.62	13.57	15.73
474	0	27.41	0	0	8.12	0.62	0	1.7	0	0	0	8.67	0	0	0	2.32	5.21	0	0	6.47	38.45	2.4	19.62	2.75	10.59	1.02	0	41.21	0	2.25	0	0.54	0.92	1.45	40.21	18.77	23.96	0.57	3.85	1.54	19.39	0	2.23	0	18.3	16.52	30.2	12.98	16.5
477	0	25.08	0	0	8.54	0	0	1.33	3.32	1.62	0	8.84	0	0.61	0	2.46	4.8	0.68	0	5.64	37.91	2.08	18.84	2.01	9.81	1.02	0	48.44	0	0.56	0	0	0.94	1.04	40.2	19.12	21.57	0	3.54	0	19.17	0	2.33	0	18.46	8.76	29.13	12.88	16.48
480	0	27.87	0	0	4.59	0.91	0	1.99	3.47	0	1.14	8.8	0	0	0	2.38	5.74	0	0	5.86	36.64	2.92	21.26	1.26	13.16	1.07	0	47.27	0.56	0.97	0	0.57	1.7	1.28	43.77	20.92	25.56	0.54	3.82	0	21.43	0	2.1	0	18.17	16.2	31.08	12.38	15.74
483	0	26.27	0	0	0.95	0.51	1.08	2.47	3.97	0	0.85	0	0	0	0	2.07	5.63	0	0	5.56	35.03	2.15	15.97	1.5	13.47	2.39	0	51.86	0	1.47	0	0.55	0.87	0.9	42.55	19.24	25.58	0	3.44	0	18.51	0	2.7	0	15.96	7.09	27.17	12.39	16.11
486	0	31.08	0	0	5.07	0.6	0	1.86	5	0	0	0.57	0	0.74	0	2.02	2.92	0	0.6	4.81	36.67	1.51	14.13	1.28	13.16	0.92	0	48.73	0	1.97	0	0	0.54	0.88	43.94	18.86	27.07	0	2.95	0	17.04	0	3.97	0	15.89	1.23	27.29	13.13	16.08
489	0	24.05	0	0	10.12	0	0	1.57	3.65	0.87	0	0	0	0.88	1.49	2.68	5.85	0	0	5.71	34.88	2.88	15.38	1.29	16.28	1.74	0.53	54.04	0	0.78	0	0.69	1.78	1.06	39.92	17.96	26.46	0	4.13	0	19.06	0	2.2	0	17.57	18.66	23.95	15.23	16.75
492	0	24.67	0	0	1.88	0	0	1.04	3.64	0	0	0	0	0	0.9	2.13	4.8	0	0	5.52	34.8	2.06	15.06	0	16.91	1.33	0	61.15	0	0	0	1.23	1.23	1.19	42.61	15.61	27.84	0	3.26	0	16.48	0	2.29	0	15.09	4.44	26.47	13.78	16.65
495	0	28.11	0	0	3.43	0.68	0	2.53	3.56	0	0.6	0.5	0	0.9	1.34	2.04	4.1	0	0	5.27	32.55	2.48	12.71	0.51	15.09	1.65	0	57.64	0	0	0	1.55	1.76	1.04	42.47	15.28	29.41	0	3.44	0	18.21	0	2.76	0	15.32	19.5	25.6	10.87	15.03
498	0	28.57	0	0	1.67	0	0	1.78	4.14	0	0	0	0	5.6	0	2.52	4.91	0	0	5.28	29.62	2.29	14.57	0	16.03	1.58	0	60.14	0	1.03	0	2.4	1.72	1.4	39.64	14.74	26.64	0	3.68	0	17.96	0	2.74	0	16.78	1.47	24.19	12.88	15.76
501	0	27.09	0	0	7.41	0	0	0	3.54	0	0	0	0	3.31	0	2.03	4.71	0	0	5.4	36.37	2.29	14.06	0.59	15.17	2.01	0	60.64	0	1.94	0	0.82	1.49	1.37	36.81	14.26	27.25	1.83	3.25	0	13.86	0	2.91	0	16.76	14.82	25.75	13.14	16.17
504	0	27.19	0	0	10.93	0	0	0	0	0	0	0.53	0	2.61	0	2.91	4.14	0.52	0	5.18	37.51	2.38	14.27	0.65	18.09	2.26	0	63.55	0	1.79	0	0.92	1.47	1.06	40.88	13.13	24.89	0	3.33	0	16.95	0	1.65	0	18.57	0	24.34	11.55	15.38
507	0	28.57	0	0.56	7.98	0	1.47	0	3.63	0	0	0	0	4.59	0	2.72	3.56	0	0	5.31	30.3	2.25	16.42	0.85	17.3	2.11	0	63.77	0	2.36	0	0.78	2.06	1.59	37.69	13.92	21.59	1.28	3.45	0	17.01	0.55	1.95	0	16.86	2.35	20.41	12.47	16.94
510	0	29.06	0	0	5.81	0	1.67	0	3.81	0	0	0	0	3.06	0	3.33	4.14	0	0	5.61	30.06	2.66	15	0.73	17.65	2.3	0	65.66	0	2.13	0	1.44	1.94	1.07	40.65	15.07	22.58	0	2.82	0	15.49	0	1.82	0	19.13	5.54	24.56	11.58	14.61
513	0	30.4	0	0	7.37	0	0	0	4.01	0	0.55	0	0	2.85	0	3.29	5.19	0	0	6.06	29.72	2.66	16.56	0.79	16.68	2.83	0	67.38	0	0	0	1.44	1.4	1.35	36.75	14.17	25.73	0	3.46	0	17.83	0	1.65	0	16.66	7.77	19.83	11.94	17.12
516	0	32.22	0	0	3.4	0	1.35	0	4.06	0.6	0	1.91	0	4.94	0	2.17	4.23	0	0	6.05	29.38	2.39	15.53	0.97	19.35	3.1	0	76.31	0	0	0	0.65	1.52	1.41	41.81	12.85	21.78	0	3.48	0	15.83	0	1.4	0	16.31	10.07	21.07	12.43	15.37
519	0	31.75	0	0	7.16	0	0	0	2.97	0	0.67	0.6	0	5.02	0	3.4	4.19	0	0	5.96	30.77	2.47	12.77	0.89	20.06	3.08	0	65.78	0	0	0	1.3	2.15	0.93	39.96	12.85	18.51	0	3.2	0	18.63	0	0.94	0	18.07	3.06	21.57	12.9	17.03
522	0	28.98	0	0	15.66	0	0.55	0	3.81	0	0	2.74	0	5.72	0	3	7.37	0	0	5.05	28.36	2.04	13.04	1.13	22.73	4.81	0	70.68	0	2.14	0	0.67	2.07	0.73	39.39	11.42	19.83	0	2.68	0	17.46	0	0.91	0	13.94	12.9	16.92	11.94	16.9
525	0	33.23	0	0	11.11	0	0.53	0	4.05	0	0.81	0	0	9.42	0	3.02	5.87	0	0	4.21	22.11	2.93	15.31	0.98	20.12	3.42	0	74.74	0	1.7	0	0.85	1.42	1	42.35	12.95	16.4	0	4.16	0	18.21	0	1.9	0	13.3	13.96	17.11	11.62	13.56
528	0	30.02	0	0	8.97	0.51	0	0.52	3.21	0	0.75	7.28	0	4.61	0	2.5	3.77	0	0.66	5.04	22.8	2.52	15.29	0.99	22.51	3.47	0	85.4	0	2.61	0	0.66	2.08	1.11	38.47	11.88	17.49	0	3.56	0	19.65	1.03	2.06	0	13.01	17.14	18.77	12.83	11.71
531	0	29.88	0	0	16.21	0	0	0	3.74	0	0	7.24	0	3.47	0.59	1.61	3.59	0	0.52	4.29	30.11	1.82	17.13	1.09	27.03	3.78	0	82.69	0	0	0	0	1.58	0.72	43.67	12.94	18.91	0	2.14	0	16.29	1.59	2	0	13.31	17.81	18.8	13.9	12.25
534	0	27.46	0	0	6.95	0	0	0.72	0	0	0	9.11	0	3.83	0	1.32	4.62	0	0.81	4.97	28.68	2.37	16.69	2.09	22.41	3.58	0	82.95	0	3.27	0	0	2.44	1.33	38.76	13.36	19.04	0	4.66	0	17.94	0.99	1.35	0	11.46	19.21	19.98	12.47	13.16
537	0	30.48	0	0	4.21	1.81	0	0	3.31	0.7	0.92	0	0	6.05	0	1.14	3.24	0	0	4.71	29.62	2.29	15.83	0.9	24.67	3.93	0	76.62	0	2.51	0	0.81	2.41	0.9	41.85	11.18	18.35	0	4.02	0	17.05	1.71	0.95	0	10.74	14.56	21.44	10.85	11.18
540	0	27.06	0	0	1.23	1.63	0	0	3.91	0	0	1.2	0	5.74	0	2.19	3.1	0	0.79	5.03	28.95	2.27	20.18	1.19	29.18	3.23	0	80.41	0	2.69	0	0.9	2.1	1.21	40.51	11.66	19.41	0	3.91	0	16.72	1.11	1.56	0	10.5	15.41	21.43	12.86	11.88
543	0	32.11	0	0	2.18	0.78	0	0	2.97	0	0.88	0.79	0	7.45	0	2.66	2.66	0	0	4.39	31.58	2.84	17.34	1.33	27.76	3.56	0	89.2	0	2.9	0	0	2.15	1.62	47	11.88	19.3	0	4.21	0	14.78	1.27	1.28	0	9.94	16.75	20.29	11.7	11.56
546	0	31.96	0	0	5.78	0	0	0	2.96	0.95	0	0	0	6.76	0	3.67	3.88	0	0.79	6.07	28.99	2.24	18.09	1.43	28.76	4.3	0	89.32	0	2.72	0	1.41	2.22	0.87	39.83	12.28	18.17	1.22	4.04	0	15.23	1.52	1.6	0	12.06	4.64	23.39	10.04	10.89
549	0	29.85	0	0	1.43	1.22	0	0	4.2	0	0	1.08	0	7.08	0	2.44	4.29	0	0	4.73	28.6	1.86	18.87	1.08	28.07	2.86	0	79.73	0	0	0	1.21	2.78	1.06	35.3	12.67	19.41	0	3.97	0	16.21	1.32	0.68	0	9.67	17.66	22.39	10.33	10.87
552	0	28.28	0	0	1.45	1.92	0	0.98	4.38	0	0	0	0	8.64	0	3.46	4.79	0	0	5.41	33.99	2.15	14.91	1.37	32.31	3.45	0	80.03	0	0	0	2.04	2.92	1.35	35.19	11.01	21	1.55	4.3	0	15.3	1.15	1.08	0	8.72	11.8	18.69	11.58	10.58
555	0	36.43	0	0	2	0.55	0	0.67	3.98	0	0	1.52	0	4.21	0	3.07	2.55	0	0	4.83	36.76	2.11	17.2	1.73	34.07	3.44	0	85.73	0	0	0	0	2.41	1.35	32.69	12.07	17.76	0	3.84	0	14.52	1.01	0.71	0	8.36	13.91	18.69	11.22	11.42
558	0	37.12	0	0	3.33	0.55	0	0.63	4.19	0	0	1.29	0	7.5	0	2.26	1.77	0	0	5.41	36.88	1.91	17.39	1.82	35.7	3.77	1.2	82.69	0	0	0	1.5	2.46	0.86	31.33	11.22	21.82	0.62	3.32	0	15.51	1.76	1.49	0	8.27	17.63	20.21	9.86	12.86
561	0	38.08	0	0	0.81	0	0	0	3.92	0	0	1.9	0	10.06	0	3.09	3.32	0	0	4.81	36.12	2.05	18.26	1.66	38.68	4.57	1.39	71.41	0	3.9	0	1.11	2.77	0.92	30.31	12.2	17.78	0	3.72	0	14.91	1.06	1.18	0	8.54	16.64	18.44	10.52	10.3
564	0	30.55	0	0	0.88	0	0	0	3.49	0	0	0.7	0	7.4	0	2.6	2.54	0	0	5.33	38.62	1.98	18.15	1.62	39.12	4.46	1.29	83.16	0	5.08	0	1.81	2.27	1.69	30.43	11.13	23.79	0	3.71	0	15.37	1.42	1.11	0	8.8	2.49	16.74	10.39	7.45
567	0	30.32	0	0	0.98	0	0	0	1.33	0	0	0.58	0	8.17	0	1.6	2.5	0	0	6.29	38.58	2.73	16.48	2.06	39.96	4.39	1.84	79.62	0	2.69	0	1.68	3.22	1.08	32.64	10.48	20.91	0	3.31	0	13.3	2.03	0.98	0	8.55	15.24	20.55	10.82	9.57
570	0	27.41	0	0	0.83	0	0	0	4.12	0	0	0.55	0	10.26	0	1.81	2.92	0	0	6.04	40.61	2.27	16.88	1.16	41.07	4.59	1.87	89.62	0	3.44	0	2.61	4.13	0.97	28.92	10.02	23.53	0	3.87	0	13.63	1.25	0.96	0	9.41	4.52	18.11	9.83	8.88
573	0	33.21	0	0	0	0.65	0.69	0	2.49	0.99	0	0	0	10.17	0	1.76	2.57	0	0	6.23	37.84	1.74	13.48	1.81	41.35	4.42	2.43	79.46	0	3.61	0	2.23	3.88	1.23	26.7	10.97	22.55	0	3.58	0	13.01	1.64	1.52	0	9.73	8.91	19.74	12.03	9.58
576	0	34.53	0	0	1.34	0	1.58	0	4.16	1.29	0.63	0	0	13.53	0	2.16	3.3	0	0	5.68	37.07	2.54	13.86	2.42	47.71	4.43	3.04	108.09	0	2.62	0	2.7	3.69	1.91	27.55	6.52	19.53	0	1.95	0.56	12.92	1.51	0.9	0	9.63	10.91	19.75	10.3	9.21
579	0	34.46	0	0	1.47	0	1.83	0	3.45	0.81	0	0	0	9.46	0	2.06	5.18	0	0	5.55	41.09	2.12	14.55	1.81	47.02	3.96	2.29	85.47	0	4.17	0	2.32	3.61	1.58	25.05	8.22	19.81	0	2.23	0	15.52	1.51	1.01	0	7.31	12.49	18.29	10.49	9.21
582	0	34.17	0	0	2.23	0	3.4	0	4.22	1.18	0	3.99	0	6.15	0	1.63	5.84	1.88	0	5.75	35.21	2.51	10.58	1.85	51.48	5.34	3.19	78.88	0	4.25	0	2.5	2.07	1.78	22.13	6.94	18.96	0	0	0	15.06	3.1	1.07	0	7.98	16.4	21.73	9.53	10.16
585	0	35.59	0	0	1.88	0	0	0	4.77	2.83	0	0	0	8.96	0	1.95	4.51	2.25	0	6.3	41.85	2.41	13.4	2.26	50.56	3.89	2.99	75.73	0	4.4	0	2.49	2.58	1.44	18.88	7.27	18.83	0	1.04	0	15.73	2.66	0.79	0	6.49	13.79	20.54	9.34	8.86
588	0	38.46	0	0	0	0.84	0	0	0.87	0	0.52	0	0	11.71	0	1.71	4.76	2.05	0	5.62	36.1	2.98	10.77	1.88	48.16	4.29	3.61	81.06	0	5.32	0	2.28	1.76	1.48	17.71	6.91	18.83	0	0	0	15.99	2.24	1.65	0	7.33	18.61	17.53	9.85	8.69
591	0	47.07	0	0	1.87	1.43	0	0	4.24	0	0	1.5	0	10.31	0.98	2.2	2.34	2.18	0	6.02	35.17	2.52	10.72	2.3	50.77	3.71	4.01	79.9	0	4.44	0	3.29	2.36	1.47	17.41	5.81	20.72	1.45	0	0	14.16	2.98	1.29	0	10.1	23.15	15.67	11.36	9.3
594	0	32.96	0	0	1.87	0.89	0	0	3.8	0	0	0	0	15.3	0.98	2.64	4.35	1.76	0	6.29	26.73	2.83	10.51	2.38	54.74	2.81	5.26	82.82	0	5.27	0	2.84	2.23	1.61	18.39	4.81	18.34	0	0	0	17.31	1.62	1.52	0	8.79	13	16.51	9.62	8.11
597	0	40.2	0	0	0.88	1.74	0	0	4.23	1.47	0	2.42	0	9.53	0.79	3.25	2.98	2.26	0	6.33	30.71	2.14	10.45	2.4	50.56	4.61	5.01	82.6	0	5.3	0	3.05	2.44	1.11	15.54	5.3	15.65	0	0	0	14.09	1.86	1.19	0	8.98	23.53	17.15	10.47	8.55
600	0	42.59	0	0	0.83	1.29	1.62	0	3.9	0	0	0.91	0	13.75	0.7	2.51	3.18	0.97	0	6.67	22.37	2.62	10.42	2.53	55.88	4.54	4.03	76.21	0	6.01	0	3.48	2.79	1.46	17.08	3.68	15.46	0	0.6	0	14.15	1.44	1.37	0	8.6	14.88	16.78	10.39	6.43
603	0	33.69	0	0	2.44	1.96	0	0	3.58	1.59	0	1.24	0	11.33	0.92	2.77	3.05	0.51	0	6.9	27.07	2.74	11.6	2.66	54.14	4.23	5.79	74.42	0	5.03	0	3.69	2.28	0.99	15.07	3.38	17.31	0	0.51	0	15.18	1.24	1.19	0	8.51	12.24	15.72	10.49	7.1
606	0	39.75	0	0	2.34	3.94	0	0.57	4.02	0.72	0	1.14	0	11.56	1.54	2.5	1.88	0.74	0	6.6	27.6	2.84	10.29	2.17	51.37	4.72	4.52	78.57	0	5.34	0	3.56	1.63	1.24	16.74	2.71	15.15	0	0.53	0	16.23	4.49	0.88	0	10.86	3.17	19.65	10.67	6.59
609	0	40.48	0	0	0.92	2.97	0	0	3.94	0	0	0.8	0	11.54	0.81	2.9	1.5	0.93	0	5.68	21.09	1.97	9.93	2.66	56.69	5.09	4.96	73.69	0	5.14	0	3.34	2.48	1.03	15.86	2.13	14.2	0	0	0	12.44	2.89	1.27	0	5.83	2.71	18.1	8.15	6.87
612	0	44.68	0	0.75	1.91	1.66	1.62	0	3.72	0	0	1.43	0	11.58	0.78	3.03	0	1.19	0	5.99	22.69	2.07	11.89	2.57	61.14	3.89	6.43	79.42	0	4.67	0	4.31	2.35	0.98	15.65	2.91	16.05	0	0	0	12.26	3.98	1.57	0	5.6	5.46	16.14	8.51	7.94
615	0	38.22	0	0.6	1.33	2.4	0	0	3.43	0.59	0	0.5	0	9.6	0.63	1.54	0.91	0.93	0	6.46	18.84	2.38	13.45	3.69	63.3	4.49	6.62	69.98	0	6.19	0	3.21	3.1	0.91	18.4	2.41	14.6	0	0	0	12.33	2.36	1.16	0	5.56	1.91	16.02	8.69	7.48
618	0	39.13	0	0	1.44	1.54	0	0.62	0.69	0.78	0	0.95	0	10.91	0	1.35	0	0	0	7.09	27.6	2.85	13.4	3.96	60.07	4.05	7.16	64.87	0	4.6	0	2.47	2.55	0.78	15.3	1.74	18.22	0	0	0	13.93	2.6	1.11	0	5.48	1.81	14.95	7.59	6.17
621	0	40.86	0	0	9.1	2.52	0	0.81	4.33	0.8	1.03	2.12	0	14.3	0	2.25	0.62	0.97	0	6.94	22.8	2.22	9.78	4.2	53.58	3.89	6	89.92	0	5.17	0	2.99	1.77	0.83	12.56	2.28	16.64	0	0	0	13.95	2.29	0.71	0	6.16	0.99	17.32	7.71	5.94
624	0	45.95	0	0	9.46	1.77	0	0.5	4.25	0.72	0	2.76	0	14.37	0	2.28	0	0.61	0	6.63	22.21	2.21	8.12	5.12	60	2.96	7.83	65.88	0	5.55	0	2.51	3.27	0.97	17.38	2.52	21.49	0	0.81	0	15.38	1.62	0.71	0	5.06	8.47	16.24	9.26	5.48
627	0	43.97	0	0	0.73	1.44	0	0.77	3.02	3.76	0	0.67	0	17.75	0	1.95	0.73	0	0.53	7.03	22.54	2.41	7.16	4.89	51.92	2.72	6.73	58.41	0	5.85	0	3.67	2.08	1.34	15.76	2.27	15.75	0	0.51	0	15.01	2.84	1.1	0	5.55	3.47	19.52	9.75	7.07
630	0	50.81	0	0	14.57	2.47	0	0.6	4.65	1.25	0	2.26	0	12.13	0	2.66	0	0	0.77	6.14	19.88	2.33	7.67	5.29	52.48	3.26	5.78	61.03	0	5.29	0	3.94	2.41	1.44	13.59	2.4	18.66	0	0	0	15.79	3.21	1.57	0	5.57	5.41	18.34	8.48	6.43
633	0	49.3	0.52	0	18.93	2.22	0	1.14	3.5	0	0	0.83	0	17.52	0	1.96	1.36	0	0.62	7.23	21.3	1.96	6.32	5.75	50.15	2.9	8.56	62.47	0	6.03	0	3.9	2.33	1.7	14.12	1.89	17.39	0	0.74	0	14.91	3.05	1.03	0	4.37	1.54	18.13	8.65	5.8
636	0	46.34	0.76	0	20.42	2.44	0	1.89	4.93	1.09	0	2.68	0	17.65	0	2.62	0.58	0	1.08	7.36	21.8	2.59	7.32	6.27	52.8	2.28	7.12	54.28	0	6.16	0.73	3.23	2.3	1.65	14.03	2.36	15.7	0	0.78	0	15.21	3.32	0.97	0	4.37	6.49	14.93	9.23	6.55
639	0	52.98	0.96	0	20.63	2.16	0	2.11	0.64	0	0.71	0.79	0	14.04	0	2.46	0	0.94	1.11	7.28	18.34	2.46	8.2	6.88	54.33	2.5	8.23	53.19	0	8.08	0	2.95	2.31	1.57	13.4	1.87	17.05	0	1.16	0	14.29	3.47	1.38	0	3.9	2.1	16.68	7.19	5.41
642	0	50.41	0	0	21.24	1.93	0	1.62	3.59	0	0	0	0	17.05	0	3.59	0.84	0.56	1.17	6.74	21.17	2.25	7.42	7.07	54.71	2.26	6.01	59.51	0	5.9	0	3.53	2.48	1.2	15.67	2.58	16.31	0	0.89	0	14.75	4.6	1.1	0	3.06	2.33	13.47	7.3	4.14
645	0	51.66	0	0	31.85	2.69	0	2.2	0.65	2.43	0	0.62	0	18	0	2.25	0	0.72	0.97	7.99	20.58	2.48	6.76	7.02	55.75	2.42	6.51	56.58	0	4.38	0.74	2.67	2.22	1.37	17.22	2.42	15.49	0	1.52	0	12.72	3.79	0	0	2.99	9.03	12.22	7.7	4.84
648	0	50.47	0	0	32.3	3	0	2.19	5.22	0	0	0.5	0	14.38	0	2.95	0	1.08	1.63	8.09	21.35	1.9	11.1	7.01	53.12	3.14	8.21	55.86	0	4.54	0.8	3.01	2.43	0.8	16.71	2.32	15.52	0	0.83	0	13.82	2.76	1.12	0	3.54	1.12	15.47	7.61	6.05
651	0	49.17	0	0	38.19	2.04	0.65	1.16	0	0	0	0	0	15.23	0	2.91	0	0	1.86	7.38	18.73	1.31	10.33	8.54	53.73	3.12	7.44	49.22	0	5.16	0	2.7	2	0.92	16.36	2.84	21	0	0.88	0	13.78	3.71	1.4	0	3.44	1.9	16.09	6.49	4.17
654	0	56.9	0	0	38.29	2.39	0	1.44	0	2.72	0	0	0	17.73	0	2.98	1.07	0.99	2.06	8.33	20.51	2.81	8.99	8.63	55.23	3.34	6.88	51.28	0	5.54	0	3.15	2.24	1.89	14.68	2.34	15.91	0	0.94	0	14.91	2.76	0.87	0	5.93	2.66	13.57	7.27	5.1
657	0	49.12	0	0	33.2	2.92	0	1.23	4.44	0	0	1.63	0	15.04	0	2.61	0	0	2.55	7.36	18.57	2.6	9.35	9.63	54.98	2.91	8.4	46.01	0	4.21	0	3.03	2.19	1.72	14.89	2.2	16.98	0.66	1.3	0	13.13	2.16	0.9	0	3.82	4.54	13.96	6.34	7.97
660	0	50.48	0	0	26.9	2.94	0	1.52	3.36	0.68	0	2.15	0	15.48	0	4.03	0.53	1.08	2.4	7.77	19.12	2.19	8.95	9.99	48.96	2.99	7.91	48.34	0	4.5	0	3.02	2.46	1.63	15.4	2.2	15.42	0	0	0	13.97	3.85	0.86	0	3.1	2.64	15.03	7.08	5.54
663	0	49.47	0	0	38.52	3.14	0	1.58	4.36	0	0	0.97	0	17.63	0	2.46	0	0.5	2.31	7.35	16.79	2	9.5	9.87	51.45	2.59	6.26	51.2	0	5.42	0.68	2.16	2.21	2.12	15.16	2.95	16.19	0	0.78	0	12.98	3.96	0.94	0	2.22	3.69	13.87	7.3	5.93
666	0	53.36	0	0	46.76	2.79	0	3.32	3.79	2.27	0	1.29	0	20.76	0	4.04	0.72	0.72	3.72	6.83	21.27	1.94	8.75	10.79	58.48	2.84	5.99	50.6	0	5.68	0.61	2.9	2.46	1.71	16.68	2.53	15.29	0	0.72	0	12.8	3.04	0.86	0	2.27	0.8	11.9	6.74	5.82
669	0.52	52.74	0.65	0	38.85	2.23	0	2.57	3.81	0	0	0	0	18.89	0	4.08	0	1.07	3.2	8.94	20.06	2.5	9.18	11.72	52.04	3.57	7.28	46.86	0	5.57	0.77	2.45	2.29	1.9	18.92	2.23	14.73	0	0.81	0	15	3.08	0.99	0	1.98	2.36	11.78	7.34	6.08
672	0	52.52	0	0	34.98	2.4	0	3.08	3.49	1.27	0	3.59	0	11.46	0	3.18	0	1.52	3.31	7.75	17.78	2.16	8.74	13.1	51.59	2.34	7.07	42.05	0	3.51	0.86	2.75	2.16	1.21	16.81	2.63	17.84	0	0.85	0	15.14	3.04	0	0	3.6	7.18	12.23	5.92	6.28
675	0.54	52.76	0.77	0	39.7	3.55	0	3.83	2.78	0	0	3.49	0	13.78	0	3.86	0	1.02	3.94	8.72	15.86	1.63	9.94	13.18	53.7	2.89	8.09	40.69	0	2.9	1.24	3.09	1.51	1.68	17.94	2.42	17.12	0	0	0	12.26	2.49	0.81	0	2.16	2.21	11.31	5.73	6.06
678	0	52.6	1.33	0	34.16	3	0	4.11	4.29	0	0	2.01	0	14.21	0	4.21	0.58	1.07	3.45	8.49	17.37	3.01	9.72	13.41	55.31	2.61	7.39	43.04	0	4.19	1.21	3.16	2.42	1.42	16.77	2.79	16.08	0.74	0	0	15.29	2.8	0.71	0	2.49	1.91	9.86	5.71	6.88
681	0	53.91	1.07	0	49.42	3.95	0	3.39	5	1.86	0	2.31	0	11.31	0	4.31	0	1.5	3.85	8.89	19.8	2.54	8.2	14.05	55.09	3.14	8.47	42.84	0	3.7	1.38	2.9	2.26	1.78	15.12	1.73	14.25	0	0	0	13.84	3.56	0.83	0	2.91	3.76	9.75	5.39	6.23
684	0	50.08	1.62	0	49.91	3.19	0	2.81	3.43	0	0	0.88	0	14.09	0	4.01	0	1.93	4.51	8.39	22.88	2.64	4.23	14.94	52	3.96	10.21	41.9	0	4.15	1.85	3.01	2.12	0.79	16.01	0.87	13.61	0	0.99	0.58	15.91	3.5	0	0	3.45	1.73	10.44	6.5	6.89
687	0	55.62	1.59	0.61	39.55	2.88	0	1.8	4.5	0.6	0	0	0	15.85	0	4.38	0.55	1.75	4.27	8.82	21.27	3.24	4	16.38	53.7	3.22	7.42	45.72	0	5.05	1.9	3.49	2.54	1.76	16.27	0.83	15.1	0	1.18	0	14.42	4.51	0	0	2.59	2.11	12.43	6.38	7.62
690	0	51.96	1.8	0	38.97	3.65	0.53	2.54	0	1.18	0	1.77	0	15.13	0	4.26	0.69	0.99	4.7	8.04	16.63	2.64	4.43	13.29	57.41	2.6	9.45	40.61	0	4.42	2.26	3.44	2.57	1.04	17.27	0.72	14.82	1.39	1.26	0	16.17	4.23	0	0	3.04	1.18	10.05	6.86	5.92
693	0	48.92	2.08	0	47.25	2.65	0	4.37	4.05	0	0	2.81	0	13.82	0	3.56	0.67	1.76	4.83	8.29	17.39	1.83	3.35	14.85	56.34	2.4	9.27	39.32	0	4.73	2.36	3.41	2.41	1.64	16.38	0	14.21	0	1.1	0	14.47	2.83	0.62	0	2.88	1.25	9.16	6.44	7.08
696	0	48.12	2.21	0	48.34	2.08	0	2.47	4.21	0	0	1.08	0	14.14	0	4.57	0	1.67	6.38	9.01	17.5	1.76	4.02	14.39	55.99	2.66	10.65	39.64	0	4.79	2.83	3.57	3.24	1.75	18.49	1.28	15.63	0	0.57	0	17.15	4.21	0	0	3.23	2.3	11.05	6.34	5.86
699	0	48.36	2.81	0	46.1	0	0	2.13	4.09	0	0	4.54	0	14.79	0	5.01	0	1.56	7	7.94	19.13	2.52	3.13	15.31	54.57	3.08	10.51	37.91	0	4.83	2.4	3.77	2.25	2.1	17.74	1.05	12.24	0	1.31	0	12.91	5.09	0	0	3.61	4.89	11.83	6.55	6.64
702	0	40.16	2.75	0.55	50.17	5.29	0	3.27	4.78	0	0.66	0	0	12.62	0	4.29	0.65	1.42	6.99	8.12	17.87	2.73	3.22	15.62	53.55	2.88	10.24	37.82	0	4.91	3.17	3.4	2.15	2.17	19.03	0	13.4	0.56	1.11	0	14.94	3.94	0	0	2.85	1.45	9.65	6.48	5.92
705	0	44.68	3.07	0	45.61	3.78	0	2.06	3.92	0	0	1.33	0	16.27	0	4.8	1.36	1.72	7.35	8.37	16.26	2.42	5.21	15.26	47.52	2.61	14.4	29.1	0	4.74	4.03	3.72	2.23	1.18	18.75	0.86	12.32	0	0.81	0	15.8	4.5	0	0	3.94	6.61	8.78	5.59	2.97
708	0	45.58	3.52	0	53.29	3.45	0	1.8	5.15	0	0	0	0	8.17	0	5.71	0	1.39	8.15	8.48	18.27	2.56	7.1	15.5	48.21	1.85	12.08	29.92	0.57	4.66	3.83	3.5	2.16	1.55	18.91	1.24	14.22	0	1.02	0	15.83	3.84	0	0	3.8	2.64	10.16	4.6	3.7
711	0	45.51	3.78	0	61.02	4.16	0	1.63	4.15	0.9	0	0	0	12.44	0	5.41	0	1.57	9.83	7.44	18.58	2.62	2.94	14.05	42.55	3.48	11.45	32.65	0	3.16	4.03	4.45	2.68	1.75	22.5	1.23	13.4	0	1.12	0	13.92	4.79	0	0	3.14	1.7	9.84	5.3	4.11
714	0.56	45	3.08	0	57.31	3.23	0	2.01	3.22	0	0	1.41	0	9.77	0	4.48	0.76	1.66	9.35	6.83	16.02	1.74	5.52	14.21	43.52	2.87	13.42	31.01	0	5.56	4.36	4.47	2.16	1.96	22.72	1.11	12.98	0	0	0	10.36	3.62	0	0	4.14	1.68	11.03	4.99	4.65
717	0	40.28	2.86	0	57.16	4.55	0	2.23	0.86	0	0	0.63	0	9.45	0.87	4.37	0	1.69	10.09	7.8	16.47	2.07	3.97	17.43	43.77	2.84	14.01	27.24	0	4.31	4.85	4.3	2.23	1.6	23.48	0.56	14.33	0	1.1	0	12.04	3.54	0	0	4.4	4.32	11.2	5.82	4.95
720	0	40.83	3.68	0	69.56	4.01	0	1.45	4.57	1.08	0	1.45	0	10.78	0.5	4.18	0	2.32	9.63	7.66	19.3	2.1	3.36	16.04	44.96	2.07	15.13	26.43	0	6.31	5.87	3.78	2.55	0.8	19.64	1.12	13.87	0	1.56	0	12.39	3.72	0	0	4.43	4.18	9.33	6.58	4.65
723	0	40.73	3.55	0	65.25	4.06	0	2.55	3.58	1.1	0	0.89	0	8.91	1.63	5.1	0	2.09	10.72	7.7	18.92	1.88	2.82	16.62	41.7	1.92	17.3	29.26	0	4.97	5.74	3.6	2.98	0	22.64	1.25	13.22	0	0	0	9.86	4.28	0	0	3.33	2.02	9.47	5.92	4.89
726	0	36.84	3.21	0	68.85	5.05	0	2.55	4.59	0.7	0	0.56	0	8.4	0	5.88	0	1.96	10.31	7.95	17.72	2.11	4.26	15.27	42.83	2.83	15.47	23.18	0	5.93	5.36	4.4	2.41	0.64	21.49	1.26	11.44	0.69	0	0	12.13	4.7	0	0	3.69	11.83	9.7	5.75	6.13
729	0	38.39	3.82	0	56.59	5.04	0	2.81	3.35	1.54	0	0.93	0	8.53	0	4.51	0	1.55	11.14	7.92	18.71	2.01	4.11	14.59	41.81	1.77	16.77	20.09	0	5.46	5.81	4.3	2.05	0	24.71	0.86	10.71	0	0	0	10.56	4.53	0	0	4.39	0.81	11	6.18	4.46
732	0	36.22	3.21	0	60.77	5.56	0	2.32	5.14	0	0	1.23	0	10.13	0	5.34	0	1.76	10.28	6.7	16.71	1.71	4.43	12.83	44.51	2.89	15.54	24.81	0	5.63	6.33	3.84	2.51	0.86	22.51	1.24	10.96	0	0	0	11.17	4.07	0	0	5.3	3.8	11.4	5.08	4.77
735	0	30.71	2.7	0	65.32	4.65	0	2.37	3.32	1.17	0	0.78	0	10.87	0	4.23	0	1.93	11.7	8.6	18.65	1.88	2.7	14.29	40.46	3.49	14.08	20.94	0	5.3	6.48	4.17	2.64	0.56	19.78	0.65	10.74	0	0	0	11.91	4.02	0	0	4.35	9.94	11.19	3.98	5.02
738	0	34.95	2.31	0	76.32	5.41	0	2.78	3.44	3.31	0	1.97	0	8.97	0	5.22	0.56	1.42	11.7	7.87	17.25	1.45	3.44	14.76	40.01	2.91	15.7	22.42	0	6.59	6.07	4	2.24	0	20.97	0.51	11.34	0	0	0	11.4	4.44	0	0	3.43	5.26	10.72	4.24	5.3
741	0	31.65	3.24	0	67.71	4.61	0	3.15	1.01	2.71	0	3.79	0.55	7.62	0	5.33	0	1.44	13.44	8.37	18.63	2.08	6.05	12.79	39.09	2.39	17.08	20.44	0	6.85	6.6	3.51	2.62	0	22.91	1.18	11.06	0	0	0	11.11	3.72	0	0	4.16	3.59	13.25	4.8	4.46
744	0	33.01	3.1	0	69	4.45	0.85	3.27	3.25	4.43	0	1.97	0	4.13	0	5.23	0	1.34	12.55	8.97	17.52	1.78	6.44	14.93	34.71	1.65	17.91	18.87	0	7.44	6.27	4.1	2.49	0	23.69	0.8	10.58	0	0	0	11.4	4.36	0	0	2.13	15.02	10.99	5.28	6.03
747	0	32.74	3.47	0	76.22	5.18	0	2.62	1.02	4.55	0	0.87	0	3.19	0	4.88	0	1.5	14.04	7.45	21.65	2.19	3.85	14.17	35.75	2.54	17.11	21.72	0	7.76	6.49	3.96	2.91	0	26.65	0	12.16	0	0	0	11.69	4.98	0	0	2.41	11.47	14.09	4.51	6.29
750	0	32.8	2.18	0	69.6	5.96	0	3.28	0.75	5.19	0	1.81	0	1.28	0	6.15	0	1.27	12.28	7.37	19.67	2.58	2.17	14.04	32.27	2.32	16.21	20.54	0	7.2	7.48	3.96	2.81	0	24.72	1.55	11.83	0	0	0	11.85	4.72	0	0	2.71	1.45	13.55	5.93	5.09
753	0	34.59	3.4	0	80.78	4.8	0	3.61	4.75	4.4	0	0.76	0	3.24	0	4.18	0	2.05	14.64	7.31	20.16	1.56	2.57	14.25	33.09	2.87	17.06	22.24	0	6.67	7.88	3.64	2.81	0	26.25	0.52	9.21	0	0	0	16.13	4.9	0	0	2.45	2.57	13.02	7.21	5.77
756	0	29.83	2.85	0	76	5.11	0.79	2.82	3.49	4.91	0	1.69	0	1.85	0	6.93	0	1.63	13.8	8.15	22.09	2.52	2.68	14.81	34.47	2.33	19.4	17.02	0	8.23	8.69	4.14	2.38	0	28.84	1.22	11.8	0.94	0	0	13.38	4.15	0	0	2.69	3.25	15.16	7.24	6.24
759	0	33.65	4.03	0	88.69	6.67	0.72	3.75	4.54	4.91	0	1.54	0	2.07	0	5.7	0.52	2.78	14.16	8.95	19.92	1.36	1.53	15.94	33.38	2.57	17.68	14.72	0	7.91	9.11	3.57	2.61	0.97	26.81	0.93	10.25	0	0	0	13.44	4.65	0	0	2.29	1.37	13.41	6.38	6.42
762	0	34.4	3.18	0	77.78	6.11	1.19	2.85	3.93	5.49	0	0.69	0	1.55	0	6.63	0.81	2.53	13.87	8.23	17.87	2.57	3.04	15.42	33.83	2.42	16.4	14.25	0	6.55	9.72	4.09	2.71	1.02	28.26	0.89	12.24	0	0	0	12.28	5	0	0	2.78	2.87	12.51	5.93	6.3
765	0	36.55	2.89	0	74.83	4.44	0	3.97	3.93	5.53	0	2.53	0	0.65	0	5.78	0	2.05	15.19	9.39	17.36	1.18	1.83	16.47	33.83	2.55	22.23	13.51	0	7.04	10.23	4.42	2.38	1.4	28.94	0	13.21	0.51	0	0	11.52	3.99	0	0	3.29	2.89	12.08	6.53	6.47
768	0	34.17	3.01	0	64.63	6.11	0	3.1	3.6	5.81	0	1.23	0	0.69	0	5.51	0.6	2.22	13.31	8.64	17.34	2.18	4.12	16.17	29.69	1.36	20.44	13.59	0	6.91	10.86	4.13	0	1.56	31.52	0	9.51	0	0	0	15.09	3.76	0	0	3.2	2.62	13.3	6.33	6.01
771	0	32.14	3.82	0	72.26	4.66	1.48	3.72	3.15	6.62	0	1.42	0	1.46	0	6.5	0	2.95	14.76	7.58	20.36	2.69	4.71	17.63	30.35	1.1	19.56	12.2	0	7.26	10.99	4.18	0.77	0.96	32.21	0.9	8.28	0	0	0	16.09	3.18	0	0	3.16	8.64	13.87	6.81	6.39
774	0	23.76	3.2	0.59	73.57	4.56	0.74	3.52	0.52	5.3	0	0	0	0	0	5.77	0	2.47	12.66	6.56	19.73	1.84	3.94	15.6	31.12	1.31	21.91	13.07	0	7	11.38	3.69	0.61	0.69	32.93	0	9.8	0	0	0	16.84	4.95	0	0	4.23	5.88	14.31	8.08	7.5
777	0	23.78	2.62	0	67.39	5	0.61	2.72	4.57	5.42	0	0	0	0.64	0	5.37	0	2.1	14.96	7.21	17.05	2.12	3.94	18.36	34	0.99	25.78	9.71	0	5.69	12	3.55	1.05	1.37	34.35	1.45	9.28	0	0	0	14.95	4.45	0	0	3.79	5.61	14.17	7.89	7.37
780	0	27.51	3.37	0.82	64.46	6.19	0.68	2.82	4.89	8.46	0	0.77	0	1.51	0	5.55	0.86	2.64	14.96	8.89	19.15	1.62	0	16.75	27.54	0.74	22.3	9.13	0	6.77	11.95	4.09	1.42	0	32.27	1.38	11.35	0	0	0	16.5	5.14	0	0	3.54	1.1	14.86	9	6.8
783	0	23.38	3.23	0	82.22	5.03	1.64	2.83	4.82	6.82	0.66	0.62	0	0	0	7.26	0	2.36	15.56	7.93	21.34	1.79	4.57	19.74	34.1	0.54	23.9	11.63	0	6.55	12.16	4.27	1.07	1.14	36.17	1.63	10.13	0	0	0	15.22	4.14	0	0	4.63	11.17	13.2	8.33	6.2
786	0	24.12	3.07	0	62.15	6.07	0.62	2.85	0	7.23	0	1.37	0	0.62	0	6.04	0	2.14	14.82	8.25	19.35	1.89	3.78	17.07	29.95	1.46	24.53	11.29	0	5.65	12.44	3.37	1.43	1.24	33.38	1.4	10.45	0	0	0	17.98	4.89	0	0	3.49	17.11	13.53	10.26	5.88
789	0	21.44	2.8	0	60.58	5.66	0	2.7	4.41	7.66	0	0	0	3.66	0	6.13	0	2.17	15.77	8.6	22.3	1.85	3.76	18.2	30.71	0	26.99	10.23	0	7.25	12.46	3.88	0.56	1.11	36.84	1.29	10.07	0	0	0	16.31	3.74	0	0	4.6	7.82	14.94	10.58	5.26
792	0	20.18	3.6	0	57.7	5.86	0	1.71	3.89	6.31	0.56	0.93	0	3.45	0	5.53	0	2.58	15.87	6.97	18.36	1.75	3.64	16.54	32.91	0	24.18	8.88	0	6.4	12.27	3.5	0	1.05	37.23	1.44	9.87	0	0	0	17.92	3.94	0	0	3.89	2.36	14.23	9.63	6.35
795	0	18.17	3.9	0	62.75	6.46	0	3.12	3.03	6.21	0	0	0	1.64	0	6.02	0	2.84	16.26	8.26	21.31	1.85	2.77	16.31	33.31	0	25.07	13.55	0	7.41	12.83	3.48	1.2	1.73	32.79	0	8.6	0.67	0	0	18.12	4.21	0	0	3.47	5.35	17.03	10.75	6.62
798	0	17.86	3.39	0	56.31	3.57	0	1.76	0	7.82	0	0	0	1	0.87	5.82	0.71	1.57	15.77	6.72	21.7	2.31	3.52	17.87	31.87	0	28.36	12.24	0	6.15	15.43	4.13	1.22	1.13	36.11	1.33	7.98	0	0	0	16.14	3.52	0	0	3.33	13.86	16.69	12.44	6.11
801	0	18.97	2.89	0	54.97	3.65	0	2.52	3.46	7.94	0	1.47	0	1.12	1.16	5.21	0.69	2.67	15.24	8.24	21.6	1.53	4	16.87	35.63	0	26.18	10.93	0	7.35	13.71	3.95	1.4	1.26	34.41	1.05	7.84	0	0	0	16.16	4.18	0	0	4.44	7.33	15.66	14.27	6.54
804	0	19.73	2.71	0	54.11	4	0	1.76	0.91	8.09	0	0.54	0	0	0	5.14	0	3.89	16.34	6.57	21.12	2	2	18.88	33.01	0	27.45	16.16	0	7.21	13.86	4.52	0.86	1.04	33.02	1.6	8.38	0	0	0	14.63	4.23	0	0	4.24	6.89	18.07	13.75	6.65
807	0	22.47	2.69	0	68.56	5.47	0	1.9	4.02	8.5	0	2.62	0	0.77	1.09	6.15	0.52	2.56	15.84	5.79	22.8	2.27	4.41	19.39	29.62	0	29.8	13.85	0	5.27	15.09	4.14	1.57	1.85	34.1	1.06	6.3	0	0	0	14.75	3.49	0	0	3.41	2.49	15.86	17.42	6.9
810	0	19.48	2.63	0	60.74	4.64	0	1.42	3.19	7.78	0	0	0	3.17	0	5.41	0	2.81	14.19	6.25	22.54	2.25	3.03	18.19	29.01	0	29.69	12.64	0	6.45	15.77	4.28	1.09	1.71	34.82	1.12	7.07	0	0	0	16.62	4.28	0	0	4.13	3.45	14.03	16.18	6.09
813	0	17.94	2.85	0	71.11	4.26	0	1.85	4.45	7.56	0.55	3.36	0	1.02	0	5.58	0	3.28	14.35	8.15	17.37	1.51	3.12	18.07	29.98	0.59	31.46	14.43	0	5.12	16.42	4.91	1.25	1.12	38.47	1.41	7.19	0	0	0	17.35	3.55	0	0	4.07	4.15	16.1	17.35	6.12
816	0	15.48	2.81	0	65.58	5.08	0	1.39	3.63	8.8	0	7.07	0	1.27	0	6.79	0.84	2.99	14.88	5.97	18.81	2.2	1.15	17.85	31.2	0	31.62	14.97	0	5.66	16.72	4.25	1.62	1.79	34.48	0.79	8.01	0	0	0	13.34	3.95	0	0	3.63	1.11	16.44	17.92	7.33
819	0	18.7	2.74	0	67.77	3.16	0	1.39	0.58	8.75	0	0	0	0	0	6.93	0	1.72	15.85	5.87	17.86	2.23	1.66	17.7	31.74	0	34.49	12.23	0	6.16	17.99	5.18	1.11	1.11	42.41	1.06	7.36	0	0	0	17.58	4.58	0.53	0	3.46	1.38	19.75	18.27	6.08
822	0	14.01	2.85	0	69.5	3.62	0	1.35	0	10.17	0	1.24	0	0.89	0	5.65	0.6	2.08	14.56	6.31	16.46	2.48	0	17.36	27.28	0	29.24	12.88	0	5.92	17.27	5.01	0	1.77	37.26	0	6.12	0	0	0	16.25	4.02	0	0	2.93	0	20.78	17.96	5.45
825	0	18.6	3.31	0	78.13	3.98	0	1.65	0	6.99	0	0.87	0	0.99	1.54	7.01	0	2.05	15.24	6.28	19.32	2.69	4.03	18.05	26.64	0	31.71	15.08	0	6.36	18.71	4.35	2.04	1.66	43.37	1.37	6.01	0	0	0.58	18.72	4.62	0	0	4.37	1.37	20.35	19.39	4.44
828	0	13.32	3.07	0.84	79.72	3.93	0	0.99	3.58	11.39	0.68	1.59	0	0.89	1.36	6.93	0	1.05	13.85	4.27	19.12	2.07	1.75	14.59	25.04	0	32.57	15.47	0	5.39	19.45	5.46	1.43	1.95	41.57	1.39	4.33	0	0	0	16.25	5.09	0	0	3.89	1.85	23.66	19.6	5.46
831	0	15.25	3.27	1.07	70.9	3.98	0	1.3	3.98	10.35	0	3.25	0	1.1	1.38	6.67	0	0.68	13.67	5.49	20.05	3.03	2.2	16.92	25.42	0	28.71	12.62	0	5.23	17.79	4.93	1.69	0.97	40.24	1.7	5.97	0	0	0	18.26	2.47	0.59	0	3.57	2.8	24.32	19.97	4.1
834	0	12.54	2.89	1.45	75.41	4.6	0	1.46	3.7	9.17	0	1.55	0	1.84	1.55	6.65	0	0.91	13.39	4.61	25.42	1.23	3.98	17.11	25.64	0	34.54	15.27	0.86	4.86	18.73	5.01	1.59	1.7	43.87	1.5	7.59	0.74	0	0	15	2.6	0	0	3.62	2.08	24.42	21.57	3.15
837	0	13.02	3.08	1.37	69.43	4.73	0	1.41	3.2	9.22	0.83	0.52	0	0.5	1.41	5.55	0	0.81	14.17	5.12	20.4	1.85	2.47	15.59	24.3	0	32.13	13.57	0.7	5.61	20.8	4.92	1.46	2.13	38.61	1.73	5.62	0	0	0	17.66	3.06	0	0	4.78	2.48	23.34	21.45	3.74
840	0	12.82	3.2	1.58	60.94	4.27	0	1.54	3.66	9.51	0	2.51	0	1.8	0.91	7.53	0	0.89	12.35	7.01	19.52	2.19	3.77	19.64	22.32	0	31.87	14.1	0	4.75	20.56	4.05	1.56	1.44	43.26	1.37	5.58	0.54	0	0	18.54	2.13	0	0	4.15	0	23.09	23.73	3.14
843	0	13.76	2.15	1.67	66.29	4.84	1.52	1.59	3.96	8.3	0	0.53	0	1.02	1.93	6.82	0.78	0.7	11.47	5.41	20.41	1.45	3.81	17.8	25.55	1.13	31.8	11.81	0	6.88	21.13	3.82	1.69	1.58	39.57	1.5	5.43	0	0	0	19.39	2.68	0	0	4.57	2.12	24	22.98	4.02
846	0	15.33	2.39	1.45	70.79	4.01	1.61	1.16	0	8.37	0	1.08	0	0	2	7.79	0	1.25	10.82	5.57	19.02	2.06	3.94	17.14	23.8	0.62	32.29	12.87	0	5.42	22.84	4.99	1.04	1.16	42.85	1.84	5.79	0	0.53	0	18.28	1.95	0	0	4.74	2.19	25.54	24.87	3.9
849	0.5	16.28	2.62	1.4	62.59	6.07	1.18	1.93	0	7.87	0	1.14	0	0	1.31	6.5	0	0.57	11.21	6.19	21.95	1.34	2.94	17.09	25.4	1	31.72	12.98	0	2.24	23.27	3.62	0.85	0	43.42	1.45	6.37	0	0	0	19.19	2.12	0	0	4.82	3.48	24.92	23.42	2.82
852	0	11.51	2.79	1.92	53.17	4.67	0	1.76	4.16	7.26	0	0.97	0	0	0	7.71	0	0.54	11.86	6.98	21.77	1.88	3.44	16.13	23.11	1.39	30.83	12.95	0.9	4.45	22.22	3.92	1.44	1.69	39.68	1.97	6.58	0	1.43	0	20.46	2.46	0	0	5.07	0.54	25.38	24.93	3.94
855	0	11.04	3.23	1.85	52.61	3.29	0	1.52	4.75	7.28	0	2.48	0	1.7	1.27	6.88	0	0	12.84	6.16	20.6	1.77	3.17	17.51	24.76	0	32.61	9.72	0	5.7	23.74	3.86	1.9	1.29	40.19	2.26	7.12	0	0	0	18.3	2.18	0	0	5.07	2.77	26.94	26.77	3.46
858	0.58	10.6	2.52	1.78	68.51	6.47	0	1.27	2.8	8.12	0	2.63	0	1.06	1.75	6.4	0	1.1	12.41	4.18	23.66	1.6	3.92	15.79	21.85	1.9	35.5	6.01	0	4.93	21.65	3.69	0	1.4	41.69	1.59	6.89	0.71	0	0	18.77	3.24	0.79	0	5.28	2.47	26.62	26.45	2.92
861	0	6.27	1.69	1.5	59.88	4.85	0	2	2.97	8.94	0	2.23	0	0.56	1.2	6.89	1.62	1.51	11.42	4.82	21.29	1.57	2.98	16.29	20.78	1.08	29.7	6.94	0	3.97	23.13	4.15	0	1.36	38.56	2.04	7.01	0	0	0	17.57	3.58	0	0	5.43	1.44	28.34	23.8	3.44
864	0	7.81	2.92	1.57	60.87	6.17	0	0.7	3.36	8.12	0	0.63	0	0.89	0	6.47	0	1.8	10.76	5.2	22.08	2.14	4.37	14.64	21.97	0.74	32.19	4.85	0	5.08	24.88	3.85	0	1.81	35.66	2.59	7.15	0	0	0	20.58	3.26	0	0	5.58	0.88	26.53	28.04	4.4
867	0	5.49	2.25	1.96	51.39	5.12	0	1.54	0	10.09	0	3.85	0	0	1.99	6.38	0.64	0.9	10.66	4.44	23.46	1.81	0	15.62	22.71	2.05	30.02	4.43	0	3.28	22.61	4.28	0.54	1.45	34.88	1.24	7.36	0	0	0	20.38	2.16	0	0	6.8	2.08	26.82	25.77	3.67
870	0	7.09	1.27	1.34	58.79	5.2	0	1.74	4.33	9.27	0	0.56	0	2.18	0	7.12	0	0.65	10.5	5.22	24.17	0.96	5.62	16.01	19.86	0.55	29.69	5.16	0	4.85	21.89	4.33	0	1.74	36.3	0	6.91	0	0	0	22.18	2.68	0	0	6.41	1.1	25.26	25.47	3.77
873	0	7.37	2.04	2.46	53.65	5.24	0	1.54	4	9.25	0	0	0	0.72	1.8	6.89	0	1	10.72	6.06	21.32	1.91	5.22	15.39	23.49	0.62	26.77	7.77	0	4.14	21.06	3.94	0	2.48	32.24	0	7.58	0	0	0	18.11	2.59	0	0	5.86	11.82	26.62	25.55	4.19
876	0	3.39	1.12	1.74	55.19	3	0.85	0.95	0	9.44	0	1.03	0	1.09	1.96	6.44	0	1.05	10.94	5.19	24.75	2.93	3.4	16.47	23.33	1.07	30.82	5.85	0	4.55	18.95	4.2	0	1.77	31.52	0.74	6.18	0	0	0	21.43	2.64	0	0	5.53	0.78	24.3	27.77	3.73
879	0	1.9	1.19	1.66	56.59	5.11	0.71	0.66	3.83	10.17	0.87	0	0	1.45	1.84	7.01	0	0	11.77	5.5	23.58	1.54	4.21	17.3	22.02	1.4	28.21	7.32	0.85	2.86	20.18	4.47	0.61	1.82	31.86	1.44	5.57	0	0	0	21.95	3.27	0	0	4.49	2.95	25.92	25.35	2.58
882	0	2.01	1.14	1.82	55.44	5.25	0.8	1.04	4.09	7.39	0	0.94	0	3.91	1.45	7.18	0	0	10.45	5.06	26.77	1.78	4.21	14.69	25.93	1.13	27.45	6.51	0.64	0.72	21.18	3.89	0	1.56	28.79	1.05	7	0	0	0	21.27	2.81	0	0	5.95	0	24.39	27.82	3.84
885	0	1.5	0.98	2.02	55.31	4.2	0	0.96	3.48	7.48	0	0.99	0	3.03	2.37	7.04	0	0.74	11.94	5.89	26.16	1.73	3.76	17.15	23.64	0.71	28.2	5.58	0	2.54	22.31	4.16	0	1.78	28.64	1.48	6.01	0.66	0	0	24.66	3	0	0	6.17	1.79	23.82	25.61	3.88
888	0	2.8	1.65	1.91	64.71	5.7	0	0.53	0	7.59	0	0.68	0	4.67	1.88	6.13	0	0	11.41	6.36	25.45	1.58	4.93	17.03	20.68	0.75	27.5	6.75	0	2.99	21.55	4.68	0	2.3	28.43	1.39	5.83	0	0	0	19.71	1.67	0	0	6.96	4.27	23.09	26.72	3.54
891	0	3.36	1.66	2.99	55.07	3.68	0	0.93	3.09	7.1	0	1.93	0.54	0	0	5	0	0	9.54	7.39	25.66	1.85	4.58	17.74	23.6	0	28.38	7.45	0	3.53	21.73	3.62	0.59	1.62	29.06	1.64	6.95	0	0	0	17.89	0.94	0	0	5.16	6.13	24.56	26.9	4.58
894	0	1.59	1.39	2.56	57.8	4.82	1.04	1.41	4.22	6.84	0	0	0.88	1.57	2.16	5.63	0	0	11.52	5.73	28.82	1.47	5.09	15.91	22.69	0.75	27.03	7.22	0	4.2	21.28	2.85	0.58	2.09	29.75	1.63	6.48	0	0	0	19.03	1.15	0	0	6.05	1.73	26.37	28.97	3.17
897	0	3.2	1.68	2.25	63.31	4.96	0	1.48	0	7.96	0	0.77	1.65	0	2.06	5.41	0.57	1.12	11.25	4.95	27.15	1.69	3.59	18.23	26.05	0.7	29.94	5.5	0	5.69	20.81	4.35	0	1.98	24.54	2.13	6.43	0	0	0	19.77	0.9	0	0.62	5.19	2.15	25.83	24.4	4.15
900	0	1.91	0.77	2.18	59.96	4.55	0	1.53	0	6.4	0.51	0.9	0.98	0.8	3.23	6.44	0	0	11.13	6.8	24.76	1.39	3.94	17.05	22.06	0	24.32	6.55	0	5.28	20.59	3.11	0	2.24	24.23	1.62	8.44	0	0	0	16.66	1.25	0.63	0.75	5.54	0.79	27.18	25.94	1.76
903	0	3.31	1.56	2.16	44.62	4.68	0	1.32	0	6.15	0	3.02	1.19	2.11	3.11	5.6	0	0.94	11.08	6.5	27.66	1.46	3.98	18.12	21.31	0	26.93	6.91	0	5.21	22.57	1.79	0	2.05	26.58	1.42	8.57	0	0	0	20.55	1.04	0	0.53	5.8	11.5	23.41	25.47	1.38
906	0	3.2	1.08	3.16	59.75	4.14	0	1.93	1.09	7.15	0	0.81	2.07	5.05	1.93	5.66	0.5	0	11.86	4.77	27.85	2.18	1.73	19.89	19.89	0	27.4	6.47	0	0	22.89	1.73	0	2.62	26.45	1.29	7.73	0	0	0	20.46	0	0	0.75	5.67	13.31	26.49	27.17	1.62
909	0	3.06	1.09	3.15	46.02	4.63	0	1.49	0.76	6.25	0	2.46	1.92	3.5	2.11	6.22	0	0.96	12.06	6.64	30.9	1.66	5.28	18.4	21.14	0	27.94	4.49	0	0	21.99	1.5	0	2.93	25.21	1.89	9.3	0.63	0	0	19.32	0	0	0.57	6.61	0.99	24.41	25.72	1.9
912	0	2.37	0.81	3.02	46.67	4.46	0	1.48	0	7.6	0	3.74	2.3	0	2.65	5.5	0	1.12	12.24	7.95	28.35	1.72	3.64	18.89	23.38	0	27.15	6.16	0	3.28	23.67	1.89	0	2.92	22.36	1.43	7.2	0	0	0	23.23	1.43	0	0.79	7.83	1.23	23.52	26.92	1.58
915	0	1.67	0.82	3.3	47.67	3.32	0	0.82	3.65	6.83	0	1.4	2.3	0.5	2.18	5.68	0	0.68	12.86	6.87	29.08	0.93	2.23	20.37	19.36	0.77	28.93	4.15	0	0	23.33	1.69	0	2.5	25.82	0.99	7.49	0.75	0.62	0	26.7	1.36	0	0.84	6.39	2.36	27.75	24.83	1.84
918	0	1.51	0.56	3.44	48.26	5.06	0.5	0.8	3.79	6.33	0	0	2.41	0.66	1.65	6.67	0	0	12.94	6.75	26.79	1.79	3.53	18.15	18.22	0	27.58	0	0	3.76	22.66	2.49	0	2.05	23.75	1.17	8.16	0.96	0	0	22.43	0.99	0	1.04	7.51	5.93	22.36	24.75	2.69
921	0	1.56	0	3.31	55.57	3.15	0	1.37	3.37	5.87	0	0.58	2.23	0.5	1.9	5.69	0.54	0.64	11.81	7.07	29.45	1.68	3.24	20.38	19.27	1	28.71	3.38	0	4.1	21.89	2.52	0	2.81	24.84	1.11	10.59	0.67	0	0	24.12	0.93	0	0.5	8.55	0	25.32	26.25	1.56
924	0	2.56	0	2.72	56	5.14	0	1.47	4.55	7.09	0	1.03	2.32	1.56	0	6.81	0.5	0	10.97	6.26	27.27	2.55	2.2	18.44	16.51	0.72	27.41	4.21	0	4.15	24.65	1.6	0	3.05	24.28	1.08	11.13	0	0.58	0	20.07	1.62	0	0.7	10.25	1.89	21.5	26.15	2.15
927	0	1.56	0	3.66	54.35	4.14	0	1.42	4.86	7.14	0	1.11	2.82	0	2.16	4.6	0.84	0	13.07	5.67	30.33	1.15	4.3	19.78	18.93	0.81	28.19	5.95	0.81	3.96	24.15	1.57	0	2.69	23.25	1.13	11.07	0	0	0	25.83	1.97	0	0.73	8.3	2.29	23.33	27.11	1.36
930	0	0.89	0	3.63	53.22	5.32	1.19	1.38	4.66	7.56	0.65	1.07	2.54	0.55	2.02	5.93	0	0	13.99	5.74	31.06	1.94	3.22	20.13	16.42	1.16	27.93	5.82	0.59	0.58	21.77	1.92	0	0	20.73	1.46	11.98	0	0	0	20.11	2.23	0.51	0.65	9.29	1.98	21.19	27.35	0
933	0	1.74	0	3.51	50.43	3.76	0	1.6	4.58	5.73	0	0.69	2.42	0.99	3.02	4.46	0	0.71	14.57	5.79	26.94	0.75	3.82	20.93	16.59	2.76	29.78	3.75	0.63	5.04	24.01	1.66	0	2.08	21.97	1.26	13.03	0.68	0	0	20.57	1.9	0	0.74	10.26	1.18	24.16	24.28	0
936	0	2.04	0	3.99	48.16	0.57	0	1.64	3.06	5.6	0	0.84	2.17	0	2.67	6.13	0	1.22	13.26	5.29	23.79	2.77	4.89	20.75	16.92	0	26.35	3.61	0.86	4.17	21.49	1.9	0.54	1.33	19.29	2.03	11.01	0	0	0	17.77	1.99	0	0.73	9.26	1.07	24.33	25	0
939	0	1.29	0	2.78	56.51	0	0	1.41	4.39	5.09	0	0.55	2.37	1.97	2.82	5	1.52	0.94	11.34	5.81	19.4	1.24	3.35	19.46	17.84	1.15	29.09	5.19	0.85	4.32	24.1	1.61	0	2.04	20.31	1.96	10.89	1.56	0	0	18.4	2.35	0	0.97	10.71	4.07	25.09	25.53	0
942	0	0.68	0	3.42	47.81	4.63	0	1.41	3.51	6.22	0	1.03	2.78	0	2.08	5.02	0	1.71	12.59	5.7	17.48	2.76	2.1	19.05	18.04	1.33	28.34	4.12	0	0	22.65	1.86	0	2.37	19.24	1	9.5	0	0	0	18.19	2.31	0	0.73	7.84	0.66	23.21	25.75	0
945	0	1.3	0.5	4.32	54.43	4.35	0	1.62	4.27	6.08	0	2.29	3.45	1.87	2.56	5.39	0	1	11.06	6.22	19.42	2.54	3.7	20.33	19.61	1.29	28.69	4.79	0.62	0.71	24.83	2.02	0	1.64	19.56	1.03	10.12	0	0	0	26.31	2.55	0	0.97	12.09	1.15	25.36	21.76	0
948	0	1.18	0	4.05	57.44	5.39	0	0.93	4.49	5.7	0	0.65	3.33	0.68	3.52	3.94	0.83	1.97	11.37	7.52	18.69	2.35	3.56	19.22	19.38	1.17	27.56	4.3	0.52	0.68	23.75	1.72	0	2.1	19.02	2.07	10.6	0	0	0	25.03	1.81	0	1.09	14.17	1.92	20.84	23.85	0
951	0	3.14	0	3.35	53.45	4.78	0	1.62	0.52	6.89	0	1.25	3.74	0.92	2.85	6.56	0.83	1.22	11.5	6.16	21.06	1.99	3.14	18.8	17.26	0.95	29.07	5.09	1.44	2.12	23.03	1.77	0	1.56	20.31	1.18	11.33	0	0	0	26.22	1.93	0	1.05	15.44	1.76	25.41	22.11	0
954	0	2.67	0	4.54	56	4.97	0	1.07	4.11	4.11	0	0.69	4.21	0.98	2.64	5.83	0	1.65	8.4	6.42	21.64	2.1	0	18.44	16.7	1.19	29.39	5.64	1.21	2.58	24.44	1.29	0	3.11	18.97	1.66	11.2	0	0.56	0	31.86	1.88	0	1.25	16.02	0.6	23.22	23.48	0
957	0	1.94	0	2.95	55.52	4.53	1.28	1.3	3.41	5.31	0	1.4	3.14	0.69	3.11	6.22	0	1.73	9.8	6.48	19.28	1.68	6.54	17.96	18.31	1.73	26.04	7.67	1.91	1.69	26.48	2.02	0	2.15	15.62	1.62	10.95	1.08	0	0	28.54	0.76	0	1.28	16.2	3.74	23.95	24.52	0
960	0	2.03	0.72	5.28	54.53	4.3	0	2.01	3.18	5.29	0	2.38	3.74	0.53	2.73	4.74	0.63	1.64	9.12	6.51	20.5	2.71	3.55	19.02	18.24	1.85	28.14	6.82	2.43	2.01	24.77	1.61	0	2.14	18.54	1.43	13.41	1.2	0	0	30.47	2.1	0	1.05	18.18	0.76	25.87	22	0
963	0	1.67	0	3.33	53.79	0	0	1.2	0	5.4	0	1.62	3.57	0	2.69	5.7	0	1.44	8.63	7.01	21.87	1.86	4.29	19.23	22.67	1.48	26.35	4.04	2	0	22.31	1.66	0	2.84	17.28	1.3	11.54	0	0	0	29.7	2.46	0	0.96	17.8	9.07	25.5	23.63	0
966	0	2.49	0	3.75	48.54	0.51	0	1.74	4.31	6.15	0.72	0	3.92	1.28	2.21	5.66	0	1.24	5.66	6.25	20.99	1.56	6.19	19.45	19.88	1.16	27.18	0	2.15	0	21.73	2.27	0	2.76	15.48	1.57	13.44	0	0	0	32.23	1.92	0	1.08	18.51	1.69	26.31	24.53	0
969	0	2.65	0.56	3.77	56.3	5.07	0	1.29	2.64	5.63	0	0.94	3.75	0.64	2.11	7.24	0	1.51	6.49	7.04	18.99	1.94	3.69	22.08	19.91	2.25	26.09	4.59	2.33	3.7	23.2	2.03	0	2.99	16.46	1.94	14.05	0.58	0	0	34.98	2.44	0	1.1	19.62	4.35	23.4	23.05	0
972	0	1.1	0.96	3.84	35.55	2.81	0	2.31	2.71	6.35	0	0.83	3.57	1.54	2.35	6.49	0	2.17	7.57	6.25	17.34	2.13	5.04	20.21	18.81	1.83	29.6	3.36	1.81	0	22.84	1.63	0	2.67	15.06	1.42	14.11	0	0	0	28.62	1.97	0	1.24	18.28	1.51	22.21	24.55	0
975	0	1.7	0.96	3.03	31.39	4.27	0	0.83	2.62	8.29	0	0.74	3.68	4.35	0	5.38	0	1.51	7.24	6.76	21.98	1.07	2.97	17.98	17.63	2.16	24.65	5.65	1.79	0.57	23.07	1.71	0	2.92	14.35	1.61	11.42	0	0	0	38.29	2.36	0	1.2	22.13	3.42	24.5	21.6	0
978	0	1.18	1.55	3.75	35.51	0	0	1.1	4.04	6.08	0	1.24	4.45	0	2.39	7.38	0.72	2.49	7.27	6.69	21.98	0.97	4.7	17.92	15.17	1.94	23.21	3.72	1.92	0.84	22.32	2.36	0	2.97	15.39	1.16	9.65	1.82	0	0	31.38	2.65	0	1.33	19.82	1.5	22.17	21.58	0
981	0	1.93	1.38	3.62	39.95	0	0	1.58	2.19	3.92	0	0	5.11	0	3	7.65	0	1.92	8.33	6.24	24.2	2.69	2.44	19.89	18.95	2.5	19.2	3.41	1.56	2.36	23.46	2.34	0	2.88	13.24	0.97	9.44	1.62	0.89	0	33.79	2.69	0	1.08	21.9	1.41	23.47	19.18	0
984	0	1.02	1.74	3.87	34.36	0	0	2.3	3.82	5.47	0	1.5	3.68	0.87	1.84	7.84	0	2.55	8.78	6.68	24.91	2.46	4.81	20.4	16.1	1.9	21.63	3.31	1.29	1.58	20.9	1.63	0	2.99	12.76	1.24	9.77	1.16	0	0	35.43	2.27	0	1.19	23.69	2.46	24.63	22.21	0
987	0	2.13	0.79	4.28	30.91	0	0	2.76	2.88	3.64	0	0.85	3.06	3.12	2.03	6.75	0.54	2.16	8.01	5.96	24.62	1.38	4.22	20.57	15.16	1.84	25.99	3.99	2.27	0	20.64	2.09	0	2.84	12.86	1.61	11.04	2.27	0.59	0	33.98	2.57	0	0.97	23.89	1.36	24.21	21.33	0
990	0	1.31	0.87	3.59	36.49	4.56	0	2.38	3.18	5.1	0	0	3.06	2.08	1.83	6.82	0.71	2.04	7.55	5.39	24.33	1.96	3.21	20.79	14.03	1.83	26.51	4.84	1.77	0	20.9	2.64	0.58	2.52	12.41	1.86	13.06	1.48	0	0	36.24	2.85	0	1.49	25.8	1.54	23.98	22.19	0
993	0	1.84	0.87	4.47	39.36	3.68	0	2.4	0	6.37	0	1.76	2.61	1.14	2.67	6.74	0	1.51	6.91	6.37	24.46	1.65	4.46	21.81	14.56	2.09	26.48	4.15	1.81	0	21.32	0	0	3.16	11.42	1.69	10.1	0.97	0	0	38.41	2.12	0	1.13	24.22	4.58	25.31	20.17	0
996	0	1.58	0.89	3.61	33.94	4.3	0	3.12	3.23	5.42	0	0	2.69	1.18	3.72	6.46	0	2.16	7.64	5.21	23.88	1.74	5.39	19.86	13.37	2.16	22.7	5.52	1.72	2.29	21.32	0.94	0	2.4	10.93	2.33	8.95	0	0	0	40.81	2.79	0	1.45	23.75	2	23.07	20.33	0
999	0	1.86	0.96	4.53	40.78	4.6	0	2.37	0.66	5.3	0	1.11	3.23	0.81	2.96	5.82	0	1.95	8.53	6.32	23.67	1.62	5.41	22.11	15.6	1.84	23.92	4.56	2.62	0.59	20.36	2.16	0	3.24	11.68	1.92	10.9	0	0	0	39.42	2.4	0	1.27	27.52	1.78	26.42	21.79	0
1002	0	1.48	0.85	4.11	35.21	3.68	0	2.32	0	5.37	0	0.71	2.17	0	3.09	7.01	0.53	1.43	8.91	5.43	22.85	1.62	5.63	20.06	15.62	2.23	25.55	3.19	2.91	2.45	19.4	1.8	0	1.97	8.95	2.25	9.73	0	0	0	39.37	2.94	0	1.33	27.35	1.83	26.81	19.45	0
1005	0	2.81	0.58	2.74	34.36	6.66	0.52	1.85	3.37	4.35	0	0.92	2.79	3.38	3.82	6.62	0.8	0	8.24	6.08	19.08	2.29	5.21	18.21	13.89	2.08	26.99	3.95	2.77	0	18.57	1.7	0	2.27	11.35	1.78	10.92	1.6	0	0	36.32	3.18	0	1.42	27.97	0.61	26.5	20.43	0
1008	0	2.07	0.55	3.44	37.79	3.53	0	2.11	3.97	1.56	0	1.75	3.08	1.36	2.94	5.69	0.88	0.65	8.91	5.79	19.9	1.29	3.04	20.24	13.9	1.68	25.49	3.87	1.88	0.63	20.29	2.33	0.53	2.25	11.91	1.32	14.12	0	0	0	40.59	3.27	1.51	1.17	27.82	3.26	22.9	20.11	0
1011	0	1.91	0	3.07	41.46	5.41	0	3	0.5	3.12	0	1.37	2.46	1.32	4.15	5.94	0.61	1.16	8.79	6.53	19.89	2.11	2.98	21.25	13.9	1.58	24.68	0	2.67	2.59	20.34	2.04	0	2.8	11.61	1.4	10.26	0.51	0	0	40.43	2.98	1.75	1.28	29.54	2.19	22.3	20.71	0
1014	0	1.78	0.9	3.8	36.23	4.23	0	2.72	2.09	3.04	0	0	2.56	1.27	3.71	7.38	0	0	8.42	7.22	19.09	2.21	2.23	19.14	13	1.45	24.9	4.95	2.11	3.24	21.17	2.67	0	2.81	9.81	1.18	12.37	1.53	0.52	0	41.17	4.04	1.37	1.3	25.26	1.39	25.8	21.36	0
1017	0	1.84	0.69	4.22	37.55	0	0	2.94	3.5	2.65	0	2.14	1.88	0.7	3.39	6.75	0.8	1.29	8.93	7.38	22.05	1.3	2.04	19.99	13.16	2.41	29.3	0	2.41	2.96	22.71	1.85	0	2.38	10.64	1.06	10.35	1.49	0	0	42.32	3.16	1.66	1.33	25.59	1.69	24.93	26.49	0
1020	0	1.31	0.7	3.86	41.47	0.55	0	3.67	0	0	0	0	2.07	0	4	6.93	0	0.91	8.1	8.15	20.45	2.6	3	20.31	10.81	2.44	28.21	0.91	2.2	0	20.52	1.56	0	3	12.32	1.07	11.13	1.47	0	0	42.81	3.42	2.01	1.25	27.75	2.05	21.57	24.05	0
1023	0	2.68	1.07	4.42	37.76	4.69	0	3.18	2.84	0	0	1.63	2.05	2.06	3.53	6.38	0	0	8.76	7.34	20.84	1.35	2.92	18.65	11.64	1.25	29.27	0.96	2.58	4.22	20.01	1.61	0	2.28	12.98	1.1	11	1.21	0	0	43.81	3.38	1.9	1.49	32.9	2.07	23.25	23.44	0
1026	0	1.9	0.98	3.73	44.78	5.65	0	3.91	0	4.65	0	0.72	2.4	1.15	3.56	6.2	0	0	9.91	9.02	18.92	1.24	2.1	20.16	9.68	1.32	28.76	2.01	2.55	1.44	21.38	2.28	0	2.3	11.87	1.1	12.55	0	0	0	41.69	2.43	1.73	1.4	31.06	0	23.56	21.92	0
1029	0	2.35	0.79	3.87	40.8	3.76	0	3.68	3.98	0	0	1.19	1.96	0	3.73	6.66	0	0	8.71	8.76	21.74	1.97	4.13	20.61	10.73	2.01	29.92	2.03	3.18	5.04	21.1	2.51	0	2.57	11.26	1.16	11.38	0	0	0	39.36	2.24	1.85	1.33	30.71	1.47	23.61	22.96	0
1032	0	2.39	1.2	3.98	33.33	5.4	0	3.9	3.51	2.03	0.53	0	2.42	0.51	4.67	6.36	0.58	0	8.82	8.87	19.96	1.53	3.29	20.87	9.04	1.68	28.45	1.08	3.61	3.74	20.02	2.42	0	2.19	11.91	1.13	9.77	0	0	0	37.92	3.24	2.23	1.43	31.64	4.55	22.38	23.64	0
1035	0	2.75	1.18	5.21	39.65	5.13	0	3.61	0.62	3.61	0	0.52	2.69	1.34	3.69	5.92	0	0	9.14	9.59	16.06	2.25	2.57	19.6	8.17	2.28	27.8	3.6	3.21	5.01	21.68	3.14	0	2.58	13.04	1.41	11.04	0	0.74	0	42.53	2.09	1.93	1.38	32.71	2.63	22.8	23.04	0
1038	0	1.98	0.73	4.56	38.76	5.09	0	4.83	0	0	0	1.12	2.36	1.97	3.76	5.23	0.81	0	7.79	9.17	19.61	1.84	4.65	20.61	8.15	2.4	28.61	1.96	3.13	3.05	18.85	2.46	0	2.35	11.26	0.96	10.56	0	0	0	40.97	2.93	2.01	1.3	31.99	2.18	21.95	23.56	0
1041	0	3.14	0.64	4.47	30.6	3.84	0	5.16	3.74	3.37	0	0.63	2.93	1.22	4.43	5.25	0	0	8.25	8.86	20.9	1.81	1.33	21.99	6.91	2.45	25.86	1.22	2.87	4.26	21.01	2.89	0	2.33	12.17	2.23	10.61	0.89	0	0	43.1	3.57	2.45	1.15	36.23	4	19.4	23.07	0
1044	0	2.8	0.69	4.53	45.49	5.08	0	4.09	0	2.54	0	0.9	2.55	0	3.73	4.41	0.91	0	8.88	9.18	17.92	2.97	1.86	20.97	8.14	1.95	29.25	2.4	2.5	1.99	21.8	2.28	0	1.76	11.83	1.49	10.55	0.51	0	0	41.38	2.67	2.07	1.19	32.59	2.62	17.75	22.56	0
1047	0	4.1	1.27	4.6	44.69	6.95	0	5.94	3.74	0	0	1.17	2.93	0	4.24	5.31	1.6	0	7.36	9.71	14.21	2.63	3.27	21.4	7.73	2.59	24.33	2.66	3.64	4.68	20.94	1.97	0	2.42	12.69	1.29	9.62	0	1.25	0	41.49	3.32	2.76	1.51	29.91	0.56	21.1	22.2	0
1050	0	3.26	1.48	3.28	39.94	6.74	0	5.42	0	0	0	0.6	3.45	0.86	3.57	5.72	0	0	8.3	10.18	13.36	1.86	3.04	22.2	5.73	2.03	24.32	2.4	3.27	4.54	24.27	1.43	0	1.44	10.56	0.95	9.45	0.63	0	0	39.09	3.87	1.64	1.19	29.16	0.62	18.7	22.33	0
1053	0	3.47	0.95	3.95	42.93	4.73	0	5.8	3.78	0.65	0	0.93	3.69	0.52	3.61	4.98	1.69	1.03	8.02	9.47	12.12	2.33	1.63	20.26	6.67	2.12	23.61	2.17	3.69	4.37	22.84	1.73	0	1.46	10.05	0.96	9.48	0	0.96	0	41.36	3.4	2.15	1.19	29.61	2.61	18.44	19.54	0
1056	0	5.5	0.71	4.62	43.83	6.23	0	4.97	2.91	1.85	0.67	0	2.23	0.99	3.95	4.47	0	0	7.87	10.14	11.85	1.42	2.69	21.36	5.46	2.29	22.42	0	3.56	4.73	23.29	2.32	0	1.84	10.57	1.17	8.3	0	0	0	40.95	3.12	2.83	0.93	31.23	2.63	17.49	20.11	0
1059	0	4.64	1.09	4.67	41.48	5.15	0	5.21	0	1	0	2.94	3.39	0	4.21	3.86	0.87	0	7.4	10.7	15.33	1.55	1.27	21.71	6.48	3.09	25.68	2.33	3.79	5.4	25.28	1.62	0	1.47	11.83	1.19	7.35	0	1.55	0	44.96	2.2	2.54	1.35	31.22	3.09	16.7	17.17	0
1062	0	4.46	1.35	5.02	44.17	4.93	0	5.56	0.61	0.6	0	2.21	2.84	1.13	4.34	4.97	0	0.84	7.97	9.69	12.32	1.37	2.14	23.88	4.49	2.99	23.78	1.79	4.15	3.92	23.26	1.83	0	2.01	10.96	1.34	7.14	1.23	1.24	0	43.7	3.14	2.02	1.29	28.38	0	17.45	17.86	0
1065	0	6.69	0.93	4.98	40.45	4.43	0	8.32	4.3	0.93	0	1.17	3.16	0.64	4.59	3.92	0.82	0	8.59	9.73	9.98	2.08	3.89	19.85	4.52	2.67	23.71	0	3.82	3.32	24.33	2.42	0	2.26	11.46	1.28	6.7	3.56	1.01	0	40.37	3.57	2.55	1.34	28.83	2.36	16.85	19.3	0
1068	0	5.84	1.26	4.72	33.29	6.18	0	6.58	3.24	0	0	1.35	3.31	1.04	4.88	4.44	0.73	0	7.29	8.88	10.59	1.53	1.96	21.49	4.82	2.49	21.17	3.12	2.44	4.18	25.55	1.93	0	1.92	12.86	0	7.17	3.48	0.55	0.52	43.1	4.16	2.97	1.56	30.35	0	15.71	17.16	0
1071	0	6.1	0.9	4.73	43.01	5.91	0	5.97	3.21	0	0	1.17	3.96	0.68	4.56	4.33	0	0	7.58	9.66	13.87	2.04	6.12	18.45	3.01	2.64	20.69	0	2.2	2.96	25.6	2.6	0.6	0	12.62	1.36	8.36	3.88	0	0	33.86	3.97	2.37	1.52	27.12	1.02	17.55	18.56	0
1074	0	6.21	1.63	5.05	42.67	4.53	0	7.81	3.99	0.99	0	0.81	4.14	1.18	4.17	4.8	0.58	0	6.92	10.91	14.51	0	2.74	21.46	4.27	2.45	21.86	0	1.93	4.92	24.63	2.23	0	1.52	10.56	1.39	8.68	3.51	0.83	0	35.68	4.2	1.75	1.45	28.56	14.78	14.1	19	0
1077	0	5.19	0.97	5.48	36.91	4.14	0	7.63	2.74	1.74	0	0	4.14	0.62	4.81	3.02	0.62	0	7.4	10.19	10.43	0	5.77	22.49	1.4	2.72	19.22	0	3.07	4.49	25.96	1.97	0	0	9.73	1.51	8.57	4.53	0.54	0	32.88	3.73	2.7	1.44	29.44	14.97	15.15	17.77	0
1080	0.73	5.36	1.37	4.98	46.66	5.03	0	6.05	0.51	1.37	0	1.06	3.97	0.99	5.44	2.87	0	0	6.42	9.81	13.35	0	1.53	23.6	3.79	1.64	21.25	4.27	2.45	4.03	25.35	1.59	0	1.11	11.17	1.23	7.38	5.6	0	0	32.47	3.1	1.94	1.41	30.61	2.25	13.99	15.98	0
1083	0.52	4	1.71	5.91	36.02	3.59	0	5.64	0	0	0	1.15	3.44	0	4.53	3.03	0.62	0	7.19	10.25	12.42	0	1.47	19.18	4.49	2.79	20.38	0.64	2.82	5.28	25.99	1.93	0	1.74	9.56	1.6	7.67	6.1	0.65	0	31.29	4.1	2.48	1.11	27.47	25.95	14.3	16.32	0
1086	0	3.82	1.25	5.27	34.81	4.06	0	5.31	4.11	0	0	1.99	3.84	0	4.62	2.77	0.78	0	6.02	10.07	12.12	2.5	4.01	17.95	4.45	1.95	20.82	0	2.84	7.57	27.67	1.74	0	2.07	9.29	1.53	6.26	6.69	0.77	0	32.96	3.96	2.57	1.1	29.1	12.87	14.68	13.85	0
1089	0	5.94	1.61	3.57	36.61	3.22	0	5.97	4.16	0	0	0	3.35	1.02	4.87	3.03	0	0	6.63	11.53	13.18	0.82	3.18	19.56	0	3.45	20.58	0.67	3.32	5.38	25.9	1.88	0	1.81	10.2	0.97	8.24	5.1	1.3	0	33.23	4.51	1.58	1.24	31.45	12.87	17.94	13.94	0
1092	0	4.29	1.65	3.77	37.11	3.87	0	5.61	1.05	0	0	0.76	2.74	0.56	4.97	2.86	0	0	6.31	10.69	10.06	0.8	2.27	19.06	3.18	2.39	21.4	0	2.9	4.07	26.12	2.07	0	1.34	10.47	1.64	8.75	5.84	1.26	0	30.56	4.02	2.4	1.35	27.99	13.39	14.74	15.79	0
1095	0	3.6	1.55	3.85	45.28	3.89	0	5.67	0	0.61	0	0.85	2.91	1.03	5.28	2.85	0.53	0	6.06	10.41	11.51	0.85	1.4	18.91	2.86	2.59	23.88	2.31	3.67	7.16	27.03	1.94	0	2.05	9.64	1.44	7.94	6.08	0	0	32.63	3.82	2.09	1.26	32.13	12.85	15.76	13.88	0
1098	0	3.19	1.4	3.99	42.17	3.51	0	4.48	0.5	0	0	0.61	3.67	0.95	4.58	3.63	0	0	6.75	10.08	9.55	0	3.61	16.86	4.54	2.71	23.74	2.4	3.27	6.21	27.67	2.21	0	1.81	9.9	0	6.62	5.83	0	0	32.21	4.99	1.72	1.2	32.03	10.03	12.63	13.09	0
1101	0	3.56	1.86	4.38	42.91	3.66	0	4.48	4.1	0.52	0.85	1.44	3.17	0	5.21	2.58	0	0	6.51	11.7	6.17	0	4.61	19.08	1.77	2.09	17.2	0.54	2.85	5.63	28.94	2.09	0	0	9.35	0.76	7.05	6.81	1.35	0	33.7	5.41	2.42	1.48	31.85	4.23	12.87	13.61	0
1104	0.59	4.58	1.97	4.61	42.56	3.79	0	4.44	0.78	2.06	0.99	2.18	3.83	0.69	4.76	3.83	0	0.99	6.51	10.6	6.93	2.26	2.15	20.4	1.39	1.95	20.53	2.5	3.12	3.58	25.99	1.86	0.64	2.41	9.65	0	6.76	7.8	0	0	32.18	4.23	1.65	1.43	29.73	12.27	15.12	12.99	0
1107	0	5.92	1.73	4.67	38.05	4.34	0	5.35	4	0	0	1.56	4.27	0.51	5.36	3.01	0	1.38	6.59	10.58	6.31	1.46	0.82	17.24	3.11	3.1	21.28	0	3.37	6.95	28.03	2.07	0	1.68	9.89	1.23	9.65	5.72	0	0	34.9	4.09	2.01	1.14	34.66	2.57	15.25	13.09	0
1110	0	6.24	1.62	3.59	42.28	4.69	0	4.34	2.97	0	1.55	0.68	3.35	2.02	5.09	1.69	0	0.85	5.81	9.37	7.37	1.84	4.68	18.64	4.24	3.96	20.33	0.7	3.75	8.29	28.89	2.62	0	1.8	9.21	1.06	8.2	5.55	0	0	33.11	3.45	1.78	1.34	32.43	2.91	18.36	14.15	0
1113	0	5.66	2.23	3.46	38.15	4.57	0	4.48	3.77	1.53	0.61	0	3.63	2.01	5.49	1.71	0.58	0	6.19	7.94	8.19	1.42	1.43	18.09	0	3.58	16.9	0	3.98	7.78	29.08	1.74	0.5	2	8.9	1.4	6.35	5.59	0.58	0	32.69	5.47	2.33	1.46	34.77	10.7	15.85	14.04	0
1116	0	4.05	2.86	3.91	35.75	4.86	0	4.57	4.16	1.32	1.01	1.13	3.4	0.7	6.24	2.06	0	0.91	6.44	7.84	7.39	1.55	1.87	18.6	0	2.78	18.23	2.02	3.33	7.08	28.73	1.82	0	2.23	7.92	1.48	8.56	5.49	1.13	0	34.92	4.09	2.17	1.35	33.38	9.65	13.06	15.66	0
1119	0	4.41	2.01	4.39	40.23	3.46	0	5.77	3.23	0	1.08	0.77	3.47	0.51	5.43	2.62	0.91	0	5.32	9.03	8.31	1.5	1.8	19.83	0.83	4.26	16.89	0	3.85	6.97	28.91	2.11	0	2.17	8.68	1.51	7.98	5.21	1.13	0	36.42	4.31	2.76	1.13	34.2	6.03	13.71	11.72	0
1122	0	2.93	1.35	4.43	33.95	5.7	0	5.94	3.61	1.32	0.63	3.43	3.98	0.76	6.43	2.43	0	0.5	5.93	8.31	8.57	0	4.28	20.19	5.31	3.44	14.99	0	3.95	7.41	27.09	2.76	0	2.33	8.33	1.41	7.5	6.09	0.99	0	35.43	4.82	2.19	1.24	30.11	17.5	12.18	10.39	0
1125	0	4.46	1.63	4.56	43.61	3.48	0	5.68	3.02	0.68	0	1.46	4.19	1.18	6.17	2.69	0	1.38	4.73	7.12	10.47	0	3.15	20.81	5.54	4.31	15.37	3	3.39	8	28.28	2.77	0	2.13	9.26	0.88	8.82	5.12	0	0	32.09	5.72	2.51	1.22	33.24	7.88	12.34	10.33	0
1128	0	4.13	1.58	5.12	28.51	5.3	0	6.29	3.19	0	1.78	1.4	4.78	0.87	5.57	3.36	0	1.2	3.08	7.7	8.18	1.14	3.56	20.61	5.25	3.5	18.23	2.76	4.38	8.59	25.93	2.17	0	1.79	8.9	0	7.14	5.85	1.28	0	34.07	5.26	2.45	1.23	29.34	2.54	11.73	9.82	0
1131	0	3.61	2	4.43	31.68	5.18	0	6.37	3.44	1.2	1.1	1.08	4.93	0.97	5.53	2.91	0.61	1.25	3.8	8.58	8.96	0	3.64	18.98	5.44	3.43	12.08	3.19	3.41	7.89	26.79	2.5	0	1.75	7.93	0.93	8.57	5.68	1.24	0	34.29	5.55	2.78	1.19	28.95	1.4	14.61	9.64	0
1134	0	5.59	2.03	4.18	24.84	5.16	0	6.6	4.5	0	0	0.85	4.55	0	4.67	2.45	0	1.28	2.93	7.48	6.28	1.54	4.85	18.31	5.79	2.94	13.74	1.28	2.82	5.19	27.81	1.72	0	2.34	8.43	0.97	4.26	6.21	1.82	0	28.05	5.73	2.9	1.1	27.44	11.01	12.25	10.6	0
1137	0	3.28	1.48	3.85	19.2	5.32	0	7.38	0	0	1.26	0.82	4.84	0	4.23	2.52	0.97	1.33	3.19	7.66	6.9	1.73	3.09	18.4	5.14	3.52	12.55	1.85	2.84	10.25	28.49	2.15	0.5	2.32	7.39	0	4.68	6.85	1.88	0	27	6.61	4.04	1.11	32.64	0.95	12.17	11.3	0
1140	0	3.09	1.26	4.08	26.65	5.74	0	7.45	3.08	0	1.74	1.47	5.57	1.7	4.58	3.1	0	1.81	2.14	8.17	6.93	1.73	2.57	19.12	5.28	4.12	11.14	0.56	3.02	7.02	27.68	2.18	0	2.12	7.82	1.54	4.55	6.53	1.09	0	26.65	6.26	3.35	1.34	28.38	12.7	13.55	11.54	0
1143	0.61	4.82	1.47	4.08	24.34	3.88	0	7.76	4.49	0	0.89	1.49	5.32	0.91	4.53	2.89	0.92	0	2.22	8.35	2.99	1.63	2.06	20.54	6.7	5.14	13.81	0	3.24	6.45	27.83	2.92	0	1.9	7	1.02	5.03	6.2	0.91	0	29.16	4.71	3.32	1.04	29.94	13.98	13.85	12.3	0
1146	0	5	1.44	5.41	9.61	3.83	0	6.7	1.73	0.5	2.54	0.55	5.3	5.88	4.88	3.18	0	0	1.25	8.17	2.59	1.05	3.97	20.81	0	4.05	11.87	0	2.28	7.9	27.91	2.7	0	2.1	7.6	0.9	6.17	7.15	0.88	0	30.06	6.77	3.46	1.45	31.05	6.98	10.18	12.3	0
1149	0	4.38	1.34	3.7	5.89	5.87	0	8.43	0	0	1.43	0.98	4.41	0	4	3.09	0.5	1.22	2.53	9.54	5.02	1.58	0	18.46	4.91	4.84	13.05	5.05	3.49	8.45	27.54	1.64	0	2.65	7.95	1.1	4.16	6.15	1.7	0	27.98	6.44	2.94	1.18	30.09	3.06	10	10.81	0.5
1152	0	4.29	0.71	4.39	6.01	4.87	0	7.72	0	1.88	1.08	0.74	5.98	3.11	4.65	2.52	0	1.15	2.09	7.62	6.62	0.65	1.54	18.96	5.49	4.82	14.55	5.36	3.73	9.32	26.68	2.08	0	2.44	7.58	1.54	5.05	7.54	1.51	0	29.06	5.97	3.16	1.38	31.19	4.05	12.64	11.91	0.55
1155	0	6.12	1.59	4.58	11.29	5.9	0	7.45	2.61	0.87	2.45	0.99	5.45	0	4.99	3.52	0.55	0	0.62	10.68	3.77	1.76	0.75	18.63	6.02	5.16	13.23	4.23	4.05	10.53	26.56	2.51	0	2.34	8.97	1.99	4.58	7.1	0.81	0	25.44	6.14	3.21	1.32	29.17	2.35	10.55	10.93	0.53
1158	0	5.69	1.01	4.51	11.73	4.24	0	6.89	3.83	0	2	0.52	6.17	2.06	5.03	2.59	1.36	2.09	0.86	7.13	2.35	1.72	1.04	15.56	6.35	4.35	11.03	3.22	3.31	9.27	28.42	2.18	0	2.11	7.55	1.67	5.46	6.69	0.97	0	25.63	6.56	2.17	1.02	28.78	1.57	10.3	12.37	0
1161	0	5.68	1.75	3.69	7.19	2.55	0	5.31	3.62	1.02	3.53	2.87	6.36	1.45	5.04	3.68	0.68	0	0.71	7.49	2.96	1.12	0	12.7	5.11	4.9	11.82	4.38	3.69	10.43	27.51	2.63	0	2.03	5.18	2.71	3.39	6.64	2.32	0	29.12	7.68	3.53	1.72	26.8	5.88	10.34	11.33	0
1164	0	5.56	1.41	3.21	10.48	6.6	0	5.42	0	2.22	3.14	1.69	7.39	0.82	5.34	1.52	0	0	0	7.38	2.74	1.36	0.93	12.34	4.9	3.95	9.19	7.87	3.03	8.31	34.02	2.48	0	1.29	6.85	1.8	4.73	5.02	1.71	0	19.35	7.49	2.53	1.06	29.67	4.65	8.73	12.19	0
1167	0	5.12	1.74	4.22	9.69	3.99	0	6.69	3.65	2.39	3.3	1.94	6.48	0.55	5.81	1.46	0.62	0	0.73	8.34	3.77	0.98	0	11.52	3.08	4.92	9.13	1.25	3.66	10.11	28.9	3	0	2.46	6.27	2.05	3.58	4.94	1.97	0	22.52	6.76	2.17	1.26	29.55	4.32	10.95	11.2	0
1170	0	5.23	2.02	4.36	10.86	1.22	0	8.97	0.62	0.63	3.82	1.1	5.69	0.93	5.69	1.35	0	0	0.91	7.11	4.98	0.69	0	11.92	5.9	4.45	9.29	5.19	3.04	10.71	29.54	2.29	0	1.79	5.53	2.1	3.64	3.6	1.83	0	23.29	5.11	3.13	0.93	26.4	1.77	9.56	10.76	0
1173	0	2.38	1.95	5.12	10.05	1.04	0	10.36	3.28	0	4.8	1.28	6.48	5.97	3.86	0.89	0	0	0.59	8.34	2.87	0.92	0	12.75	4.68	5.38	8.99	3.54	4.2	11.24	28.79	2	0	0	7.25	2.5	3.74	2.54	1.49	0	24.09	6.21	2.44	1.13	22.81	5.84	10.45	10.16	0.65
1176	0	1.71	1.49	4.68	19.99	0.91	0	9.4	0	0	5.15	1.1	6.07	0.87	5.26	1.22	0	0	1.17	8.71	3.69	0.63	0	12.3	4.05	4.72	8.61	0.57	3.29	11.25	27.96	2.43	0.54	2.43	4.45	1.94	3.76	4.21	1.67	0	24.25	4.37	2.88	0.7	23.91	12.46	9.91	10.33	0
1179	0	3.42	2.25	4.95	11.26	0	0	9.38	3.22	0	4.23	3.76	5.98	0.8	4.92	1.16	0	2.3	0.92	9.81	3.99	1.01	0	12.88	1.93	4.89	9.99	3.18	3.33	11.31	28.32	1.77	0	2.02	6.1	2.44	3.05	3.88	1.68	0	25.05	6.59	2.4	0.8	24.87	16.25	9.17	7.76	0.76
1182	0	4.23	1.53	4.55	13.86	0	0	9.34	2.93	0	7.56	1.79	5.77	2.19	6.08	1.9	0	2.09	0.86	6.77	3.66	0.98	0	13.05	1.27	3.76	10.63	3.44	1.98	11.21	29.25	2.18	0	1.58	6.11	2.11	3.93	4.82	1.22	0	20.2	6.7	2.77	1.4	24.86	17.95	9.88	6.91	0
1185	0	4	2.23	4.72	7.1	0	0	10.11	4.19	0.5	7.66	0.85	6.8	1.09	4.86	1.89	0.96	2.17	1.06	6.99	0	1.09	0	12.04	3.31	4.19	9.02	4.88	1.28	11.55	31.3	2.23	0	1.62	5.62	2.62	3.94	4.44	1.77	0	25.58	6.42	3.06	0.87	23.35	19.96	10.34	7.15	0
1188	0.65	4.29	1.55	4.67	9.45	0	0	7.96	0	0	8.04	2.89	6.44	1.83	5.26	0.87	0.63	1.95	1.06	7.84	5.06	0.96	0	11.62	2.04	5.85	9.08	3.13	1.88	14.76	29.84	2.51	0	2.45	5.07	0	3.87	3.79	1.72	0.66	19.27	7.96	3.31	1.16	23.11	21.22	8.62	7.66	0.69
1191	0	6.11	1.96	5.11	4.51	0	0	7.94	0	0	8.76	1.95	6.16	2.75	5.16	0.64	0	2.76	0.84	7.92	3.42	1.07	0	11	1.8	7.47	8.64	1.13	2.06	13.28	29.56	2.31	0	2.54	4.63	1.94	4.46	3.94	1.56	0	21.52	7.04	2.96	0.79	24.1	14.78	7.01	7.04	1.37
1194	0.62	4.1	0	5.41	17.68	0	0	9.07	3.7	0.5	8.71	0.51	5.28	1.01	5.11	1.07	0	2.19	0.95	7.74	3.6	1.45	0.66	11.6	0	6.25	9.94	4.19	2.15	13.12	25.56	2.73	0	1.86	4.23	1.8	5.03	4.45	1.54	0.72	19.41	6.83	3.52	0.91	21.29	8.64	5.12	6.83	0
1197	0	6.21	1.18	4.26	13.62	0	0	10.44	2.61	0.64	9.42	0.97	5.32	1.03	5.29	1.35	0.88	2.46	0.91	7.75	1.26	1.02	0	9.53	0.99	6.9	8.67	1.23	1.69	15.4	25.9	2.76	0	1.8	4.15	2.39	4.05	3.4	1.36	0	23.46	7.42	3.96	0.98	21.64	13.76	5.51	5.98	0
[truncated: 2 more columns]
