# Supplementary material for: Stochastic pausing at latent HIV-1 promoters generates transcriptional bursting
Source: Nat Commun. 2021 Jul 23;12:4503. doi: 10.1038/s41467-021-24462-5 (PMC8302722; doi:10.1038/s41467-021-24462-5)
Supplement: Supplementary file 3 — Source Data [file 41467_2021_24462_MOESM3_ESM.zip › _Source_data_zip/Source_data_short_movies_Fig2&8/Short_Movie_Raw_Data_Table_High_Tat4.xlsx]

## Sheet: Feuil1
Time	Site1	Site2	Site3	Site4	Site5	Site6	Site7	Site8	Site9	Site10	Site11	Site12	Site13	Site14	Site15	Site16	Site17	Site18	Site19	Site20	Site21	Site22	Site23	Site24	Site25	Site26	Site27	Site28	Site29	Site30	Site31	Site32	Site33	Site34	Site35	Site36	Site37	Site38	Site39	Site40	Site41	Site42	Site43	Site44	Site45	Site46	Site47	Site48	Site49
0	0	35.94	51.39	26.53	28.9	57.51	64.84	31.94	30.69	45.56	59.35	54.38	49.54	14.8	30.09	18.07	145.57	42.3	64.56	53.21	40.53	17.9	20.56	20.41	7.83	27.38	51.7	54.26	13.12	24.09	27.05	25.6	21.18	18.7	22.89	35.37	21.04	10.39	26.87	0	40.8	24.78	36.3	31.6	49.9	19.06	26.68	26.69	2.77
3	0	36.08	56.83	26.87	28.01	55.35	70.44	33.8	29.29	46.75	55.66	57.23	49.55	18.73	28.69	18.48	146.27	43.72	64.35	53.29	40.29	18.53	19.18	21.25	8	26.36	57.33	48.87	16.12	23.12	23.95	25.77	21.42	18.95	22.65	34.96	23.26	11.46	25.36	0	42.34	21.66	36.9	29.39	53.84	17.11	25.77	25.05	3.53
6	0	34.93	53.67	28.1	28.74	55.51	71.02	31.9	27.09	45.33	52.59	60.16	56.5	17.18	30.15	20.76	140.06	43.81	62.19	45.37	43.63	18.95	21.87	20.45	7.82	25.19	57.99	55.31	16.58	22.64	20.47	24.84	22.96	16.37	24.92	37.29	19.33	12.61	20.14	0	40.51	21.66	35.18	32.55	52.38	17.27	24.37	25.96	1.81
9	0	33.81	51.82	28.45	30.89	51.04	65.12	33.05	35.8	43.42	49.17	58.88	53.74	14.19	30.39	18.65	129.18	51.61	59.2	47.26	41.54	22.22	18.2	18.55	7.75	27.46	59.17	56.53	17.16	23.06	20.87	21.98	24.72	16.83	26.34	33.23	20.12	11.36	23.08	0	38.71	22.26	30.64	31.8	56.44	20.73	24.17	27.74	1.13
12	0	35.23	53.23	30.06	30.14	45.14	63.01	33.61	37.25	44.17	48.09	64.77	54.14	10.89	27.73	18.18	128.42	49.51	57.28	47.47	38.39	17.41	20.81	20.28	7.85	27.62	57.53	54.58	13.96	19.38	22.05	25.06	21.33	17.54	17.24	35.78	18.88	12.29	26.08	0	37.75	19.79	25.44	30.08	53.15	15.81	20.95	27.63	3.79
15	1.06	31.89	54.05	30.37	30.41	45.41	59.29	31.85	41.15	45.26	50.38	59.48	55.35	13.58	29.1	18.22	142.01	50.15	55.63	45.21	37.02	18.91	26.22	21.01	10.4	24.08	59.53	56.74	14.35	18.77	19.44	22.3	22.58	17.37	17	34.18	18.56	11.92	29.53	0	34.63	16.63	29.16	29.38	48.75	17.48	31.94	25.01	3.99
18	0	29.36	49.31	28.8	29.37	42.77	65.83	32.71	38.21	43.28	57.64	65.46	52.37	9.38	25.6	16.58	126.87	49.38	59.52	42.77	38.73	19.02	24.2	23.09	9.09	22.12	62.92	57.19	16.52	19.97	20.87	22.26	21.23	16.14	17.79	36.15	18.98	10.98	28.85	0	35.28	16.69	29.22	31.32	54.04	16.54	31.5	28.16	3.62
21	0	31.93	41.47	31.27	26.63	43.55	60.84	28.08	39.62	43.25	48.6	64.87	52.63	11.34	23.24	17.98	122.57	55.55	56.64	42.5	35.37	20.78	23.18	21.98	9.4	20.87	56.59	52.31	16.97	18.24	21.75	20.57	21.31	16.85	13.82	33	18.16	11.2	30.05	0	32.99	15.57	23.87	28.92	53.91	16.17	29.84	33.49	4.73
24	0	31.8	44.21	31.96	25.25	44.2	59.8	26.44	43.01	42.11	49.51	69.81	56.84	10.11	22.69	20.31	122.69	48.29	56.64	40.43	35.24	18.73	23.55	20.91	9.05	22.28	63.5	52.42	16.99	19.21	20.39	18.22	23.23	16.11	13.84	31.65	18.28	9.68	28.98	0	33.63	14.92	28.08	28.54	59.66	16.83	26.55	26.84	3.7
27	0	33.1	33.08	32.13	28.64	43.95	55.39	28.21	43.33	45.35	52.07	62.8	54.3	9.41	22.74	17.83	120.13	41.49	58.04	46.24	34.79	15.29	23.44	24.83	9.42	24.88	62.99	48.88	17.72	19.29	20.02	17.53	20.51	13.24	14.62	31.16	18.25	9.77	30.22	0	33.49	16.18	24.23	28.34	66.62	17.22	34.96	26.28	5.23
30	0	29.33	38.56	30.55	29.85	45.57	58.14	24.5	44.36	44.29	52.72	66.14	50.01	10.36	26.03	21.3	121.26	43.3	49.6	40.85	32.26	14.75	25.98	22.78	11.14	24.26	60.71	45.88	17.31	21.72	17.13	15.6	22.39	13.1	15.22	30.28	18.15	10.52	36.12	0	33.04	14.76	22.48	30.59	58.06	19.54	35.21	31.5	5.31
33	0	27.59	35.06	29.9	32.75	44.9	57.7	25.26	42.8	44.22	55.23	65.43	50.69	13.85	23.15	19.5	113.22	46.08	46.31	39.65	29.32	14.53	26	24.26	10.84	27.64	59.15	53.96	17.58	23.19	18.04	14.64	21.22	10.92	16.25	26.07	17.59	9.29	30.36	0	31.72	13.9	25.68	34.56	59.34	19.86	31.3	32.08	6.76
36	0	27.97	36.92	31.99	29.97	42.71	57.18	27.6	38.07	42.46	46.48	60.65	51.7	14.8	22.5	20.97	123	43.89	52.91	38.65	34.31	14.25	26.28	23.56	12.46	25.01	63.3	49.54	12.84	22.45	20.75	14.26	21.46	10.2	19.03	26	18.6	10.4	36.12	0.6	34.59	10.93	23.18	28.97	55.62	20.42	30.98	30.03	8.85
39	0	30.57	36.59	27.83	30.23	44.85	59.82	26.78	40.53	40.67	54.12	66.9	49.5	14.92	23.16	20.75	120.48	41.88	51.74	45.77	26.89	15.41	26.48	24.15	11.25	28.83	68.19	46.4	13.53	20.84	18.58	13.67	25.05	9.7	19.28	30.8	17.41	9.94	35.1	0	33.25	9.79	23.83	29.93	57.01	21.83	22.36	27.35	7.75
42	0	26.42	36.02	29.87	30.28	44.4	55.02	28.8	37.65	43.88	49.56	61.45	50.56	8.88	18.84	19.59	113.68	38.3	56.57	39.29	27.31	17.53	24.29	24.73	12.65	27.58	63.57	45.15	13.07	23.04	19.32	14.47	20.19	11.21	17.77	28.95	16.63	9.75	35.48	0	26.82	7.55	28.67	29.12	59.05	22.49	24.97	27.81	7.7
45	0	25.55	39.73	31.74	30.65	44.96	47.98	24.6	42.78	39.28	52.7	59.82	52.38	10.74	16.85	21	116.24	38.79	54.84	40.52	28.22	17.22	21.84	24.52	13.46	27.41	63.71	47.69	12.53	24.18	18.74	16.55	21.84	7.27	20.17	28.82	16.78	9.22	36.58	0	27.4	7.62	21.22	29.18	56.23	23.99	33.47	31.84	6.55
48	0	25.69	37.89	30	28.54	48.93	51.99	22.99	45.55	42.9	47.83	67.6	50.07	14.06	16.43	22.58	112.23	42.1	53.7	42.01	28.2	18.84	23.68	26.35	11.74	29.04	59.46	49.7	12.71	22.59	18.95	14.52	22.28	8.5	20.04	27.78	17.39	9.44	42.17	0	27.03	10.09	21.83	31.94	59.27	24.76	29.59	26.04	6.67
51	0	25.48	38.48	32.51	34.25	49.55	51.27	25.71	47.95	41.97	48.99	64.55	49.34	11.17	15.51	22.42	102.88	39.24	55.73	40.3	33.21	18.18	22.41	26.05	13.41	23.49	58.76	45.19	8.06	19.06	19.19	15.57	23.48	6.95	21.26	29.96	17.02	10	35.5	0	26.61	9.09	25.27	27.8	54.32	25.99	32.72	29.37	5.61
54	0	24.21	36.21	34.29	30.47	47.79	55.33	21.79	44.97	43.35	45.51	65.57	50.68	8.24	11.49	22.12	106.16	42.32	44.65	36.6	31.06	14.17	20.31	26.96	12.07	32.23	58.35	44.85	8.14	17.63	19.46	14.27	25.34	8.03	17.27	26.77	15.13	10.26	39.47	0.55	29.34	10.02	24.98	29.86	54.56	28.37	28.91	33.2	7.83
57	0	25.22	45.11	33.49	31.87	47.57	54.4	16.94	49.09	42.21	51.91	70.89	49.72	11.8	11.83	26.68	103.09	40.27	49.9	33.13	31.54	12.85	22.49	25.02	11.27	32.03	62.13	44.77	9.16	18.14	17.79	13.75	25.15	8	20.2	26.26	14.72	11.68	40.53	0	27.14	10.3	23.94	28.92	54.03	28.75	27.77	29.53	6.54
60	0	28.22	45.06	30.92	32.87	49.67	45.62	17.88	48.13	42.74	43.76	70.14	49.25	12.39	12.47	26.32	97.72	37.81	54.27	35.3	33.74	14.71	22.5	26.12	16.05	34.43	58.04	43.85	11.36	18.45	18.68	10.62	24.23	7.19	18.99	22.08	13.74	10.02	43.21	0	25.68	11.32	20.44	28.85	59.98	24.41	24.5	30.34	7.16
63	0	29.05	40.95	32.17	33.5	46.08	56.01	18.73	47.87	46.22	45.74	71.29	50.69	13.07	13.16	21.5	103.22	39.64	51.79	34.58	32.01	10.99	23.28	26.97	14.38	35.27	52.92	40.48	10.5	22.67	20.5	12.66	20.26	7.39	22.52	22.99	12.51	9.07	47.8	1.47	26.3	7.8	18.53	28.69	61.25	28.87	17.96	29.59	8
66	0	27.12	47.18	33.36	33.31	47.32	49.41	20.06	51.11	44.04	45.04	69.42	49.32	11.49	12.92	21.95	96.95	41.56	51.62	32.84	28.61	12.81	22.34	25.42	15.72	36.38	49.88	39.95	9.78	21.66	19.86	14.41	23.9	6.54	24.14	22.94	10.98	8.02	45.73	1.47	23.23	9.54	19.6	26.99	64.98	27.95	17.12	27.07	5.99
69	0	27.15	42.4	33.73	33.48	47.7	53.53	20.56	49.84	39.73	45.78	71.13	49.62	9.62	12.17	22.67	90.94	37.42	51.82	31.35	30.89	12.28	18.54	27.37	14.85	34.65	46.65	33.03	5.99	20.44	18.69	15.04	22.79	7.97	28.11	21.96	11.52	7.56	49.94	2.38	21.36	8.56	17.75	28.9	61.97	25.78	16.43	30.6	6.84
72	0	26.06	39.19	29.48	33.98	54.85	32.54	20.22	54.58	39.98	44.98	71.33	48.27	12.04	7.83	24.62	87.38	42.51	56.04	31.01	25.89	11.64	19.31	26.26	14.26	36.75	45.05	35.16	6.88	17.17	21.98	13.7	21.15	8.02	25.65	20.2	11.21	7.38	47.22	1.69	20.88	9.66	17.49	29.01	59.19	27.83	16.5	27.7	5.69
75	0	25.56	40.99	29.27	36.6	50.39	48.33	17.94	56.39	39.33	46.16	67.32	49.48	12.36	7.53	26.2	84.52	49.38	58.52	32.5	27.46	14.1	19.99	24.03	13.78	36.39	40.62	31.14	8.08	18.44	22.14	17.44	22.58	7.38	27.37	21.37	12.23	9.43	53.85	1.56	21.39	8.94	18.47	28.19	57.78	27.69	15.6	27.94	6.07
78	0	27.38	44.62	29.26	33.58	46.39	55.15	18.29	54.7	39.88	47.89	75.56	45.44	15.38	8.01	25.37	76.07	48.96	59.32	33.41	23.81	10.77	16.55	24.76	15.65	33.11	34.4	27.54	13.36	20	22.91	17	22.34	7.12	25.48	21.43	12.64	7.26	58.68	1.92	19.86	10.07	19.71	27.92	66.1	26.83	18.33	27.01	6.09
81	0	29.1	39.24	27.12	34.14	45	59.37	18.32	58.47	39.97	47.01	72.37	47.09	15.66	8.54	25.82	74.92	56.53	58.17	28.4	25.29	8.26	14.37	28.74	12.02	38.34	32.38	28.53	7.82	17.32	24.41	16.87	23.28	6.53	26.2	20.43	9.92	6.82	51.18	2.36	20.32	10.93	19.99	30.82	65.12	27.56	17.28	26.57	5.64
84	0	32.29	46.24	29.2	33.57	50.09	61.33	18.62	64.19	37.91	51.3	66.06	48.06	13.98	8.9	25.45	81.39	52.17	60.94	32.06	21.45	10.65	15	24.9	14.78	40.79	35.99	30.05	13.03	19.73	18.01	19.56	20.1	7.55	25.68	22.26	11.06	8.27	46.75	2.19	21.54	11.71	19	28.14	59.27	24.65	15.61	25.5	4.96
87	0	28.73	48.19	31.42	32.54	43.8	61.07	16.15	55.07	38.82	49.03	70.2	48.43	15.03	8.57	25.99	75.66	51.9	58.98	32.06	19.99	9.54	14.43	24.19	14.33	40.48	36.43	26.44	10.53	18.48	16.52	18.89	24.96	6.63	23.67	17.75	10.8	6	46.45	3.13	15.28	12.9	17.91	28.85	58.69	28.06	21.11	26.32	5.18
90	0	33.14	48.26	31.94	30.59	45.88	69.4	19.1	58.74	40.29	46.86	67.75	45.29	14.62	9.54	28	78.11	63.25	60.79	32.87	28.05	9.03	13.43	27.2	14.88	40.58	32.74	23.64	8.87	17.69	14.2	22.74	21.31	7.77	27.91	18.2	9.54	6.14	44.58	4.43	17.78	11.82	17.74	28	55.48	24.31	20.98	26.89	4.24
93	0	28.03	48.42	26.06	34.89	47.05	63.32	21.13	56.88	39.56	43.87	63.35	45.65	13.86	8.78	26.17	70.22	55.05	57.24	29.21	25.86	9.39	15.89	27.21	12.96	41.96	31.33	25.12	10.06	16.14	14.2	21.47	19.49	6.61	28.68	17.87	10.46	7.53	53.11	3.5	18.22	14.06	17.84	27	56.14	25.37	16.84	22.18	5.17
96	0	32.94	39.31	28.22	34.11	43.33	60.59	22.34	62.92	36.86	48.96	66.39	50.62	12.17	8.55	30.32	85.92	55.11	58.23	27.21	27.59	8.77	17.59	25.81	14.87	41.39	25.37	27.35	7.11	14.97	14.93	19.59	19.93	5.61	31.7	14.18	9.74	7.5	53.12	4.41	20.77	15.09	16.89	28.6	54.5	23.33	12.04	21.39	5.71
99	0	32.8	37.83	25.34	36.11	44.64	61.14	22.41	62.92	37.57	53.78	72.7	49.93	14.16	8.19	28.64	77.68	56.53	59.7	26.84	28.95	9.2	15.6	26.13	15.45	43.05	25.47	28.69	4.77	17.99	15.18	21.56	24.72	8.2	30.37	15.07	9.89	9.94	57.22	4.28	21.26	14.43	15.03	27.15	54.31	23.78	13.47	24.07	6.28
102	0	33.58	41.23	26.32	34.08	46.58	60.78	19.93	65.57	37.67	50.25	62.7	49.85	14.51	9.03	27.33	76.9	53.31	60.88	29.22	28.98	8.12	13.65	27.23	16.13	40.91	22.31	25.33	3.2	19.91	13.6	21.03	22.01	6.35	31.4	15.71	10.21	8.23	55.15	4.69	20.18	17.48	15.74	27.16	51.17	21.9	15.95	22.29	6.05
105	0.51	28.39	40.05	26.79	36.76	45.89	65.57	21.47	65.39	37.25	56.66	67.5	49.88	15.94	9.22	30.98	71.37	50.64	57.16	27.82	30.88	6.91	18	24.5	15.59	44.37	26.54	19.15	6.16	18.83	14.19	22.61	24.62	6.69	31.59	18.65	8.33	9.09	58.9	4.37	25.39	19.17	15.33	30.22	48.51	19.92	13.91	26.11	6.02
108	0.94	31.94	38.69	27.54	36.28	46.95	55.1	20.37	72.36	37.19	56.74	62.69	45.55	15.63	9.2	29.02	67.54	55.89	61.17	27.65	27	7.7	21.97	23.37	16.38	44.76	24.93	22.79	2.01	17.03	14.82	21.78	24.85	6.7	31.58	14.96	8.89	8.21	61.21	4.83	22.74	21.46	15.06	29.82	46.38	20.39	18.42	23	7.18
111	0	35.97	39.34	27.22	35.53	49.4	59.44	19.76	70.43	39.53	51.81	67.11	49.17	16.9	9.03	32.4	65.93	55.53	53.8	30.94	28.42	7.7	17.82	23.03	16.23	44.54	28.85	24.05	6.75	15.65	13.34	22.95	29.51	7.27	34.57	11.59	7.72	9.36	57.76	5.7	23.64	19.59	15.4	31.54	49.29	19.32	16.56	23.21	4.71
114	0	36.32	43.51	26.22	34.43	52.4	55.66	22.38	71.02	39.81	59.64	60.09	49.07	17.49	9.63	32.83	76.32	57.22	48.8	27.96	29.77	4.98	20.25	22.41	17.48	44.21	25.52	22.47	4.88	19.01	14.37	24.28	29.06	6.56	36.85	12.51	9.52	9.4	55.68	5.21	24.78	20.79	15.36	32.52	46.32	19.56	17.02	27.61	5.26
117	0	30.39	45.18	26.01	34.5	51.6	59.36	17.91	73.03	38.1	51.76	58.84	47.15	17.25	10.07	33.01	69.85	55.32	50.31	26.78	31.16	5.07	20.05	21.41	16.58	46.6	24.84	19.82	8.58	19.42	12.91	21.42	22.83	8.96	34.38	13.55	9.53	8.18	54.93	5.72	24.32	22.03	16.68	32.5	49.98	20.45	19.47	23.18	4.85
120	1.21	34.25	34.64	24.7	33.05	51.58	56.22	19.29	73.17	36.31	55.55	58.76	48.34	17.99	11.99	34.34	63.55	61.28	51.32	26.76	33.12	5.21	22.43	21.55	15.76	38.96	20.91	18.13	6.28	16.06	12.02	23.34	25.46	8.38	31.38	12.43	7.84	6.09	59.06	5.91	25.69	22.02	16.3	32.03	46.35	20.2	20.46	22.25	5.87
123	1.96	31.54	35.98	22.67	39.4	51.84	51.5	23.19	66.58	37.58	51.71	59.75	43.24	18.66	12.45	31.44	68.16	49.49	51.02	26.79	31.06	3.26	21.54	19.4	17.03	43.36	22.13	20.65	11.17	18.97	10.66	25.01	25.1	9.14	36.59	11.31	7.75	6.69	64.9	6.33	22	20.81	10.58	31.94	44.5	21.53	22.48	22.65	5.62
126	1.48	32.98	36.92	22.67	34.79	50.26	49.69	22.37	72.56	36.12	49.77	58.27	47.27	19.97	11.25	32.88	67.4	48.91	46.78	24.78	35.19	2.61	21.9	22.48	16.04	41.65	21.74	22.09	10.26	17.41	12.58	22.66	28.91	9.18	35.36	10.86	8.56	6.92	62.3	6.79	23.65	19.75	14.7	30.27	43.28	17.17	25.51	23.01	5.9
129	1.32	36.52	41.43	21.45	34.58	50.26	54.26	19.34	75.52	37.7	60.96	57.22	43.64	19.32	11.19	31.52	71.65	47.9	42.31	23.97	33.56	2.12	23.43	22.63	17.16	41.89	21.37	20.56	4.29	16.99	13.79	26.16	26.39	12.25	30.3	9.81	7.83	7.67	61.27	8.53	19.93	23.01	9.56	28.95	44.41	19.77	31.69	22.68	5.84
132	0	36.49	36.54	22.19	35.13	49.51	52.63	19.61	72.34	36.81	54.9	58.03	42.1	21.06	12.45	29.2	66.14	43.5	41.26	21.21	37.21	1.94	24.3	25.01	15.88	45.84	21.23	23.18	7.32	18.48	10.12	23.24	22.94	10.08	35.69	9.08	7.42	7.61	57.61	8.79	20.1	25.63	10.93	29.07	40.74	16.6	28.03	20.14	5.38
135	0.77	35.34	40.2	18.1	28.8	47.02	47.81	17.63	76.46	35.55	55.88	58.68	44.67	20.87	10.79	27.94	71.41	45.8	40.99	21.76	35.05	2.09	26.66	22.82	18.94	42.35	14.54	20.42	7.11	17.01	8.71	21.96	28.75	9.41	33.36	9.21	9.14	8.35	57.24	8.11	18.94	23.6	9.26	33.03	42.53	19.49	28.42	18.14	4.22
138	0.83	34.62	49.43	20.86	29.42	50.84	50.92	22.73	84.74	35.77	58.02	57.57	40.75	19.78	13.45	29.04	69.09	48.12	39.46	24.12	40.38	3.5	27.63	22.91	15.26	41.25	18.96	19.39	4.81	16.83	10.78	25.89	31.09	13.39	36.29	6.97	7.44	7.58	62.6	9.08	22.25	23.15	6.07	32.62	39.72	19.1	28.4	22.41	4.68
141	0.77	35.19	51.75	20.84	25.35	49.34	48.64	23.66	84.22	36.01	63.72	55.04	44.92	22.16	16.68	32.39	73.9	46.83	40.57	18.49	43.32	3.83	23.17	23.92	17.1	45.91	16.81	16.78	4.38	17.46	9.96	23.17	37	13.96	34.29	6.41	7.28	7.77	54.4	9.15	20.73	24.57	6.38	32.69	41.01	18.11	29.38	21.6	4.73
144	0.68	34.95	51.3	20.33	27.42	50.75	49.53	21.62	80.28	34.58	62.36	55.12	41.01	20.37	13.65	29.76	75.38	46.01	45.18	16.65	41.02	3.02	25.53	23.09	17.93	52.69	15.34	13.76	5.31	13.49	11.21	24.54	28.38	15.84	29.06	7.43	8.4	12.44	54.69	8.96	22.38	24.2	6.37	34	36.47	18.6	30.34	22.65	4.91
147	0.64	38.1	53.44	20.05	27.93	48.8	47.63	22.32	78.4	34.87	55.02	61.09	41.47	20.93	15.27	30.32	75.27	47.46	43.78	17.31	39.51	1.81	27.08	20.95	17.63	47.78	15.27	13.3	5.96	13.67	14.61	23.72	29.81	14.14	31.43	4.88	7.19	9.66	56.04	10.74	23.28	25.55	7.49	34.22	35.46	19.79	35.75	19.5	4.95
150	0.82	38.33	54.71	19.81	28.14	50.92	51.3	22.15	81.14	32	53.01	54.47	37.4	23.88	15.05	28.15	73.52	46.38	40.29	15.58	42.3	1.97	28.24	21.33	18.01	46.76	14.7	15.07	8.6	12.52	10.69	18.62	30.57	16.56	33.17	4.42	7.17	8.92	51.57	10.01	25.71	24.78	8	32.07	33.5	17.27	33.9	18.81	2.27
153	0	36.11	52.68	18	28.06	50.76	46.33	21.9	79.11	32.4	57.5	49.7	38.45	22.35	15.34	27.35	84.33	50.82	41.68	16.06	41.87	1.76	24.81	23.15	18.11	46.12	13.99	14.33	8.81	13.37	13.2	21.92	41.05	15.73	31.55	3.74	7.56	8.43	53.08	10.47	25.04	21.58	8.61	31.64	35.59	21.06	32.6	19.02	3.41
156	0	39.26	54	18.58	32.42	54.94	48.77	22.13	74.74	34.31	56.03	53.7	40.73	20.14	15.42	27.33	79.42	43.73	45.17	15.45	49.12	0.96	24.62	22.75	19.99	43.58	18.04	14.76	9.21	13.88	10	21.66	38.2	15.59	30.51	3.46	7.3	10.31	54.76	11.79	23.48	20.22	7.99	33.83	37.71	17.65	38.53	18.55	2.97
159	0	41.03	54.06	16.44	29.85	51.95	55.35	25.62	80.08	33.68	57.12	58.99	39.44	18.22	15.75	26.3	84.87	45.14	46.41	16.12	46.53	1.65	23.99	23.79	17.05	44.2	15.33	14.61	9.94	12.11	10.28	20.47	34.53	15.51	30.4	3.47	7.89	10.79	53.39	12.4	25.28	21.54	8.85	32.54	35.56	19.45	30.65	17.17	5.44
162	0	39.05	63.67	14.84	26.34	42.6	50.4	26.12	83	32.62	54.39	58.68	37.16	21.71	15.37	25.78	87.25	43.31	42.45	19.3	49.21	0	26.48	21.51	19.91	43.62	14.17	14.97	10.89	9.79	11.05	20.97	29.67	17.41	30.19	3.01	8.48	10.53	51.55	10.9	23.12	20.57	10.16	31.86	32.51	20.61	27.74	18.87	4.28
165	0.9	42.68	63.89	16.27	23.63	41.94	51.5	24.62	81.3	32.47	57.44	54.91	38.64	22.81	16.04	25.76	78.73	41.22	42.51	18.92	55.3	0	29.56	21.23	17.96	37.66	15.23	16.14	15.99	11.2	10.01	21.8	28.02	17.57	24.75	3.18	7.67	9.22	47.15	10.34	26.21	21.15	10.52	31.8	34.41	24.35	28.92	17.31	1.06
168	0.8	38.18	55.44	15.34	23.2	41.74	53.21	25.77	78.02	32.17	59.97	60.82	34.48	18.38	14.68	24.2	78.69	47.71	41.53	17.92	48.97	0	29.92	22.64	19.31	46.17	11.07	14.4	16.35	12.85	11.87	23.77	29.33	21.99	21.22	2	8.93	8.85	44.47	10.31	24.73	19.35	11.26	33.65	32.22	18.54	31.36	16.48	0
171	1.28	41.52	60.85	15.15	26.73	41.49	44.98	27.72	81.36	30.97	63.34	55.51	30.82	19.76	11.28	23.97	92.89	37.2	39.62	18.39	47.88	0	27.8	21.42	18.36	45.82	11.91	11.13	14	12.33	11.53	24.36	27.47	20.97	24.9	2.12	9.05	9.09	48.19	8.93	24.61	20.64	10.33	33.74	30.42	18.32	29.43	14.38	2.63
174	0.91	42.45	62.65	14.99	24.3	44.83	44.31	24.96	73.52	31.92	56.32	58.63	27.37	21.79	11.9	23	84.43	41.19	39.79	17.74	50.45	0	35.06	21.35	18.92	43.4	11.86	11.12	12.49	9.66	11.34	24.55	33.09	20.4	24.24	2.37	9.28	8.84	39.8	8.67	26.19	21.83	15.5	31.28	34.03	16.25	27.73	17.64	2.55
177	0.77	39.29	69.26	13.39	23.19	42.1	46.99	26.02	76.37	30.24	60.16	60.33	28.83	22.07	15.34	23.42	80.12	38.26	32.25	18.33	52.05	1.43	28.59	21.32	20.4	42.3	9.61	11.45	10.23	10.52	13.67	26.81	30.87	19.71	22.94	1.87	8.99	8.23	40.13	7.92	27.9	20.32	16.31	30.55	33.8	15.74	32.52	15.04	2.93
180	0.6	36.13	63.18	13.64	25.28	46.54	46.28	25.79	80.3	29.4	52.78	61.11	27.26	18.34	13.48	23.75	75.4	38.05	31.34	15.91	45.47	0	30.39	20.3	20.78	45.05	9.13	11.51	8.99	9.21	16.05	23.38	27.05	17.78	21.35	2.76	8.69	9.71	43.86	9.06	25.09	20.06	11.38	30.59	31.95	12.17	31.06	14.6	0
183	1.1	37.53	60.81	17.98	23.9	40.97	49.07	25.35	74.64	31.41	53.94	66.3	31.06	17.94	14.57	25.04	80.6	37.7	31.56	14.55	47.24	0	30.34	20.96	18.54	40.41	9.31	11.82	9.43	8.26	15.08	23.39	27.8	20.01	22.24	2.56	12.06	11.01	41.38	7.64	27.47	19.79	17.79	25.57	28.77	11.58	34.42	13.36	5.52
186	1.2	35.32	60.53	15.09	25.05	42.96	45.5	24.62	71.57	28.32	59.79	67.17	25.18	20.55	15.67	25.98	74.97	41.14	34.58	16.47	48.49	0	35.42	18.15	20.22	41.9	9.31	8.68	10.58	9.62	14.43	26.55	30.78	18.94	17.86	3.03	11.04	11.62	36.86	8.48	26.55	19.09	18.29	26.82	25.21	9.91	32.6	17.32	6.7
189	1.42	34.38	67.26	14.51	28.05	38.93	48.64	24.33	68.81	33.15	56.7	61.15	18.59	18.51	13.23	29.76	65.55	35.88	33.6	16.27	46.56	0.6	30.83	14.63	17.29	39.97	7.71	10.31	12.42	8.69	15.14	23.3	30.56	19.77	17.01	2.03	11.35	13.43	37.55	7.63	30.86	20.7	18.23	26.87	26.5	10.19	35.94	14.61	6.2
192	1.48	38.31	65	16.23	24.82	37.55	43.29	23.53	74.41	32.82	58.99	61.73	23.23	13.91	15.95	26.81	63.65	37.48	34.31	13.85	49.34	0	34.52	16.51	16.2	37.27	9.06	4.23	10.99	11.57	14.25	26.81	33.98	21.37	14.87	1.7	11.38	13.37	36.21	8.06	28.05	21.87	19.83	27.76	26.22	9.03	31.61	17.93	7.15
195	0.99	37.84	53.62	16.1	21.31	39.66	40.37	26.49	76.25	33.9	63.09	64.4	26.64	18.19	17.44	25.71	73.42	37.51	32.44	15.14	50.72	0	38.76	17.57	14.77	35.55	10.95	1.78	8.98	11.17	14.17	28.02	31.04	18.6	15.46	1.82	9.05	12.74	30.8	8.31	31.15	21.14	20.35	28.75	29.17	8.78	27.06	14.93	7.48
198	0.84	37.36	60.55	13.31	24.45	40.96	40.83	21.3	68.39	33.73	57.48	64.23	27.81	15.18	15.6	27.53	70.24	36.67	30.53	14.59	51.63	0	41.25	20.15	13.68	34.06	15.24	6.96	10.51	9.33	14.56	28.52	26.08	19.13	15.23	2.85	7.65	11.01	29.84	8.22	29.24	18.39	24.44	25.08	25.88	8.46	32.18	13.82	7.08
201	1.7	34.22	63.65	13.82	23.86	33.62	37.8	27.23	72.96	31.91	65.79	61.02	25.98	18.79	18.67	27.34	75.14	35.75	27.02	18.12	52.38	0	41.1	18.75	15.99	33.16	9.62	3.64	12.02	11.37	15.89	30.67	28.48	20.88	14.56	2.88	9.99	9.11	27.1	7.28	27.67	17.23	23.78	24.85	26.92	10.31	29.38	11.41	8.73
204	1.86	36.35	51.65	14.39	24.34	39.8	35.89	28.14	78.09	34.82	63.18	62.55	24.83	18.63	16.9	22.87	73.36	32.43	25.23	18.49	50.71	0	35.46	14.38	15.43	35.25	9.46	2.65	15.88	9.54	13.55	30.07	23.99	18.81	18.55	3.31	10.43	10.81	28.62	8.09	27.7	15.54	21.36	26.5	25.85	9.61	29.78	14.85	9.54
207	1.39	35.12	59.78	14.55	25.05	39.32	34.18	28.75	73.46	33.89	66.94	60.41	23.82	17.12	17.36	22.16	66.72	28.92	26.28	21.2	48.2	0	37.16	14.79	14.61	33.85	10.2	3.05	15.89	8.98	17.88	29.14	29.73	21.29	20.72	3.46	10.39	8.9	26.73	7.91	26.61	18.16	22.16	23.65	23.15	10.57	25.2	14.95	9.93
210	2.4	36.1	64.95	13.39	24.66	38.11	37.7	30.82	69.96	33.58	69.56	62.16	20.11	15.11	16.55	23	73.12	29.24	26.82	18.51	47.82	0	32.19	11.84	15.83	33.35	11.91	3.32	15.58	8.29	17.07	31.77	33.04	19.15	15.1	2.21	10.94	9.17	28.48	7.23	25.94	17.99	22.45	24.37	19.2	9.78	29.91	16.25	10.04
213	3.16	32.73	65.29	12.87	28.12	44.81	31.13	30.68	63.25	31.78	62.96	65.64	20.55	15.98	17.52	27.17	71.94	28.93	27.36	21.03	54.48	0	37.47	10.79	14.08	32.83	10.35	2.87	16.54	7.48	16.66	28.9	31.32	17.88	15.34	2.51	8.65	8.44	22.29	6.79	25.55	18.58	25.36	27.34	16.62	11.26	25.08	15.54	12.55
216	2.32	34.6	67.42	11.76	28.55	45.22	34.24	33.79	54.46	32.71	69.51	67.37	20.95	14.39	14.69	27.83	72.02	32.76	25.21	17.63	47.77	0.87	36.37	9.45	15.41	30.11	12.04	4.53	18.94	10.09	18.34	31.04	29.1	20.83	12.87	0	9.23	7.36	24.87	7.46	26.49	17.65	26.49	26.42	16.47	11.14	22.34	14.46	14.97
219	2.04	38.16	64.12	10.76	27.13	42.9	33.72	36.74	60.56	35.23	69.71	60.02	20.57	15.4	15.88	23.44	61.86	31.69	25.57	20.56	52	0	35.93	8.23	14.24	31.1	9.64	2.4	18.77	8.38	16.23	31.96	27.83	16.4	14.11	2.62	9.41	8.14	25.26	10.61	28.13	19.67	27.52	24.82	15.53	11.72	25.9	14.89	14.11
222	1.98	38.65	64.59	12.74	25.73	42.09	36.17	35.85	59.59	31.16	63.28	65.01	19.27	17.53	17.17	25.52	68.09	31.53	27.07	25.68	47.9	0	41.92	7.52	13.68	28.6	10.19	1.16	14.73	9.16	16.93	29.73	31.49	17.75	14.8	2.57	9.03	6.03	22.39	6.96	32.21	17.27	25.7	25.64	18.1	9.89	21.28	13.71	16.45
225	1.89	34.17	69.55	13.53	25.95	44.61	37.69	35.39	58.03	34.9	66.01	61.18	18.26	15.33	16.21	25.85	82.5	29.01	32.48	23.62	55.9	0	39.68	6.56	12.68	29.25	10.77	1.13	18.03	11.75	18.46	35.5	32.57	17.81	14.9	3.19	9.94	5.52	23.52	6.23	31.06	16.14	26.4	24.86	15.94	9.86	24.15	13.37	13.52
228	1.69	36.74	70.58	11.99	26.68	47.47	35.79	35.99	60.36	33.84	65.72	61.37	18.28	20.21	17.39	26.11	78.64	33.89	34.13	26.87	47	0	41.33	6	13.8	27.07	12.69	1.68	19.44	7.6	17.25	28.37	33.37	16.95	15.42	2.55	10.35	5.51	24.2	7.04	29.9	14.98	25.09	26.03	13.94	10.62	30.39	13	13.21
231	2.25	32.48	72.26	11.6	26.74	47.49	36.95	33.99	61.41	36.34	69.22	64.73	17.87	22.23	17.59	25.09	80.95	29.65	31.85	27.15	50.9	1.94	46.55	4.8	13.5	28.01	10.34	0	21.16	7.76	17.43	29.12	36.77	16.8	12.43	3.34	10.17	4.94	20.38	6.7	33.75	16.02	26.55	25.23	13.96	11.96	29.2	11.79	15.59
234	2.48	35.78	72.28	12.51	27.16	49.78	33.18	34.52	61.38	34.32	64.26	65.73	19.84	23.67	16.98	24.55	87.11	26.88	30.03	26.51	49.59	0	42.58	5.29	13.49	27.17	14.88	0.99	21.63	8.08	18.6	30.82	32.16	16.35	12.62	4.09	9.81	5.88	20.14	6.82	31.96	17.95	27.36	23.99	11.04	11.79	22.48	12.96	16.35
237	2.61	40.11	74.72	10.9	28.49	49.74	29.03	34	58.5	35.19	61.49	64.76	21.44	21.11	16.86	25.89	86.58	29.44	31.63	29.91	53.56	0	38.25	4.44	13.3	25.97	11.27	0	18.87	10.37	20.56	32.78	35.04	14.57	14.82	2.06	10.25	5.44	19.18	6.63	29.77	19.4	26.16	24.05	8.4	11.3	18.75	12	14.87
240	2.58	36.6	68.08	11.65	28.35	44.42	26.19	37.21	55.53	37.83	58.23	56.3	15.68	22.1	20.06	24.77	81.21	27.7	28.59	27.36	55.54	2.5	41.71	3.75	13.23	25.21	13.53	0	21.4	10.62	19.42	30.12	32.94	14.3	16.64	3.76	11.24	5.54	17.72	5.8	30.78	13.71	30.26	21.24	9.56	11.39	21.15	11.5	15.33
243	2.35	39.2	68.8	11.11	27.76	42.07	28.89	34	52.31	40.46	61.22	64.25	18.82	16.84	19.84	23.17	87.18	30.84	29.36	29.72	55.68	0	37.66	4.78	14.27	25.18	8.25	2.12	19.64	8.44	23.1	31.99	33.76	13.17	14.7	3.73	10.6	5.24	16	6.28	32.66	17.76	29.39	20.53	10.16	10.27	20.71	14.53	15.56
246	3.58	39.53	72.93	10.76	25.33	42.52	29.01	33.54	47.72	40.78	61.75	59.84	19.54	21.73	17.95	24.7	91.68	30.18	28.93	27.59	54.39	0	39.21	3.84	17.27	26.85	8.06	0	21	7.72	19.1	31.88	32.83	11.05	14.22	3.12	10.01	5.65	15.78	6.8	31.32	16.76	27.65	19.32	6.12	10.36	17.19	13.75	17.06
249	3.76	43.76	69.49	11.52	28.11	41.28	30.75	35.52	56.59	41.81	65.48	62.64	16.39	20.41	17.21	26.71	90.76	30.34	29.69	29.73	55.11	0	40.03	3.66	14.07	21.98	6.85	0.72	23.01	7.6	21.08	33.36	29.21	11.45	15.82	3.38	10.23	4.9	17.29	6.6	30.91	20.05	29.87	20.18	4.61	7.27	16.12	13.65	15.61
252	3.14	38.79	83.4	11.74	23.65	40.55	32.3	34.47	54.75	42.56	59.8	68.86	17.27	20.7	15.61	26.13	92.65	29.7	34.05	31.98	55.46	1.57	39.25	9.44	13.18	23.4	7.11	1.45	24.85	8.75	21.21	32.4	31.26	11.61	16.54	3.86	9.51	5.12	14.33	6.31	33.3	17.84	32.77	23.83	4.97	7.31	14.26	12.86	19.4
255	4.46	42.9	67.27	10.51	23.27	36.71	30.15	31.1	61.16	41.55	59.54	62.8	18.77	20.51	15.75	25.26	95.39	28.13	29.87	30.23	53.89	1.1	38.69	6.74	17.76	22.86	6.9	0	21.77	7.65	22.52	35.69	28.78	12.93	18.27	2.55	8.14	3.94	11.54	7.32	31	17.37	31.79	20.52	4.03	9.57	13.58	13.05	20.7
258	3.63	36.54	66.5	10.15	21.42	41.57	25.47	29.47	58.88	42.88	55.62	66.34	21.56	21.55	17.36	26.58	101.31	29.61	31.85	34.76	56.72	0.95	37.53	4.42	16.09	23.76	6.37	0	22.11	7.46	21.15	37.14	28.07	12.42	19.08	3.21	10.24	5.02	10.53	7.74	34.6	19.05	33.72	21.9	5.87	7.43	11	14.29	20.53
261	3.48	37.11	71.74	10.27	24.59	42.08	24.28	29.66	56.21	42.55	60.47	64.25	23.46	21.08	17.39	24.95	101.77	27.59	33.6	32.63	55.32	0	37.59	4.3	17.22	24.11	6.25	0	19.6	8.56	23.16	35.08	26.89	11.7	17.73	3.49	10.01	5.01	9.79	6.01	29.61	17.11	28.56	19.97	3.07	12.35	8.62	15.62	20.6
264	3.94	34.95	76.12	12.69	24.03	41.93	19.89	33.13	54.92	47.13	61.97	53.32	25.86	18.56	16.49	26.52	101.2	26	32.66	28.45	56.85	0	38.42	6.64	16.25	20.16	6.57	0	20.54	7.14	19.14	35.3	29.46	13.87	20.87	3.67	10.28	4.86	9.3	7.67	33.47	18.69	31.93	21.46	3.36	10.3	9.5	14.56	18.23
267	4.16	33.36	69.27	11.31	26.29	41	18.96	35.87	56.58	49.6	60.71	63.05	26.25	17.61	15.57	28.75	99.25	27.11	33.7	27.96	57.96	0	38.55	9.38	15.25	20.49	7.2	0	22.74	5.26	22.86	32.16	25.5	12.47	21.69	4.42	10.66	4.49	9.13	5.55	31.4	18.37	30.54	20.97	6.4	7.88	9.35	13.35	22.06
270	4.41	35.49	76.26	9.12	29.25	40.13	19.11	34.94	58.91	45.78	55.04	67.57	27.78	17.74	13.98	30.15	91.88	25.75	34.02	29.15	56.38	0	38.43	8.59	13.87	20.86	7.63	0	24.44	7.09	22.32	32.8	27.57	11.3	21.68	4.63	9.23	4.65	6.76	6.68	33.29	17.49	31.06	19.89	5.2	8.3	9.51	11.94	19
273	5.12	35.96	80.6	10.31	24.74	33.49	22.14	34.16	57.38	47.02	60.75	70.29	26.7	16.88	13.91	30.64	104.62	24.98	30.2	24.88	62.11	0	37.12	6.61	18.1	23.41	5.11	2.25	20.28	7.31	23.32	33.66	27.64	12.87	24.71	5.3	10.97	4.82	10.08	6.41	35.53	19.78	30.49	19.99	1.94	10.48	6.06	10.02	22.05
276	4.98	33.84	77.44	11.24	28.05	38.95	26.31	35.15	57.66	47.51	55.21	63.94	27.75	16.4	13.48	28.93	108.86	23.49	41.41	24.7	60.43	0	32.41	6.63	16.98	22.28	9.15	2.13	19.39	6.02	20.45	36.29	23.41	15.79	23.53	3.53	10.65	4.65	9.32	6.02	34.14	18.18	25.2	17.87	3.17	10.07	8.41	8.6	25.12
279	3.98	36.44	65.96	10.18	30.08	39.08	25.27	35.54	54.34	47.78	56.67	75.62	30.76	19.8	16.11	32.73	96.95	26.56	33.87	33.5	55.76	0	33.28	6.75	16.25	23.72	4.45	1.78	21.02	7.22	23.98	34.99	28.18	14.25	22.09	4.08	9.91	4.17	8.05	5.81	35.43	19.36	28.53	17.62	3.07	9.94	7.03	9.04	21.71
282	3.99	33.96	64.21	9.01	28.91	40.18	27.85	35.45	58.69	49.15	54.66	72.34	28.96	18.6	15.92	31.74	108.03	28.02	41.75	27.23	61.07	0	36.03	6.31	16.43	22.82	3.08	1.97	25.5	4.33	23.86	33.79	22.84	13.56	29.08	3.29	9.74	4.84	6.13	5.69	36.2	17.1	28.74	18.48	3.08	9.96	9.75	9.39	24.69
285	4.62	32.27	65.69	8.83	25.52	39.84	24.87	37.54	54.29	51.3	52.22	79.08	35.54	19.95	14.16	29.13	109.74	29.49	37.38	32.02	49.54	0.86	25.97	7.89	17.11	20.84	5.34	0	19.54	4.74	22.09	30.73	23.09	11.8	28.22	3.98	10.58	3.37	9.97	6.52	37.65	17.43	28.03	22.05	2.26	9.98	9.12	12.43	28.18
288	4.51	31.25	72.42	9.34	20.32	38.44	21.9	37.12	56.15	48.03	57.79	80.18	33.62	18.13	15.14	30.83	105.37	26.69	38.4	29.92	48.46	0	25.31	8.12	15.66	21.51	7.98	2.17	22.98	5.5	20.79	31.44	25.27	10.58	27.56	4.98	10.84	3.34	7.64	7.64	37.13	16.78	25.49	23.22	4.43	7.28	10.41	10.73	28.66
291	5.28	30.54	55.86	8.71	27.15	39.72	19.36	34.69	63.66	50.9	57.36	74.06	32.02	19.11	16.06	29.11	101.9	28.54	40.26	27.71	53.37	0	22.19	10.81	15.43	20.34	5.53	0.6	15.59	4.62	21.93	30.46	25.34	12.19	33.17	4.41	10.71	4.92	6.23	6.85	40.41	14.65	25.45	19.26	3.6	6.44	10.46	13.42	25.87
294	4.49	32.25	69.13	7.83	25.56	41.22	20.56	33.26	64.49	46	53.48	70.77	34.97	17.55	14.72	27	105.06	27.93	42.96	33.98	59.99	0	23.5	10.97	18.21	21.18	5.28	0	15.49	5.1	24.46	32.57	23.89	9.24	32.99	3.69	9.17	3.45	4.12	6.37	40.38	17.16	20.43	22.6	1.8	5.96	9.65	13.35	25.05
297	4.67	34.28	73.31	7.2	27.76	40.36	19.8	33.81	62.55	42.2	52.35	71.8	34.13	21.81	11.8	27.98	100.14	27.26	43.16	31.23	54.94	0	24.58	10.99	16.65	20.08	3.23	0.82	19.75	5.74	22.22	29.58	22.21	5.28	36.29	3.51	9.02	3.24	6.76	5.74	38.09	17.66	22.18	20.94	3.92	6	7.95	12.64	22.79
300	5.08	32.67	69.38	6.15	29.42	42.88	20.29	35.82	61.33	53.83	50.43	76.23	34.47	17.92	10.34	27.3	91.29	25.96	43	27.53	56.72	0	21.24	9.73	17.84	18.08	4.56	2.37	12.6	4.1	22.11	29.2	21.98	5.72	32.83	4.18	9.48	3.72	5.24	5.86	43.31	14.81	17.63	20.74	1.18	5.25	8.27	11.71	28.72
303	4.8	33.04	68.67	7.38	26.85	42.34	19.42	35.94	61.12	53.16	47.88	66.02	32	18.18	11.04	24.61	98.9	29.91	42.19	30.44	57.64	0	23.73	8.48	18.95	19.6	4.17	6.61	17.89	4.75	21.13	28.75	26.9	5.23	32.99	4.12	8.35	3.4	4.99	5.56	39.15	14.72	18.06	17.83	1.32	6.31	11.82	11.34	31.29
306	5.57	31.61	62.92	7.34	33.16	36.17	18.01	33.73	58.44	57.18	53.11	75.92	28.83	19.47	8.42	21.76	103.66	27.48	47.01	29.31	50.1	0	23.13	10.44	17.28	17.16	4.89	4.03	19.91	4.8	23.26	27.2	22.71	6.15	33.45	4.81	9.8	3	4.24	4.77	44.75	15.05	19.65	19.24	1.02	5.79	12.28	8.91	27.52
309	6.23	30.92	69.01	6.44	32.98	40.92	17.14	34.74	64.07	53.64	51.72	66.94	32.09	21.76	8.16	22.28	105.43	27.67	45.62	27.73	56.99	0	19.95	10.78	16.85	15.07	4.51	2.87	14.21	5.05	24.56	29.98	21.67	6.87	30.29	3.24	9.28	2.46	0	5.37	45.05	15.71	14.28	20.53	2.09	5.48	11.63	8.04	29.17
312	6.13	30.02	66.05	6.33	36.02	46.23	22.67	32.87	61.44	57.57	51.45	65.41	26.81	19.82	8.49	24.49	106.65	29.27	44.38	27.16	51.17	0.9	26.26	11.13	14.96	15.25	3.92	4.77	19.66	2.49	23.81	29.2	19.93	7.29	34.08	3.72	7.1	1.91	0	5.98	44.49	17.54	10.23	19.54	1.93	9.1	8.87	7.08	26.4
315	5.79	29.66	60.93	4.68	36.88	43.11	20.26	29.53	65.06	61.5	54.09	69.18	22.61	21.38	5.98	22.09	113.75	29.23	41.59	27.53	60.78	0	19.14	10.09	17.01	24.3	0.64	0	17.21	5.12	24.75	29.11	18.64	7.3	35	3.53	8.16	1.82	0.95	6.22	46.83	15.02	14.76	20.61	1.04	9.45	13.01	6.37	24.94
318	4.92	27.98	59.37	5.59	34.73	44.43	25.04	30.65	61.33	62.11	59.25	68.96	26.85	17.73	7.35	21.94	118.72	27.22	42.45	29.16	59.61	0	16.95	12.52	18.94	24.56	1.93	5.65	20.61	5.73	25.92	28.43	20.2	9.93	33.34	3.55	8.21	1.96	3.48	8.43	45.87	15.29	10.19	23.34	2.99	6.7	12.88	8.62	26.83
321	6.93	27.8	72.56	6.1	30.65	46.42	21.78	31.36	65.83	66.1	59.1	52.84	30.34	17.71	6.83	24.82	121.67	27.03	42.63	27.86	62.31	0	20.27	11.7	18.43	21.92	3.1	1.56	19.05	3.52	23.26	26.41	19.98	12.02	35.38	3.65	5.91	0	2.88	6.61	46.95	18.18	8.97	21.47	2.29	8.28	12.48	9.16	24.48
324	6.09	29.54	64.46	4.73	30.78	41.43	22.33	30.53	69.36	63.75	59.12	61.62	32.41	20.32	6.63	22.6	117.83	33.49	44.14	28.66	53.19	0	16.11	13.89	18.96	21.62	2.29	2	18.21	3.31	24.18	25.92	17.51	9.59	37.02	4.02	5.27	1.33	2.27	5.57	47.83	13.48	12.42	21.13	3.56	5.95	13.51	8.6	27.54
327	5.59	24.01	64.37	5.04	32.33	41.98	21.4	29.9	65	62.13	57.39	65.15	38.63	19.63	7.01	25.59	115.28	32.78	46.09	27.05	44.85	0	20.08	17.1	17.88	18.91	4.35	0	19.34	4.04	24.75	22.04	17.95	9.68	41.19	4.33	4.82	1.2	1.93	6.29	51.57	13.73	9.17	20.81	2.73	3.99	4.97	8.25	26.05
330	7	28.08	74.91	4.68	34.24	44.24	23.36	28.56	65.53	65.34	55.66	67.95	41.69	17.85	7.88	29.2	117.53	30.67	45.92	25.97	39.58	0	14.99	13.6	18.95	25.36	4.57	0	25.54	2.86	26.63	24.44	15.23	9.57	36.53	3.92	3.45	2.13	1.67	5.43	49.8	14.23	12.68	21.11	2.94	4.45	7.83	10.36	26.97
333	6.75	24.87	64.67	4.95	32.6	47.46	23.72	28.53	68.47	60.08	55.57	75.02	39.96	19.73	10.1	26.5	118.23	30.83	46.85	26.66	56.66	0	18.35	15.25	17.41	26.46	5.19	0.77	20.55	3.55	28.2	24.5	13	8.44	38.21	2.21	5.96	0.99	1.7	5.31	48.03	12.54	15.7	20.09	2.24	5.89	4.51	8.78	25.82
336	6.95	24.5	62.97	5.95	37.39	45.66	22.4	28.77	63.78	59.47	53.49	70.28	32.44	17	7.18	23.1	118.86	28.75	47	23.23	50.25	0	16.38	16.36	20.1	29.43	5.48	0	22	4.08	25.2	26.35	16.18	8.11	38.41	2.64	6.32	1.6	0	5.59	46.66	14.67	9.66	18.21	2.18	5.88	1.86	8.04	25.99
339	7.19	23.45	67.87	5.59	31.11	43.89	22.14	27.15	66.17	61.26	57.71	69.57	38.82	18.1	7.44	21.73	111.06	22.69	47.49	25.66	58.65	0	18.25	15.08	22.26	24.02	6.01	1.06	20.42	2.5	26.61	23.81	16.02	8.89	39.15	3.43	4.58	1.34	0.84	5.21	49	11.44	12.53	19.83	2.16	6.82	4.25	8.36	25.41
342	7.42	27.99	58.39	6.32	31.72	45.86	19.96	25.74	64.74	64.92	54.28	63.33	43.23	20.66	9.38	20.61	114.59	24.44	47.58	26.26	65.25	1.4	18.01	15.21	19.55	22.69	5.2	0.77	23.76	3.5	27.55	24.51	12.66	9.89	36.46	2.99	4.2	2.37	0	6.94	48.08	12.34	12.73	20.45	1.29	7.09	11.01	8.11	28.92
345	8.82	25.35	73.82	6.12	30.58	51.52	18.98	26.97	66.55	61.54	54.24	61.84	38.4	23.51	10.31	17.74	111	26.23	46.58	25.36	60.04	0	15.24	15.5	19.14	25.5	6.55	0	25.23	3.52	26.33	18.81	11.96	11.79	45.51	2.97	2.91	1.76	1.59	5.63	46.31	10.2	11.32	18.77	0	7.29	15.22	8.33	26.5
348	9.4	25	68.93	6.51	29.29	42.81	18.49	27.05	71.52	59.98	47.2	70.84	37.23	25.49	7.78	19.12	113.98	25.96	44.33	23.49	51.69	0.92	14.6	17.78	18.11	31.93	5.49	2.21	20.72	2.72	27.78	19.1	10.91	11.58	39.16	2.92	3.13	0.73	0.55	7.93	46.1	12.18	11.6	18.07	1.46	8.37	13.77	9.94	31.84
351	9.25	21.98	60.64	7.68	31.82	44.08	21.27	28.23	68.06	60.94	46.89	68.28	38.39	24.56	9.35	17	118.59	24.57	43.65	23.33	50.64	0	13.11	20.94	16.02	23.68	8.42	0.75	20.78	2.85	28.81	25.3	13.02	11.29	38.01	2.85	3.19	0	1.07	5.93	45.64	10.83	15.36	18.08	1.41	7.36	11.14	10.23	32.21
354	9.54	22.28	66.72	7.67	31.45	48.04	21.39	29.99	72.25	60.13	50.32	59.73	41.85	24.03	8.75	16.87	110.26	27.67	40.84	22.94	54.17	0	14.62	22.59	15.73	39.07	7.77	1.55	21.06	4.45	25.5	27.69	11.14	9.34	39.33	3.22	3.97	0.96	0	6.79	44.2	11.24	13.48	19.05	0.72	7.98	8.24	7.71	27.16
357	9.23	20.7	64.47	7.72	28.03	47.09	22.3	27.72	73.96	64.26	52.29	57.26	39.06	28.38	12.27	16.01	109.09	22.16	37.12	21.9	52.56	0	17.52	20.89	17.94	41.01	8.63	1.31	19.13	4.14	29.38	20	8.87	10.73	46.47	3.54	4.45	0	0	6.71	42.46	12.03	14.21	17.17	1.82	9.17	11.28	7.64	25.15
360	10.29	22.11	61.52	7.63	26.87	47.47	19.65	28.51	75.88	65.02	49.88	63.82	35.96	27.78	13.21	16.5	107.31	22.3	41.2	20.91	43.45	0	19.74	23.54	17.56	44.33	10.39	0.86	20.9	3.4	28.04	24.73	6.75	7.37	44.73	3.78	4.29	0	0	5.23	44.35	11.91	11.2	18.24	0	8.77	8.88	8.16	24.98
363	11.47	23.78	54.92	7.3	27.04	54.35	21.03	31.02	79.12	64.36	50.1	60.32	37.1	27.88	12.33	13.9	101.15	23.5	40.31	17.74	53.12	0	16.16	22.42	18.17	43.48	9.5	0	20.42	2.96	32.48	21.67	6.38	10.12	43.57	3.57	4.62	0.91	0	6.32	40.01	11.56	14.14	17.08	0	7.55	9.01	7.66	24.5
366	10.58	20.22	55.57	7.87	26.2	50.14	16.76	28.89	74.25	61.36	51.07	57.65	35.68	26.68	12.85	15.15	98.64	21.07	39.88	17.11	54.37	1.07	18.78	20.31	18.97	46.22	11.85	0.94	21.9	2.65	31.44	24.58	10.38	10.99	44.38	3.6	3.87	0	0	5.99	36.21	10.42	14.74	17.57	1.55	7.09	8.07	8.9	27.59
369	11.37	21.12	56.12	7.38	27.53	45.46	21.5	27.38	70.29	62.45	46.31	44.63	38.43	26.11	12.44	14.54	108.81	24.85	41.37	19.14	48.32	0	18.07	19.95	18.6	42.92	11.29	2.7	25.19	3.58	33.16	23.12	7.99	8.78	48.11	3.83	5.08	1.26	0	6.24	39.01	11.01	15.61	15.28	0	7.12	6.14	8.37	29.98
372	11.55	25.09	63.88	8.6	28.85	54.89	17.82	27.45	76.2	64.68	47.06	58.38	35.59	27.65	14.45	13.63	102.01	22.1	39.27	17.85	46.63	0	16.08	22.31	19.29	39.02	11.49	1.71	23.99	4.23	32.92	29.37	6.2	9.3	48.9	3.34	5.48	1.58	0	6	38.05	11.99	15.98	16.36	0	6.91	4.87	8.24	28.04
375	9.7	22.75	61.63	8.79	32.1	56.9	18.36	26.76	73.36	58.77	46.5	55.88	38.95	25.51	12.14	12.51	110.34	21.36	39.64	17.3	51.26	0	14.53	22.48	17.13	36.56	14.44	0	26.3	3.67	31.1	26.86	7.01	11.15	43.23	3.76	5.93	1.89	0.97	6.73	32.93	8.67	18.22	15.36	1.15	5.48	8.23	8.11	29.15
378	10.38	21.89	55.56	7.38	30.88	53.01	20.44	26.45	77.94	59.02	38.17	61.93	40.1	28.03	11.95	11.53	115.17	24.8	39.79	16.68	50.03	0	15.37	23.27	21.67	41.59	15.93	0	26.31	5.08	30.9	26.42	5.31	11.51	44.35	3.88	4.69	2.6	0.75	8.76	31.32	13.54	16.61	16.53	1.33	4.33	9.38	6.38	30.95
381	11.8	22.64	63.88	8.18	29.4	54.02	20.43	24.63	80.24	60.15	42.48	68.92	40.3	27.72	11.05	12	116.21	22.91	36.97	18.82	54.03	0	15.97	21.18	16.59	37.92	15.66	0	23.67	3.05	30.01	29.05	2.69	12.29	42.67	3	4.97	3.27	0	8.86	32.2	10.65	17.91	17.37	0	5.84	7.09	7.25	34.68
384	10.73	23.15	58.83	7.88	29.7	58.6	16.95	26.88	83.24	60.89	43.21	59.35	38.13	28.86	9.28	13.1	100.41	21.93	36.47	20.21	48.66	0	19	21.1	21.56	35.01	14.85	0	26.53	3.58	27.59	27.87	2.95	10.24	42.76	5.04	6.41	2.64	0	8.16	30.89	9.94	16.44	17.29	0	5.28	7.01	8.51	30.26
387	11.62	23.36	54.03	8.13	27.1	50.38	19.57	25.15	83.91	62.11	38.05	62.66	40.66	27.72	8.11	11.05	107.65	24.47	32.58	22.86	45.39	0	14.28	22.69	19.71	35.29	17.43	0	27.77	2.67	28.31	26.6	2.59	16.16	45.49	3.99	6.28	3.07	0.59	7.88	30.75	10.59	17.1	17.82	0	4.63	7.05	8.05	35.51
390	10.5	19.57	62.08	8.06	28.4	54.3	19.01	20.34	80.7	64.68	39.68	63.96	43.83	25.82	7.36	11.45	102.75	24.39	34.75	19.02	48.97	0	14.76	23	17.08	32.73	16.8	0	25.14	3.21	28.08	24.59	2.45	14.39	36.31	4.56	7.29	3.22	0	8.92	29.88	10.73	19.42	16.95	0	4.84	5.96	7.38	33.51
393	10.79	22.47	58.58	8.03	25.55	51.32	18.2	23.61	83.34	60.88	38.84	61.08	40.52	26.32	6.37	9.63	109.93	25.76	32.44	21.77	52.01	0	12.02	23.33	17.66	32.1	14.91	0	23.71	2.7	25.69	31.32	0.97	14.39	43.7	5.83	5.25	3.95	0	8.84	32.68	9.52	19.05	16.88	0	3.66	6.42	9.51	31.67
396	11.85	24.19	58.55	7.93	26.11	52.38	17.09	25.43	76.73	62.02	41.47	62.16	38.7	27.49	8.84	8.79	102.99	28.28	38.91	19.69	52.66	0.67	13.72	27.06	17.01	35.19	16.53	0	19.27	3.05	31.37	26.82	0	14.63	41.62	5.27	6.8	4.62	0	7.98	33.8	10.03	18.04	17.69	0.64	2.97	5.52	8.93	31.34
399	11.17	25.73	57.79	7.71	23.46	46.99	17.2	22.31	77.08	58.81	41.62	64.91	41.74	26.97	7.18	8.5	100.91	26.72	32.71	16.24	50.18	2.19	11.63	27.59	15.2	37.52	17.48	1.64	24.05	4.07	27.82	23.53	0	18.34	42.62	4.41	6.5	5.22	0	9.06	34.03	9.31	15.85	17.59	0	4.19	6.33	8.61	35.5
402	11.25	24.65	56.57	8.76	23.37	50.08	16.15	25.14	76.11	58.78	38.96	66.73	43.2	27.61	6.57	7.66	116.01	27.02	31.62	16.51	52.08	0	17.47	28.55	18.15	41.4	20.49	3.63	26.94	3.16	31.05	26.05	1.32	22.1	41.28	3.88	6	4.96	0.86	8.24	34.72	9.24	16.95	17.24	0	4.64	6.94	9.54	37.74
405	10.47	28.56	57.28	9.3	22.63	49.8	17.75	25.16	83	63.01	43.2	67.73	41.36	25.76	5.94	8.6	104.84	26.14	32.38	23.38	52.19	0	16.29	30.67	18.13	34.14	18.44	0.71	19.11	4.12	30.79	28.51	0	21.27	39.02	3.31	7.49	5.97	0	8.77	35.26	9.62	16.29	16.79	0	5.34	4.52	9.2	38.18
408	10.05	25.09	60.68	9.51	24.25	55.72	18.66	23.81	74.51	55.37	33.07	76.15	44.73	22.91	4.59	8.91	109.6	27.24	31.56	18.74	52.27	0.57	12.64	31.89	16	31.06	22.29	0	20.16	4.63	26.17	27.75	0	18.37	35.82	3.12	6.75	6.63	0	9.68	33.92	10.06	15.47	18.71	0.5	4.55	4.81	11.1	44.59
411	9.69	23.07	62.6	7.9	23.19	55.44	20.24	23.35	77.8	56.54	33.8	74.11	47.19	22.82	3.78	8.31	112	25.98	28.46	18.67	53.91	0	11.73	30.5	17.38	43.37	20.27	0	22.61	4.69	27.32	29.1	0	20.35	36.81	3.5	6.19	7.68	0	9.69	35	10.64	15.19	14.38	1.09	4.35	6.68	12.2	40.21
414	9.55	24.78	60.51	9.11	23.57	46.9	16.22	24.62	83.01	59.65	32.03	72.88	47.8	25.37	5.27	7.99	110.65	24.24	30.29	19.99	49.73	0	8.77	29.85	17.51	40.99	24.09	1.47	22.56	5.04	23.87	30.28	0	21.88	37.17	4.12	7.47	10.19	0	8.85	32.8	10.42	18.34	14.58	0	4.67	7.15	10.36	41.71
417	9.98	26.16	61.83	9.93	20.36	52.23	19.26	20.76	79.39	64.05	32.96	60.83	38.96	22.75	4.3	6.31	114.4	23.19	30.39	18.92	51.6	0	10.37	31.7	18.02	35.54	19.9	0.61	19.62	4.56	25.03	25.65	0	21.84	33.66	3.65	6.6	9.44	0	9	32.53	10.67	17.6	15.36	0	5.09	6.13	11.34	42.94
420	11.08	25.15	67.71	6.97	20.15	51.42	21.07	19.52	87.53	63.72	35.8	66.24	47.78	28.48	4.2	8.12	104.92	22.69	26.32	20.38	49.82	0	12.1	29.33	18.03	35.4	21.18	0	20.77	4.36	26.17	28.69	0	24.02	35.52	4.55	6.52	9.49	0	8.14	37.87	8.96	17.93	14.19	0	5.16	7.94	12.52	41.13
423	11.42	25.68	64.21	8.54	19.05	50.43	20.21	20.3	77.82	62.51	32.02	69.93	45.76	28.17	3.88	6.95	101.64	21.73	31.86	19.31	49.75	0	12.22	29.13	17.47	38.73	23.71	0.72	21.98	4.63	25.69	29.53	1.1	24.61	31.05	4.39	7.47	10.14	0	8.09	37.7	8.37	17.57	16.49	0.77	5.98	7.68	14.19	44.49
426	12.48	26.16	69.8	7.96	15.61	49.26	20.86	21.84	84.98	54.79	33.09	70.56	47.35	26.51	3.49	5.67	102.86	20.6	32.91	22.02	49.93	0	11.4	31.44	15.31	33	24.19	0	19.54	5.58	26.83	30.62	4.36	27.93	32.74	4.76	5.52	10.42	0	9.31	36.33	6.96	15.15	16.82	0	5.7	9.38	13.7	46.72
429	11.88	27.77	68.6	6.44	18.85	45.71	17.81	23.76	82.61	66.76	34.26	77.52	44.86	29.72	4.7	5.26	99.7	22.53	30.23	21.52	57.66	0	10.43	30.33	15.39	31.1	25.68	0	22.43	6.54	25.85	27.73	2.59	26.09	29.83	4.99	5.15	10.97	0	10.8	33.62	7.64	15.25	15.41	1.57	6.37	6.41	13.8	48.99
432	11.84	25.96	71.14	9.08	17.85	50.4	18.61	24.28	75.77	60.79	29.18	73.87	47.19	31.99	3.42	6.98	91.15	22.89	32.58	19.39	57.12	0	9.66	33.05	16.41	27.58	27.51	0.91	26.51	8.34	27.28	30.18	1.37	24.61	25.89	4.91	5.73	12.03	0	10.42	35.08	6.14	14.81	16.12	1.73	6.48	6.19	13.66	50.3
435	11.33	24.97	63.04	9.81	17.43	47.07	20.22	24.66	80.75	66.89	24.28	73.78	47.33	31.91	3.31	6.94	91.1	21.88	31.01	22.8	53.21	2.06	9.71	33.18	18.2	27.31	26.91	0	26.41	7.7	27.96	33.77	0.96	27.92	26.59	4.94	4.6	12.66	0	11	34.47	7.42	15.81	13.68	2.35	7.3	5.75	12.9	44.76
438	10.11	24.36	67.78	8.61	16.63	52.27	25.22	25.56	69.59	60.54	25.47	76.91	41.23	33.27	3.63	7.38	97.44	21.14	33.38	19.75	53.28	2.27	6.8	31.82	15.5	30.52	28.19	0	22.04	6.6	27.12	30.77	0	31.33	21.31	5.93	4.51	12.25	0	9.77	40.25	7.46	15.7	14.07	0	6.55	3.73	14.36	46.59
441	11.79	23.94	61.29	9.88	18.68	50.15	24.62	27.57	68.89	58.44	30.79	85.25	40.17	32.5	4.29	5.05	87.67	24.06	35.26	20.47	54.02	0	9.07	32.66	18.15	30.44	29.11	0	20.77	7.52	30.02	27.99	0	32.39	22.53	5.51	3.75	14.63	0.72	9.96	37.6	7.78	16.36	14.14	0	8.04	4.24	12.39	46.54
444	11.4	27.99	60.36	9.48	16.05	54.94	28.21	26.74	83.26	62.99	27.51	91.42	42.09	31.29	3.11	5.74	79.74	21.3	35.62	22.26	52.7	0	9.88	29.58	18.96	30.85	32.06	1.24	23.56	8.68	27.65	27.36	0.53	31.38	26.32	5.11	3.58	14.53	0	11.81	44.23	7.32	17.87	14.94	0	6.46	5.75	11.07	44.62
447	11.75	26.13	58.37	9.79	14.32	56.66	19.23	27.14	75.72	60.98	24.26	91.25	40.72	33.24	2.96	4.7	78.57	23.72	37.15	20.73	56.03	0	8.98	34.6	17.43	26.6	32.32	1.14	23.15	8	27.75	28.22	0	26.01	23.63	6.49	5.73	16.34	0	10.66	39.36	7.31	12.74	14.59	0	7.43	4.55	14.2	47.39
450	10.56	25.91	46.67	11.62	17.46	55.46	23.38	29.62	76.7	62.44	24.77	86.2	35.52	32.79	3.42	4.86	75.98	26.32	33.66	19.17	49.4	0	9.09	30.48	17.63	30.77	28.18	0	25.46	8.83	29.28	31.69	0	32.39	25.77	7.88	4.35	17.61	0	10.87	49.15	6.73	11.16	11.46	0.77	8.85	5.64	10.82	45.83
453	9.88	24.33	51.91	12.08	17.15	54.63	22.23	29.73	76.43	58.56	24.19	85.51	44.76	30.26	2.52	3.91	80.48	25.9	34.18	22.06	47.25	0	8.4	31.21	17.76	30.89	29.18	0	19.87	9.28	26.81	28.99	0	30.13	24.98	8.63	4.92	16.5	0	9.64	45.3	8.31	11.04	10.87	1.22	8.32	2.35	12.97	49.25
456	10.52	25.12	50.88	11.4	17.36	51.49	18.97	29.35	72.06	58.92	27.32	80.02	35.01	34.65	3.03	5.09	70.62	24.24	35.97	22.11	49.27	0	8.67	28.53	14.7	33.93	29.14	0.64	22.26	7.79	26.33	25.67	0.75	33.36	22.15	8.01	4.66	15.82	0	12.04	36.99	9.05	10.64	9.38	1.52	8.16	4.53	13.32	54.95
459	11.35	23.98	50.18	12.13	17.11	52.67	21.68	32.27	74.52	58.56	25.79	81.04	36.25	31.39	3.91	5.69	68.03	26.37	34.36	19.56	50.63	0.8	6.59	27.87	13.35	36.03	32.88	1.14	19.69	9.57	26.66	30.05	1.33	35.41	22.22	8.15	4.03	16.51	0	11.33	42.43	7.88	10.34	9.54	2.09	8.47	5.66	11.4	55.33
462	9.92	21.8	53.17	11.99	16.1	52.61	19.39	31.28	68.27	53.72	24.49	89.67	43.26	29.7	2.52	5.1	78.86	25.81	35.98	22.76	49.79	0.99	9.76	26.53	16.52	30.13	33.87	2.23	24.75	9.09	27.57	27.47	0	38.4	27.92	8.51	3.04	16.71	0	11.66	37.54	7.96	14.69	9.92	1.67	8.9	6.89	13.18	50.36
465	10.82	26.46	50.2	10.58	16.17	50.33	19.61	29.06	73.38	53.09	23.8	89.8	38.33	30.14	2.08	7.21	89.09	26.08	35	21.9	52.49	1.63	8.77	30.34	15.02	28.91	32.34	0	27.95	11.77	26.48	28.96	0	35.32	26.88	9.35	3.25	17.22	0	11.16	39.24	8.64	13.97	11.96	2.54	8.82	5.24	12.39	52.9
468	9.71	25.76	51.39	10.6	16.05	52.67	21.36	30.02	62.77	51.06	23.7	84.62	37.42	31.07	3.07	4.31	84.35	27.38	33.92	23.68	51.8	1.03	8.68	27.14	13.61	27.58	31.97	0	27.55	12.25	25.35	27.48	0	39.8	24.12	9.11	3.97	18.35	0.59	12.23	47.46	8.51	11.63	10.86	1.98	9.73	3.53	13.93	52.38
471	9.28	23.31	45.23	10.89	15.78	51.89	22.17	30.53	69.92	52.65	25.9	82.91	42.28	32.14	3.56	4.54	79.94	27.87	35.36	24.14	53.51	1.81	6.22	26.48	15.25	30.82	32.97	0.83	24.36	11.69	26.62	28.62	0	43.14	29.19	8.73	4.06	18.74	0	12.05	49.41	8.56	13.22	9.5	3.36	9.44	1.97	12.92	55.34
474	8.22	23.42	56.85	11.45	14.78	51.7	25.98	32	70.54	48.85	25.65	58.09	38.88	27.78	4.17	6.19	88.28	24.04	33.9	20.67	58.06	0	5.09	26.64	13.12	27.57	34.25	1.48	24.95	12.41	23.16	29.51	0	43.29	32.88	10.45	4.89	18.39	0	13.29	43.49	9.92	10.32	10.92	2.06	11.33	0.53	12.99	54.3
477	9.42	25.97	51.2	13.3	16.22	54.68	26.36	32.92	67.1	54.09	22.61	63.04	41.9	24.71	2.05	5.43	72.63	26.92	35.31	23.06	49.57	0	7.01	28.63	13.12	29.57	34.7	0	27.02	12.37	24.62	27.57	0	42.7	31.58	10.5	3.6	19.07	0	12.58	41.88	8.85	13.34	10.81	3.94	9.7	4.37	11.56	52.51
480	8.86	23.5	47.09	11.87	12.89	51.58	28.79	31.18	55.09	43.81	23.46	63.31	45.41	24.04	2.13	8.04	63.81	27.71	30.9	19.68	50.67	0	7.31	27.61	13.39	34.97	36.37	0	24.2	12.68	24.68	28.93	0	48.83	27.48	10.94	3.23	20.72	0	14.73	44.45	9.86	11.04	9.94	2.67	9.42	2.65	11.1	55.46
483	9.34	24.78	56.18	9.53	16.53	54.81	28.3	32.16	60.77	49.33	23.19	69.1	45.22	25.23	2.13	9.22	56.56	27.82	34.19	20.39	52.01	0.54	7.35	25.93	13.88	33.98	31.97	0.81	23.3	12.15	25.84	30.79	0	46.03	25.03	9.3	3.94	22.6	0	15.04	44.13	8.74	9.5	10.16	1.96	7.4	0.61	12.76	51.32
486	8.92	25.09	50.98	9.69	12.87	52.6	28.79	33.01	65.15	51.07	21.91	98.21	47.59	24.72	2.07	9.05	65.15	28.35	37.58	22.38	49.33	0.75	7.15	26.27	15.22	32.86	34.93	0.69	23.43	13.29	27.58	27.87	0	46.6	28.73	11.35	4.29	21.52	0	14.72	37.91	9.71	10.17	10.28	5.7	7.47	0.74	11.64	54.23
489	8.38	20.64	55.08	10.94	14.32	53.42	26.79	34.33	63.89	48.63	24	80	42.36	23.34	2.04	7.38	64.38	23.75	37.59	20.88	50.21	0	7.21	28.71	15.73	37.23	33.24	0.66	21.75	14.23	27.67	29.27	0	46.54	24.5	12.94	5.48	22.75	0	14.42	37.87	9.46	8.98	8.3	3.7	8.28	0	11.68	51.36
492	7.65	21.43	59.08	11.51	13.26	55.7	28.51	36.08	63.26	50.16	21.95	86.96	43	23.35	1.98	10.03	61.44	24.37	40.66	20.2	44.39	0	8.55	24.75	12.87	37.03	38.16	1.9	24.83	16.16	27.53	29.59	0	44.15	29.07	11.97	5.68	24.65	0	14.21	39.17	10.27	7.98	7.96	5.66	9.42	0	11.11	51.9
495	7.94	21.12	62.66	10.39	9.81	53.98	25.87	37.32	61.45	52.6	21.86	93.44	41.08	23.07	0.5	11.76	58.25	22.51	35.31	21.54	40.53	0	6.55	27.9	12.08	39.55	36.2	0	24.9	15.07	29.63	27.09	0	44.95	28.07	13.33	5.47	25.43	0	15.7	37.88	11.2	8.66	9.52	3.87	8.72	0	11.1	48.59
498	9.15	23.01	57.71	9.58	10.39	51.7	27.64	36.18	62.45	47.86	23.37	86.47	43.24	24.5	0	8.2	58.96	23.78	32.64	19	43.52	0	8.3	23.03	10.98	35.6	36.69	0.7	26.44	15.69	28.69	29.81	0	42.09	29.57	13.39	4.12	26.4	0	14.84	39.98	11.78	7.55	8	9.14	8.86	1.01	10.94	43.5
501	8.53	19.35	56.8	8.91	9.87	50.15	27.8	35.2	71.07	54.18	25.28	69.31	44.69	24.9	0	8.88	65.37	23.4	37.37	24.63	37.19	3.26	7.36	24.89	9.55	27.8	35.54	0	21.21	17.07	24.74	26.45	2.7	46.74	25.17	13.85	4.83	24.1	0	12.67	35.12	9.52	5.86	8.52	6.35	7.93	0.57	11.45	46.33
504	8.2	17.17	63.21	9.71	10.71	51.91	30.23	34.48	71.3	47.24	22.35	76.62	39.27	25.73	0	10.77	63.2	30.41	35.18	22.84	34.33	0	7.57	21.9	11.01	29.88	37.93	1.88	19.42	18.99	25.26	23.65	0	45.34	26.98	15.54	5.83	24.4	0	15.05	34.49	9.92	6.79	7.78	7.77	10.7	1.06	10.26	46.54
507	8.66	17.35	66.06	11.99	11.92	41.31	29.59	32.33	76.72	47.17	21.08	74.3	38.28	24.42	0	11.18	60.05	28.82	35.7	20.72	37.27	1.33	7.1	22.42	10.03	34.91	39.33	1.34	23.16	18.07	24.3	25.91	1.98	45.88	26.57	14.58	5.04	24.45	0.59	13.49	31.16	10.42	7.72	8.33	8.57	11.04	0	12.17	51.7
510	7.59	19.34	72.04	10.18	12.22	57.03	30.21	33.6	73.5	45.04	22.38	74.14	40	22.96	0	13.31	62.8	28.79	31.79	21.61	37.18	0.78	7.64	24.15	10.86	33.14	41.56	1.1	26.83	17.9	26.52	23.14	0	47.3	29.17	14.98	5.46	23.53	0	13.47	35.19	11.51	9.23	9.1	8.5	10.63	0	11.51	48.68
513	7.21	18.6	56.42	11.14	11.58	52.27	31.55	34.41	66.97	48.44	23.92	98.48	40.34	25.4	0	15.63	71.18	29.15	32.08	18.76	35.4	0	9.23	24.79	9.42	37.43	39.35	0	25.02	16.28	25.26	23.89	0	45.5	32.45	12.63	5.94	25.11	0	15.06	39.95	12.68	6.77	8.08	12.2	8.1	1.37	11.62	47.91
516	8.01	18.03	71.45	10.51	9.27	65.06	31.5	35.38	74.62	48.89	24.18	86.69	38.38	22.19	0	13.67	65.05	26.07	31.72	22.74	35.1	1.45	9.36	22.01	11.64	35.02	36.36	0	26.04	18.29	27.87	22.85	0	44.29	32.03	13.5	5.27	24.19	0	15.33	40.36	13.86	7.23	7.98	13.13	9.33	0.58	10.99	53.54
519	8.6	18.23	64.55	12.08	9.97	62.39	27.84	34.07	72.29	47.98	25.63	109.84	39.89	19.47	0	13.72	59.92	24.03	32.14	18.94	32.49	2.24	10.74	23.47	11.6	34.31	34.35	0	27.52	17.22	5.9	22.81	0	44.26	36.54	12.82	5.5	22.94	0	15.23	41.7	13.61	10.35	9.37	14.52	8.07	0	11.6	54.71
522	8.07	19.89	67.59	12.17	5.87	58.14	31.76	34.7	64.99	42.39	20.37	96.43	41.56	19.98	0.65	13.55	53.72	22.06	29.66	19.6	35.1	0	11	20.61	13.3	34.15	38.25	1.81	30.25	17.54	24.3	23.89	0	43.54	35.32	13.4	5.23	24.09	0	17.01	37.06	16.18	9.27	8.24	14.58	9.81	0	11.67	61.18
525	7.56	17.2	71.73	12.66	5.76	58.48	31.44	31.69	76.21	49.83	19.11	96.01	40.8	20.85	0	14.64	50.41	20.84	29.83	19.99	33.88	0	10.78	21.14	10.17	36.02	36.95	0	27.2	17.82	25.67	23.38	0	39.73	35.57	13.98	5.09	24.95	0	17.02	39.86	16.56	12.04	8.18	16.92	9.75	0	10.86	54.44
528	8	21.83	58.27	11.1	9.42	60.61	31.9	31.56	67.47	44.52	26.05	97.29	41.15	20.72	0	13.18	40.3	21.26	28.04	18.25	34.18	0	9.65	19.45	12.27	34.3	36.83	2.8	27.08	17.69	25.55	22.42	0	42.41	37.89	16.63	5.16	23.62	0	15.4	35.05	18.05	10.95	7.74	15.5	8.16	0	8.32	51.04
531	7.7	20.3	70.87	12.35	10.67	58.29	31.54	32.42	68.83	47.93	22.92	93.43	44.14	22.54	0	16.01	45.13	29.43	27.66	20.51	32.38	0	9.87	20.29	10.33	35.02	38.69	0.65	29.85	18.1	31.13	22.62	0	40.06	36.57	16.05	5.14	23.84	0	16.54	34.58	18.05	10.32	8.61	15.88	11.42	0.52	8.77	50.82
534	6.86	18.47	70.42	12.65	9.47	57.67	31.42	34.42	64.29	46.26	23.03	92.63	42.86	23	0	15.19	52.55	30.15	29.08	20.01	29.63	0	8.2	18.07	11.81	32.76	38.57	1.16	22.13	18.35	28.76	23.04	0	42.07	36.52	15.41	5.73	23.27	0	16.78	32.65	17.85	9.55	7.75	21.93	9.43	0	10.8	51.6
537	7.12	19.88	63.2	11.68	9.44	45.9	30.29	33.67	71.21	47.98	21.94	93.25	41.16	20.25	0	15.42	48.05	24.08	28.12	20.52	29.08	0	9.26	15.24	9.41	31.02	37.04	6.43	22.92	19.12	28.57	22.95	1.02	40.31	33.21	12.27	5.56	23.32	0	17.02	32.82	17.45	13.58	8.8	22.03	7.81	0	9.93	49.37
540	7.26	18.77	67.3	10.97	7.73	59.01	30.85	35.18	70.31	46.37	16.27	97.63	41.7	22.13	0.73	17.13	53.26	27.51	26.97	19.94	35.78	0	10.88	16.1	10.85	32.31	39.71	3.77	24.36	19.28	29.03	23.25	0.55	39.44	40.01	13.09	5.21	23.61	0	16.68	35.36	17.57	12.66	6.64	21.37	9.53	0.64	8.59	47.8
543	6.4	18	64.7	11.01	7.76	57.44	31.66	31.41	61.43	43.59	15.06	87.19	41.81	19.8	0	17.37	54.89	29.98	29.8	19.09	32.02	0	11.61	14.71	10.18	32.11	39.33	3.06	23.42	17.82	30.46	22.35	0	36.59	40.15	14.21	5.24	21.79	0	15.57	32.1	18.89	14.4	6.55	23.94	6.7	0	9.39	46.31
546	6.67	17.5	65.34	10.27	8.75	58.56	31.92	29.9	67.78	38.26	15.82	91.43	44.92	18.19	0	19.86	52.49	24.17	28.46	18.11	28.05	0	11.87	15.51	11.63	27.63	44.2	0.98	25.1	19	29.3	21.86	0.82	34.67	34.41	11.55	5.54	22.14	0	16.49	30.3	20.68	14.6	6.97	22.02	7.19	0	6.96	39.03
549	5.52	18.29	69.72	12.02	10.15	52.01	35.11	29.78	64.59	40.23	15.19	89.76	41.85	20.07	0	21.35	54.18	23.58	30.5	18.09	30.07	0	10.44	17.29	11.92	28.36	38.26	1.02	28.09	18.76	31.21	25.17	0	36.91	33.16	12	5.01	21.9	0	16.13	32.47	21.44	14.86	6.22	17.66	5.71	0.66	7.29	46.73
552	7.31	17.48	57.16	11.9	11.58	57.58	32.9	26.5	64.92	41.69	19.5	86.16	40.94	18.77	0	20.4	53.46	23.69	26.96	15.98	25.45	0.62	10.9	15.99	11.88	28.88	41.5	0	31.78	19.75	32.3	22.86	0	35.37	37.48	12.46	5.03	21.42	0	15.79	31.61	19.35	15.15	6.06	24.36	4.69	0	7.04	48.01
555	5.46	16.33	69.66	11.37	10.98	55.17	32.54	28.28	59.26	42.94	17.27	90.1	42.02	17.49	0	20.09	47.31	26.64	23.21	20.42	25.35	0	10.27	15.59	8.69	27.3	33.76	0	29.17	18.81	28.7	19.29	0	33.23	36.07	12.24	5.54	23.75	0	17.53	33.94	22.21	17.72	6.47	23.46	5.11	0	7.73	47.52
558	5.58	16.48	60.37	11.24	8.69	50.37	30.53	28.44	64.66	41.09	22.13	87.64	42.72	15.95	0	19.93	48.86	25.22	24.35	20.24	29.58	0	10.14	15.98	11.71	30.79	31.2	0.71	29.52	21.28	28.96	19.91	0	32.3	29.7	12.62	6.17	22.02	0	16.06	34.43	23.92	18.5	5.38	28.5	5.74	0	7.43	36.32
561	4.06	17.77	63.18	11.02	9.21	56.3	30.35	33.28	62.52	37.72	21.53	79.38	44.82	17.66	0.85	22.17	55.19	27.07	23.01	23.89	27.46	1.06	10.02	14.98	9.41	25.16	34.75	0.57	25.33	21.16	29.27	21.14	0	33.82	29.29	13.81	5.17	20.54	0	14.87	32.32	22.31	19	6.38	26.83	5.69	0	6.93	42.79
564	4.87	14.77	60.55	11.31	11.87	54.57	31.28	28.8	69.01	33.58	21.81	75.27	44.54	16.48	1.36	22.33	49	31.17	21.61	23.76	27.06	0	10.14	14.64	10.87	29.84	33.64	2.12	31.18	18.23	26.44	22.66	0	29.6	41.92	13.03	5.02	23.21	0	16.55	31.03	24.47	20.43	5.09	27.92	7.72	0	7.17	45.4
567	5.06	14.04	72.49	13.2	9.8	49.18	29.72	30.47	69.91	33.57	18.85	63.68	45.57	13.02	1.86	21.58	48.5	29.83	23.41	20.53	25.67	0	9.41	14.79	9.63	27.89	30.29	0	29.47	19.24	26.71	23.89	0	26.85	35.62	11.38	5.86	21.36	0	16.05	29.66	23.53	23.41	6.39	25.96	7.11	0	7.11	50.59
570	5.07	10.85	66.32	11.29	11.94	50.26	34.16	30.69	75.58	31.61	27.51	72.05	40.44	15.71	2	20.65	45.85	35.27	24.87	22.44	26.7	0	9.73	14.82	7.33	26.02	37.74	0.75	33.31	18.47	30.9	21.18	0	31	41.79	12.26	6.17	21.12	0	16.78	27.55	22.28	28.59	5.97	28.23	8.01	0	8.28	55.57
573	5.78	10.71	62.15	13.18	14.69	57.07	33.03	32.67	75.57	41.64	20.46	72	44.83	12.32	3.32	21.19	45.09	36.47	23.15	23.41	26.19	2.31	10.96	12.64	10.78	25	35.95	0.95	27.29	18.01	33.04	25.82	0	26.11	37.48	12.88	6.55	19.22	0	16.78	32	25.5	25.36	3.51	26.73	5.56	0	7.91	58.3
576	3.97	12.47	64.72	11.77	14.32	53.72	25.65	32.24	78.62	39.87	21.87	72.12	37.66	10.56	4.71	19.98	48.53	36.28	24.33	22.19	23.2	6.28	8.93	11.95	11.81	30.16	43.42	1.28	27.14	18.59	28.51	31.79	0	28.78	36.26	10.88	6.2	18.45	0	15.97	29.83	26.88	26.74	4.28	30.53	6.52	0	9.66	49.68
579	4.86	10.22	66.32	11.37	14.65	44.74	27.43	30.46	76.88	42.82	17.79	61.56	40.42	11.48	5.25	24.32	50.3	36.14	22	20.72	23.28	1.46	11.12	9.97	10.12	29.51	34.45	0.98	27.19	16.55	29.79	24.86	0	26.62	42.39	10.19	6.18	19.14	0	17.67	26.07	24.13	23.42	4.33	31.73	5.04	0	8.03	51.3
582	4.15	11.5	58.67	12.2	16.49	47.5	24.43	31.81	84.43	46.53	18.99	64.65	39.5	11.34	5.47	24.57	41.05	37.75	23.06	20.53	22.16	0	10.82	9.43	8.97	27.03	35.68	0.98	22.98	16.83	31.44	27.7	0	29.12	36.79	10.2	6.46	18.35	0	16.83	28.16	27.62	23.76	4.58	26.02	4.81	0	6.49	53.95
585	3.78	11.07	54.7	11.92	18.34	51.04	25.91	31.12	81.09	41.46	17.89	63.58	39.93	9.91	5.97	22.36	43.59	32.95	20.51	23.63	22.34	0	9.94	8.62	9.39	24.96	35.06	0.53	23.78	15.41	30.86	27.26	0	27.6	42.47	10.7	8.01	20.76	0	16.2	26.61	28.54	25.72	3.14	27.79	5.52	0	8.08	53.92
588	5.01	11.47	67.08	13.57	17.7	49.19	25.63	33.22	79.17	41.86	17.98	57.41	36.12	12	5.15	21.35	43.69	32.27	23.15	23.28	25.2	0	11.31	6.64	8.34	27.27	36.54	0.66	25.78	16.82	28.81	24.5	0	28.5	41.76	10.86	9.06	18.92	0.74	17.64	32.74	27.46	26.07	3.48	25.73	5.44	0	7.2	53.86
591	4.9	11.08	62.12	12.13	19.59	52.48	26.17	31.27	74.17	38.22	15.26	58.88	43.63	11.79	4.87	21.25	48.68	30.52	20.88	24.47	21.75	0	11.79	6.87	7.66	25.99	37.58	0.81	21.67	15.95	29.76	25.2	0	25.52	36.33	11.24	9.61	18.27	0.65	18.05	29.28	25.96	26.3	2.38	27.3	5.81	0	9.17	57.66
594	4.65	15.21	63.47	12.41	18.4	57.14	27.05	34.98	74.8	38.39	19.4	52.39	40.09	15.49	5.47	21.61	44.55	28.55	20.9	28.6	21.93	1.48	12.2	5.97	9.73	27.3	35.98	1.03	23.6	13.29	32.75	22.62	0	23.08	31.27	10.23	8.13	17.58	0	18.11	31.18	26.83	26.96	3.97	30.46	4.92	0	9.64	55.76
597	4.04	9.65	62.12	13.21	18.32	53.56	24.98	35.48	83.47	35.03	15.69	52.76	41.24	16.51	6.22	24.16	39.59	27.46	17.01	27.1	21.08	0	12.23	7.22	9.27	25.63	40.95	0.57	25.66	15.26	32.53	21.48	0	26.14	36.11	11.64	7.63	12.84	0	15.88	29.7	26.42	27.29	3.68	28.79	4.18	0	10.51	55.58
600	4.74	11.01	64.84	12.59	17.39	50.79	25.07	33.38	79.99	35.66	18.43	61.92	37.86	15.19	6.7	22.5	43	30.93	14.62	25.86	23.25	0.98	13.23	6.87	9.97	26.35	40.5	0	21.62	14.72	32.33	26.33	1.55	27.67	36.1	13.18	8.22	14.16	0	15.42	35.67	27.16	26.27	2.31	33.39	4	0	7.55	54.28
603	4.08	9.5	53.53	11.36	18.7	49.21	25.97	32.48	78.19	38.84	24.29	57.67	33.35	12.97	5.28	24.14	39.72	31.95	19.16	24.22	25.51	2.66	12.55	6.49	9.21	25.74	48.78	2	23.51	15.22	31.05	24.59	0	25.96	37.7	13.56	7.74	12.7	0	16.46	34.4	25.4	24.2	2.2	34.27	3.25	0	9.02	55.3
606	3.58	7.85	54.92	12.52	22.3	55.38	23.68	37.37	72.62	38.33	17.78	63.52	34.12	14.26	6.68	22.13	40.87	31.48	21.28	26.71	29.35	1.57	12.37	7.25	9.17	26.11	44.42	0	26.12	15.43	29.59	25.55	0.53	25.43	38.96	11.71	7.95	11.53	0	16.29	29.92	26.42	21.78	1.87	32.93	4.37	0	8.41	56.91
609	4.96	6.75	52.55	10.6	20.73	60.64	22.39	37.17	72.73	43.88	19.99	59.92	29.54	13.38	4.91	24.42	48.49	27.91	24.01	27.3	19.56	1.67	11.74	6.38	8.14	24.82	45.4	0.8	26.38	13.85	27.75	28.29	0	28.8	40.19	11.24	9.23	11.36	0	15.22	33.42	25.7	26.36	2.27	34.53	4.4	0	7.93	53.3
612	3.65	8.24	54.44	8.21	23.58	53.9	22	37.96	71.78	44.99	18.93	53.61	24.67	14.07	4.69	24.49	44.44	28.51	23.6	29.59	16.8	2.16	12.99	7.17	9.19	23.49	42.58	0.91	25.8	15.15	30.46	25.42	0	32.16	40.53	10.09	8.86	9.42	0	14.35	30.82	24.3	22.76	2.71	33.12	4.68	0	9.17	56.43
615	3.85	8.11	57.28	8.8	25.04	53.99	23.86	36.87	73.56	47.94	18.29	58.63	21.69	15.42	4.21	26.95	47.54	29.89	22.78	29.49	16.81	0	12.71	5.42	6.83	25.52	46.49	0	25.83	13.97	30.55	24.3	0	31.63	43.88	12.29	9.12	10.89	0	15.93	33.33	24.82	25.81	3.13	34.17	3.56	0	7.88	55.39
618	3.77	5.67	52.8	9	25.05	54.9	25.03	38.07	72.24	45.81	15.99	48.52	25.99	16.47	5.55	25.72	53.77	31.69	27.1	29.57	18.34	2.12	10.86	4.85	7.47	27.06	45.17	1.61	25.35	14.72	28.58	22.32	1.54	31.15	39.53	11.67	9.14	10.66	0	14.57	31.69	24.09	25.8	2.77	30.56	5.14	0	7.45	50.2
621	3.54	5.3	57.6	9.9	21.61	55.52	28.11	35.95	68.66	48.16	16.35	64.72	29.54	18.48	5.51	24.93	49.51	36.07	26.7	31.33	18.11	0	9.97	6.11	6.75	29.2	50.69	1.49	26.18	14.8	29.78	24.53	1.12	31.34	37.96	11.26	8.13	9.34	0.5	14.1	31.46	22.24	22.12	2.3	31.28	4.26	0.53	6.37	44.88
624	3.57	5.47	50.48	10.08	22.64	51.52	24.01	36.73	66.64	46.38	18.48	57.51	28.69	16.45	5.7	24.33	49.67	34.23	26.89	27.31	19.74	1.89	9.06	6.35	8.19	25.5	46.1	1.77	25.23	15.82	26.15	25.29	1.03	29.22	33.88	11.41	8.52	9.72	0	17.03	36.29	22.3	25.15	2.78	29.07	5.96	0	7.44	48.18
627	2.48	4.25	49.61	10.35	24.49	52.96	23.51	38.35	68.16	55.05	15.71	61.35	31.34	18.52	3.75	25.53	49.98	37.32	26.87	29.25	22.44	0.7	8.03	5.52	6.13	31.19	41.13	3.76	28.24	15.71	27.44	23.7	2.39	31.92	34.08	12.42	9.24	11.41	0	19.11	32.54	21.66	23.22	2.58	36.68	3.95	0	6.04	49.03
630	2.84	5.8	52.36	12.03	26.72	48.56	24.62	38.44	71.05	53.89	18.29	60.04	30.55	23.83	4.51	24.64	47.39	38.53	31.17	29.03	16.99	1.08	8.53	7.33	6.91	29.82	41.54	0	26.99	16.53	26.63	23.6	3.89	30.57	31.32	10.76	9.67	11.21	0	16.72	38.95	22.61	24.66	2.78	32.54	4.09	0	6.37	41.67
633	2.45	5.68	39.3	11.16	24.89	47.81	23.75	36.87	68.1	52.23	16.78	68.48	28.95	20.87	3.14	23.69	52.95	40.16	27.77	28.74	21.33	1.31	6.5	6.86	6.1	30.67	36.87	0.56	26.95	17.45	26.07	20.87	5.69	29.91	34.75	11.65	8.1	11.93	0	16.42	32.77	19.49	21.15	2.66	33.96	3.66	0	5.91	38.94
636	2.14	5.47	44.29	9.78	25.63	49.18	21.25	42.84	71.84	47.24	22.08	67.72	28.57	20.16	3.71	22.94	48.34	40.17	27.75	32.56	25.05	2.59	6.46	8.09	5.62	25.46	37.24	0	28.65	16.32	24.98	19.46	5.11	28.84	36.7	11.59	8.97	12.25	0	15.47	31.77	22.37	21.28	3.65	29.64	5.08	0.51	6.79	43.39
639	3.54	4.29	50.86	11.45	28.15	44.21	17.6	41.8	76.35	48.9	22.15	65.2	29.39	20.2	4.27	23.95	50.85	40.26	25.36	30.26	26.63	0	7.44	3.76	5.48	22.12	43.71	1.67	29.29	12.65	26.11	17.93	6.44	27.85	34.54	10.57	8.09	12.08	0	17.87	32.5	23.42	23.68	2.74	27.17	4.81	0	6.58	36.22
642	3.4	5.49	50.33	12.79	25	45.14	20.84	44.63	75.72	52.96	15.17	60.66	26.56	18.02	6.07	24.7	48.31	43.32	27.12	29.62	24.46	0	9.61	4.41	5.61	25.03	44.87	1.99	26.19	15.22	23.63	17.19	6.3	33.64	31.35	12.21	9.22	11.41	0	18.74	33.34	22.62	20.63	1.99	31.23	5.67	0	7.21	40.55
645	3.59	2.45	41.22	13.08	27.94	46.98	24.72	43.18	72.93	47.61	17.95	60.5	26.18	18.78	5.29	22.84	45.67	43.59	29.35	31.44	24.8	0	9.8	6.84	7.1	26.51	43.4	0	27.96	15.35	21.76	18.93	7.85	32.04	31.65	12.96	9.6	12.15	0.95	15.6	31.35	20.08	23.83	2.63	26.95	4.87	0.63	8.22	40.34
648	4.68	2.09	48.79	11.58	28.07	44.77	28.16	41.95	78.14	42.93	18.25	64.28	26.85	14.9	4.91	24.7	50.58	43.51	26.68	30.32	24.58	1.15	7.2	7.44	6.77	28.4	39.18	0	31.63	13.03	22.35	21.36	9.51	30.67	33	14.68	8.97	11.4	0.78	16.43	32.14	17.26	23.5	2.83	26.79	6.25	0	7.85	40.55
651	3.75	1.84	50.53	12.32	26.32	41.86	23.35	40.29	77.01	45.96	18.16	62.86	29.23	14.5	4.48	25.03	44.02	48.07	30.52	31.66	24.8	0	6.79	6.59	7.26	30.25	38.16	0	28.55	13.8	27.42	22.4	9.91	31.35	35.57	14.53	10.31	10.09	1.09	18.51	31.39	17.81	19.31	2.73	24.4	6.82	0	6.95	39.64
654	6.61	2.55	41.59	11.55	26.2	42.62	23.04	42.29	78.16	46.3	17.44	62.25	28.67	16.66	4.22	27.44	45.27	47.61	32.48	32.58	22.84	0	9.97	5.58	6.66	31.43	42.07	0	27.9	15.14	24.67	20.02	12.13	29.87	38.48	13.92	11.59	12.93	1.26	20.6	27.97	16.29	22.43	0.92	25.37	6.79	0	7.26	38.87
657	4.98	3.55	40.59	11.79	26.47	39.26	18.71	42.47	83.12	39.6	17.82	57.9	30.43	15.55	4.12	25.31	48.99	46.19	28.91	32.56	20.84	0	7.76	6.23	5.56	27.35	42.06	1	27.84	14.72	27.53	20.54	11.96	32.68	41.34	14	9.96	10.81	2.31	17.5	30.23	14.64	22.38	1.3	27.63	8.09	0	6.64	36.19
660	3.49	3.9	37.55	11.21	30.84	39.29	17.51	42.34	76.16	42.47	20.98	51.38	28.9	17.36	4.48	26.63	48.49	45.89	31.19	33.31	21.21	0	7.54	6.76	6.92	25.88	39.2	2.97	26.04	14.74	28.41	17.19	12.04	34.95	38.58	13.9	10.6	10.56	2.7	16.91	27.33	16.23	24.33	1.15	28.06	7.19	0	6.92	37.25
663	4.76	4.52	42.48	10.51	30.98	40.7	19	38.62	64.18	39.7	19.79	57.29	28.5	16.96	5.31	26.56	50.44	43.92	29.59	33.64	24.85	0	8.61	7.33	7.83	34.23	38.25	1.08	25.83	17.22	26	14.85	12.98	31.9	41.6	16.43	9.54	14.27	3.42	17.74	26.92	13.3	24.64	1.07	23.96	6.07	0.57	8.26	39.07
666	4.78	2.87	44.51	11.97	34.39	38.08	22.78	34.02	63.87	42.61	21.13	60.96	26.08	14.96	6.25	25.66	44.25	49.06	31.62	37.09	23.93	0	8.5	8.06	7.76	36.16	42.15	0.85	22.19	15.67	30.25	15.94	15.34	32.98	37.52	15.51	11.68	13.5	4.51	18.69	31.04	13.77	25.17	1.4	26.27	6.14	0.73	9.62	40.4
669	4.23	1.91	46.48	7.68	34.64	34.38	23.69	40.7	67.62	43.12	22.82	58.63	24.17	15.52	5.29	26.11	48.24	47.21	34.93	36.1	28.38	0	7.31	8.25	8.22	30.8	38.15	0	27.67	15.62	27.12	13.24	18.04	31.61	35.17	15.51	10.65	11.44	6.26	18	30.08	12.64	25.17	0.63	23.93	7.12	0	7.95	37.81
672	4.65	1.72	40.6	9.16	33.41	34.02	23	43.15	68.7	45.24	18.66	57.38	22.02	15.4	5.72	25.85	53.94	50.2	33.6	31.22	28.36	1.2	4.91	7.72	8.03	29.79	39.58	0	26.48	16.62	28.93	11.87	19.21	34.12	37.41	17.62	10.89	13.03	8.36	18.66	28.39	14.52	26.51	1.81	26.63	7.65	0.77	9.34	41.92
675	5.68	2.08	44.97	8.15	32.57	36.43	21.16	38.27	63.76	45.01	16.95	57.89	22.86	17.25	6.6	26.88	42.85	45.16	37.1	31.61	23.49	0	4.64	9.28	12.11	36.94	37.53	0	26.18	13.57	27.04	11.47	20.08	34.13	37.95	17.26	8.8	12.62	8.16	18.24	29.28	13.76	27.68	2.67	24.01	7.88	0	8.15	38.01
678	5.11	4.7	44.14	10.77	33.63	37.18	23.22	39.51	63.71	48.52	21.2	52.68	22.16	15.48	6.27	27.94	45.29	45.9	38.02	33.3	25.99	0	5.06	9.54	7.99	35.78	37.53	0	23.37	13.37	22.86	8.19	25.58	32.72	38.31	15.32	11.1	11.42	11.71	19.87	29.05	12.46	26.18	1.34	23.65	7	0	8.87	33.47
681	5.78	4.6	40.61	10.43	33.19	44.27	24.41	39.25	61.76	43.73	19.39	54.32	23.19	15.92	6.32	29.11	48.15	44.18	35.82	31.05	27.75	0	4.21	7.04	8.37	37.18	37.61	0	19.44	14.83	24.97	7.98	23.5	27.1	37.72	16.51	11.01	12.67	12.48	19.48	25.95	14.6	28.61	2.19	20.75	9.32	1.09	8.78	34.31
684	5.66	2.74	29.68	9.53	33.42	42.01	26.07	42.09	67.99	42.23	18.75	61.79	22.36	14.92	6.73	28.47	48.89	50.15	39.16	31.16	23.32	0	4.03	8.51	8.75	41.2	34.69	1.22	22.74	16.45	25.13	12.64	23.93	27.92	36.14	18.25	10.62	11.45	11.86	19.07	27.43	13.68	29.97	2.81	21.6	7.86	0.78	6.93	31.88
687	6.97	2.96	30.78	9.96	29.28	41.9	22.54	47.26	59.54	46.94	21.48	55.86	19.37	15.28	7.58	27.77	46.15	49.66	39.79	32.18	25.21	0	2.43	6.99	8.18	39.18	28.62	0	22.86	12.62	24.04	10.62	25.03	26.66	35.38	18.19	12.5	12.83	15.1	19.18	27.6	10.63	25.35	1.87	25.26	6.3	0	6.72	27.13
690	6.35	4.11	28.74	11.62	30.08	42.41	21.72	43.99	58.6	43.6	18.26	60.62	22.48	12.66	8.25	27.59	51.21	47.79	41.42	29.12	28.9	0	2.97	6.73	7.96	39.94	24.9	0	20.28	10.98	29.27	8.99	27.8	28.52	29.3	16.64	11.49	13.6	14.42	20.98	28.29	9.77	28.29	1.41	25.61	7.23	0.71	4.79	29.59
693	6.08	2.66	28.75	11.55	32.4	35.6	26.02	42.53	65.95	42.87	17.27	53.13	21.1	14.93	7.69	26.17	47.31	51.03	44.44	29.09	28.79	0.57	3.04	7.42	6.75	40.35	29.42	3.59	18.68	13.79	24.35	9.77	28.76	25.2	30.45	17.11	12.2	15.59	14.93	22.17	29.46	9.36	27.91	0	18.2	7.61	0	6.55	25.66
696	6.88	4.03	33.78	11.99	31.7	36.7	25.18	44.76	59.74	42.81	19.17	49.67	23.09	11.67	6.68	27.23	44.43	53.91	41.83	26.21	30.36	0	1.62	9.95	7.29	44.13	30.08	1.68	19.33	13.29	28.43	11.89	27.76	24.7	32.58	19.9	13.68	14.54	15.99	20.03	27.5	8.83	28.9	1.08	20.97	5.75	0	5.47	25.73
699	7.46	3.64	30.27	10.47	31.82	37.56	24.86	46.02	61.24	45.31	17.89	52.63	22.08	11.5	7.72	26.36	43.01	47.95	42.03	27.62	29.54	0.59	2.4	9.65	7.65	44.99	30.07	3.48	22.68	14.25	29.04	12.33	28.58	26.21	38.08	19.09	13.43	13.68	17.79	19.63	26.59	9.22	28.35	2.29	21.04	5.37	0.69	5.71	25.29
702	7.83	3.77	32.51	11.13	27.47	33.54	21.97	46.33	67.38	45.21	16.09	61.48	23.56	13.61	8.63	28.72	48.26	50.16	39.53	27.42	28.54	1.11	3.39	9.35	7.37	41.94	31.62	2.15	22.97	13.35	28.77	8.69	28.97	26.57	32.82	15.78	11.95	15.4	19.82	18.03	26.34	9.28	29.71	0.9	18.91	4.34	3.29	7.3	32.2
705	7.21	3.31	30.73	11.88	26.36	39.14	26.58	44.6	62.75	41.79	15.8	68.56	21.31	11.15	7.6	29.05	46.74	48.03	36.32	28.65	29.42	5.05	5.09	9.38	9.54	40.65	28.6	2.81	21.51	11.81	27.81	9.37	30.74	27.12	32.04	17.21	12.74	15.94	19.01	18.41	28.57	7.47	31.83	0	20.39	3.17	4.62	7.63	25.28
708	8	3.23	22.13	10.08	30.06	36.94	23.37	46.59	61.7	46.86	20.77	61.44	18.54	10.46	8.04	29.71	47.78	53.25	38	28.91	31.72	2.15	2.54	11.9	8.65	43.64	27.99	0	25.1	14.51	29.41	11.03	35.6	28.06	36.28	16.44	13.55	15.42	20.94	20.92	26.19	8.74	29.96	0.52	21.07	4.02	4.94	6.27	28.07
711	8.92	4.45	28.51	11.24	28.16	36.98	24.83	43.87	63.54	43.46	17.06	55.23	20.76	10.91	9.46	32.51	38.38	51.58	40.53	29.34	28.04	3.17	2.66	12.88	7.82	42.74	32.19	3.38	23.53	12.32	28.58	8.97	37.07	29.96	35.87	16.51	12.88	14.91	23.21	20.47	26.58	6.37	27.71	0	22.12	4.42	4.79	8.99	26.33
714	8.27	3.84	26.86	11.73	30.31	37.85	21.47	43.33	61.9	38.54	17.74	54.46	22.99	12.46	9.24	32.84	47.56	49.25	39.37	29.16	29.05	0	2.32	13	7.39	40.62	32.55	3.82	25.73	10.88	30.09	8.99	38.19	32.2	31.98	18.27	13.51	14.23	24.28	19.65	27.04	6.66	29.98	0.62	23.34	4.39	6.27	8.97	27.68
717	7.84	3.95	23.39	13.12	25.26	39.13	23.41	45.23	63.45	41.13	15.39	56.35	24.95	14.67	11.13	31.23	53.08	53.53	43.57	28.44	31.43	0	1.29	11.88	6.9	35.44	31.25	2.89	24.94	13.39	29.61	9.35	41.65	30.67	30.53	18.96	13.06	13.68	23.49	21.01	23	6.98	29.88	0	26.45	4.42	5.41	6.46	26.94
720	7.1	4.31	19.93	10.45	25.99	37.03	26.83	46.69	65.36	35.59	17.35	57.19	24.67	13.87	12.07	31.94	50.07	43.12	47.02	31.86	29.73	0	2.29	12.23	4.11	33.35	27.74	1.93	29.1	12.32	31.03	9.71	42.79	31.08	28.89	19.02	13.61	13.71	25.46	21.59	25.74	4.77	32.98	0	23.68	4.18	4.76	6.89	27.29
723	7.62	5.85	19.87	10.94	27.45	45.14	23.67	44.37	65.48	38.74	16.99	54.66	26.5	12.65	11.63	32.35	43.19	46.96	46.06	30.6	32.69	0	2.07	11.41	4.77	36.13	29.03	2.47	29.75	10.69	30.76	12.17	36.65	30.27	27.78	19.27	14.17	14.07	24.9	19.24	26.13	6.67	33.01	1.31	29.94	5.76	6.93	6.02	27.4
726	7.44	5.66	19.56	12.61	30.21	43.66	24.38	44.78	64.86	39.43	17.27	55.19	25.11	10.04	12.5	31.7	52.92	46.26	47.27	31.79	30.85	0	0.9	10.9	4.65	34.37	21.92	1.68	26.03	12.53	30.69	9.03	37.13	30.97	23.24	19.87	11.3	14.26	30.41	19.79	27.75	6.38	34.97	1.9	27.81	4.67	7.03	7.96	27.06
729	7.09	6.43	23.34	10.14	30.34	40.82	26.64	45.12	60.87	36.75	14.58	65.37	27.84	15.34	12.12	32.73	49.02	47.49	49.62	30.81	33.12	0	1.32	12.98	2.97	35.46	21.97	2.73	22.82	11.93	31.85	10.13	35.91	30.02	26.28	18.68	14.83	16.57	26.82	20.78	28.08	7.52	35.9	2.19	27.94	3	5.7	7.99	27.46
732	8.49	4.95	16.74	10.21	29.82	42.08	23.81	47.27	61.4	37.41	16.26	56.5	27.53	13.49	9.46	30.78	52.61	50.28	45.42	25.18	34.79	0	1.82	12.93	3.39	35.97	23.45	2.15	25.75	12.12	30.64	9.46	38.55	31.19	28.16	19.76	12.3	16.6	24.47	19.69	25.34	5.24	32	1.08	22.69	3.83	8.36	8.13	28.76
735	7.85	5.66	22.77	12.45	30.66	42.48	22.97	50.36	60.74	36.43	13.98	55.53	25.68	14.61	10.94	31.02	50.1	48.23	43.85	29.21	32.15	0	1.97	13.92	2.19	38.48	21.14	0.5	26.31	9.01	30.64	9.19	33.63	30.33	22.68	18.38	14.44	15.57	30.36	24.45	25.67	4.86	31.64	0.87	24.06	4.13	11.73	8.92	31.18
738	6.97	6.82	18.06	10.16	28.49	41.45	23.51	49.1	55.57	39.35	17.74	54.53	28.47	15.09	11.59	34.06	49.28	43.86	42.29	30.8	29.22	0	3.72	13.64	6.05	37.82	15.79	4.02	23.44	7.72	26.95	7.14	41.22	28.66	21.31	20.24	13.89	15.81	28.88	20.4	26.46	4.01	30.65	0	23.34	3.73	10.13	7.24	28.42
741	9.61	7.39	21.64	8.47	31.46	41.95	22.99	51.47	58.01	45.07	18.56	46.02	29.11	17	12.82	33.22	56.43	43.03	44.21	30.64	32.64	0	1.11	14.11	5.83	37.98	20.39	2.71	26.58	10.77	26.45	7.05	40.99	29.75	23.78	21.81	14.66	19.13	33.8	19.22	23.92	4.75	36.14	0	24.91	2.7	10.27	7.5	27.62
744	8.93	4.77	20.94	10	31.29	40.15	22.72	48.36	51.95	45.27	20.88	48.2	30.79	15.12	12.01	30.57	60.53	47.9	43.32	33.16	37.4	0	0.92	14.75	5.04	30.32	19.17	2.18	26.18	9.87	27.18	6.57	43.02	28.28	23.46	19.89	13.3	19.85	36.37	18.71	26.78	6.35	35.5	0	25.72	2.69	9.77	7.62	27.66
747	8.64	4.65	21.69	10.43	31.35	41.8	23.15	47.99	53.48	43.54	21.63	51.37	33.27	13.34	10.9	31.28	61.14	51.77	47.82	34.28	31.71	0	0.67	15.91	4.73	32.89	19.21	2.61	24.72	10.1	22.75	7.93	43.03	26.65	20.32	19.93	12.78	19.75	34.91	18.32	24.41	4.57	34.25	0	26.52	4.97	10.97	6.73	29.51
750	9.28	5.9	16.94	9.24	34.28	44.56	23.63	45.61	61.2	42.09	25.87	52.5	31.18	13.05	13.76	31.94	71.45	49.2	44.19	31.96	34.81	0	0.52	15.38	3.61	34.99	18.64	3.7	29.78	10.65	26.23	8.56	39.67	29.49	19.56	22.35	13.13	17.89	35.54	19.48	24.74	4.32	34.84	0	27.35	4.4	13.69	7.02	30.57
753	10.09	5.79	18.91	8.79	31.47	39.45	23.48	47.85	60.06	37.72	23.28	51.95	31.33	13.05	12.58	31.91	66.53	44.99	45.41	34.74	35.09	0.77	0.75	15.49	4.94	33.67	15.23	1.62	31.92	7.59	30.34	8.48	40.06	32.54	18.26	21.27	10.45	19.22	36.38	20.89	26.06	4.39	35.97	0	26.3	4.99	10.65	7.61	26.72
756	10.22	5.72	16.49	8.76	31.88	43.15	27.08	45.99	64.47	41.35	23.99	52.86	30.67	16.1	13.25	36.53	69.3	43.86	41.9	28.63	38.63	0	1.84	15.48	3.58	32.03	13.45	3.12	30.39	7.94	28.78	8.33	35.66	32.52	20.24	22.37	12.58	18.17	36.35	19.81	22.17	6.85	40.73	0	27.51	4.98	10.32	8.85	29.28
759	10.21	7.12	18.63	7.55	29.09	43.87	25.99	48.38	62.98	39.91	22.31	49.32	35.09	16.44	15.62	35.61	68.8	48.85	39.82	32.57	36.61	0	1.19	14.47	4.26	36.04	16.29	0	26.07	8.14	27.61	6.19	42.82	35.06	15.87	21.64	11.95	19.87	35.88	20.67	25.35	7.21	39.85	0	22.61	4.98	10.58	8.29	28.32
762	10.6	7.55	14.68	7.24	29.74	38.54	25.78	47.8	62.12	38.08	19.55	52.62	33.58	18.38	15.74	36.33	55.42	45.52	45.17	30.99	31.77	0	0.98	14.43	2.78	36	13.17	1.25	31.81	7.53	28.03	7.68	39.56	35.89	20.85	23.82	13.29	20.82	35.37	20.57	24.68	7.27	37.8	0	30.18	4.79	12.02	8.69	31.44
765	10.87	6.83	17.78	6.13	33.17	40.54	28.46	47.77	59.26	40.81	24.62	51.13	32.44	17.54	14.14	36.73	56.48	45.29	46.21	29.9	34.75	0	0.56	14.6	5.99	36.5	12.82	3.13	24.51	7.91	25.75	6.06	39.65	31.45	21.52	21.63	12.95	22.36	31.61	19.29	26.27	8.1	40.55	0	34.62	4.67	17.04	9.73	22.67
768	11.42	9.39	16.82	7.2	31.34	37.61	26.79	46.82	49.21	33.63	27.79	52.58	30.92	19.09	13.36	33.26	58.91	44.98	46.48	28.16	31.45	0	1.12	15.47	4.92	38.12	12.95	0	27.63	7.57	26.29	5.27	41.6	39.02	21.51	21.91	12	19.94	35.83	19.53	24.15	7.46	39.65	0	29.82	4.89	17.04	9.02	26.58
771	11.24	10.24	18.47	5.61	32.31	36.5	31.83	42.01	60.73	41.48	27.16	48.48	31.76	19.46	13.12	38.15	63.86	43.3	47.52	29.62	33.04	0	1.21	15.09	5.81	36.83	12.43	0	28.85	6.73	24.26	5.56	39.37	36.86	23.3	21.28	12.25	18.64	31.5	19.66	26.03	7.1	39.63	0	27.88	5.8	19.16	9.06	23.92
774	10.99	9.08	16.86	6.02	36.92	40.48	32.06	41.57	55.25	41.47	26.5	42.46	29.33	19.39	15.08	35.68	68.02	41.18	46.85	31.31	32.76	0	1.94	15.1	4.05	31.77	15.4	1.23	25.15	8.94	24.4	4.53	40.2	41.08	21.06	23.94	12.65	20.38	34.34	20.06	28.39	7.88	40.63	1.55	29.26	4.85	16.55	8.63	23.49
777	11.78	8.8	12.33	7.16	34.78	35.67	31.37	45.41	56.32	41.39	24.54	44.89	30.56	19.16	15.34	35.43	64.36	38.72	46.11	29.84	30.55	0.83	1.92	15.09	4.38	31.03	13.16	1.16	27.9	8.7	25.43	4.72	39.77	37.44	20.18	22.36	12.98	19.21	34.26	20.18	26.2	10.46	36.83	0	31.37	4.19	23.66	8.51	21.41
780	11.49	11.71	9.96	6.51	31.52	40.79	33.5	45.55	56.83	41.31	27.61	42.53	28.34	20.05	14.61	38.87	70.4	34.51	45.34	28.8	32.87	0	1.69	14.1	3.55	32.09	16.42	0	26.4	7.76	21.22	4.83	36.92	37.43	19.93	22.51	15.04	18.83	34.65	19.75	25	11.37	37.43	0.76	28.8	4.41	20.41	11.16	19.32
783	12.12	10.52	11.27	7.27	29.3	41.03	30.88	47.75	57.22	48.93	28.3	39.87	24.16	19	14.59	40.98	72.19	42.48	42.54	29.47	37.92	0	1.98	14.44	2.39	31.95	10.75	0	25.63	10.09	22.72	2.58	40.3	38.91	22.24	23.34	15.57	19.38	29.95	20.41	24.6	12.86	37.65	0	29.6	4.44	22.68	6.58	21
786	11.29	9.67	12.34	6.37	29.15	39.61	32.56	49.88	52.96	44.03	26.61	40.08	32.44	18.42	14.29	41.45	80.92	45.59	48.13	26.11	35.31	0	2.07	16.18	2.25	32.25	13.2	1.47	24.63	9.72	23.15	2.81	36.86	35.91	18.95	23.6	13.99	17.5	36.57	18.59	29.22	11.76	35.91	1.39	35.9	4.34	20.48	9.56	25.14
789	12.16	7.84	9.9	7.39	27.27	40.7	27.21	50.92	55.19	47.35	26.78	38.86	33.17	18.41	16.24	38.53	66.04	45.07	49.94	27.17	39.03	0	1.93	16.4	2.08	31.61	10.43	2.32	24.53	7.25	22.53	2.61	39.35	33.96	22.38	25.05	17.09	16.94	33.5	18.96	28.52	13.39	37.59	0.69	37.47	5.03	22.29	11.07	23.97
792	10	8.59	13.21	8.1	34.95	46.84	32.69	50.79	48.04	44.79	30.22	41.55	31.81	16.63	14.91	38.94	77.09	49.14	46.26	25.13	32.4	0	2.16	13.3	2.76	29.75	12.31	1.93	25.03	8.83	25.96	2.56	39.64	33.64	23.31	24.06	15.31	16.19	30.66	18.23	32.7	10.38	35.37	0	33.17	7.06	21.49	10.49	19.94
795	11.32	8.95	12.47	7.79	34.21	43.4	28.3	50	47.7	48.46	31.27	36.42	34.01	19.59	14.25	39.49	75.06	47.87	40.9	23.65	33.09	0	1.59	13.7	2.32	32.77	13.72	3.53	26.75	11.42	24.05	2.66	33.5	35.32	28.32	23.38	15.02	18.67	33.36	21.42	31.03	10.46	34.06	0	27.55	5.31	19.7	10.48	21.32
798	10.37	8.05	13.43	7.08	34.9	38.83	29.24	49.09	44.6	46.77	37.74	36.45	36.42	17.82	14.62	38.82	78.33	40.86	42.96	25.62	41.76	0	1.9	11.42	3.73	31.33	10.22	1.45	24.4	8.17	22.78	3	42.46	36.06	31.84	23.03	14.99	15.61	30.08	20.2	30.66	12.01	32.96	0	23.6	4.73	19.7	8.85	17.94
801	11.34	7.02	9.56	7.84	30.74	40.5	32.43	47.58	43.88	42.4	33.57	35.34	35.49	18	14.37	37.14	81.13	45.82	41.93	28.91	39.08	0.9	2.33	13.86	3.59	32.66	11.11	2.17	25.8	9.82	25.47	1.86	34.78	36.3	26.5	22.91	17.16	18	33.67	21.41	29.67	13.05	33.93	0	26	5.42	24.44	11.28	21.11
804	12.79	8.19	9.89	6.98	29.48	37.85	27.62	48.08	40.84	44.54	35.53	36.02	33.3	17.71	13.77	40.1	80.93	45.31	42.11	27.63	34.7	1.07	1.13	14.3	3.95	33.53	13.61	1.46	22.88	10.53	24.32	3.02	34.36	40.41	25.83	22.87	16.33	19.41	31.87	20.41	27.84	14.15	33.06	0	27.44	4.58	26.76	11.81	21.29
807	11.79	8.95	8.48	8.25	29.55	38.36	29.58	50.73	43.24	47.68	36.99	41.78	37.22	18.4	14.03	36.09	83.33	42.35	45.12	28.75	35.8	0	0.85	13.08	4.73	28.35	10.98	1.73	21.68	10.98	23.14	3.07	32.91	38.87	23.16	26.97	17.15	14.9	35.76	18.61	29.14	15.03	31.71	0	33	6.51	26.89	10.57	19.54
810	13.97	8.9	11.55	8.21	27.18	33.81	31.06	49.42	40.13	44.73	33.72	34.3	35.14	18.27	10.86	37.8	84.27	42.88	48.69	29.89	33.48	0	1.43	12.86	2.79	30.15	11.88	2.79	22.39	10.82	24.82	4.61	34.72	37.94	24.42	19.11	16.75	18.63	35.61	19.77	26.13	17.71	31.03	0	30.31	5.57	24.05	9.7	20.11
813	13.19	9.29	8.77	6.75	30.8	35.19	35.98	52.81	38.66	42.21	44.6	38.34	32.47	19.61	13.05	37.13	85.95	41.53	42.49	30.34	35.33	0	1.29	12.18	3.57	28.42	11.14	5.19	21.98	8.85	19.44	2.14	30.43	38.95	23.02	22.34	16.83	18.88	34.82	15.79	29.62	17.24	27.99	0	27.91	7.99	27	9.83	22.17
816	12.54	9.61	7.8	6.04	30	36.46	30.9	45.34	36.96	42.02	45.29	35.37	34.22	18.79	13.56	34.71	76.38	43.61	44.31	31.99	33.36	0	1.47	14.72	3.22	29.31	9.72	4.21	17.54	10.39	25.41	3.75	31	39.95	23.38	22.87	19.04	19.99	38.33	19.65	27.16	16.5	25.47	0.89	26.99	7.93	27.36	10.04	21.08
819	12.53	8.9	8.08	7.4	29.92	32.34	32.71	45.87	36	41.68	41.42	36.25	29.3	17.35	15.91	36.57	78.67	45.14	44.84	33.72	38.6	0	1.23	13.01	3.46	24.92	9.99	4.31	16.86	11.41	25.28	3.05	30	37.21	25.88	22.34	19.46	20.07	41.22	19.65	28.17	17.54	20.76	0.97	28.45	7.43	24.34	10.81	19.33
822	11.98	9.07	3.21	7.19	30.76	30.08	32.89	45.28	44.46	41.39	44.08	36.85	31.4	16.33	14.9	36.15	86.28	43.67	42.74	33.57	37.26	0	0.86	13.84	4.83	27.94	7.21	2.63	16.55	11.32	21.08	3.18	33.29	34	24.9	23.2	18.8	18.81	41.87	20.49	26.6	17.45	20.6	0	26.5	8.39	25.02	11.68	18.9
825	12.38	9.73	3.24	7.48	28.41	34.07	30.81	44.41	40.65	39.45	48.98	38.61	31.65	18.18	13.99	36.69	84.96	43.28	41.11	32.99	33.75	0	0.79	11.9	2.93	29.12	8.4	4.18	17.27	9.42	23.67	3.69	30.53	28.72	23.94	20.62	18.75	18.47	44.6	19.48	29.64	17.39	21.71	1.73	26.83	7.49	33.2	9.8	18.08
828	12.52	9.49	1.43	8.53	27.5	32.63	29.3	41.6	38.09	38.49	41.26	40.97	31.07	17.62	15.6	35.48	82.87	40.74	38.14	33.78	31.58	0	1.4	12.06	2.48	29.77	6.25	3.61	12.9	9.81	23.66	4.28	31.07	31.21	20.23	24.89	19.15	19.67	45.83	20.09	26.28	19.03	22.85	1.6	27.35	7.09	25.47	10.92	16.52
831	14.33	6.63	6.03	11.21	24.71	27.7	27.31	39.24	38.15	38.64	46.07	35	31.16	16.99	16.85	36.96	78.78	42.84	39.11	36.02	35.01	0	1.39	9.57	2.56	21.91	8.09	3.26	15.92	10.81	21.42	2.95	32.05	31.22	20.47	26.35	19.87	20.96	40.63	18.79	25.35	19.32	19.27	1.64	25.92	5.35	28.6	10.7	15.86
834	14.61	7.27	7.99	8.66	28.99	36	26.1	43.86	38.6	37.03	39.39	35.63	31.23	18.18	13.41	41.93	76.96	43.77	38.47	33.33	32.68	0	1.35	8.6	2.45	22.07	6.94	2.25	15.56	11.13	19.97	1.6	26.26	27.96	25.39	24.41	20.41	20.47	41.4	17.63	32.42	19.18	18.78	1.58	27.86	6.53	26.93	12.48	15.26
837	14.75	7.94	5.12	8.46	28.85	35.74	28.78	37.59	35.46	37.53	39.3	37.83	33.13	17.64	12.77	38.16	74.9	42.71	37.9	32.82	29.36	0	0	10.04	2.39	21.16	6.52	3.78	15.07	11.05	23.79	2.76	26.69	29.14	27.34	23.62	21.74	18.22	39.2	18.63	36.76	18.56	18.1	2.06	23.71	8.64	31.78	11.69	14.35
840	13.34	6.33	1.97	9.3	29.73	34.54	29.43	45.03	32.18	35.63	36.95	40.11	33.29	17.94	11.63	39.75	72.36	37.11	37.62	32.4	26.78	0	0	9.75	2.06	21.59	6.01	2.59	14.64	10.4	19.45	3.21	27.88	30.78	30.53	22.82	20.31	17.68	44.68	17.24	36.81	21.19	20.02	2.18	23.66	9.82	33.28	12.19	17.43
843	14.62	7.53	7.24	9.99	30.5	35.2	28.72	45.29	38.98	33.76	32.53	40	34.67	18.79	12.76	35.71	82.09	35.66	35.54	35.6	25.52	0	0.92	10.99	2.55	19.13	6.78	3.41	12.2	12.56	19.03	3.52	26.35	32.66	27.53	21.91	20.38	18.29	43.79	17.6	36.78	21.92	17.87	2.53	19.55	7.29	30.37	11.48	15.59
846	13.42	7.91	4.38	7.59	27.62	32.62	29.37	44.62	42.68	33.59	32.73	37.28	34.7	18.74	14.15	33.34	75.71	35.33	36.84	35	27.62	0	0.72	11.44	3.72	18.51	5.09	0	12.39	10.99	20.18	2.82	30.41	31.39	30.32	25.08	23.26	19.25	38.23	16.97	37.25	20.31	16.66	1.97	20.86	5.83	32.45	13.3	13.7
849	14.75	7.61	4.44	8.78	28.27	35.21	27.9	48.23	37.02	32.59	35.35	39.25	32.97	17.61	13.22	36.01	85.08	32.85	39.02	38.24	24.77	0	1.11	8.1	1.68	19.5	4.99	1.45	12.54	11.52	22.08	3.15	30.26	30.56	27.04	24.57	22.77	20.64	38.54	16.23	39.63	21.27	16.43	3.38	18.09	5.1	27.08	12.42	16.79
852	14.88	6.12	4.5	10.01	21.09	36.35	28.62	46.93	33.03	34.57	37.14	37.15	31.47	18.85	13.44	34.56	81.39	31.7	40.75	36.78	24.9	0	0.85	7.56	3.13	20.26	3.12	0.64	13.72	12.69	19.95	2.15	25.56	28.99	25.86	21.67	24.41	21.43	46.11	15.46	39.11	20.64	17.43	3.97	19.71	4.09	30.59	12.05	17.58
855	16.71	7.05	2.82	8.2	21.94	32.19	30.45	47.85	34.42	36.47	32.07	31.84	35.88	18.07	13.54	36.01	83.98	31.79	40.33	34.75	27.02	0	0.67	7	1.99	20.57	2.88	0	14.79	12.78	18.2	2.91	25.57	30.19	23.18	20.35	25.61	20.41	42.85	15.39	39.67	17.84	16.46	3.32	19.2	3.57	25.59	10.73	13.97
858	17.03	7.53	2.5	11.36	21.21	35.77	28.29	49.67	33.47	34.13	34.99	34.36	32.97	16	14.49	31.56	83.55	35.51	38.19	33.84	27.86	0	1.85	10.2	1.53	20.24	1.35	0	11.66	12.5	17.37	3.71	22.82	26.92	22.27	19.35	27.15	22	39.8	17.47	40.89	18.88	16.51	3.06	18.55	4.67	21.74	9.59	16.63
861	17.48	8.21	4.24	8.34	19.75	26.09	29.03	46.87	34.05	36.08	31.96	26.33	32.35	17.39	13.93	33.29	85.81	34.67	33.53	35.7	26.82	0	0	8.94	1.94	21.95	2.32	1.38	15.29	11.87	17.43	4.74	22.07	21.19	20.28	20.74	28.79	21.8	43.33	19.12	41.43	20.95	13.92	2.5	19.6	4.99	20.52	9.84	17.98
864	17.78	7.18	5.49	8.25	19.49	28.49	29.13	44.54	33.29	36.61	29.16	31.89	31.07	17.97	12.45	33.36	85.37	39.15	34.72	34.86	27.29	1.46	1.11	8.63	0.78	20.39	2.18	1.15	10.63	14.47	17.31	6.26	20.43	24.25	23.35	24.24	29.5	24.02	38.74	14.64	41.63	22.3	15.1	2.68	16.73	5.58	22.17	10.9	13.36
867	17.76	8.41	2.79	8.12	21.43	30.04	25.37	42.18	28.92	38.76	33.99	31.66	30.72	17.69	13.48	28.02	88.08	36.3	35.37	33.28	28.87	0	1.3	8.42	1.51	19.56	1.95	2.63	11.04	14.44	17.9	6.61	16.88	29.4	25.62	21.21	29.09	24.72	34.52	17.77	43.5	22.64	14.87	4.26	15.49	5.61	16.78	11.82	14.13
870	16.52	7.59	2.73	9.33	26.34	30.01	29.62	40.26	32.83	34.95	33.44	36.04	27.07	17.34	11.69	30.46	83.98	35.59	36.91	35.07	23.94	0.54	0.64	8.34	0.87	21.05	0	0.57	10.26	13.88	16.03	7.33	18.44	23.27	24.36	23.06	26.19	22.84	31.58	17.4	41.29	25.11	17.8	3.59	14.76	5.27	19.89	11.02	16.76
873	16.96	9.12	1.11	9.88	23.7	27.96	26.56	38.24	31.56	36.74	27.98	35.88	28.12	16.69	12.98	29.23	80.8	41.39	35	37.05	23.18	0	0.7	7.85	1.31	18.7	2.86	1.35	10.92	14.72	17.05	8.14	20.57	24.07	27.12	22.88	27.95	23.53	28.06	17.05	38.76	28.07	14.98	3.47	13.42	3.84	20.82	11.75	16.45
876	16.16	8.3	0	9.57	21.15	29.58	25.44	42.3	30.77	33.11	28.62	34.44	31.44	17.88	10.87	31.48	64.86	38.57	35.74	33.78	20.53	0	2.67	8.39	0.74	17.26	1.9	0.54	11.67	12.38	16.48	7.74	16.86	19.57	26.49	19.15	27.11	24.71	33.2	19.11	40.55	24.53	15.1	3.25	7.93	5.91	18	11.87	12.3
879	18.1	7.84	0	9.65	28.61	26.35	21.72	37.74	27.74	34.68	27.23	38.27	33.11	18.98	12.77	30.43	74.05	35.59	35.27	36.44	21.11	0	1.89	9.56	1.08	17.23	4.71	1.31	13.84	11.24	17.52	9.9	16.97	21.97	25.63	21.29	28.51	22.04	35.53	18.48	43.01	25.67	15.98	2.84	10.89	5.97	22.2	10.5	11.79
882	17.9	9.71	0	11.08	22.22	23.02	23.41	36.99	31.38	33.84	25.59	39.07	36.06	19.19	11.83	28.62	80.07	37.41	30.56	38.07	21.21	0	0.98	7.47	0.73	16.55	1.38	0.89	12.23	11.37	16.88	10.04	16.72	23.2	22.24	20.18	25.64	22.49	40.39	17.48	40.83	24.12	14.19	3.77	10.62	7.14	13.89	9.94	10.64
885	19.03	8.74	0	8.44	25.36	27.86	23.04	38.84	33.74	34.44	29.17	40.35	34	18.82	12.65	26.99	84.43	35.11	30.66	39.15	18.52	0	0.83	6.22	0	15.91	1.57	0.86	11.65	12.95	19.32	10.63	19.42	23.38	25.41	20.96	24.55	22.85	38.45	14.21	42.43	30.26	13.6	3.51	6.17	4.75	17.65	9.08	14.91
888	16.61	9.29	0	10.81	27.67	25.01	26.61	41.39	33.56	37.79	32.89	44.6	31.31	20.26	12.33	30.39	81.38	34.85	30.19	39.36	17.89	0	4.74	6.93	0	18.78	1.41	1.67	11.56	12.1	17.05	9.19	20.72	25.2	26.47	23.78	27.01	22.48	42.28	14.03	45.12	30.11	12.15	3.63	9.76	7.3	21.36	9.67	12.84
891	18.55	10.99	0	11.01	27.89	24.96	27.51	39.39	29.53	37.76	25.76	45.36	35.07	18.62	11.45	30.17	79.47	31.05	37.87	37.88	20.41	1.34	4.57	7.35	0	17.7	2.89	2.65	13.15	11.35	16.54	12.47	18.15	22.5	27.1	23.29	27.29	24.56	39.5	15.46	45.07	27.55	9.96	2.97	9.27	6.94	13.36	8.19	14.19
894	16.92	9.37	0	10.53	22.72	22.31	28.32	44.71	36.86	37.86	26.62	46.54	30.15	18.39	10.9	33.49	85.78	24.79	30.51	39.45	18.27	0.78	5.26	4.88	0.63	16.23	0.88	1.53	10.19	11.96	17.91	12.92	19.53	19.65	30.72	22.11	25.15	26.71	33.89	14.31	44.54	33.75	9.75	3.75	8.93	7.2	9.67	10.36	13.4
897	21.74	9.01	0	10.76	24.24	20.41	28.9	36.69	34.22	40.1	28.41	50.24	29.81	18.3	13.77	32.63	77.07	30.23	35.77	36.55	17.56	0	5.19	6.76	0	17.08	1.72	1.54	11.08	12.64	16.66	10.51	18.48	18.75	29.59	22.99	27.93	28.46	40.14	12.87	42.56	32.26	9.98	4.54	10.86	7.17	18.11	13.72	13.44
[truncated: 125 more columns]
