# Supplementary material for: Stochastic pausing at latent HIV-1 promoters generates transcriptional bursting
Source: Nat Commun. 2021 Jul 23;12:4503. doi: 10.1038/s41467-021-24462-5 (PMC8302722; doi:10.1038/s41467-021-24462-5)
Supplement: Supplementary file 3 — Source Data [file 41467_2021_24462_MOESM3_ESM.zip › _Source_data_zip/Source_data_short_movies_Fig2&8/Short_Movie_Raw_Data_Table_Low_Tat.xlsx]

## Sheet: Feuil1
Time	Site1	Site2	Site3	Site4	Site5	Site6	Site7	Site8	Site9	Site10	Site11	Site12	Site13	Site14	Site15	Site16	Site17	Site18	Site19	Site20	Site21	Site22	Site23	Site24	Site25	Site26	Site27	Site28	Site29	Site30	Site31	Site32	Site33	Site34	Site35	Site36	Site37	Site38	Site39	Site40	Site41	Site42	Site43	Site44	Site45	Site46	Site47	Site48	Site49
0	3.01	44.27	6.1	21.54	5.15	7.69	0	24.02	4.28	0	0	2.85	2.06	0	6.93	11.38	6.74	3.46	32.89	6.01	14.74	4.7	29.87	58.02	6.45	41.38	0	12.83	12.2	61.42	11.46	50.36	28.94	0	15.01	15.97	0	27.74	47.17	5.59	25.24	3.67	3.12	0	16.55	54.65	0	6.57	8.63
3	1.55	50.11	8.05	23.84	4.47	7.82	0	25.29	4	0	0	2.78	2.17	0	6.32	14.45	5.92	3.67	21.59	5.45	16.99	4.89	33.2	62.26	4.54	43.77	0	12.06	12.7	66.57	12.6	49.03	28	0	15.26	18.24	0	28.16	38.11	5.86	25.34	4.42	2.92	0.77	19.14	60.52	1.12	6.79	8.65
6	3.18	46.21	7.29	23.3	5.32	8.22	0	27.34	3.74	0	0	3.21	2.9	0	7.64	10.77	6.41	3.94	27.63	5.66	16.83	4.71	35.83	61.93	5.19	42.45	0	15.03	12.66	72.03	12.57	54.11	28.34	0	15.76	15.58	0	30.08	39.81	6.62	24.5	3.37	3.52	0	17.01	67.45	1.38	6.22	9.63
9	2.12	46.79	8.71	22.69	4.78	8.01	0	27.81	3.58	0	0	3.03	2.55	0	7.57	8.8	12.88	6.88	25.15	6.98	15.63	4.13	37.7	58.4	5.42	44.01	0	13.79	12.21	72.82	13.02	58.79	28.38	0	16.83	12.99	0	26.76	43.5	5.63	26.4	2.86	2.58	0	22.86	66.49	1.15	5.72	11.06
12	2.49	50.12	8.26	24.04	6.25	7.35	0	24.36	3.35	0	0	3.93	3.41	0	7.68	8.97	8.95	4.03	18.69	6.36	14.93	4.11	35.77	63.68	6.43	42.17	0	13.91	11.8	71.96	12.79	50.18	27.83	0	20.01	16.2	0	25.75	45.85	5.5	29.41	3.22	3.11	1.79	20.07	63.18	0.83	6.27	9.96
15	1.89	48.96	8.63	26.73	6.15	7.68	0	29.69	4.07	0	0	3.33	3.19	0	8.88	6.85	7.29	4.65	23.52	5.11	14.76	4.7	35.21	66.31	4.57	46.16	0	14.37	12.46	84.91	12.23	49.5	29.4	0	16.93	12.99	0	28.9	44.17	5.03	27.81	3.41	1.98	1.19	19.78	66.57	1.15	6.56	10.22
18	2.35	50.68	7.2	27.22	6.87	8.86	0	29.09	3.99	0	0	3.56	2.58	0	8.23	7.88	7.24	3.49	33.39	5.5	15.62	4.91	32.57	65.39	5.36	38.85	0	14.25	12.27	86.08	12.7	52.87	28.65	0	18.81	11.21	0	26.95	47.65	6.36	27.02	4.34	2.99	0	18.93	63.4	0.98	6.4	9.72
21	2.75	45.36	6.46	31.48	5.38	8.08	0	37.65	3.98	0.73	0	3.17	2.33	0	6.6	6.95	9.83	3.54	32.26	4.83	15.9	5.47	31.62	68.08	7.43	42.04	0	14.13	11.9	91	11.82	43.98	29.91	0	19.3	6.52	0	29.72	42.4	6.15	26	4.15	3.03	1.17	21.69	70.48	1.26	6.38	9.99
24	2.94	46.13	6.17	27.99	5.45	8.48	0.61	30.97	3.47	0.74	0	3.38	2.14	0	8	8.09	8.3	3.14	23.01	4.92	15.04	6.4	30.86	66.01	7.95	43.38	0	14.45	13.06	86.46	12.89	39.02	30.08	0	21.1	8.45	0	26.39	45.66	4.92	28.99	4.68	3.28	0	40.77	74.79	1.14	6.61	9.37
27	3.14	44.35	6.17	26.77	4.99	8.33	0	31.66	3.81	0	0	3.9	1.51	0	8.88	7.45	11.5	3.42	35.06	4.06	14.35	5.34	33.58	71.36	8.53	39.86	0	16.03	12.65	87.5	11.54	34.2	29.96	0	21.78	15.21	0	26.26	42.28	5.96	33.23	4.4	3.85	0.71	26.97	71.09	2.01	7.21	11.87
30	3.14	45.98	6.52	23.43	5.71	8.81	0	30.63	3.93	0	0	3.5	4.02	0	8.89	11.2	12.05	3.53	31.47	4.72	15.67	5.61	32.66	69.08	8.96	44.97	0	14.75	12.95	90.27	11.05	40.06	30.61	0	22.13	12.37	0.74	26.3	50.62	5.3	26.96	5.42	3.36	2.1	43.83	78.54	1.57	5.97	10.21
33	2.63	51.87	5.79	33.25	5.25	9.05	0.52	30.17	3.72	0	0	3.75	3.84	0	10.07	10.54	11.25	4.55	23.93	7.06	14.45	5.88	31.33	79.16	9.87	44.28	0	13.42	14.01	95.37	10.33	40.59	28.56	0	23.49	14.14	0	25.95	48.89	5.35	28.95	3.76	3.18	0	36.49	70.71	2.06	7.19	10.23
36	2.08	48.78	6.32	29.72	5.17	8.33	0	34.04	3.94	0	0	3.73	3.31	0	9.05	9.1	13.02	3.28	28.64	5.61	15.58	5.77	27.51	72.44	10.37	40.8	0	11.86	12.34	90.86	11.03	33.64	27.22	0	26.68	16.5	0.63	25.29	42.14	4.76	30.9	6.64	3.59	1.15	32.1	67.08	1.82	6.07	9.95
39	2.28	56.31	7.16	31.93	5.09	8.43	0.78	31.03	3.35	0	0	3.68	3.87	0	9.2	10.99	14.61	4.53	29.23	5.24	13.23	6.69	22.26	70.47	11.96	42.4	0	13.28	12.63	110.31	10.52	49.69	29.77	0	22.31	15.17	0	25.2	40.53	5.01	30.2	4.57	3.37	1.33	70.52	78.59	1.36	7.03	9.73
42	2.31	57.97	6.93	32	4.87	7.67	0.57	33.28	3.86	0	0	3.57	3.17	0	8.76	8.78	16.24	3.7	29.06	5.02	12.97	6.31	24.31	71.38	11.96	41.25	0	13.95	12.43	110.81	10.63	45.34	28.1	0	23.72	12.47	0.73	26.95	45	5	30.03	4.93	3.34	1.22	73.78	85.18	3.49	6.14	12.24
45	2.3	48.65	7.1	29.19	4.81	7.76	1.01	38.43	3.92	0	0	3.9	2.57	0	7.49	11.16	17.97	3.88	26.2	5.76	10.58	5.15	21.4	73.27	8.58	42.06	0	15.77	11.99	97.38	10.58	34.62	32.74	0	25.85	10.79	0.83	26.66	40.82	4.92	31.74	5.09	3.52	0	49.41	81.94	1.45	6.42	9.78
48	3.45	54.13	7.12	31.85	4.65	8.01	1.05	36.68	4.16	0.99	0	2.92	2.29	0	7.06	9.98	18.83	4.78	26.52	6.16	10.63	6.34	15.74	74.11	4.42	41.59	0	14.21	11.94	101.12	10.94	34.69	28.17	0	24.05	6.43	0	25.29	44.41	5.81	29.71	5.22	4.83	0	65.64	79.56	1.59	6.09	9.75
51	2.28	52.92	6.81	29.4	5.17	7.82	0.99	40.77	3.73	0.58	0	3.35	3.44	0	7.17	10.09	14.39	3.89	33.54	7.51	11.57	5.32	15.78	72.59	3.27	42.36	0	13.21	10.89	97.52	10.48	33.36	33.44	0	24.97	9.9	0.98	24.17	44.3	5.58	32.42	6.49	2.96	0	53.99	82.94	2.85	7.01	9.31
54	3.62	45.68	7.59	19.87	5.41	8.53	1.3	36.36	3.92	0	0	3.09	3.65	0	6.72	14.89	12.27	5.04	26.43	7.43	10.57	7.03	15.06	74.43	2.59	45.07	0	13.41	11.74	90.05	9.72	34.43	34.03	0	27.74	8.91	0	25.39	44.38	5.52	28.46	6.38	3.2	0	49.21	79.03	2.05	7.27	9.26
57	2.51	45.71	8.05	21.78	5.09	8.99	0.99	41.23	3.97	0	0	2.63	3.86	0	6.27	14.37	18.31	4.4	24.16	4.95	11.19	5.87	10.77	77.87	2.41	47.5	0	13.23	10.79	98.4	9.94	33.74	35.07	0	33.06	11.26	0	23.3	45.28	4.88	28.38	6.09	3.41	0	44.3	76.79	1.82	6.6	9.57
60	2.23	47.25	8.02	22.92	5.57	8.26	1.65	44.64	3.67	0.94	0	3.82	4.12	0	7.19	12.78	14.11	4	27.99	8.54	9.61	7.06	13.48	73.45	3.56	45.55	0	13.04	11.16	98.74	10.52	33.67	30.86	0	31.81	8.79	0.94	24.47	44.48	3.21	27.47	5.98	3.67	0	50.78	77.27	1.8	6.4	10.77
63	2.27	47.8	7.91	27.41	5.2	9.07	1.17	42.24	4.21	0	0	3.76	4.74	0	7.31	14.82	12.4	4.31	28.59	6.23	10.12	7.71	11.2	76.09	3.6	44.87	0	13.22	10.55	104.52	11.94	49.02	32.69	0	31.17	11.69	0.75	22.84	41.65	3.36	27.01	8.05	3.5	0	49.76	76.93	2.86	6.45	8.39
66	2.32	47.6	8.65	27.71	6.24	8.29	1.64	39.59	4.6	0	0	3.24	4.07	0	9.08	14.39	12.82	4.8	27.62	5.18	9.57	7.55	11.35	77.51	4.95	46.64	0	13.63	9.88	93.59	12.74	41.73	33.27	0	30.8	6.81	0	23.99	44.01	2.74	31.4	8.63	3.86	0	48.45	70.02	2.19	6.14	7.54
69	2.36	53.89	8.68	28.18	4.24	8.36	2.23	38.77	3.53	0	0	1.93	4.65	0	7.17	19.44	14.32	4.85	33.46	4.47	8.43	7.61	9.56	81.96	4.02	46.21	0	12.15	10.79	100.26	10.07	36	34.28	0	30.02	9.85	0.62	24.43	44.75	2.57	31.46	8.6	2.96	0	34.34	75.86	2.57	6.6	7.27
72	3.21	55.08	7.85	27.96	4.53	7.67	2.33	38.42	3.84	1	0	1.92	5.14	0	8.94	15.27	13.1	5.81	25.02	4.2	7.98	6.96	9.9	79.85	5.79	44.44	0	13.83	11.04	96.59	12.55	37.52	33.87	0	31.19	7.47	0.97	22.43	49.95	2.87	30.31	10.94	2.51	0	54.56	75.43	3.18	5.21	5.88
75	3.02	55.45	8.86	29.46	4.01	8.39	1.87	40.73	3.62	0	0	2.18	4.85	0	9.19	18.54	10.79	3.8	27.94	5.1	8.81	7.54	12.21	84.1	6.11	45.91	0	12.14	10.22	98.3	10.17	39.27	33.79	0	31.95	8.87	0	21.66	44.49	3.12	32.07	10.6	0	0	46.63	79.7	2.39	6.93	7.19
78	2.68	57.42	8.18	29.92	4.57	7.45	1.91	38.93	4.36	0.95	0	1.86	4.66	0	8.89	15.67	7.97	4.02	17.48	5.39	7.49	8.07	10.83	73.83	4.74	48.01	0	12.97	9.04	90.79	8.2	47.69	31.52	0	30.37	4.49	0.89	22.57	56.41	3.48	30.05	9.44	0	0	54.8	83.32	2.18	6.67	5.74
81	3.06	55.04	8.87	24.38	3.8	8.95	2.48	44.93	4.08	0.8	0	2.07	5.37	0	8.18	15.33	9.4	5.01	24.34	5.52	9.16	7.93	10.09	75.54	3.99	47.24	0	12.02	10.78	96.01	7.55	52.29	37.94	2.09	32.14	6.62	0	23.82	52.98	2.29	28.84	10.73	0	0	60.65	83.59	2.12	5.84	7.43
84	2.67	53.91	7.55	26.23	4.91	7.76	3.57	41.39	4.37	0.66	0	2.37	4.42	0	8.83	15.33	6.4	4.09	37.28	4.67	8.93	8.05	10.32	71.55	5.06	48.33	0	14.1	7.46	102.72	9.76	53.88	33.16	1.03	32.94	7.61	0	19.3	52.23	2.79	32.37	10.85	0	0.74	55.54	71.28	0	6.04	6.43
87	3.44	58.62	7.19	26.78	4.13	8.22	2.59	50.19	4.02	0.58	0	2.87	4.36	0	8.57	16.74	5.52	4.17	23.78	4.75	5.85	8.77	12.03	67.07	4.34	51.08	0	11.78	6.38	103.42	7.2	48.14	37.06	0	29.38	10.78	0	19.69	50.8	2.48	29.04	9.3	1.17	0	59.9	78.38	3.3	6.46	7.79
90	3.35	60.74	7.99	29.9	3.47	7.82	2.12	37.56	3.93	0	0	2.41	5.1	0	9.9	19.11	4.86	3.34	23.22	4.71	6.87	7.84	11.02	65.57	6.35	44.57	0	12.61	5.84	105.18	8.1	46.95	37.19	0.57	29.41	7.2	0.76	18.59	52.26	1.39	29.14	11.41	0	0	52.38	80.05	2.25	6.23	7.13
93	2.51	56.58	7.34	28.5	3.84	8.33	3.31	44.19	3.84	0	0	1.93	4.95	0	9.48	19.31	5.38	4.07	32.16	4.69	5.66	9.36	10.37	70.94	4.72	45.76	0	9.87	5.85	103.29	8.52	46.16	28.59	0	31.34	7.73	0	16.03	40.73	2.27	29.45	11.36	1.93	0	48.92	70.98	2.09	4.75	4.21
96	2.57	60.78	7.08	29.08	3.56	8.42	2.79	46.32	4.02	0	0	2.49	4.38	0	9.3	18.92	6.98	4.25	32.14	3.32	4.82	8.4	11.2	67.11	4.35	48.38	1.23	9.75	5.09	93.77	7.61	46.31	31.31	0.54	28.93	10.68	0	17.57	47.94	2.24	24.61	12.41	0	0	44.74	72.87	2	4.9	4.77
99	3.34	54.73	7.61	32.27	3.16	8.54	4.4	45.15	3.9	0	0	1.82	5.91	0	9.85	22.96	4.65	5.24	27.79	3.54	4.67	9.67	11.67	68.56	6.81	42.12	0	8.86	6.76	91.63	8.55	37.86	32.39	0	28.72	11.53	2.41	15.55	43.71	2.56	29.38	13.34	0.6	0	43.13	73.75	2.03	4.85	4.42
102	2.36	55.98	8.45	42.79	3.84	8.56	3.84	46.38	3.81	0	0	2.25	4.76	0	9.28	21.49	3.66	4.46	29.97	3.52	5.63	9.39	10.31	70.38	4.18	44.5	0	10.28	5.55	93.33	8.45	40.63	32.59	0	27.64	8.47	4.98	16.49	45.37	2.71	30.22	11.61	0	0.51	43.29	72.46	2.86	4.3	5.23
105	2.16	57.63	7.88	36.71	3.58	8.9	4.71	43.3	4.03	0.86	0	1.7	5.61	0	9.88	23.74	4.05	3.62	23.68	4.51	4.65	8.55	7.9	73.57	6.92	42.65	0	9	6.27	98.76	8.88	46.67	35.13	0	30.81	8.67	2.98	14.91	40.75	2.82	29.24	13.16	1.24	0.67	43.94	73.21	2.88	5.03	5.09
108	2.03	52.9	8.16	41.23	3.66	8.84	4.95	46.43	3.95	1.15	0	2.31	5.26	0	8.6	23.88	5.51	4.53	26.95	4.33	5.84	9.22	5.79	73	6.91	45.78	0	9.2	6	96.3	6.51	45.8	33.73	0	29.55	12.76	0	12.51	44.99	2.71	25.61	12.78	0	1.29	59.4	76.22	1.9	4.6	4.4
111	2.35	57.77	7.81	39.42	3.55	9.27	4.74	48.24	4.18	1.02	0	2	5.84	0	8.55	23.69	3.35	4.2	18.53	5.94	5.23	8.94	8.35	77.17	7.32	47.47	0	9.41	6.33	97.75	6.28	54.04	37.58	0	29.85	10.74	0.98	13.47	45.37	3.01	28.11	13.85	1.98	0.92	57.58	75.9	1.85	5.5	4.36
114	3.88	61.29	7.2	36.2	3.72	8.21	5.06	42.95	4.25	0.95	0	2.08	5.71	0	7.82	23.14	3.23	4.23	18.64	6.46	5.2	8.24	7.06	67.99	6.74	47.7	0	7.11	5.41	100.27	7.85	47.94	36.46	0	29.58	14.07	1.15	13.88	43.58	2.56	32.31	13.76	1.53	0	62.97	76.33	3.18	4.71	5.07
117	2.54	62	8.6	37.78	4.1	8.86	5.11	39.73	3.97	1.16	0	2.11	4.46	0	7.99	24.44	4.3	4.29	32.2	7.46	6.22	7.59	6.32	64.16	6.87	47.91	0	10.51	6.47	106.5	5.79	50.2	37.05	0	26.07	10.54	1.02	12.81	43.52	2.54	30.7	15.09	0.96	0	53.99	74.22	3.14	5.57	5.32
120	2.72	57.74	8.21	37.08	3.51	7.79	5.56	26.17	3.75	0.56	0	2.56	4.6	0	8	29.18	3.59	3.3	31.63	6.42	4.4	6.96	7.75	72.02	8.01	47.64	0	10.71	6.39	103.52	5.55	46.24	37.49	0	26.61	14.8	0	12.03	35.02	2.36	28.64	16.19	0	0	54.48	67.03	2.22	5.57	4.66
123	2.81	61.57	8.39	29.04	3.31	7.87	5.32	22.12	3.83	0.76	0	2.32	6.55	0	8.69	23.62	3.47	3.22	33.43	6.79	6.73	7.45	5.24	66.71	8.46	50.71	0	10.17	6.37	100.32	6.24	49.88	35.56	0	26.4	19.66	0	13.55	32.22	2.95	31.74	15.83	1.29	0	52.04	67.08	2.73	5	4.05
126	2.86	63.15	7.72	31.22	4.07	8.67	6.07	22.62	3.92	0.87	0	1.9	4.95	0	6.17	26.71	3.62	2.88	29.68	6	5.9	8.61	8.93	63.05	6.92	47.11	0	9.68	6.21	101.61	7.13	49.8	35.12	0	26.16	12.13	1	12.76	30.41	2.63	31.09	18.1	1.2	0.87	53.97	68.42	3.05	4.9	4.68
129	4.26	65.85	8.19	29.87	3.52	8.09	5.74	24.17	3.38	1.57	0	2.48	5.36	0	7.7	32.94	3.96	4.27	32.06	7.62	6.04	8.75	5.82	62.89	6.67	52.39	0	7.7	5.44	102.54	6.59	50.56	33.91	0	24.7	12.88	1.93	11.86	28.03	3.11	30.33	17.32	0	0	50.15	66.72	2.48	5.71	4.78
132	3.01	66.39	7.44	28.96	4.66	7.87	8.09	25.58	3.73	2.09	0	2.26	6.22	0	8.82	33.74	6.28	2.7	16.43	8.53	6.47	8.22	6.38	67.22	9.63	50.08	0	7.43	5.28	104.5	5.86	50.56	39.04	0	23.88	18.33	1.43	12.36	34.15	3.25	29.97	18.8	1.76	0	57.84	64.6	2.26	6.42	5.58
135	2.68	62.78	7.36	37.13	4.27	8.48	7.14	31.06	4.2	0.72	0	2.46	6.3	0	6.92	32.5	0.52	2.5	15.07	8.18	5.97	8.75	5.09	75.29	9	50.75	0	9.04	6.22	103.38	6.94	54.32	37.95	0	22.99	17.76	0.7	10.74	30.17	3.02	31.33	21.13	1.64	0	50.62	65.28	3.26	5.64	4.32
138	3.86	63.83	6.56	32.99	2.9	8.28	8.82	27.35	4.48	0.93	0	2.59	5.8	0	7.96	26.89	0.51	3.09	11.96	9.87	5.1	9.17	6.34	72.21	7.52	52.23	0	8.34	6.99	111.45	5.83	55.44	40.33	0	24.22	17.9	0	12.62	28.66	3.3	27.61	19.69	0	0	52.48	61.21	3.31	5.45	3.61
141	3.74	65.66	6.09	34.39	3.46	8.48	9.05	22.38	3.83	1.91	0	2.24	7.73	0	6.87	32.89	4.66	4.11	28.93	8.29	6.41	9.69	5.86	64.99	7.97	50.19	0	7.78	6.82	102.74	6.34	51.08	39.89	0	23.53	17.97	0	11.95	29.45	3.35	27.33	19.08	0	0	51.91	57.47	3.18	5.84	5.34
144	3.31	62.17	6.77	32.64	3.97	8.68	8.27	24.27	3.51	1.27	0	2.84	6.79	0	5.08	34.75	4.2	4.59	13.6	10.66	7.45	10.52	6.74	66.96	7.3	51.58	0	9.09	5.92	108.23	7.03	54.78	40.16	0	25.31	19.11	0	13.1	26.1	3.45	27.26	20	0.82	0	49	68.23	3.79	4.73	5.15
147	3.42	70.41	6.5	21.48	3.69	8.89	8.7	27.73	3.4	2.33	0	2.84	8.17	0	5.16	30.36	4.74	3.72	10.81	9.88	6.48	10.34	5.56	66	8.82	53.29	0	9.36	6.18	109.25	6.42	53.37	39.12	0	24.78	13.06	0	12.47	25.21	3.29	29.42	16.94	1.78	2.02	50.12	65.02	3.81	5.63	5.72
150	2.8	59.42	7.05	29.52	3.85	8.42	8.32	29.12	4.31	0.57	0	2.67	6.44	0	6.33	34.47	1	2.8	13.37	10.64	5.87	11.96	6.15	60.94	7.16	56.57	0	8.41	6.03	89.54	6.79	56.04	44.89	0	22.5	16.06	0.62	11.11	23.72	3.66	32.14	19.79	1.96	0	51.04	62.19	3.98	5.63	6.94
153	3.25	59.96	6.64	23.98	3.64	8.4	9.06	25.48	3.46	1.25	0	3.38	7.44	0	9.39	28.74	8.91	3.33	9.81	12.92	4.49	11.36	5.99	67.22	8.31	61.12	0	6.71	6.38	90.1	6.05	53.11	42.98	0	23.69	26.16	0	11.99	22.7	3.94	33.6	18.47	2.66	0	47.47	64.48	4.83	5.45	6.46
156	2.91	64.68	6.4	24.36	3.55	8.85	8.82	27.96	3.5	1.83	0	3.07	7.79	0	7.21	31.95	0	3.6	17.96	11.19	4.19	11.93	6.63	68.58	9.87	59	0	7.37	6.22	95.48	5.68	51.08	40.44	0	23.02	16.34	1.65	12.85	20.24	3.28	32.18	19.89	1.68	0	46.31	64.95	4.39	5.33	4.63
159	4.53	70.82	6.95	28.79	4.11	9.36	8.37	30.09	3.99	1.06	0	3.1	7.87	0	7.51	33.58	10.48	3.8	20.71	11.6	4.58	10.82	7.77	65.36	9.41	59.37	0	7.79	6.57	89.8	5.56	50.73	36.4	0	22.22	15.14	1.08	12	22.74	3.08	34.5	19.55	1.29	0	53.25	69.84	4.42	5.76	4.49
162	4.25	57.8	7.08	23.47	3.81	8.86	9.3	27.36	3.64	1.3	0	2.4	8.93	0	5.77	33.46	10.08	2.94	10.39	12.13	4.52	11.96	4.74	63.83	6.96	62.92	0	9.46	6.31	83.78	5.39	46.04	37.44	0	22.36	17.6	0.63	12.35	22.4	3.22	35.32	20.95	1.78	0	60.44	70.26	4.87	6.01	5.78
165	4.03	57.11	6.74	27.48	3.4	9.08	8.6	24.21	3.59	1.22	0	2.51	7.3	0	5.84	32.29	13.92	3.5	15.45	13.49	4.41	12.23	7.42	66.88	8.48	58.98	0	7.64	6.42	85.37	6.38	54.42	35.71	0	18.39	18.06	0.86	12.09	23.46	3.31	34.97	20.67	1.12	0	48.51	70.42	5.45	5.92	4.39
168	4.96	56.97	6.88	33.04	3.65	9.22	10.47	24.41	3.36	1.71	0	2.96	8.39	0	5.46	33.85	15.35	3.09	15.5	12.81	4.44	13.59	5.5	69.17	10.39	53.28	0	9.38	6.18	81.4	5.07	50.7	41.58	0	18.14	22.92	1.24	12.45	21.62	3.67	38.42	21.53	1.87	0	50.99	64.45	4.98	5.65	4.51
171	5.43	64.19	7.07	33.21	3.29	8.96	8.86	27.4	3.88	1.29	0	2.29	9.6	0	5.89	34.15	10.74	2.97	12.91	8.11	5.43	15.19	5.55	59.02	5.84	54.89	0	9.18	6.19	87.11	4.4	59.88	36.82	0	18.03	25.98	1.68	13.22	22.51	3.08	36.78	20.6	1.81	0	55.06	65	5.85	5.63	3.98
174	4.66	65.5	7.26	30.93	3.89	8.4	9.67	24.79	4	1.58	0	2.49	8.72	0	7.77	31.7	12.96	2.66	10.21	6.95	5.19	14.46	5.8	62.18	5.69	54.51	0	9.02	5.87	74.65	5.96	57.23	34.41	0	19.66	22.77	1.9	12.99	23.06	3.32	34.34	20.82	2.06	0	57.03	67.05	6.02	5.88	5.57
177	5.2	68.31	6.9	47.21	3.75	8.71	9.67	26.35	4.23	2.04	0	2.64	10.35	0	6.02	35.94	8.97	3.76	17.27	8.25	4.15	13.94	4.64	67.46	5.72	50.32	0	10.45	7.25	74.1	4.15	42.5	32.16	0	19.77	22.16	0.91	12.74	15.53	3.99	41.34	20.38	1.98	0	54.59	69.74	5.83	5.89	3.61
180	4.53	68.8	6.61	43.86	4.2	8.55	9.95	29.52	4.04	1.35	0	2.5	10.08	0	7.75	34.81	9.32	3.57	6.78	5.69	4.24	15.21	5.54	58.49	5.92	50.72	0	10.29	6.89	77.33	5.25	45.43	34.34	0	17.35	23.48	2.85	10.48	22.4	4.53	38.62	19.32	2.43	0	52.31	67.99	5.22	5.15	4.85
183	4.68	66.12	6.92	46.56	3.71	8.76	9.81	24.27	4.43	2.09	0	2.71	11.09	1.12	4.38	32.76	8.49	4.67	10.71	6.49	5.26	15.05	4.51	55.7	4.65	48.23	0	11.01	6.37	76.92	4.73	44.32	29.79	0	19.2	25.73	1.96	11.19	20.96	3.37	41	19.6	1.87	0	53.68	60.83	6.32	4.92	4.15
186	3.6	60.12	7.12	45.68	4.12	8.79	10.49	15.02	4.01	1.92	0	3	8.69	0	5.98	33.56	8.57	3.81	10.36	6.55	5.3	15.29	7.43	62.53	5.38	48.56	0	10.48	7.07	72.39	3.42	50.61	27.75	0	17.56	24.07	1.41	13.15	16.48	4.05	38.19	19.06	2.67	0	54.25	72.39	6.41	5.13	6.38
189	3.94	64.55	7.51	38.89	3.45	8.26	10.36	20.09	3.86	1.77	0	2.83	8.69	0	5.76	31.15	10.72	2.8	14.64	6.91	5.11	16.87	1.55	58.99	5.44	49.93	0	11.77	7.26	84.78	2.84	57.84	29.78	0	16.41	24.23	3.9	12.55	18.75	3.93	38.08	17.38	2.7	0	58.23	67.64	6.7	5.11	6.11
192	4.9	62.87	6.99	38.51	3.16	7.36	10.26	21.87	3.68	2.09	0	2.77	7.83	0	7.22	35.35	10.71	4.19	15.81	6.76	4.34	16.79	3.27	52.03	4.2	48.98	0	10.16	6.95	84.53	3.23	55.1	31.1	0	20.14	22.78	0	11.47	18.45	3.61	36.4	18.72	2.76	0	65.57	70.51	7.04	5.07	6.47
195	2.36	63.58	6.54	39.76	3.85	8.67	10.35	19.75	3.63	1.92	0	2.74	8.99	0.85	5.42	37.87	12.33	4.31	15.33	7.54	4.14	19.45	3.05	56.73	7.13	47.71	0	11.4	7.73	90.49	3.14	53.59	28.61	0	20.22	22.8	1.76	10.01	17.52	3.54	40.22	17.71	2.67	0	66.43	66.94	8.05	5.37	4.42
198	3.34	57.4	8.02	36.69	3.7	8.37	10.26	22.04	3.15	2.17	0	2.68	9.23	0	6.5	32.88	10.37	4	2.51	7.73	3.94	18.2	0.98	62.1	6.6	46.85	0	10.32	7.85	88.96	3.54	53.45	27.39	0	16.2	21.17	0.54	9.5	20.87	4.24	37.85	18.4	2.39	0	55.53	61.57	7.46	5.95	4.29
201	3.39	57.39	6.24	42.23	3.74	8.71	11.49	14.29	4.09	1.99	0	2.72	11.05	0	8.09	35.2	10.93	3.56	10.54	8.25	4.08	21.33	2.09	56.48	5.6	49.91	0	9.65	8.46	89.74	3.27	50.82	28.55	0	16.99	20.95	0	9.86	20.1	3.28	40.05	18.49	3.14	0	56.5	66.49	8.88	5.01	4.17
204	3.92	48.63	6.9	46.08	3.07	8.79	11.65	20.5	3.78	1.63	0	2.67	9.63	0	7.43	36.68	15	1.62	1.47	9.03	3.31	17.92	1.43	53.67	7.06	48.81	0	7.42	8.35	88.79	3.28	49.29	26.99	0	15.95	20.59	0	10.24	18.21	3.91	45.22	20.32	2.99	0	47.51	61.87	9.33	5.43	5.59
207	4.69	53.24	6.6	51.57	3.42	8.18	11.91	24.25	3.59	1.35	0	2.63	12.94	0	8.28	36.81	13.07	2.49	3.41	8.13	3.57	22.04	1.76	54.88	6.45	49.93	0	8.97	5.25	85.86	3.72	53.74	28.16	0	15.87	13.71	0	11.24	18.21	4.74	42.67	18.16	3.16	0	59.57	64.77	8.67	6.21	5.17
210	2.35	46.55	6.18	43.07	3.76	8.35	11.95	16.42	3.62	1.39	0	2.97	9.49	0	7.69	33.78	15.94	3	3.29	7.5	4.6	21.48	2.57	51.84	4.34	55.74	0	9.16	4.03	86.32	2.99	46.6	25.92	0	15.42	18.84	0	10.79	16.73	4.22	40.81	16.52	3.8	0	56.53	64.9	8.58	4.44	4.67
213	4.17	45.36	5.28	47.56	3.78	8.44	13.36	19.87	5.09	2.07	0.74	2.5	10.49	0	6.04	34.99	15.36	2.7	0	7.77	2.96	23.46	2.63	54.55	7.41	55.34	0	8.24	4.27	92.44	3.18	57.7	27.62	0	16.06	14.13	0.81	11	16.59	4.72	33.5	17.59	3.74	0	61	67.84	8.34	4.95	5.08
216	3.54	49.21	3.12	48.5	3.03	8.56	12.24	20.1	4.44	2.31	0	2.6	9.83	0	5.98	36.14	15.49	2.51	3.69	7.5	3.98	23.67	0.83	56.13	8.23	55.7	0	9.8	3.61	92.8	3.1	47.11	28.15	0	15.81	18.93	0	11.41	16.77	3.6	34.33	18.16	2.82	0	57.67	64.15	9.15	4.8	4.57
219	4.44	50.39	2.56	39.72	3.47	7.94	13.15	24.06	3.09	1.79	0	2.83	13.29	0	6.71	37.9	16.65	1.89	3.82	6.86	3.78	25.49	0.89	54.85	8	54.98	0	9.18	3.36	104.02	2.96	43.73	27.04	0	15.67	13.89	0.58	12.37	17.99	4.24	36.11	16.15	3.59	0	64.59	63.2	8.6	3.42	5.76
222	2.89	50.56	2.63	49.7	2.84	8.01	13.29	22.79	4.3	1.8	0	2.36	12.64	0	4.47	37.11	14.61	1.44	2.68	7.19	4.31	21.85	2.88	55.51	5.24	56.04	0	7.89	2.53	81.47	4.06	61.16	24.68	0	14.72	18.21	0	11.86	18.61	4.25	38.05	18.65	3.69	1.03	57.4	66.73	10.13	4.21	4.39
225	3.5	53.32	3.22	46.91	2.67	7.92	13.31	19.32	4.48	1.8	0	2.86	10.58	0	4.51	36.64	19.26	1.38	0	8.26	3.82	26.03	3.74	53.48	6.99	52.22	0	7.87	3.57	87.47	3.28	60.73	26.24	0	15.28	16.82	0	11.25	19.26	4.07	41.7	15.85	3.9	0.87	72.28	72.62	10.05	3.73	4.59
228	3.98	54.16	3.47	40.14	3.06	8.49	15.41	17.73	4.19	1.23	0	2.83	9.48	0	2.81	31.97	13.62	2.22	0.81	7.63	3.95	25.89	3.1	57.43	7.77	50.91	0	5.78	3.17	88.11	2.7	60.3	27.44	0	13.84	21.21	0	12.24	21.01	3.58	40.81	16.69	4.01	1.53	59.53	64.86	9.71	3.24	5.07
231	2.99	58.15	2.59	42.7	3	8.48	16.59	18.7	3.85	2.53	0	2.39	10.49	0	4.29	37.44	16.77	2.08	20.08	8.07	3.57	22.68	4.51	60.34	7.93	51.13	0	5.51	3.9	84.84	2.83	56.37	25.94	0	13.37	25.34	0.51	11.66	19.08	4.38	40.65	14.94	3.99	0.57	51.13	63.69	10.21	3.15	5.61
234	3.63	51.48	3.03	43.93	3.22	7.99	16.36	14.81	4.56	3.09	0	3.04	12.37	0	4.89	39.35	17.83	1.71	0.66	8.83	5.91	28.41	6.64	65.29	8.51	54.19	0	6.82	3.68	78.46	3.72	54.48	28.03	0	13.85	23.15	2.82	12.12	17.81	4.53	41.7	13.06	4.51	1.24	50.03	60.48	9.09	3.34	4.63
237	3.06	54.98	3.29	41.46	3.1	8.17	17.04	18.28	3.91	3.23	0	2.46	12.74	0	5.02	37.1	19.31	3.11	0	9.05	2.75	29.97	1.02	62.11	6.45	47.45	0	4.06	3.18	91.77	3.67	52.68	25.1	0	14.2	22.07	3.15	12.32	18.47	4.64	37.18	11.95	3.64	0	44.06	55.29	11.21	4.01	4.07
240	3.26	57.17	2.28	46.25	2.94	8.8	15.66	20.72	3.46	2.91	0	2.59	12.15	0	5.26	34.59	16.71	2.29	1	8.9	2.82	27.68	8.69	61.61	8.15	50.17	0	5.36	3.23	88.02	3.64	60.39	25.88	0	10.8	23.67	1.11	11.32	19.16	5.05	36.17	10.78	4.09	0.86	46.63	60.68	10.07	3.84	3.8
243	4.14	58.3	3.11	47.26	3.28	8.56	17.36	21.15	3.83	2.61	0	2.92	10.48	0.74	5.57	37.47	19.63	2.5	5.19	9.62	3.45	23.86	5.18	60.33	8.09	52.59	0	6.73	3.26	91.14	4.68	59.87	29.25	0	10.68	30.84	8.57	11.04	20.65	4.85	32.69	8.26	3.12	1.22	48.39	59.21	10.63	3.61	5.25
246	3.4	50.82	3.34	47.3	3.09	7.92	16.6	26.18	3.45	2.15	0	3.25	12.45	0.69	2.74	37.49	17.01	3.83	3.84	9.61	4.21	25.09	5.24	59.74	7.65	54.33	0	7.13	4.65	86.84	4.06	57.95	27.52	0	10.87	35.49	1.23	13.68	19.28	4.4	28.72	9.01	3.76	1.39	45.44	55.69	11.05	4.21	5.26
249	3.84	46.65	3.14	43.91	3.17	8.54	14.7	19.21	4.19	1.36	0	3.12	13	1.06	3.49	35.99	15.9	2.56	0.99	9.59	3.54	22.85	4.74	58.41	6.44	49.84	0	7.55	3.72	78.19	3.19	62.24	24.15	0	11.99	26.75	0	10.32	14.79	4.8	28.9	8.02	4.21	1.78	43.76	57.14	10.57	3.97	3.74
252	3.63	52.08	3.53	44.36	3.02	8.11	16.55	21.33	3.67	2.77	0	3.19	14.62	1.14	5.1	33.21	16.8	2.7	3.64	9.79	3.78	22.48	4.94	59.49	7.71	53.51	0	7.22	3.36	90.78	3.79	59.98	24.81	0	11.33	26.99	0	11.84	11.27	4.87	29.62	6.53	3.08	1.64	40.27	59.42	11.51	4.42	4.26
255	4.53	47.93	3.31	40	3.01	9.5	17.24	14.78	3.76	1.88	0	3.46	11.5	0.84	5.1	35.23	15.89	2.31	4.49	10.69	3.96	25.09	4.38	58.08	8.55	54.36	0	7.82	4.25	79.19	3.48	55.47	24.51	0	11.12	28.93	0	12.13	12.8	4.86	33.32	5.72	3.46	0.87	44.25	63.43	9.94	4.88	4.97
258	3.75	46.89	3.09	39.64	2.72	8.72	14.69	10.88	3.77	2.34	0	2.76	12.67	1.1	5.94	32.67	17.73	3.11	0	9.87	3.84	23.01	5.06	43.49	9.4	59.1	0	6.82	4.13	89.57	4.06	47.32	24	0	9.51	31.41	0	12.55	14.68	6.12	32.72	5.5	3.55	2.11	46.37	56.37	10.52	4.78	4.49
261	5.18	46.11	3.57	41.91	2.82	8.95	18.33	18.31	4.15	2.36	0	3.81	13.19	0.85	4.68	33.38	19.61	3.08	1.44	10.35	5.04	26.51	5.84	50.53	7.37	56.04	0	5.49	4.07	82.27	3.92	49.58	23.23	0	8.97	29.89	0.73	11.1	12.85	5.17	33.8	6.3	4.43	0.74	45.69	49.87	8.96	5.19	4.03
264	4.77	50.59	2.99	31.98	4.04	9.04	17.38	9.71	3.4	1.95	0.74	3.07	12.89	0.94	4.77	34.94	19.55	2.83	2.15	11.03	4.59	26.11	8.82	53.89	8.17	55.29	0	7.8	4.29	90.35	3.6	53.27	21.53	0	8.87	29.77	0	8.99	11.65	5.46	32.47	6.46	3.81	0.99	51.37	48.12	10.24	4.78	4.01
267	4.84	48.46	2.78	34.15	3.73	8.76	15.55	11.92	3.37	1.62	0.53	3.27	12.38	0.77	5.55	36.54	18.18	2.02	4.96	10.8	5.18	23.27	7.21	55.19	9.25	55.38	0	4.79	4.5	85.49	3.66	53.27	24.98	0	6.97	28.41	1.13	9.17	9.94	4.35	33.92	3.42	4.54	0.52	44.54	58.41	10.48	4.79	4.61
270	3.02	52.07	2.68	35.31	4.27	8.98	17.44	16.33	3.87	2.09	0.89	3.74	12.41	1.36	5.62	31.98	18.87	2.84	6.55	9.51	4.45	21.83	6.33	53.36	8.82	56.47	0	7.66	4.21	79.43	3.79	43.25	20.83	0	8.91	27.66	1.06	8.68	12.93	4.75	31.12	3.98	4.46	1.64	47.41	57.23	7.83	3.99	3.13
273	4.15	46.4	3.24	41.29	4.95	8.38	14.29	14.19	3.87	1.1	0.84	4.11	12.03	1.32	5.61	34.23	15.18	2.84	2.09	11.73	3.67	20.1	6.28	53.18	9.59	58.67	0	4.64	4.79	89.79	2.74	51.32	20.77	0	8.8	29.63	0	8.86	14.94	5.69	34.25	3.02	4.36	0	41.11	53.93	8.84	4.05	3.92
276	3.24	51.37	3.26	35.85	3.1	8.92	14.76	10.33	3.55	2.22	1.01	3.72	13	1.37	5.86	36.15	18.93	1.99	2.44	10.43	4.34	24.57	7.9	55.14	9.69	57.3	0	7.23	3.82	87.75	3.68	44.54	18.99	0.66	7.96	37.28	0	8.9	12.89	5.83	35.42	3.7	3.89	1.43	47.68	53.04	8.89	4.11	5.18
279	3.04	54.74	2.54	37.33	4.01	9.38	16.63	10.95	4.14	2.61	0.51	3.69	12.26	1.58	5.03	32.41	19.81	2.84	6.28	11.89	4.75	22.07	6.89	57.18	11.03	56.76	0	5.92	4.49	80.22	3.39	52.33	21.01	0	7.39	37.59	0.67	10.15	14.81	6.53	33.35	4.2	4.72	1.28	40.6	49.68	9.31	3.48	4.71
282	2.09	54.19	3.33	33.63	3.67	9.27	16.5	10.38	3.78	2.93	0.79	4.35	13.85	1.23	4.45	29.78	20.05	2.72	2.86	10.74	2.54	20.6	9.53	54.96	9.37	60.6	0	6.87	4.71	75.15	2.7	54.29	21.36	0	5.13	32.77	0.84	9.45	14.55	6.51	33.6	3.45	4.37	0.64	39.4	43.93	9.63	3.33	4.62
285	3.58	54.97	2.81	37.32	3.01	9.91	17.01	12.58	3.78	2.49	1.15	4.27	12.67	1.77	6.28	30.44	21.6	2.92	1.11	11.93	1.81	17.91	7.86	59.37	11.39	55.39	0	6.14	3.76	73.4	2.43	50.26	23.62	0	5.54	30.68	1.61	9.13	15.24	5.83	31.89	3.75	5.06	0	39.71	52.95	9.5	4.84	4.36
288	3.42	51.87	2.62	39.39	3.61	8.43	16.11	12.11	3.92	1.66	1.42	4.6	11.45	2.01	7.01	27.9	23.85	2.73	2.65	11.99	4.02	18.76	5.62	52.3	8.86	61.07	0	6.87	4.18	68.68	1.89	52.32	21.69	0	5.68	37.41	1.4	9.65	15.55	6.26	31.83	3.68	3.69	0.7	37.38	47.88	10.63	3.01	3.57
291	3.55	60.3	2.74	33.52	3.19	9.32	14.95	14.34	4.26	2.39	1.03	4.44	12.24	1.87	5.79	30.3	23.86	2.9	5.24	11.71	2.42	17.46	5.66	52.97	12.99	57.5	0	5.35	4.38	68.15	2.49	54.11	24.86	0	6.26	33.09	1.57	9.52	12.98	5.63	28.13	3.79	4.03	0.67	44.24	48.41	10.01	3.11	3.97
294	5.27	51.74	3.64	29.97	3.34	8.67	17.5	13.71	3.52	2.11	1.28	5.07	12.41	1.98	6.39	26.4	20.75	2.8	4.62	10.62	2.04	19.18	4.81	50.27	12.12	58.07	0	6.74	4.17	65.68	2.21	48	22.82	0	4.12	38.99	1.19	8.9	13.34	5.58	32.12	3.65	3.25	0.82	39.91	53.04	10.61	3.88	3.01
297	4.01	53.15	3.23	30.15	4.42	7.89	17.2	14.62	3.27	2.01	0.75	5.62	12.04	1.53	6.74	24.91	18.74	2.49	3.36	12.49	3.1	20.51	5.15	57.05	12.34	57.08	0	8.03	5.38	69.86	1.81	51.62	23.8	0	6.59	38.63	1.6	9.23	12.8	5.94	32.67	3.09	4.53	1.19	45.2	50.28	11.28	3.5	5.96
300	4.66	56.52	2.46	37.29	3.37	9.03	19.28	11.9	3.8	2.49	0.7	5.47	11.89	1.88	6.79	23.23	20.72	0.76	3.16	10.3	2.7	18.67	3.25	58.45	12.46	59.49	1.27	6.71	4.29	71.55	1.95	48.98	22.73	0	5.9	36.59	10.85	8.79	12.52	4.75	31.46	2.94	4.68	0	43.76	49.2	10.78	4.34	4.05
303	3.74	51.34	2.13	29.72	4.05	9.01	16.93	16.28	3.22	2.42	0.98	5.85	11.19	1.89	7.15	27.4	19.41	0.77	3.16	12.83	4.24	16.44	5.81	66.08	12.4	59.05	1.59	6.94	4.28	66.56	1.63	51.97	25.52	0	6.22	42.36	12.3	10.25	13.15	5.72	32.55	2.84	4.43	0.67	40.8	53.63	12.66	3.44	3.87
306	3.57	50.86	2.3	36.22	3.13	9.1	17.82	13.65	4.03	3.02	0.9	6.04	14.32	2.29	7.34	25.05	18.97	1.78	2.3	10.79	2.62	15.94	3.97	62.47	13.64	55.6	1.8	5.6	4.13	58.37	2.09	48.77	26.91	0	5.89	38.1	17.83	10.2	11.24	6.04	29.19	3.43	5.12	1.77	45.04	48.79	11.71	4.09	3.51
309	2.98	61.86	2.43	38.78	3.66	9.01	16.1	17.02	3.42	2.41	0.72	5.45	10.58	2.4	8.82	26.36	24.52	1.89	0	13.3	3.17	17.36	3.87	58.45	12.37	54.73	1.15	7.46	3.87	61.2	1.87	51.83	26.03	0	8.64	40.29	12.53	10.79	13.41	5.63	26.98	3.26	4.06	0.77	41.65	54.1	11.12	3.45	4.76
312	4.28	59.32	1.32	36.52	3.44	8.35	17.73	12.88	3.28	2.88	0.95	6.09	13.82	2.06	8.74	27.74	24.64	0	1.85	8.57	3.17	16	4.34	50.63	13.56	50.88	1.16	6.71	4.18	51.24	2.07	48.94	24.76	0	9.22	48.16	18.1	10.87	15.1	5.62	28.15	2.98	4.09	1.64	42.34	61.43	12.22	3.41	3.83
315	3.57	60.3	1.69	30.58	3.75	8.93	17.33	11.06	3.58	2.11	1.13	6.17	12.49	1.91	9.1	26.48	24.46	2.71	1.87	10.46	2.83	17.3	5.07	59.01	15.01	49.74	1.36	5.1	3.86	55.64	2.2	43.47	26.37	0	9.11	47.27	16.75	10.22	13.49	6.2	31.72	3.35	4.32	1.13	43.58	59.47	11.05	2.65	3.69
318	2.75	59.89	2.05	36.79	2.7	8.43	15.51	15.38	3.88	2.94	0.93	5.59	12.53	1.9	8.2	27.68	26.96	0	1.25	9.08	2.71	16.22	5.31	57.58	12.83	47.24	0.98	4.28	4.37	64.13	2.24	40.83	28.77	0	6.53	47.77	17.44	9.48	13.23	5.75	31.3	3.8	4	0	37.12	56.85	11.63	3.19	3.43
321	4.18	61.74	1.84	39.8	3.84	8.64	14.9	15.41	3.89	2.34	0.97	6.17	11.12	2.21	8.62	27.28	21.68	1.1	2.3	8.99	3.31	17.35	4.6	53.74	18.28	48.23	1.21	3.98	4.5	60.78	2.08	39.95	30.12	0	6.03	50.1	23.53	10.66	12.97	5.87	29.39	3.84	4.61	0.88	36.41	56.99	11.74	3.33	4.61
324	3.18	60.45	1.89	36.11	4.12	9.24	15.83	16.2	3.67	2.49	1.13	5.15	11.49	1.8	8.6	23.87	26.73	1.54	1.8	8.86	3.88	17.22	6.24	54.49	13.7	50.59	1.55	4.4	5.41	63.09	1.4	31.09	27.23	0	6.3	47.2	22.3	11.51	13.39	5.85	29.64	3.73	3.45	0.87	37.97	53.35	11.26	3.21	2.88
327	3	57.48	1.77	33.15	4.3	8.65	13	15.99	3.87	3.3	1.07	6.34	12.34	1.9	10.2	26.41	22.99	0.65	2.77	9.85	3.43	16.37	9.06	44.59	14.66	45.96	1.75	4.53	5.77	57.92	1.05	42.5	29.76	0.61	6.01	49.42	24.77	10.58	7.5	6.27	31.76	3.27	3.42	1.08	40.62	52.91	12.94	3.19	3.96
330	4.01	56.05	2.39	37.97	3.68	8.55	15.17	19.01	3.78	2.51	1.04	5.18	13.46	2.08	10.19	22.94	27.06	1.28	2.01	10.22	4.2	15.19	9.09	53.64	16.03	48.41	1.28	4.96	4.38	61.62	1.2	40.67	25.54	0	4.43	50.28	29.21	11.89	8.76	7.18	28.44	3.67	4.29	0	38.95	57.62	13.45	3.55	3.61
333	4.51	61.36	1.86	37.38	3.82	8.82	14.55	18.35	3.87	2.13	1.03	6.04	12.13	2.92	9.06	26.29	26.2	1.55	3.35	8.97	3.15	16.25	7.01	49.25	15.31	44.89	2.22	4.93	4.97	60.83	0	37.49	24.51	0	4.87	50.34	29.29	12.02	8.36	7.83	29.37	3.82	3.54	0.61	39.47	52.45	12.87	3.77	3.36
336	5	61.03	2.01	20.79	2.94	8.94	15.02	19.32	3.69	2.86	1.27	5.86	12.36	2.72	11.05	27.75	26.47	1.61	3.89	9.56	3.45	15.4	7.06	54	15.76	47.99	1.9	4.76	4.71	45.58	0.53	35.58	27.94	0	4.27	56.75	31.76	11.35	6.98	6.44	27.92	3.9	4.36	1.46	42.79	48.2	12.32	3.67	3.15
339	4.38	62.63	1.98	18.94	3.91	8.59	16.73	14.29	3.07	2.86	1.33	5.78	11.8	2.17	12.6	26.53	26.3	0	3.47	9.23	3.19	15.41	10.63	50.64	17.7	45.77	3.5	3.79	4.64	54.22	0.6	36.5	29.39	0	4.33	53.3	33.88	12.15	12.66	6.74	28.07	3.94	4.84	0	46.53	55.22	13.23	3.58	4.94
342	3.11	54.27	2.54	27.69	3.53	9.43	15.6	17.67	3.49	2.24	0.81	5.43	11.09	2.71	9.28	24.24	23.83	0	1.96	9.24	3.44	16.71	12.42	57.75	17.79	45.27	2.07	4.09	4.32	50.79	1.12	37.87	29.76	0	4.64	60.19	35.75	13.87	13.5	8.14	29.03	3.64	5.13	0	38.65	47.19	14.26	4.36	5.38
345	3.21	61.66	1.72	23.14	3.78	8.79	15.9	18.5	3.75	2.44	0.97	5.43	11.8	2.41	10.3	26.86	26.38	0	0.92	8.71	4.23	14.4	9.43	56.51	20.24	44.78	2.92	2.95	5.61	52.72	0	38.89	28.12	0	3.64	60.61	33.28	13.95	6.23	7.65	25.27	3.24	4.6	0	41.3	48.78	13.24	4.19	3.52
348	3.84	56.1	1.84	24.44	3.74	8.69	16.07	16.84	4.15	3.17	0.83	5.55	10.39	2.39	11.25	26.71	23.65	0	1.5	7.32	3.78	15.21	8.26	53.96	17.68	44.5	2.57	3.19	5.12	56.21	0.92	34.98	29.34	0	3.79	62.91	33.14	12.11	9.3	7.19	25.59	4.19	4.21	0.91	46.69	51.76	15.27	3.45	4.72
351	3.93	57.95	1.27	27.82	4.01	8.67	14.63	15.47	3.68	2.54	1.37	5.98	11.41	1.68	10.39	26.47	21.09	0	4.34	8.92	4.24	13.59	9.92	57.8	18.55	38.77	2.98	1.78	4.91	62.83	1.25	37.51	27.99	0.88	4.81	66.76	35.17	11.8	9.35	7.67	26.86	4.49	4.86	0	40.08	51.27	13.61	4.25	3.42
354	3.57	56.41	1.87	31.31	3.93	8.83	15.72	15.5	3.13	3.14	1.17	5.59	10.63	2.28	10.16	25.51	24.31	0	7.19	9.12	4.02	14.49	8.9	57.16	16.96	44.47	3.2	2.04	4.73	58.51	1.89	41.96	25.34	0	4.64	55.81	36.7	11.35	11.01	8.94	26.78	3.57	5.2	0	37.55	50.1	15.51	3.54	3.81
357	4.1	53.37	1.79	28.46	3.04	8.29	13.54	21.13	3.61	3.45	1.12	5.46	10.63	1.55	9.84	24.3	22.63	0	0.88	8.23	3.28	12.28	10.13	51.97	18.52	42.03	3.27	1.69	5.58	54.12	0.83	40.47	26.9	0	4.33	58.08	42.53	11.44	10.71	7.42	23.48	3.89	3.63	0	34.5	48.04	14.72	3.98	4.25
360	1.92	51.87	1.51	39.69	3.44	8.88	14.53	17.23	3.79	2.61	1.3	6.01	10.96	1.97	10.61	27.31	26.78	1.66	2.74	8.9	3.14	13.39	9.18	49.53	18.41	40.71	2.62	2.17	4.96	56.14	0	40.52	26.75	0	3.68	57.78	36.99	10.21	9.35	8.24	21.92	3.83	4.07	0	36.62	46.53	16.69	4.42	4.9
363	2.75	59.84	1.29	26.16	3.33	9.47	12.16	19.48	3.4	3.83	1.95	5.25	10.78	2.35	11.67	24.46	27.97	0	1.42	8.62	3.65	13.07	11.67	50.41	18.3	38.74	3.44	1.76	6.13	59.83	1.16	38.02	29.82	0.68	4.18	50.69	40.32	11.97	9.07	8.04	19.88	3.13	4.11	0	36.71	47.83	15.83	3.37	3.23
366	3.05	57.73	1.22	25.3	3.51	8.68	10.15	15.53	3.56	2.68	1.86	4.91	10.52	2.1	9.88	27.84	26.1	0	5.79	8.4	3.33	13.06	10.57	48.22	21.19	37.2	3.21	1.1	4.71	60.12	1.38	40.04	29.93	0	7.22	55.43	34.72	11.55	10.28	8.31	22.02	3.03	3.74	0	36.75	49.03	17.57	3.84	4.34
369	3.41	59.96	1.64	22.46	3.43	9.03	11.2	15.93	2.97	4.29	1.52	4.71	10.46	1.91	11.37	28.4	26.52	0	2.35	9.37	3.75	14.73	11.9	51.7	22.47	35.1	3.73	0.53	5.31	59.22	1.38	34.92	28.73	0	5.84	47.74	35.47	12.56	8.84	8.28	22.94	3.12	3.91	0	34.2	48.22	16.9	3.77	3.97
372	3.83	59.04	1.85	11.37	4.59	8.33	9.52	15.11	3.34	3.24	1.05	4.66	10.12	2.35	10.79	26.6	31.97	0	1.63	9.45	3.01	12.97	10.72	47.39	20.25	39.45	3.75	0.62	5.54	54.93	1.17	32.9	33.87	0	4.98	47.27	38.67	12.98	8.7	6.14	22.61	3	3.85	0	35.72	46.94	15.9	3.99	3.83
375	3.21	56.41	1.57	5.78	1.46	8.67	8.58	19.76	3.36	3.37	1.81	5.19	9.75	1.94	10.18	24.36	27.03	0	1.84	8.24	4.23	12.38	10.8	47.46	21.43	37.77	3.35	0	5.41	58.84	1.25	34.43	35.87	0	4.87	48.16	39.71	13.22	8.11	7.04	23.94	4.51	3.05	0.66	33.57	41.17	16.07	3.98	4.22
378	2.49	57.72	1.33	8.24	2.11	9.04	9.7	22.37	3.52	3.8	0.97	4.87	9.55	1.69	11.46	25.93	23.81	0	4.07	9.5	4.25	13.03	11.42	43.02	19.93	40.9	3.99	0	5.37	59.33	1.26	37.63	31.1	0	4.79	47.22	37.83	13.64	9.68	7.25	23.84	3.51	4.58	0.59	42.78	49.03	17.42	4.19	4.69
381	3.19	56.7	1.17	7.05	2.53	9.03	8.8	19.08	3.29	2.91	1.13	4.85	10.29	2.25	12.89	22.84	19.06	0	18.66	9.91	3.06	14.35	12.24	45.15	20.23	32.81	3.78	1.41	4.89	59.9	0.85	38.09	34.78	0.65	5.82	46.49	44.02	10.55	5.78	7.16	25.43	3.5	4	0	36.81	46.34	16.18	4.04	5.95
384	2.24	54.79	1.24	7.98	1.85	8.84	9.71	23.88	3.12	3.58	1.18	4.7	10.66	2.06	11.8	16.1	14.23	0	24.76	9.94	3.13	13.44	12.49	45.01	21.65	33.72	4.3	1.43	5.27	68.85	0	39.25	33.89	0	4.91	37	42.55	11.68	5.1	6.89	24.34	3.97	3.57	0	39.8	45.18	16.08	3.53	7.43
387	2.21	54.4	0	23.5	2.16	8.22	10.04	19.45	3.17	3.73	1.13	4.43	9.38	2.32	13.36	20.42	15.91	0	11.24	10.05	4.6	12.29	14.54	43.78	16.99	30.77	4.13	1.1	5.2	52.02	0	38.37	32.11	0	5.39	37.64	39.78	12.44	7.66	6.44	25.83	3.66	4.14	2.3	34.07	42.37	19	3.09	4.01
390	3.24	53.82	1.01	16.23	1.84	7.51	12.6	19.53	3.21	3.32	0.96	5.69	10.16	2.21	12.78	20.81	16.64	0	23.35	8.8	3.22	10.07	11.22	52.6	16.93	31.57	4.68	0	4.76	49.68	0.83	37.83	30.18	1.53	6.68	35.23	38.08	12.73	4.03	6.76	20.72	4.87	3.49	0	42.77	49.97	17.48	4.17	5.31
393	3.47	60.96	1.43	12.81	2.03	7.82	8.49	25.05	3.99	4.13	0.98	5.32	8.71	1.95	14.09	18.77	17.74	0	27.41	8.76	4.44	10.65	13.88	35.85	17.23	32.79	4.59	0	5.66	40.75	2.55	38.68	33.94	1.13	6.09	34.01	37.76	13.15	1.19	6.06	20.49	5.05	0	1.16	37.33	44.85	17.62	4.22	4.46
396	2.42	54.86	2.11	16.03	2.15	8.13	11.15	22.1	3.82	3.67	2.07	5.35	8.64	2.81	12.93	18.58	17.06	0	26.27	8.73	3.18	11.16	10.49	47.71	14.64	28.35	3.48	1.06	6.04	52.85	1.92	38.88	32.83	0	5.98	36.09	39.41	11.03	4.29	7.3	24.15	4.86	4.44	1.15	41.02	46.96	17.58	3.83	4.3
399	3.33	53.97	0	12.62	2.01	8.14	9.46	18.8	3.8	3.82	0.77	5.75	7.98	2.28	12.92	19.39	12.49	0	26.67	7.1	3.64	11.47	12.24	46.41	17.28	26.38	2.6	1.64	5.81	49.59	0.94	37.83	35.62	0	4.68	33.46	43.19	11.06	5.19	8.45	27.53	5.38	3.98	0	53.93	52.42	16.14	3.88	4.39
402	1.86	53.55	0	14.9	1.92	8.13	8.87	25.33	3.56	4.11	0.96	5.32	8.7	1.82	13.12	19.64	15.27	0	31.21	7.3	3	11.21	15.74	43.93	16.78	25.68	3.19	1.44	6.27	53.45	1.11	39.9	36.67	0	5.55	33.73	39.69	12.75	4.08	7.98	26.18	4.84	4.13	0	38.71	46.62	17.98	3.79	4.17
405	0.65	59.08	0	6.51	1.92	8.62	7.22	27.52	3.63	4.43	0.82	5.19	8.06	1.75	14.04	19.45	16.91	0	40.87	7.7	3.84	10.41	20.48	47.84	17.21	23.12	4.03	0	6.32	52.58	1.31	37.37	34.56	0	5.51	32.5	37.55	12.58	4.21	7.05	21.74	4.52	3.86	0.59	38.76	48.01	17.56	4.27	5.16
408	0	59.88	1.36	16.2	2.15	8.58	7.77	28.64	3.09	3.41	1.06	4.82	6.02	2.13	13.09	21.28	20.88	0	24.7	8.57	3.17	10.8	16.43	45.47	16.41	28.9	3.81	0	7.43	56.32	1.01	38.1	33.15	0	3.47	31.26	37.2	13.11	5	7.73	21.3	3.98	3.47	1.12	53.36	56.4	17.15	3.5	4.24
411	1.48	56.47	1.11	6.3	1.81	7.26	8.14	20.32	3.51	4.75	1.11	5.26	5.58	2.07	13.97	20.19	14.93	0	36.48	7.25	2.66	14.73	13.19	37.95	20.3	29.6	4.36	0	7.65	54.01	0.8	38.01	29.93	1.1	3.34	28.67	40.21	15.02	5.29	7.84	21.29	5.99	3.76	1.61	41.51	47.36	18.42	4.45	5.79
414	0	56.66	1.53	7.53	2.47	8.35	8.5	26.7	3.18	4.1	1.1	4.88	5.46	2.43	13.14	20.91	19.01	0	56.8	5.16	3.73	11.84	14.76	42.12	10.31	28.93	4.02	0	8.67	49.93	1.04	39.79	30.94	0	3.45	22.33	44.5	15.13	6.99	7.21	21.99	5.45	3.05	1.5	39.8	43.45	17.49	4.48	5.31
417	0.6	57.59	0	13.5	2.25	7.91	7.02	21.01	3.63	4.77	1.2	5.37	5.87	1.81	12.19	19.8	10.08	0.6	63.22	4.83	3.04	10.94	15.61	43.74	10.81	28.39	4.25	0	7.76	45.06	1.25	37.42	32.92	0	2.98	35.7	42.03	14.15	6.45	6.86	18.9	6.35	3.22	0.65	36.49	44.83	16.62	3.92	3.95
420	0	56.17	0.98	13.53	2.03	9.25	6.26	28.81	3.34	3.88	0.94	5.65	5.36	1.68	11.43	19.46	10.93	0	52.91	7.99	2.47	10.07	13.67	49.52	13.59	32.37	4.3	0	8.51	46.7	1.29	38.79	32.85	0	2.93	18.95	49.49	13.2	6.73	6.92	18.33	6.92	3.91	1.77	33.53	47.38	17.03	3.51	4.34
423	1.15	59.61	0	12.7	2.52	8.93	7.56	30.98	3.57	4.76	1.74	5.63	5.56	1.84	14.51	20.8	10.83	0	60.78	6.61	4.29	9.46	16.28	50.16	16.58	28.31	5.27	0	8.43	49.8	0.95	38.79	31.41	0	3.12	20.8	44.86	14.04	7.19	7.39	18.13	7.64	4.21	1.53	30.63	46.4	16.3	3.49	3.71
426	0.76	59.03	0	7.88	2.75	8.73	7.12	28.36	3.72	5.35	1.5	5	5.9	1.95	12.62	21.91	17.22	0	51.19	8.49	3.34	9.93	19.52	52.91	13.4	32.35	6.26	0	9.3	45.21	1.1	36.8	32.66	0	3.94	17.87	42.5	14.76	7.73	9.72	16.84	7.36	3.61	1.37	29.92	42.63	13.75	2.91	3.81
429	0	57.82	0.64	11.69	1.84	7.75	5.72	25.59	3.59	5.68	1.64	5.97	7.35	1.6	11.7	22.75	17.58	0	70.99	6.51	3.28	10.04	20.37	56.32	14.39	34.52	6.17	0	9.05	49.46	1	35.9	30	0	2.52	19.84	41	13.7	12.7	7.74	15.39	5.85	4.16	1.21	32.52	46.64	13.89	3.23	1.97
432	0	55.21	0	5.46	2.07	7.8	6.94	25.09	3.59	5.27	1.75	5.92	4.99	1.94	14.04	18.55	18.42	0	72.66	5.71	4.06	9.87	20.48	52.73	15.05	35.53	5.84	0.8	9.45	52.24	0.81	36.92	28.99	0	3.27	22.69	41.89	12.05	8.66	8.34	17.36	7.05	4.67	0	30.11	41.24	13.92	3.26	3.43
435	0.59	50.3	0.65	5.73	1.84	8.24	6.58	18.72	3.53	5.48	1.68	5.83	6.64	1.9	12.91	21.72	16.66	0	72.85	5.95	3.92	10.61	16.63	53.56	13.86	34.2	6.24	0	9.11	46.3	0.87	37.48	29.32	0	3.79	20.38	44.81	12.78	9.72	8.84	15.67	6.97	5.36	2.37	30.82	38.42	13.05	3.72	2.62
438	0	52.13	1.07	11.36	1.91	8.53	7.3	22.92	3.4	5.01	1.6	5.79	6.05	1.83	13.15	18.77	14.04	0	56.58	5.04	4.21	10.43	16.7	54.98	15.86	38.88	7.24	0	9.57	46.34	1.33	37.51	32.24	0	3.97	19.36	39.85	13.54	7.33	8.88	14.19	6.31	3.62	0.88	38.64	39.45	12.32	3.15	1.95
441	0	44.77	0	4.69	2.45	7.97	6.57	26.65	2.55	4.68	2.14	6.81	5.96	2.42	13.54	21.53	10.65	0	79.64	6.99	2.39	10.53	21.38	54.07	16.8	37.53	7.81	0	10.23	37.56	0.86	38.91	30.86	0	2.72	26.78	37.81	12.69	10.94	9.39	17.5	6.32	3.78	1.8	34.09	40.61	11.89	1.89	0.59
444	0	47.89	0.85	2.25	2.04	7.46	6.79	21.07	3.28	4.85	1.89	6.44	6.18	1.86	12.14	21.02	11.55	0	67.64	5.56	3.7	10.29	17.38	49.25	14.94	34.26	7.44	0.89	9.59	38.8	0.79	36.48	30.77	0	3.59	19.29	37.88	11.96	7.74	10.34	17.18	7.99	3.66	1.53	31.77	36.26	11.96	2.45	2.23
447	0	44.11	0.83	10.74	2.66	7.79	6.46	25.39	3.37	6.28	1.71	6.39	5.48	2.34	14.87	18.09	13.7	0	77.96	6.08	2.62	11.07	19.67	50.91	15.39	37.5	9.61	0	9.79	44.33	0.6	35.05	29.29	0	3.27	18.93	32.95	9.2	10.05	10.18	18.48	6.58	3.36	1.17	30.55	37.36	10.75	3.09	2.03
450	0	38.64	0.58	17.1	2.27	7.3	7.74	22.01	2.69	5.95	2.35	6.27	4.97	2.44	13.07	17.66	10.26	0	81.47	5.71	3.55	12.13	20.45	49	14.18	39.09	9.14	0	10.08	42.97	0.76	32.65	28.75	0	3.47	28.11	36.69	10.01	10.62	9.63	17.57	6.29	4.14	1.87	39.27	37.94	10.93	2.39	2.02
453	0	43.75	0	12.32	2.77	8.47	7.9	25.47	2.77	4.86	1.93	6.23	6.72	2.6	15.2	20.54	11.72	0	72.27	6.9	3.03	10.63	20.94	50.48	15.67	31.71	9.53	0	11.62	45.74	0.87	32.57	27.23	0	3.71	23.85	37.12	8.72	11.79	8.82	17.4	7.06	3.16	0.83	30.42	34.04	10.92	3.2	1.33
456	0	40.69	0	28.68	1.8	7.98	8.32	23.64	3.36	5.36	1.6	5.48	6.66	2.09	13.7	17.62	15.71	0	62.4	7.13	2.53	10.45	24.5	55.48	17.53	36.55	9.62	0	11.45	45.66	1.14	35.88	25.56	0	3.54	20.71	37.82	8.88	12.04	9.42	15.08	6.82	3.26	1.42	22.85	30.35	10.22	2.03	1.97
459	0	38.21	0	13.79	2.37	8.66	6.43	18.33	3.61	4.88	2.15	6.65	5.47	2.19	16.07	16.28	9.28	0	85.11	7.63	2.56	11.5	20.79	55.21	17.57	36.3	10.74	0.6	10.86	47.21	1.03	36.03	25.2	0	4	22.82	35.23	8.79	13.41	9.19	14.31	6.43	3.58	1.48	22.32	31.52	9.39	2.39	1.89
462	0.61	42.95	0	14.51	1.8	7.66	8.55	21.73	3.06	4.28	2.06	5.72	5.64	2.24	14.49	21.52	14.79	0	72.47	6.86	2.77	10.67	21.18	50.31	16.23	35.45	11.37	0.73	12.81	49.91	1.3	36.71	25.75	0	4.21	23.07	32.78	8.22	13.63	8.03	15.1	7.17	3.75	0.94	24.43	28.31	8.45	2.29	1.92
465	0	40.74	0	18.28	1.71	8.27	9.31	22.87	2.81	5.07	1.99	6.16	6.35	2.23	15.1	20.29	13.06	0	67.54	7.33	3.95	10.97	21.87	47.71	17.65	37.29	13.57	1.23	12.36	44.32	1.01	35.76	19.9	0	4.54	24.46	34.45	9.66	14.74	8.73	14.47	8.23	3.25	1.24	20.5	32.62	7.99	2.54	1.62
468	0	33.72	0.55	15.12	3.02	8.62	9.79	26.2	3.19	2.72	2	6.02	6.96	2.04	15.77	18.19	11.33	0	63.19	7.14	3.8	10.66	22.07	46.55	16.62	40.57	14.75	1.69	12.55	43.14	0.95	38.74	18.26	0	5.73	22.04	38.88	9.7	12.02	7.37	13.12	8.26	3.89	1.44	22.54	32.75	8.2	2.33	1.23
471	0.58	31.89	0	16.91	1.33	8.73	10.08	22.43	3.23	4.82	1.89	5.4	7.04	2.08	15.84	17.34	9.97	0	67.2	8.33	4.49	11.75	21.31	52.45	17.89	36.22	14.71	2.71	13.18	40.9	0.83	38.96	19.98	0	3.18	27.45	38.86	8.27	15.53	8.05	10.76	9.2	4.41	1.49	16.96	26.19	9.55	2.74	2.05
474	0.51	34.01	0.94	17.67	1.34	9.57	8.45	30.14	3.8	3.34	2.46	6.39	6.82	2.2	15.58	20.39	11.44	0	72.19	7.75	3.28	9.79	22.75	55.07	16.86	37.98	14.27	2.1	11.68	48.21	0	38.43	21.67	0	4.3	25.28	30.53	10.35	9.42	7.69	14.23	9.04	3.67	0.52	24.59	27.8	10.06	2.98	2.75
477	0	30.72	1.2	17.68	1.35	8.24	7.87	20.2	3.27	3.99	2.4	6.37	5.6	1.86	17.07	18.06	7.8	0	86.17	10.01	4.42	9.98	24.53	53.06	18.36	40.11	15.22	2.37	13.32	47.89	0.79	37.88	22.23	0	3.01	24.6	37.15	9.59	17.92	8.69	13.4	9.61	3.49	1.93	25.19	27.44	9.33	2.75	1.87
480	1.3	27.04	0	17.44	1.05	8.58	7.06	18.64	3.55	5.16	2.29	6.31	7.32	1.62	16.92	18.23	10.75	0.52	66.08	8.66	3.64	9.43	25.45	49.34	19.01	43.88	15.75	1.46	10.88	41.37	1.08	35.41	22.02	0	4.6	21.8	36.78	10.65	12.88	7.69	12.43	9.59	3.89	0	18.91	27.4	8.6	2.51	3.25
483	0	27.48	0.73	15.22	1.2	7.78	8.68	21.56	3.03	0.57	2.71	6.64	7.55	2.65	16.02	16.96	8.01	0	55.67	8.77	4.17	9.07	25.49	46.08	17.36	40.71	16.36	2.24	13.59	37.73	0	36.35	20.92	0	3.88	25.04	34.22	8.28	13.38	7.58	11.69	8.94	3.72	0.79	26.53	32.32	8.6	2.44	2.62
486	1.23	29.98	0.61	14.21	1.21	8.42	7.83	19.79	3.03	3.21	2.32	6.32	6.02	2.21	15.86	19.35	10.05	0.5	73.28	8.61	4.99	10.4	23.59	45.97	14.85	41.02	16.46	1.52	11.86	31.88	1.04	34.08	21.02	0	3.21	28.41	33.85	8.93	14.98	8.02	13.37	9.54	3.45	0.75	19.96	24.91	4.74	2.77	2.09
489	0.67	28.04	0	14.5	1.18	9.17	8.4	19.91	3.44	3.55	3.01	6.15	6.79	2.1	16.79	18.5	10.05	0	60.21	9.73	4.52	10.09	25.17	57.31	17.14	45.1	16.86	2.51	12.23	36.65	0.95	35.41	22.47	0	3.22	18.3	34.47	10.88	13.86	7.89	11.66	10.55	2.68	1.4	14.63	24.71	6.8	2.53	1.93
492	0	30.52	0	12.62	1.08	8.02	8.64	23.12	3.05	2.76	2.47	6.18	6.3	2.11	16.24	15.92	9.87	0.57	58.63	8.8	3.96	10.74	27.69	58.92	14.71	45.14	18.54	2.22	10.54	36.96	1.41	36.96	20.02	0	4.53	20.34	37.93	11.19	13.23	9.5	12.07	8.91	2.47	0.71	18.95	22.66	6.39	3.21	1.89
495	0.52	26.09	0	4.13	1.25	7.91	6.99	25.04	2.43	2.89	2.3	5.59	5	1.48	15.73	17.29	10.46	0	50.04	7.95	3.6	10.13	27.5	50.27	19.24	46.01	18.39	2.18	12.04	31.64	1.3	40.61	20.18	0	4.26	20.65	35.71	10.54	14.25	7.43	12.7	11.73	2.15	1.54	21.26	21.2	5.26	2.73	2.58
498	0.68	24.84	0.82	14.94	1.22	8.51	8.16	24.51	2.79	3.39	2.85	6.66	5.62	1.86	15.65	15.41	11.98	0	51.53	6.98	5.44	10.21	25.46	57.74	16.04	47.9	19.71	3.07	10.39	37.36	1.07	37.87	23.86	0.7	3.71	18.86	33.79	11.02	14.28	8.6	13.06	10.13	2.36	0.87	17.14	25.07	6	2.58	1.68
501	0.52	27.49	0	17	1.48	8.24	6.11	21.53	3.39	2.62	2.21	6.18	5.53	2.24	14.47	16.14	10.77	0	57.38	8.03	4.03	9.72	29.09	45.93	17.72	40.61	20.53	2.39	11.53	36.06	0.96	38.65	20.94	0	6.61	21.85	31.9	9.46	14.82	8.45	12.24	11.57	2.41	0.73	4.68	28.9	7	2.9	1.87
504	0.78	29.38	0	22.47	1.29	8.66	6.56	20.03	2.96	3.39	2.07	6.53	5.27	2.21	14.45	17.97	14.82	0	51.87	7.93	4.04	10.55	30.98	62.01	16.33	47.11	22.4	3.09	10.85	37.77	1.43	37	20.43	0	3.64	23.96	32.35	10.78	13.16	8.64	12.36	13.61	2.96	0	15.77	22.59	5.85	3.06	2.56
507	0.79	30.72	0.95	17.59	1.56	8.54	6.83	18.09	2.99	2.55	2.87	6.35	5.86	2.44	13.36	15.68	15.03	3.31	56.01	7.6	5.08	10.94	28.27	70.2	16.45	43.83	22.32	4.33	10.76	37.69	1.38	37.87	19.13	0	2.32	25.97	32.25	13.2	18.39	8.3	10.8	12.85	2.71	0	19.61	17.43	6.18	2.86	2.67
510	1.11	27.55	0	18.38	1.51	8.37	6.16	15.99	3.01	2.46	3.12	6.87	6.31	1.5	14.65	18.51	11.33	2.17	44	9.03	3.57	8.42	31.7	70.16	18.14	48.84	22.99	4.47	10.48	38.04	1.61	40.96	17.44	1.41	3.67	22.18	28.8	11.31	12.02	8.53	10.02	13.48	1.48	0.97	12.68	16.55	6.05	2.37	1.78
513	0.62	24.74	0.57	18.93	2.12	8.57	5.51	15.19	2.51	2.95	2.19	6.22	5.54	2.27	14.3	14.28	9.54	2.41	34.07	8.38	0	9.36	28.97	67.82	18.77	45.58	24.36	5.09	10.02	32.81	3.1	39.16	18.75	0.7	3.09	24.89	23.9	11.88	16.63	7.72	11.8	14.94	1.24	1.56	17.84	18.55	4.67	2.55	1.45
516	0.6	24.77	0	26.9	2.41	7.61	6.1	14.68	3.5	2.18	3.03	5.9	5.95	1.69	16.26	15.7	15.18	2.73	37.67	8.68	5.26	7.99	32.29	66.08	16.3	51.41	24.32	4.03	10.32	38.06	2.42	39.4	18.22	0.56	2.07	31.27	24.02	13.12	14.66	7.18	9.64	15.12	1.85	0.8	17.3	22.19	5.11	2.42	1.47
519	0	29.32	0	24.83	1.82	7.5	6.56	13.5	3.09	2.6	2.91	6.26	5.24	2.04	15.06	16.74	15.76	3.91	40.56	8.07	5.61	8.79	29.9	63.37	16.73	55.86	27.25	3.41	10.26	32.66	3.39	39.29	16.97	0	1.5	27.4	26.11	10.39	15.41	7.25	10.9	14.49	1.17	1.33	11.96	16.23	6.21	3.79	2.57
522	0	24.48	0	27.17	3.1	8.7	6.36	15.97	3.9	3.5	2.06	5.61	5.79	2.09	15.71	18.84	11.61	1.84	50.48	8.69	3.66	8.59	30.82	56.7	16.36	51.42	26.77	4.04	10.65	40.58	3.33	38.24	14.92	0	2.4	23.85	29.67	9.38	18.39	6.44	10.64	16.73	2.43	2.04	18.03	17.35	5.45	2.65	2.14
525	0	26.01	0.93	25.94	3.16	8.5	6	9.05	3.15	3.28	2.99	5.44	5.93	1.91	13.09	16.65	17.47	3.67	50.75	9.23	5.79	7.95	35.93	48.53	19.24	55.86	30.35	3.92	10.78	32.67	3.33	34.2	17.6	1.92	2.89	24.98	31.35	8.9	20.62	6.76	9.06	16.17	0	0.85	14.32	15.29	4.8	2.36	2.26
528	0	27.78	0	23.2	3.64	8.04	6.55	11.61	3.65	2.99	2.37	5.02	7.12	1.61	13.8	20.87	22.62	2.49	30.07	9.19	3.62	9.31	30.31	59.5	17.04	50.23	29.68	3.41	9.68	38.55	3.47	40.8	16.61	0	1.82	28.98	29.94	11.18	18.45	6.67	11.58	15.94	1.97	0.76	14.93	17.03	5	2.4	1.93
531	0	27.36	0	21.95	3.22	8.05	7.38	14.85	2.68	3.25	3.22	4.69	7.08	1.9	17.58	21.71	16.31	4.42	37.2	10.15	2.96	7.82	36.77	49.68	19.88	44.78	27.55	4.34	10.73	29.28	3.34	40.23	11.63	1.88	2.14	31.5	26.89	12.62	19.42	6.63	10.8	18.68	2.26	0.8	10.55	22.71	5.54	2.31	1.51
534	0	22.38	0.66	30.92	3.43	9.79	7.51	17.67	2.74	2.71	2.31	4.84	5.3	1.93	16.11	17.94	21.79	4.8	39.23	9.44	3.67	8.22	37.61	66.69	18.38	53.65	28.53	4.53	10.82	32.48	5.11	38.53	13.05	0	2.28	28.62	33.09	14.19	20.83	6.99	10.64	17.95	2.23	1.45	8.92	17.47	5.09	2.11	1.68
537	0	23.47	1.02	20.44	4.14	9.55	7.63	20.04	2.48	2.34	2.25	4.69	3.74	2.04	16.53	18.06	18.47	5.59	46.95	11.82	4.02	9.06	33.66	65.25	16.3	49.77	30.39	5.07	9.07	26.58	5.06	36.27	13.92	0.87	3.54	17.49	26.06	13.71	20.35	7.09	12.18	17.88	2.11	0.63	14.04	20.26	5.09	2.4	1.69
540	0.82	24.43	1.3	23	5.75	7.95	10.63	24.21	2.92	2.04	2.18	5.21	2.47	2.59	17.19	18.08	24.11	3.79	50.33	11.25	3.83	9.6	38.14	72.67	16.83	48.46	30.93	3.81	9.5	27.69	5.74	35.31	11.38	2.14	2.97	11.4	28.7	14.34	18.37	5.66	13.19	19.76	2.28	1.9	20.97	22.47	5.05	1.45	1.64
543	0.74	23.93	1.64	25.24	5.36	8.42	9.54	17.58	2.1	2.14	2.51	5.42	3.78	1.74	17.58	17.28	19.99	4.9	45.06	9.34	5.6	9.7	36.54	65.33	15.49	48.33	32.22	3.38	10.39	24.24	7.24	31.77	10.46	1.51	4.52	10.79	27.84	12.24	22.99	5.87	15.47	15.8	1.52	0.57	16.54	20.79	5.49	2.16	1.78
546	0	24.28	1.08	25.5	5.78	8.3	9.42	19.44	3.1	2.55	2.56	5.38	3.99	2.47	16.99	17.1	25.33	4.61	44.52	8.18	4.14	8.71	37.79	77.31	17.55	52.2	31.24	4.09	10.04	23.38	6.11	38.67	8.22	0	4.89	16.73	29.22	11.63	21.29	5.82	12.44	17.35	1.73	1.15	13.21	18.97	4.06	1.86	2.44
549	0	22.58	1.13	31.06	6.05	9.01	10.41	16.69	3.41	2.57	2.79	6	3.62	2.37	15.46	15.56	26.51	5.69	60.07	8.77	4.65	9.43	34.59	69.76	13.05	50.6	33.05	4.9	10.99	30.13	8.48	35.55	9.81	2.14	5.13	16.87	28.49	15.71	22.59	7.02	15.54	18.49	1.33	0	8.74	21.87	3.89	1.94	2.18
552	0	22.03	0.6	30.65	6.08	9.04	8.93	15.65	2.35	2.67	2.85	5.23	4.22	2.72	15.02	18.4	26.28	5.42	48.16	9.41	3.89	9.79	32.2	67.11	16.52	53.72	33.8	4.55	9.49	29.16	7.66	33.86	9.83	0.98	6	22.05	28.9	14.24	23.23	5.25	13.89	19.79	1.51	1.52	5.53	22.75	4.34	2.6	1.77
555	0	29	1.38	37.52	6.75	7.48	11.11	10.16	3.11	2.25	2.66	5.58	4.55	1.89	17.76	18.28	38.88	7.02	45.53	9.9	4.3	10.01	36.87	67.95	15.52	56.27	29.41	5.14	9.43	27.1	7.49	35.16	8.89	0.91	5.82	17.03	32.53	17.57	21.47	5.12	13.34	21.2	1.72	1.18	5.31	20.21	3.3	3.32	2.39
558	1.34	24.47	0	27.49	7.04	8.42	10.1	11	2.32	2.69	2.23	5.45	6.25	1.96	18.48	19.16	36.11	5.86	50.33	9.14	5.03	8.56	35.94	72.41	16.25	58.98	27.17	5.47	9.93	26.46	7.63	39.14	8.67	3.21	5.87	19.08	31.95	14.22	19.24	3.84	15.67	22.2	2.46	0	2.93	18.88	3.57	3.33	2.81
561	0	26.8	1.01	25.16	7.55	8.18	10.43	14.05	2.92	3.04	2.3	4.97	4.62	2.36	15.57	16.42	29.75	5.62	46.72	9.78	3.29	8.56	40.05	64.4	15.02	56.19	28.49	5.24	10.89	27.06	8.42	37.04	6.96	2.68	4.92	17.29	27.02	16.64	21.34	5.46	10.28	21.09	0	0.66	7.76	17.14	4.26	1.62	3.27
564	0	25.87	1.16	25.44	7.84	8.82	10.9	14.18	2.25	4.01	2.01	5.67	4.66	2.47	15.62	12.77	32.5	7.17	44.17	9.76	3.53	9.27	35.97	71.57	15.92	55.05	27.8	4.88	9	25.75	8.8	38.12	7.86	3.41	3.5	18.15	27.93	16.23	20.89	5.23	11.07	23.33	2.42	2.7	9.25	12.11	4.3	2.85	2.38
567	1.46	28.11	0.94	28.04	7.81	9.46	10.76	9.98	4.24	2.65	2.49	5.36	5.35	1.73	17.86	16.96	38.35	7.11	47.46	11.5	2.6	9.34	35.18	74.17	14.77	56.67	26.93	5.11	11.18	28.17	11.77	32.81	9.34	4.3	3.02	17.56	23.38	17.67	23.69	4.18	12.27	21.98	2.92	0.92	9.42	14.81	3.97	2.27	2.09
570	0.6	28.55	0	21.78	7.83	8.79	10.29	12.18	2.24	2.74	1.77	5.33	4.34	2.3	15.22	16.51	34.22	7.92	49.76	10.13	2.82	9.27	36.37	64.85	18.68	53.37	26.23	5.78	11.45	26.21	10.69	34.6	8.78	4.98	3.92	18.38	28.06	15.6	19.66	4.02	10.15	23.81	2.27	0.73	8.07	12.82	3.93	2.23	2.55
573	0	30.01	0.96	19.56	8.99	7.75	11.16	11.85	2.76	3	2.24	5.48	3.67	2.43	17.51	13.9	34.45	7.28	43.04	9.12	2.3	10.22	35.47	63.05	19.48	51.43	29.85	7.76	10.47	20.32	9.74	32.62	11.02	1.84	2.62	13.44	26.08	16.16	20.2	4.34	10.66	23.21	2.96	1.46	7.05	9.73	4.07	1.96	2.41
576	0	30.18	1.02	18.63	8.92	9.51	13.28	10.96	3.01	1.96	2.05	5.39	4.27	2.42	17.09	14.79	39.16	9.08	40.32	10.85	3.1	9.98	38.8	62.95	15.88	53.28	29.2	5.57	10.53	31.47	9.83	35.94	8.25	5.28	4.93	13.32	26.88	19.13	21.27	3.87	10.15	24.79	3.07	1.43	8.67	5.76	4.52	1.82	3.06
579	0.54	29.29	0.87	32.12	10.4	8.38	14.31	12.08	2.86	2.98	2.11	6.18	4.33	1.91	14.55	14.32	42.24	8.29	43.89	9.99	0	9.92	40.6	64.1	18.12	52.97	29.42	6.57	10.61	29.51	10.75	39.02	7.96	4.79	5.32	20.25	25.85	17.12	26.87	4.39	10.27	23.7	3.17	1.38	10.64	11.37	4.04	2.35	2.91
582	0.61	27.7	0	16.89	8.68	9.4	14.66	13.54	2.69	2.63	2.36	4.79	3.89	2.49	15.49	17.21	46.03	8.58	29.97	10.34	0	7.88	39.94	63.37	16.4	51.48	28.02	8	9.09	24.03	12.33	35.33	7.85	3.93	6.58	18.55	22.18	18.06	23.2	4.32	11.55	27.4	3.11	1.04	8.49	10.38	4.05	2.71	2.44
585	0	27.86	0	22.29	9.5	7.76	13.64	10.82	2.62	3.2	2.62	5.68	3.9	2.1	15.69	15.62	45.33	10.26	28.53	10.12	0	8.92	40.36	57.53	19.4	52.06	26.79	8.73	10.27	25.24	11.36	35.56	7.13	3.89	4.25	2.31	21.32	17.15	23.87	4.88	10.51	24.21	2.47	1.44	6.79	9.45	4.11	1.97	2.84
588	0.98	28.81	0	19.55	8.72	8.11	16.46	13.16	2.84	3.25	2.4	5.45	4.06	2	12.62	17	37.57	11.4	54.05	9.21	3.11	7.13	38.91	63.53	15.75	52.91	26.47	9.29	9.02	23.99	11.75	33.19	8.67	6.51	5.71	18.92	22.32	17.01	20.12	4.83	12.58	25.97	2.71	1.67	8.29	11.35	4.41	1.93	0
591	1.18	24.93	0	13.34	11.17	9.19	16.96	13.23	2.95	3.98	1.27	5.9	3.55	1.95	13.33	14.23	33.17	11.14	39.8	10.72	2.63	8.15	43.28	57.65	17.12	54.79	26.81	8.98	9.82	30.82	12.24	27.8	6.64	5.12	6.22	21.34	22.72	13.95	24.2	4.27	11.68	26.31	4.02	1.75	8.14	10.11	4.25	2.73	0
594	0	25.92	0	8.16	8.86	9.24	17.89	8.69	2.54	2.92	0.96	5.4	4.59	1.9	13.18	13.39	43.27	10.36	37.82	10.13	0	8.35	43.92	56.09	18.57	55.49	23.76	8.7	10.56	28.68	13.05	29.3	6.74	6.39	5.43	20.65	21.06	15.94	22.91	3.07	12.67	30.04	2.98	1.31	9.89	10.09	3.54	2.4	0
597	1.3	25.88	0	15.54	10.61	9.1	18.82	10.92	2.81	2.94	1.03	5.45	3.94	1.73	15.59	18.43	45.96	10.54	42.18	9.24	3.05	8.78	40.14	55.64	19.31	62.43	26.17	9.84	11.21	25.79	12.06	31.75	5.69	4.73	6.14	15.2	22.43	17.59	23.29	3.63	14.96	27.33	4.17	1.36	6.86	8.39	3.87	2.19	0
600	1.01	27.71	0	15.01	9.19	8.66	19.48	12.64	2.9	2.36	0.54	4.7	4.52	1.55	13.89	12.32	38.98	13.11	45.56	9.15	2.3	9.81	42.27	55.36	17	59.25	25.7	11.34	9.56	29.25	13.89	33.99	4.82	6.92	6.15	21.48	20.56	16.64	21.91	3.19	14.05	32.12	4.03	1.75	4.97	8.89	3.98	2.59	0.52
603	0	27.25	0	19.36	9.55	9.12	19.05	10.71	2.93	1.66	0.73	5.21	4.45	2.13	15.2	15.11	37.34	11.05	38.65	9.29	1.99	9.61	40.78	50.65	18.68	55.74	23.7	8.89	9.91	22.62	12.98	34.59	6.59	7.49	5.58	15.22	16.65	15.7	22.81	3.41	12.76	32.64	5.31	1.59	4.79	9.72	2.83	1.5	0
606	0	28.4	0	17.58	8.11	8.45	22.19	12.3	2.87	2.89	1.02	5.35	5.57	1.27	12.52	16.02	47.9	11.39	55.4	10.43	4.26	10.67	47.85	41.95	19.38	60.19	23.21	9.57	9.18	32.58	13.88	30.38	6.3	7.89	3.96	15.47	23.86	16.58	21.66	2.42	13.6	31.7	4.01	1.22	3.8	10.13	2.76	2.4	0
609	0	25.71	0	15.94	9.33	7.76	20.27	7.88	3.2	3.11	0.83	5.47	4.88	1.73	15.49	15.25	42.27	14.17	48.29	12	2.62	10.81	51.99	50.75	18.34	56.67	25.63	9	9.19	27.23	14.35	32.91	4.36	8.76	3.99	21.21	18.13	15.9	17.82	3.06	14.79	30.83	5.57	0	5.04	9.86	2.98	1.88	0
612	0	26.09	0	19.77	9.11	9.07	20.29	9.78	2.77	3.2	0.96	5.26	5.11	2.11	15.29	15.23	42.08	14.1	33.42	10.29	5.46	11.76	49.37	44.4	19.3	55.72	20.23	9.52	9.66	30.31	14.12	32.15	5.57	7.33	4.51	14.9	19.08	15.64	17.82	1.83	15.24	31.1	4.8	0	3.05	11.1	3.26	1.48	0
615	0	28.34	0	14.51	10.66	8.65	20.1	9.01	3.08	3.98	1	4.94	4.71	1.83	15.71	14.54	48.6	13.66	38.02	11.18	1.93	11.93	50.41	47.44	15.17	51.64	23.75	10.3	9.09	22.97	13.8	33.09	5.59	8.75	5.34	14.42	18.45	14.3	18.97	1.94	16.53	30.78	4.43	0	4.64	10.45	3.14	1.98	0.53
618	1.3	20.15	0	11.64	10.39	7.16	19.95	11.73	2.54	2.91	0.51	5.5	5.24	1.56	14.15	14.22	54.15	11.91	35.21	8.04	1.57	12.89	52.79	47.45	15.6	63.04	23.36	9.32	8.84	24.11	13.79	32.41	5.75	9.17	4.42	18.14	18.82	15.52	17.17	2.46	14.43	32.22	5.21	0	3.48	9.5	2.93	1.99	0
621	1.15	18.96	0	21.15	9.64	7.53	23.28	16.63	2.85	4.13	1.32	5.03	3.94	1.78	16.65	13.83	64.35	11.03	40.8	10.26	0	12.76	52.01	45.45	14.79	60.01	22.68	8.9	10.44	20.97	15.67	35.89	4.18	6.38	6.23	19.03	20.51	16.37	21.84	2.23	14.93	32.53	5.58	1.79	3.38	10.68	2.71	2.61	0.57
624	0	15.2	0	20.55	10.33	7.8	20.41	11.94	2.52	2.86	0.85	5.08	5.35	1.82	16.38	13.18	59.43	11.37	35.03	8.89	2.05	12.04	53.26	43.63	13.85	56.73	21.4	9.87	9.15	14.76	13.44	32.66	5.79	12.34	3.35	21.57	20.87	14.99	17.67	2.36	14.82	28.52	3.86	0.64	4.53	11.51	1.56	2.8	0
627	0	17.44	0	10.93	11.88	8.8	25.1	10.8	2.75	0.74	1.16	5.15	4.53	1.85	16.58	15.26	61.5	11.52	37.71	9.34	2.28	11.72	45.93	53.43	13.55	54.44	24.22	10.74	9.7	18.71	15.31	33.56	4.24	9.26	6.24	19.81	21.6	13.46	19.37	2.15	17.4	31.54	5.81	0.64	3.22	10.32	1.47	3.37	0
630	0	18.13	0	16.45	11.17	8.95	23.48	12.32	3.33	3.08	1.15	5.66	5.73	1.76	17.08	12.1	62.36	11.15	37.7	8.42	0.56	11.71	50.11	50.4	12.55	61.36	22.04	10.66	10.3	24.86	14.41	31.77	5.22	13.37	5.08	16	26.11	13.06	16.39	2.85	15.98	30.51	5.29	0.88	3.65	12.2	1.16	2.53	0
633	0.91	18.12	0	17.04	12.06	8.63	21.27	7.96	3.49	3.61	0.83	5.48	4.69	2.17	19.16	15.22	62.7	11.95	31.5	7.81	0	13.31	49.76	46	11.21	55.73	21.44	12.4	9.8	23.81	16	31.95	5.62	9.92	6.41	17.01	24.12	11.89	22.17	3.1	14.33	31.19	5.09	0	2.97	12.93	0.88	1.62	0
636	0	17.88	0	19.7	11.61	8.27	21.77	13.08	2.83	3.2	0.79	5.93	4.12	2.27	16.3	11.24	62.11	13.2	40.52	8.03	0	11.88	51.17	53.7	11.96	49.73	21.27	10.39	9.66	23.45	15.88	27.98	9.19	11.13	5.74	16.69	20.07	12.97	17.74	2.25	16.73	33.14	5.37	1.49	4.11	14	1.07	2.7	0
639	1.5	19.19	0	18.33	10.94	8	22.56	9.68	3.24	3.9	0.9	5.96	5.09	2.31	18.47	11.98	62.79	13.53	29.76	8.85	0	11.96	47.56	50.33	11.63	55.48	20.83	10.24	9.72	19.22	15.81	23.36	5.17	8.6	4.72	17.82	20.57	12.17	15.15	3.05	14.93	32.08	6.03	0	1.62	14.8	0.97	0.55	0
642	0	18.14	0	15.14	11.72	7.94	24.31	12.32	2.59	2.7	0.79	6.48	4.56	2.67	18.26	13.36	64.86	13.87	42.05	9.19	0	13.17	47.14	52.07	13.6	48.3	20.69	10.13	9.85	22.01	15.99	28.11	4.59	9.19	4.84	12.31	16.42	11.25	17.48	2.46	16.49	33.18	6.47	1.47	2.83	17.29	0.97	1.48	1.48
645	0	16.52	0	15.23	12.28	9.14	24.3	13.72	2.3	3.46	0.76	5.25	5.6	1.87	15.19	10.78	61.15	14.29	23.38	7.01	0	12.19	52.9	53.76	14.94	48.26	19.26	9.84	8.71	24.8	16.59	31.29	3.9	8.04	2.99	12.3	17.16	11.91	16.36	2.61	16.98	33.46	6.15	0.88	1.95	18.01	1.41	2.19	0
648	0.51	14.79	0	22.99	11.32	7.89	23.89	15.02	2.36	3.28	0.81	5.56	5.05	2.28	16.69	15.03	66.5	16.05	43.81	7.22	0	13.22	46.96	57.38	14.31	48.55	16.4	10.89	8.91	28.09	16.83	31.1	5.78	8.85	3.99	12.1	19.47	10.4	11.39	3.41	15.54	32.62	5.59	1.13	4.05	19.83	0.98	1.83	0
651	0	15.65	0	15.41	11.08	8.01	26.31	10.83	3.19	3.62	0.83	5.61	6.43	1.65	16.85	14.3	64.06	15.56	42.89	7.82	0	12.55	48.44	52.36	16.03	53.7	16	12.55	9.01	25.46	17.72	29.95	4.33	8.56	4.27	12.32	17.07	12.22	12.31	4.07	19.85	29.42	7.28	0	4.11	17.73	0.96	2.22	0
654	0.99	15.13	0.62	16.27	10.76	7.89	26.89	10.6	2.68	2.96	0.87	5.23	5.58	1.75	15.46	10.85	68.35	16.56	37.26	8.51	0.61	11.7	51.3	48.56	9.78	50.73	15.74	11.72	6.89	28.68	17.78	27.02	7.14	9.59	4.91	12.61	19.52	12.45	10.48	3.33	20.74	27.87	6.69	1.03	2.97	20.61	1.09	2.27	0
657	1.37	15.1	0	18.43	10.4	7.34	25.57	17.39	2.91	3.14	0.83	5.55	6.63	2.4	16.93	11.77	67.43	15.21	48.75	7.9	0	13.27	45.74	48.88	8.99	50.28	13.78	9.62	8.98	30.81	15.86	26.51	7.22	9.84	5.59	15.1	19.56	11.16	16.07	3.15	20.31	26.77	7.76	0.76	2.46	21.24	0.64	2.3	0
660	0	15.01	0	19.69	9.12	7.31	25.93	8.92	2.54	1.93	1.3	5.45	6.5	1.75	16.11	12.45	63.29	15.82	40.57	7.75	0	13.06	48.11	50.09	7.72	47.59	14.22	9.5	8.51	28.07	16.01	28.13	7.59	10.13	4.96	11.42	20.1	12.68	18.03	3.8	16.21	26.52	8.2	1	3.04	21.82	0.85	1.99	0.62
663	0.65	13.86	0	18.59	11.08	7.99	25.45	9.4	3.35	3.79	1.14	5.57	5.71	2.05	15.39	10.51	63.63	16.3	39.55	7.72	0	12.86	48.19	43.81	8.94	47.32	13.82	10.57	8.16	28.65	15.71	30.59	6.43	9.83	3.51	13.04	17.64	10.7	13.6	3.72	17.75	26.51	9.4	0.67	2.79	19.45	0.91	1.78	0
666	2.18	13.25	0	14.01	9.42	7.53	27.8	12.82	2.31	3.99	1.41	5.99	6.1	1.28	14.86	12.44	66.14	13.8	41.37	8.22	0.51	11.86	54.79	43.37	11.39	47.55	13.38	11.67	7.89	31.12	18.38	26.12	8.26	12.02	2.13	9.31	20.26	12.34	15.03	2.92	16.91	24.32	8.42	0	3.52	20.19	0.94	1.54	2.53
669	1.72	16.84	0	16.19	8.44	7.63	25.14	14.01	3.19	4.06	1.33	6.07	6.18	1.1	16.05	13.08	68	12.79	46.8	8.91	0	12.76	51.16	42.44	11.84	52.57	13.01	12.13	5.99	27.98	18.8	22.38	7.56	12.1	1.77	8.65	20.74	10.63	14.78	3.56	16.91	25.87	8.84	0	3.39	21.12	0.95	1.78	0
672	0.76	15.22	0.51	19.96	11.07	7.58	25.07	9.43	3.32	3.09	0.78	5.97	6.07	1.14	15.43	11.77	67.89	13.84	31.77	9.07	0	11.97	50.96	45.44	6.31	46.72	12.85	13.6	7.01	27.21	15.55	24.92	7.9	8.74	2.72	7.29	20.05	12.32	13.38	4.02	18.16	24.47	10.21	0.59	2.16	19.66	0.68	1.04	1.39
675	1.31	14.92	1.46	21.17	10	7.48	28.97	12.02	3.77	3.04	1.01	6.35	6.4	0	17.15	9.98	64.22	14.69	20.86	6.37	0	10.91	47.81	41.76	2.64	46.11	14.4	14.36	5.33	26.78	17.47	16.98	6.79	9.31	0.86	10.38	19.57	10.38	12.06	2.67	16.41	21.72	8.97	0	1.45	21.49	0.79	1.28	1.11
678	0.84	18.47	0	19.7	9.22	6.27	27.74	9.63	3.11	2.82	0.56	5.07	5.18	1.36	15.5	11.26	72.58	16.76	33.88	6.81	0	12.84	45.69	37.91	11.03	46.74	12.64	14.34	5.34	27.66	18.1	18.5	7.16	10.31	2.85	12.89	18.16	11.64	13.13	4.31	20.58	23.77	7	0	1.12	22.29	0.8	1.69	4.76
681	0	13.95	0.6	22.1	7.9	7.2	29.86	11.58	3.18	2.62	0.56	5.93	6.45	1.5	11.55	11.32	57.27	14.58	30.93	8.3	0.78	12.55	44.77	39.05	8.76	46.76	12.03	15.63	4.88	28.27	17.41	18.03	7.88	9.18	3.26	8.21	16.54	11.59	11.95	3.06	17.19	21.84	9.31	0	0	21.76	0.59	1.31	1.67
684	0	17.5	0.87	12.88	8.77	7.37	26.03	11.73	2.75	1.96	0.92	5.76	8.37	0	10.14	12.89	59.09	13.6	40.95	7.11	1.25	12.58	46.13	48.61	8.25	46.07	9.76	11.73	4.29	28.98	17.91	16.31	8.9	10.24	2.3	8.32	17.98	13.78	11.84	3.83	17.17	22.77	7.42	0.55	0	23.26	0.95	1.97	0.55
687	1	11.85	1.19	13.6	8.93	8.53	29.14	9.31	3.1	3.04	1.1	6.2	6.37	0	11.12	10.49	57.84	13.61	25.54	11.23	0.64	13.79	46.79	48.76	8.79	52.28	10.86	13.69	5.41	32.61	17.06	19.24	5.76	10.76	2.4	5.79	17.78	11.52	11.45	3.51	20.33	24.25	9.72	1.12	0	23.33	0.96	1.83	0.77
690	1.55	15.04	1.23	18.33	7.08	8.51	24.41	6.51	2.77	2.49	1.06	5.18	5.51	0	12.62	10.75	59.24	16.24	34.11	6.22	0	12.18	47.99	47.8	8.97	45.06	9.9	11.47	5.18	27.06	16.58	19.75	5.75	12.63	2.93	10.12	19.11	11.21	12.44	4.61	17.91	24.25	9.44	0	0.5	20.4	0	1.27	0.55
693	0	14.12	0	17.03	7.34	7.82	24.41	8.82	3.01	3.54	1.49	5.32	5.71	0	11.58	10.91	61.13	14.36	37.5	6.98	0.59	13.42	45.21	47.32	1.13	44.47	8.16	13.54	4.65	28.22	17.24	22.87	4.47	15.63	4.34	10.54	17.66	11.01	15.08	4.22	16.88	21.75	8.36	1.58	0	24.8	0.89	1.86	0.6
696	1.45	17.21	0.72	18.71	7.38	8.39	26.29	9.77	2.89	2.46	0.79	5.1	6.08	0	9.65	10.59	63.5	15.83	24.02	6.35	0.73	15.64	40.86	45.02	9.21	48.54	8.76	10.87	5.04	31.55	17.06	18.94	8.81	11.74	3.77	5.64	15.31	10.97	14.53	4.62	15.37	18.93	10.79	1.29	0	22.18	0.7	1.57	1.6
699	1.71	13.2	0.92	18.59	7.27	8.02	27.74	13.15	2.94	1.55	1.38	5.33	5.82	0.81	10.05	10.87	61.81	14.27	19.46	8.61	0	16.26	38.12	46.95	9.07	44.02	9.09	11.36	5.05	30.53	17.01	24.54	3.37	12.79	4.44	9.84	16.5	11.04	12.04	4.14	14.41	18.15	10.97	1.31	0	24.61	0.67	1.94	1.31
702	0	13.11	2.7	9.65	7.08	7.88	24	14.74	2.92	3.28	0.57	5.37	5.46	0.92	10.2	10.06	59.42	18.31	31.22	8.39	0	14.4	45.17	45.4	7.69	45.14	8.16	13.31	5.14	30.12	16.7	17.77	4.72	11.18	4.64	16.7	18.13	11.69	12.89	4.56	12.46	17.95	12.17	0.88	0	26.52	1.07	1.26	0.81
705	0	12.61	0.86	18.02	7.42	7.56	23.74	11.17	2.81	4.41	0.87	5.27	4.45	1.12	10.86	9.49	57.71	16.91	24.92	6.69	0	17.6	44.46	46.31	11.51	39.95	4.85	11.97	4.67	36.14	17.41	21.46	3.62	11.42	4.99	7.7	16.92	10.23	12.92	4.4	11.98	14.92	13.12	1.44	0	24.43	0	1.9	0
708	0	10.7	0.69	11.99	6.83	5.93	26.08	9.01	2.7	2.88	2	4.69	4.11	0	9.54	13.93	52.59	20.61	26.47	6.1	0	16.4	45.52	52.92	12.93	44.41	5.16	11.38	5.07	34.53	18.1	27.16	5.42	11.79	4.6	2.8	13.34	10.38	13.72	4.22	12.58	15.7	12.94	1.29	0	27.97	0.79	1.19	3.22
711	0	14.78	0	18.49	6.73	8.11	27.16	8.81	3.28	2.32	1.59	5.8	4.06	0	10.67	10.73	54.13	20.79	32.24	8.45	2.4	15.28	45.98	46.14	13.9	45.53	5.75	11.38	4.16	27.48	20.6	26.07	4.25	13.36	5.58	7.58	12.07	11.4	15.83	4.5	11.35	14.2	15.49	1.52	0	25.27	1.01	1.51	1.94
714	0	11.34	0	20.7	6.79	9.04	26.14	10.3	2.99	2.97	1.43	5.69	5.29	0	10.7	11.99	56.78	21.88	27.17	7.22	3.14	15.85	45.85	47.27	14.34	45.12	5.18	12.98	5.3	28.29	23.46	23.37	5.44	14.82	4.44	8.03	9.77	9.58	11.39	4.64	12.56	13.99	15.94	0.77	0	27.24	1.95	1.74	2.12
717	0	11.85	0	15.05	7.41	8.92	25.74	11.89	3.02	3.03	1.98	5.16	4.2	0	11.03	10.31	55.33	21.94	15.29	7.59	3.63	17.6	40.2	34.92	14.62	41.92	4.57	12.39	3.2	30.98	19.35	22.69	3.81	14.66	5.99	13.56	10.91	10.16	13.24	4.7	11.38	11.08	17.79	2.48	0	25.42	0.76	2.09	0.79
720	0.75	14.22	0	14.37	6.55	8	25.68	10.01	3.28	3.14	1.21	5.1	4	0	8.59	10.09	60.53	25.43	28.58	6.32	3.65	17.75	38.46	45.15	13.07	45.43	5.34	11.88	3.6	34.53	21.54	26.36	3.52	12.16	4.43	16.35	7.81	9.8	11.55	4.34	10.87	11.03	16.01	1.49	0	27.02	0	1.26	0.78
723	1.38	12.51	0	18.68	7.21	8.07	27.41	13.24	3.17	3.25	2.1	5.08	4.28	0	10.51	11.59	55.57	25.51	15.18	6.61	3.58	18.8	37.56	48.99	13.81	42.93	4.18	14.58	2.91	36.21	21.39	31.52	2.81	12.64	6.5	12.59	10.06	9.35	10.72	3.64	11.56	9.65	18.84	1.38	0	25.37	0.54	1.56	0.6
726	0	11.89	1.06	15.76	6.66	8.36	27.95	10.65	2.63	2.96	1.74	5.63	4.84	0	9.94	10.14	53.46	24.44	27.11	5.6	5.07	18.92	38.89	48.99	12.91	41.01	5.21	13.71	3.81	33.57	18.82	28.63	2.16	12.14	6.43	11.16	7.92	9.3	7.4	4.38	11.27	8.51	19.48	1.39	0.99	23.6	0	1.3	1.39
729	0	12.43	0	13.41	7.4	7.43	31.57	12.58	3.17	1.42	1.84	6.26	4.32	1.11	11.15	11.06	52.69	22.26	25.22	7.95	4.56	16.1	39.75	48.71	15.65	34.85	4.95	12.44	2.94	29.54	18.42	31.87	3.57	18.02	4.49	9.95	11.39	8.86	8.55	4.04	10.05	9.88	21.34	1.44	0	24.28	0	0.96	0
732	0	12.64	1.39	10.64	7.56	8.12	32.4	8.1	3.06	3.79	2.26	5.89	4.55	1.14	10.48	9.71	53.27	25.84	15.1	7.11	6.41	19.78	36.95	49.5	11.25	36.47	5.46	13.53	2.69	31.27	18.4	24.04	4.02	15.81	4.58	6.82	13.35	10.27	7.01	3.88	10.84	10.75	20.99	2.41	0	25.64	0	1.57	1.7
735	0.59	14.66	0	15.73	6.64	7.62	30.12	10.32	3.34	3.25	2.46	5.15	3.63	0.53	12.34	10.2	52.22	24.25	29.65	7.7	7.33	19.27	37.67	47.66	9.37	35.41	3.97	13.7	2.3	36.01	17.86	26.87	2.8	17.32	5.38	14.69	12.33	7.4	8.59	4.62	11.9	9.51	23.64	2.15	0	24.18	0	2.12	6.35
738	0	11.1	0	3.64	7.7	7.74	30.42	14.29	2.5	2.71	2.44	5.85	4.61	1.27	10.28	8.02	51.07	23.25	7.53	7.6	7.55	20.17	37.25	43.48	9.83	35.99	3.94	13.14	2.77	36.29	18.97	26.43	3.47	12.67	5.6	10.11	14.7	7.2	9.42	5.07	12.63	9.4	23.11	2.02	0	22.64	0	1.17	3.87
741	0.56	11.03	0.69	10.76	7.1	8.51	28.67	11.29	2.61	2.87	2.54	6.47	2.93	0.94	11.81	11.05	49.4	23.46	6.28	6.99	7.81	19.49	29.45	37.54	12.25	35.27	3.67	13.7	2.47	33.26	19.64	26.01	1.95	14.91	5.01	8.35	17.6	5.69	8.11	4.11	12.8	10.38	26.23	1.52	0	23.8	1.51	2.3	3.09
744	0	11.78	2.23	9.95	7.58	7.93	28.39	6.91	2.95	2.46	2.46	5.91	4.14	1.1	10.9	10.46	42.68	26	18.26	7.94	9.08	20.97	29	43.09	14.57	32.46	3.15	13.43	3.7	35.77	18.76	26.17	3.97	12.61	4.96	6.43	16.7	4.77	12.06	5.28	10.53	8.75	24.02	1.5	0	23.28	0.87	2.08	4.26
747	0	12	0.58	12.13	7.26	7.51	29.17	11.68	2.94	3.29	2.51	5.27	1.98	0.87	9.42	10.46	42.97	23.29	20.48	6.08	10.4	20.14	33.13	41.33	15.38	32.65	3.18	13.34	2.98	41.53	16.3	21.76	2.18	14.56	4.84	8.94	14.05	4.41	7.77	5.71	9.46	10.71	26.4	0	0	22.61	0.89	2.08	1.61
750	0	10.01	0	19.85	7.47	9.16	30.39	11.62	2.3	3.15	2.62	5.42	0.89	0.99	10.28	10.06	38.19	22.32	18.59	5.87	9.26	19.15	32.32	47.18	15.91	27.07	3.62	13.51	3.11	38.25	19.06	24.94	3.79	13.76	4.82	5.31	16.39	5.31	7.84	6.41	11.26	9.89	27.75	1.2	0	23.89	0.99	1.7	3.52
753	0	10.78	1.5	11.47	6.38	9.23	31.76	9.2	2.36	3.4	1.76	5.27	0	1.33	9.86	8.93	40.03	23.75	16.94	5.28	10.64	18.3	32.45	48.36	15.11	30.38	5.14	12.21	3.5	38.05	17.87	28.94	6.43	12.06	4.25	4.48	13.5	5.57	7.6	4.97	9.38	11.01	31.34	1.28	0	21.62	0.85	1.59	7.31
756	1.66	11.11	0.6	18.51	7.44	8.18	30.99	11.77	2.27	4.22	2.24	4.53	0	0.55	11.16	11.49	40.17	21.7	10.95	3.92	10.93	19.07	33.88	40.48	10.73	26.83	4.17	12.32	3.56	38.4	16	30.39	4.01	14.6	4.6	6.08	17.85	4.44	6.82	6.11	9.58	11.99	29.77	0.94	0	18.99	0.94	2.33	3.7
759	0.79	10.5	0	17.6	7.18	7.01	31.15	13.35	2.91	3.66	2.17	6.05	0	1.32	11.06	9.81	39.65	23.96	12.26	3.08	11.54	18.83	34.5	39.52	9.34	27.33	4.96	14.79	2.81	33.43	16.9	30.36	3.36	16.38	3.67	7.12	18.63	5.47	6.64	5.28	9.56	10.23	32.16	1.26	0	19.89	1.06	0	2.55
762	1.13	9.89	0	22.54	6.77	7.57	28.94	11.41	2.33	3.67	3.46	5.95	0	1.34	9.37	9.02	43.15	22.42	13.97	3.32	13.35	19.31	31.85	33.53	11.19	25.71	4.24	14.01	3.21	42.52	16.84	31.82	2.87	14.05	2.71	10.06	14.97	5.8	10.95	4.8	8.29	12.77	29.06	1.62	0	22.92	1.67	0	4.55
765	0	8.94	0	10.21	7.51	7.53	30.59	14.03	2.49	4.15	1.75	6	0	0.82	9.14	8.88	34.95	22.48	17.14	3.14	10.67	20.08	27.85	35.86	10.67	23.72	5.15	13.39	2.72	40.92	15.62	28.55	2.61	15.33	3	10.71	9.58	4.41	6.08	6.27	9.1	12.86	32.32	1.43	0	21.12	0.96	0	3.67
768	0	9.18	0	14.21	6.81	8.26	26.05	8.38	2.26	2.84	2.01	5.82	0	2.09	7.24	7.35	41.25	24.74	17.37	4.19	13.98	19.66	32.26	34.69	13.69	25.41	4.35	13.49	3.75	35.38	15.93	31.37	2.92	14.22	3.1	9.2	12.18	4.04	8.61	5.34	10.36	15.03	31.79	1.87	0	21.31	1.09	0	3.92
771	1.68	10.29	0.6	15.57	7.53	8.39	28.65	9.01	2.26	2.53	2.31	5.69	0	1.17	8.94	8.97	39.97	26.95	2.06	3.44	14.01	18.89	29.19	40.4	13.04	22.81	4.25	15.45	3.23	37.54	16.46	32.61	3.21	10.94	3.41	8.45	15.15	2.97	8.54	6.8	10.89	13.57	33.36	2.48	0	19.53	1.02	0.87	3.45
774	0	9.42	0	1.01	7.45	7.78	25.44	9.78	2.5	2.22	1.94	5.11	0	1.85	7.99	9.5	38.89	25.47	2.58	4.37	15.4	18.96	29.27	47.2	11.36	22.38	3.84	15.17	3.4	41.08	15.74	28.52	2.71	15.75	5.24	6.68	11.89	1.69	6.43	6.6	9.93	16.01	34.14	2.79	0	22.67	0	1.37	4.17
777	0.59	9.12	0	0.83	8.1	8.36	27.33	11.69	3.23	2.36	2.43	5.24	0	2.13	9.12	6.86	41.02	27.97	21.75	3.55	14.2	18.11	29.62	45.76	16.57	20.46	5.03	14.98	2.98	37.46	15.94	32.05	2.88	13.28	3.41	8.29	15.07	3.74	14.07	6.18	8.96	15.48	39.74	0.59	0	19.4	1.09	0	4.68
780	0	9.97	0	2.75	7.27	6.3	27.69	12.19	3.18	2.3	2.42	5.9	0	2.67	9.65	6.36	38.28	22.67	3.56	4.38	14.44	20.21	28.99	45.2	13.14	19.53	4.54	14.13	3.19	36.75	17.14	34.74	3.01	15.59	1.93	6.74	5.33	2.27	9.87	6.8	10.76	16.66	36.29	1.47	0	20.04	0.77	1	3.69
783	1.74	10.54	0.95	0.97	7.74	8.54	26.81	12.52	2.71	1.71	2.53	5.44	0	2.13	9.58	5.68	31.33	26.48	6.92	3.22	13.73	19.39	26.4	43	14.43	18.95	4.29	15.04	3.55	37.35	16.87	29.72	3.37	14.1	2.74	3.42	6.09	2.81	11.74	6.73	10.14	16.94	32.74	1.58	0	20.81	0.74	0.6	4.66
786	0.92	10.27	1.06	0.87	8.08	9.91	26.02	9.79	2.42	1.49	2.72	5.13	0	1.75	9.28	2.3	30.17	22.76	18.98	4.19	13.73	20.06	24.46	51.44	15.94	18.24	4.35	15.87	3.86	32.62	14.28	23.19	3.7	13.69	3.26	4.91	6.34	2.86	8.2	8.3	10.89	19.64	33.81	1.27	0	23.28	1.03	0.92	3.99
789	1.83	11.59	0.77	2.14	6.99	7.86	24.54	10.73	2.88	0.77	2.83	5.56	0	1.97	10.17	4.23	30.58	23.84	19.6	5.7	15.71	20.38	29.17	56.58	15.02	19.28	2.82	13.93	4.41	35.41	16.24	26.42	3.38	17.57	2.79	5.73	10.35	3.02	6.18	8.31	10.81	19.11	33.51	1.44	0	23.11	1.58	1.01	1.63
792	0	11.68	0.5	1.14	6.81	8.27	25.69	10.96	3.16	1.08	3.15	5.37	0	2.55	9.5	3.35	25.54	22.58	15.34	3.86	16.18	20.59	30.7	55.88	13.03	17.17	3.08	14.54	2.62	32	15.46	26.29	2.96	14.84	2.32	5.53	1.46	2.81	8.51	7.01	8.27	20.48	35.1	0	0	24.5	1.07	0	4.85
795	1.17	11.3	0	7.71	7.28	7.49	26.25	13.93	2.56	1.03	2.95	5.42	0	2.52	9.91	2.64	29.68	24.72	11.94	5	16.43	23.25	24.55	53.96	8.89	15.84	2.93	13.65	2.85	28.18	14.89	21.29	2.5	12.74	3.44	6.28	0.84	2.77	5.32	8.61	8.95	21.02	33.76	2.3	1.95	23.41	0.79	0	4.03
798	0	10.73	0	3.44	6.83	7.99	24.72	10.73	3.21	1.78	2.47	5.72	0	2.07	10.6	4.02	25.8	22.87	10.57	4.51	17.28	24.38	24.07	49.68	7.76	15.29	4.46	12.04	2.27	28.24	11.33	26.29	3.11	13.69	2.89	4.7	2.18	2.84	8.58	7.98	10.36	20.77	37.35	1.51	0	22.07	0.55	0.7	4.71
801	0	12.95	0	1.85	7.78	7.07	25.98	12.05	2.56	0.51	2.92	5.44	0	2.26	6.96	3.81	29.18	23.26	29.66	3.83	19.02	23.4	23.16	54.56	10.51	14.96	3.43	12.93	3.04	25.61	12.34	25.83	3.5	14.52	2.06	3.16	8.5	3.48	7.58	8.07	9.15	22.92	32.82	2.34	0	21.81	0	0	5.58
804	1.13	7.14	0	8.7	7.07	9.15	26.65	12.71	2.68	1.79	2.77	5.36	0	2.06	7.67	4.41	31.53	22.42	32.88	3.4	18.28	22.55	22.87	55.25	7.76	15.31	4.32	12.21	2.78	16.66	11.36	24.02	3.2	11.63	3.11	5.78	8.58	2.22	6.83	9.73	11.82	22.05	36.48	2.09	0	20.59	1.18	0	4.67
807	0.59	7.84	0	4.7	6.99	8.7	27.82	15.28	2.89	1.87	3.51	5.52	0	2.89	6.67	3.04	40.39	22.6	32.88	2.97	21.38	20.33	25.31	56.19	8.28	15.83	3.8	10.51	2.69	19.63	11.35	22.32	2.67	14.89	3.02	9.14	8.54	3	6.33	8.31	12.93	20.8	37.97	1.15	0.59	18.58	0.89	0	6.16
810	1.03	8.19	0	5.26	7.45	8.2	25.32	12.09	2.26	2.46	2.48	5.49	0	2.39	8.89	3.24	35.82	23.35	19.92	1.64	19.31	23.41	30.44	54.78	6.41	16.06	2.67	11.14	2.23	21.05	11.36	28.23	1.97	9.54	3.54	3.44	8.08	2.48	5.83	8.08	11.25	19.22	36.05	1.39	0	19.15	0	0	6.37
813	1.81	8.14	0	5.49	7.59	8.56	28.94	6.11	2.48	1.59	3.43	4.53	0	1.6	5.67	3.94	35.97	23.86	15.83	3.42	21.54	24.44	24.35	47.19	14.8	16.96	3.84	12.13	3.07	17.75	10.7	25.23	1.97	11.94	2.99	4.85	7.17	3.31	6.07	8.94	12.24	21.06	40.63	1.15	0	20.98	0.88	0	7.36
816	1.11	5.64	0	2.99	7.91	7.32	28.86	14.72	2.68	1.5	3.65	4.25	0	2.07	6.31	0	36.35	27.08	33.51	2.02	18.4	23.67	24.17	46.39	9.89	16.71	3.52	12.44	2.75	18.95	11.16	30.49	2.55	13.94	2.81	3.16	6.73	3.29	7.91	8.11	10.73	21.05	40.26	1.46	0	22.02	0.62	0	5.93
819	0.87	4.89	0	1.46	6.99	8.85	28.32	13.25	2.86	1.18	3.04	4.34	0	2.03	5.28	5.34	34.1	21.69	11.19	2.5	20.41	24.74	21.54	48.3	8.93	16.26	3.25	13.24	1.88	19.08	11.83	26.68	2.41	11.43	3.21	2.63	7.9	2.95	7.75	9	11.09	20.36	40.96	2.94	0	22.7	1.68	0	5.38
822	0	6.8	0	3.5	6.19	7.16	26.65	12.22	2.88	1.24	3.05	4.62	0	2.5	5.57	4.38	26.82	20.7	11.23	2.6	22.2	23.62	24.57	38.66	11.78	19.26	2.93	13.12	2.38	21.52	13	32.11	2.2	10.9	2.65	0.94	7.74	0	4.65	9.87	8.91	25.4	40.15	2.18	0	24.17	0.74	0	7.03
825	0	9.74	0	2.53	6.2	6.55	26.58	12.03	2.84	1	3.2	5.14	0	2.39	7.82	4.63	28.98	23.62	8.1	2.6	21.5	26.83	19.93	48.21	10.6	20.08	1.84	10.79	1.97	27.68	10.9	32.35	2.14	12.73	3.82	10.47	6.03	2.51	5.58	10.5	10.64	22.13	39.28	2.76	0.65	21.49	0.88	0.58	7.31
828	0.82	4.78	0.51	4.72	5.32	8.61	28.67	12.57	2.71	2.08	2.75	3.69	0	1.88	7.69	3.67	25.1	19.74	7.88	2.37	22.78	25.96	24.46	54.56	8.41	18.18	2.12	10.68	2.21	24.01	10.32	28.73	2.58	13.69	2.51	3.2	10.36	2.4	6.82	9.71	10.41	21.52	46.16	3.16	0	24.88	0	0	9.24
831	1.32	6.61	0.52	3.43	6.6	8.67	27.69	14.31	2.82	0	3.31	3.45	0	2.02	6.25	3.59	24.18	21.44	6.59	1.88	23.16	27.3	20.21	48.88	10.31	18.55	3.22	9.18	1.78	30.82	10.55	29.96	2.6	14.33	3.8	1.1	8.94	2.71	5.26	10.45	11.05	24.93	45.76	2.66	0	22.66	0.87	0	6.33
834	1.14	6.53	0	7.48	5.92	8.45	26.74	12.91	2.75	0.69	3.21	3.66	0	1.93	6.93	2.84	25.32	19.73	5.72	3.15	20.62	23.6	16.06	55.37	11.13	19.37	2.04	10.95	2.1	24.22	10.32	31.43	2.74	14.37	2.93	0.89	11.26	2.54	6.53	10.4	10.73	24.98	44	2.72	0	19.66	1.21	0	7.69
837	0	6.52	0	4.41	5.76	8.26	26.11	10.99	2.51	0	3.4	3.68	0	1.17	6.28	2.52	32.28	25.1	2.01	0.57	21.2	24.88	14.57	49.44	10.12	16.43	3.16	10.7	1.07	24.62	10.22	33.85	1.69	16.34	2.11	2.82	10.23	0	9.41	10.57	10.48	26.33	43.7	2.46	0	20.37	0	0	5.61
840	0	6.53	0	3.51	4.25	8.52	23.06	10.47	3.01	1.09	3.04	3.58	0	1.17	7.74	1.95	24.84	20.35	6.52	2.77	24.2	24.1	15.62	51.1	8.87	18.03	2.7	7.46	1.11	25.59	11.85	29.81	3.16	17.35	1.83	0	9.66	0.83	7.33	10.84	11.74	23.66	45.73	3.01	0	23	1.49	0.55	7.01
843	0.82	9.76	0	2.14	4.69	8.63	26.39	10.57	2.79	0.54	2.69	4	0.57	1.24	7.47	4.26	22.87	23.86	5.26	3.82	22.74	26.09	20.03	51.42	13.31	18.72	2.55	11.34	0.53	20.05	9.83	38.44	3.24	17.24	2.62	1.03	11.9	1.51	5.8	9.32	11.27	24.89	40.28	2.42	0	22.11	0.69	0.53	6.59
846	2.15	8.99	0	1.75	4.03	8.57	22.51	9.39	2.76	1.16	2.64	3.44	0	1.49	5.77	3.76	25.87	21.56	5	4.03	20.23	26.17	19.06	45.46	11.99	15.94	2.94	9.54	1.13	20.69	10.65	29.16	3.56	16.55	3.93	1.38	9.15	3.54	5.87	10.36	10.56	24.02	44.7	3.05	0	21.95	0.99	0.64	6.75
849	0	6.33	0	0.63	6.03	7.53	25.18	10.36	2.64	0.91	2.68	3.69	0.61	1.9	6.29	3.35	22.59	22.96	6.34	3.9	20.58	24.44	12.45	45.19	12.4	18.05	2.62	10.04	0.82	26.6	10.16	35.92	3.45	16.39	4.13	4.92	8.4	0	5.49	10.38	11.43	25.99	44.08	3.92	0	18.77	0	0	5.99
852	0.52	7.38	0	1.4	4.03	8.59	24.73	9.45	2.73	1.67	3.45	4.01	0	1.41	6.13	4.83	31.16	23.49	3.65	4.25	22.22	26.62	13.87	39.87	11.58	18.83	2.94	9.21	0.61	29.16	10.53	38.3	3.17	17.51	3.27	1.01	7.94	1.95	7.58	10.29	11.24	24.59	41.55	2.5	0	21.81	0	1.01	6.83
855	1.91	4.77	0	0	4.3	8.34	23.01	20.32	2.42	2.02	2.9	5.06	0	2.19	7.59	4.46	26.57	23.36	9.95	6.79	22.94	25.58	11.33	45.82	11.1	22.82	3.01	9.57	1.13	25.25	10.11	36.4	3.86	17.46	2.86	1.11	10.5	1.59	7.06	9.39	12.88	25.62	43.25	3.24	0	21.77	1.31	0	7.48
858	0	7.6	0	0.85	5.4	8.35	22.05	11.15	2.72	1.57	3.09	3.52	0	2.09	7.27	3.69	28.58	23.35	2.32	5.88	23.12	24.3	14.15	35.71	10.86	18.41	2.77	9.98	0.69	21.72	7.95	27.38	5.75	16.87	4.2	0.77	9.93	0.55	7.29	9.63	10.1	21.6	40.26	1.18	1.28	22.08	1.48	0	4.16
861	0.81	5.84	0	3.32	5.61	8.7	24.51	10.23	2.65	2.59	2.37	3.56	0	1.99	7.27	4.09	27.75	25.96	9.49	4.99	22.65	24.08	13.36	34.23	11.84	19.52	2.43	9.06	1.26	24.64	8.18	25.1	1.85	19.17	2.67	1.65	10.29	1.87	6.79	9.42	13.13	25.49	46.76	3.59	0	18.28	1.13	0	5.19
864	2.55	6.5	0	0.86	5.17	7.41	21.39	8.58	2.73	0	2.87	3.35	0.6	1.68	8.13	2.68	29.35	25.11	2.77	3.39	23.6	23.9	14.42	35.18	11.15	22.26	2.77	9.64	1.01	20.02	8.58	23.98	2.03	16.09	3.11	0.87	0.79	0.9	7.62	9.32	15.25	24.55	51.76	4.03	0	20.38	0.93	0	5.7
867	2.29	5.25	0.6	1.86	4.53	7.02	22.93	8.9	2.08	0.56	3.47	3.41	0	2.66	6.62	1.83	27.34	23.66	3.27	6.1	22.08	22.45	13.36	38.93	13.96	24.65	2.72	7.23	1.26	23.3	8.7	28.23	2.49	20.68	3.27	0.91	1.23	1.62	5.29	7.24	14.05	23.18	44.61	3.82	0	19.76	1.14	0	6.6
870	1.77	6.16	0.52	1.77	4.61	8.31	23.01	3.54	2.47	0	3.46	3.93	0	1.52	7.11	0	29.02	23.23	5.8	6.26	24.18	23.79	13.5	47.66	16.32	21.81	2.82	9.78	1.13	25.88	6.35	29.44	2.41	15.47	3.96	1.94	0	0	6.6	8.1	12.01	22.34	43.31	4.51	0.67	20.58	1.15	0.5	6.42
873	1.65	4.96	0	2.36	5.15	9.11	24.12	10.04	2.68	0.55	3.08	3.17	0	2.16	5.41	0	26.13	23.21	4.64	6.7	24.18	20.98	14.98	47.87	14.93	20.47	2.18	10.32	0.71	26.28	7.68	30.08	2.41	20.21	3.78	1.51	0.53	0	7.85	10.04	15.08	22.34	45.06	4.84	0.64	22.12	0.92	0.54	5.87
876	1.23	5.87	0	2.63	4.98	8.23	23.08	14.9	2.61	0	3.21	3.46	0	1.91	4.98	6.85	27.18	23	6.16	5.84	22.12	24.41	16.99	44.04	15.03	18.13	3.01	8.61	0	22.66	6.34	32.87	2.74	14.05	2.65	0.54	1.4	0	9.96	11.27	14.29	22.09	45.89	5.18	0.85	21.33	1.27	0.66	6.17
879	1.07	4.85	0	2.43	4.51	7.34	22.42	8.95	2.53	0.52	3.58	4.2	0	2.58	4.08	5.03	27.97	23.49	3.51	9.44	21.47	21.3	9.65	45.4	12.56	23.09	2.81	9.02	0	21.34	6.79	30.28	1.85	17.6	2.26	1.16	1.19	0	6.28	9.68	15.12	21.24	51.4	4.65	0	25.14	0	0	7.12
882	0	5.37	0	4.79	3.95	7.13	22.94	3.27	2.27	0	4.13	5.45	0	2.95	4.34	0	27.04	25.45	6.05	6.52	25.44	21.6	8.4	41.43	11.82	21.56	2.71	9.45	0	21.49	6.33	31.6	2.57	16.99	3.6	0	1.02	2.1	9.25	8.45	13.43	21.98	48.71	4.45	0	22.99	0	0.87	5.84
885	0.83	6.5	0	1.74	5.25	8.03	22.11	3.35	3.14	0	2.65	4.37	0	2.5	4.8	4.55	27.32	22.99	2.53	6.71	21.15	20.41	11.51	44.34	12.59	19.98	1.49	10.77	0	23.14	7.01	28.03	2.41	16.62	3.15	3.58	5.19	0.62	6.43	7.88	13.89	20.49	49.95	4.54	0	23.9	0	0.56	8.35
888	0.89	5.15	0	3.83	4.67	8.2	21.41	2.72	2.26	0.64	3.93	3.77	0	2.23	2.86	3.8	25.25	23.46	3.86	6.95	20.89	22.48	10.19	40.14	8.85	21.2	1.98	8.77	0	20.52	6.48	27.45	3.39	14.62	2.37	1.4	5.26	1.87	5.27	7.47	12.34	19.78	45.98	4.08	0	22.9	1.37	1.44	7.87
891	1.65	6.69	0	4.87	5.51	9.38	21.32	0.85	2.44	0	3.2	3.81	0	2.27	2.39	5.06	27.7	22.25	1.45	7.38	18.87	21.6	8.67	41.24	3.83	23.44	1.48	9.4	0	17.26	6.69	30.54	2.82	15.66	0.52	0.87	1.76	2.49	5.87	9.77	10.73	18.25	42.63	3.86	0	20.11	0	0.65	8.43
894	2.88	5.26	0	4.66	4.29	8.21	18.92	1.6	2.43	0	3.7	3.2	0	3.12	2.32	4.92	31.19	21.85	6.25	6.48	20.89	21.23	8.89	39.92	5.45	22.17	1.88	8.61	0	17.27	7.77	33.02	1.64	17.18	0.52	0.63	1.56	0	10.31	9.91	11.47	16.9	46.48	4.07	0	19.96	1.53	0	4.4
897	0	6.7	0	5.47	4.7	8.24	26.52	0.93	3.32	0	3.3	3.07	0	2.63	2.99	4.33	31.37	20.7	4.94	8.87	17.84	22.54	5.54	38.24	7.26	24.59	2.49	8.19	0	16.19	5.94	31.3	2.87	14.25	0.96	1.64	3.76	1.99	7.26	7.87	11.65	19.21	45.85	4.56	0	17.81	1.28	0	5.62
900	0.88	8.51	0.53	0.74	4.7	7.76	20.84	1.43	2.77	0.51	3.66	3.76	0	2.44	0	4.86	28.71	22.03	7.35	7.53	19.22	21.65	5.49	36.73	1.57	25.79	3.15	6.71	0	14.14	7.07	32.65	1.44	18.91	1.11	1.44	0.76	2.51	7.89	8.76	11	16.63	50.94	4.38	0	17.67	1.21	0	6.85
903	0	4.87	0.6	2.07	5.19	7.35	23.59	0.94	2.61	0	2.59	3.31	0	2.24	2.92	3.73	29.28	19.37	8.56	7.87	19.38	23.66	5.28	35.27	0	26.61	2.38	8.07	0	14.95	7.37	35.07	1.35	17.86	1.48	0	2.89	0	0.54	9.07	11.24	16.29	50.48	3.54	0	18.22	1.05	0	5.7
906	0.94	6.76	0	0.98	5.05	9.26	23.14	1.99	2.36	0	3.17	3.34	0	2.68	3	5.2	28.56	22.13	3.23	8.46	22.3	21.59	5.56	33.85	2.57	27.14	2.52	7.99	0	8.93	7.86	31.22	1.55	16.33	1.21	0.79	2.93	2.39	1.79	8.12	11.33	14.86	45.4	3.74	0	17.81	1.29	0	5.54
909	0.61	5.53	0	1.6	4.16	7.25	22.53	1.38	3.21	0.53	3.49	3.04	0	2.46	3.48	4.21	38.2	22.64	1.43	9.74	19.83	21.18	5.08	31.86	2.97	22.21	2.36	8.78	0	12.19	7.16	34.44	1.61	16.92	1.69	0	3.27	0.52	0.76	8.17	10.87	16.06	43.15	4.52	0.61	17.63	0.85	0	7.22
912	0	4.77	0	1.49	5.16	8.23	21.62	1.78	2.01	0	2.86	3.81	0	2.37	3.87	3.94	32.55	20.44	1.51	8.41	20.98	20.29	6.31	33.46	5.67	23.31	3.12	11.22	0	11.05	7.68	35.43	2.12	19.81	1.22	0	0.91	1.11	1.38	8.2	11.86	15.88	37.89	5.1	0	18.57	0	0	7.74
915	1.63	5.11	0	2.59	4.34	7.67	21.43	2.63	2.98	0.69	3.43	3.18	0	1.87	4.59	5.55	26.59	21.48	7.02	8.92	19.7	21.15	6.85	28.55	1.42	30.49	3.46	9.89	0	8.34	7.61	29.98	1.2	16.97	1.11	0.51	2.86	2.55	1.32	8.42	13.85	13.66	43.1	5.69	0	18.93	0.93	0.63	7.2
918	0	5.85	0	1.52	5.23	8.32	20.49	1.69	2.29	0	3.44	3.59	0	1.32	3.67	4.7	24.03	22.16	1.9	11.05	25.21	21.43	5.21	24.83	3.12	25.77	2.89	10.92	0	6	5.75	31.07	1.93	16.62	0.66	1.56	9.92	1.97	0.59	9.67	10.23	13.86	47.64	6.6	0	17.66	1.08	0	6.64
921	0.92	6.08	0	4.54	4.72	7.81	20.5	3.23	2.82	0.62	3.42	3.36	0	2.55	3.82	4.04	28.47	21.46	3.47	9.81	22.53	18.49	7.43	30.07	1.87	26.15	3.46	8.57	0	11.9	5.77	33.77	2.97	20.69	0	2.08	5.47	0	3.68	10.53	11.12	15.78	43.7	5.07	0	17.86	1.28	0.57	6.71
924	0	5.05	0	1.41	4.97	7.11	22.6	0.98	2.45	0	4.2	3.82	0	3.47	2.75	3.08	20.46	21.98	2.15	9.33	21.55	20.91	7.88	22.99	2.36	30.85	4.07	10.34	0	11.94	6.54	27.61	3.66	13.4	0.72	0	0.84	2.25	4.26	8.48	9.77	17.01	46.3	5.56	0	17.98	1.72	0	6.09
927	0	5.25	0	3.28	5.79	8.22	17.51	0	2.87	0.82	2.7	3.16	0	2.41	3.57	3.79	19.78	20.49	10.39	8.05	20.65	17.03	4.28	19.43	1.48	30.39	5.09	10.45	0	9.94	7.07	28.2	1.12	13.11	0	1.33	1.64	1.75	4.37	8.26	12.72	15.48	46.64	5.28	0	17.92	1.64	0	7.13
930	0	7.41	0.93	5.26	6.04	8.43	18.22	1.26	2.1	0	2.54	3.08	0	1.86	2.9	4.01	11.9	24.52	3.18	9.91	20.99	16.38	9.68	22.05	2.25	28.75	3.71	11.4	0	11.63	5.92	24.6	1.64	12	0	0	1.63	0	1.14	8.72	8.93	14.9	40.37	4.94	0	15.66	1.71	0	6.74
933	1.7	6.02	0	6.92	4.97	8.26	19.41	0.55	2.88	1.22	2.67	3.73	0	2.64	2.03	3.55	14.65	22.79	2.29	8.91	21.77	17.23	4.25	20.82	1.56	30.26	5.08	11.6	0	10.51	6.2	32.2	0.69	12.74	1.17	0	2.77	2.33	4.13	7.86	10.29	15.43	47.18	5.47	0	14.8	1.34	0	6.32
936	2.12	8.58	0.61	9.05	4.84	8.38	16.87	2.07	2.73	0	2.33	3.64	0	2.24	0	3.86	16.73	20.82	2.85	9.38	20.38	17.87	3.48	21.44	1.99	30.71	4.84	10.93	0	15.31	3.62	27.76	1.22	9.78	0.67	0	2.74	1.44	5.22	8.85	9.8	14.63	46.31	6	0.74	14.67	0.92	0	7.5
939	1.67	5.08	0.66	5.38	5.07	7.06	19.36	0.77	2.97	0.78	2.16	3.62	0	2.88	4.02	3.24	13.82	21.92	0.92	10.62	21.15	16.83	0.76	19.23	0.76	30.13	5.91	10.68	0	17.12	3.29	26.33	1.97	10.8	0	1.01	5.41	1.07	2.16	8.88	8.76	15.64	47.03	6.03	0.77	15.64	1.7	0	5.05
942	1.16	7.21	0	3.83	5.14	8.23	15.42	0.89	2.57	0	2.57	4.19	0	2.76	2.98	4.92	10.84	22.78	1.76	9.22	24.37	15.42	4.01	21.73	1.69	30.82	6.26	12.18	0	12.35	3.18	34.18	1.57	11.78	0.72	0.84	8.98	0	5.49	9.83	10.07	15.22	47.56	5.09	0	13.85	1.54	0	7.08
945	1	6.3	0	4.37	5.91	8.36	20.07	0	2.58	0	3.19	2.97	0	3.38	4.04	4.43	9.89	23.64	3.42	10.32	21.08	15.14	4.9	21.6	0.63	31.37	6.85	12.04	0	15.03	2.53	27.54	0.76	8.22	0.75	0.88	3.14	2.14	2.92	8.84	11.19	15.74	49.84	5.81	1.56	11.94	1.38	0	6.49
948	2.98	6.72	0	1.91	4.39	8.71	16.72	1.99	2.22	1.01	2.98	4.51	0	2.61	2.64	4.74	10.54	20.54	5.84	9.12	21.06	13.9	2.56	20.54	1.4	23.96	6.57	12.07	0	15.8	3.61	30.75	0.81	10.06	0	2.21	6.74	3.51	1.34	9.21	10.97	17.79	45.04	6.36	0	11.1	1.68	0	5.49
951	0.91	7.2	0	2.83	4.9	7.28	17.48	1.31	2.33	0.52	2.48	4.53	0	1.92	3.08	0	9.81	19.59	11.8	8.78	16.58	14.76	2.37	26.22	0.97	28.24	6.56	15.25	0	17.18	3	27.97	0	9.73	1	0.82	6.42	1.51	1.2	8.1	10.54	18.68	46.57	6.16	0	12.08	0	0	6.7
954	1.64	7.7	0	2.15	5.41	9.22	19.39	1.15	1.96	0	2.72	3.65	0	3.29	2.65	3.5	16.73	21.65	1.97	8.61	18.21	14.95	4.43	25.27	0.67	26.46	4.91	14.43	0	15.2	2.44	28.32	0	11.65	0	1.51	0	3.02	0.78	8.21	10.53	17.69	45.98	7.64	0	11.01	1.35	0	7.93
957	0	6.9	0	4.14	5.55	7.78	15.95	0.62	2.65	0	2.62	3.95	0	3.12	2.03	4.35	19.27	18.26	6.09	8.03	20.07	13.81	3.79	27.54	0	33.36	6.8	15.2	0.81	16.95	2.6	33.25	0	12.82	0	1.49	1.16	2.18	0	8.72	12.63	19.63	52.91	7.32	0	12.65	1.65	0	7.51
960	0.86	7.98	0	7.53	5.03	7.25	17.09	0	2.34	0	3	3.69	0	3.13	3.34	3.68	18.31	19.51	6.79	9.23	19.08	13.92	2.1	29.75	0	31.82	5.92	14.69	0	18.98	2.67	30.27	0	10.39	0.51	0	0.98	3.47	4.11	8.09	12.87	17.37	44.4	7.12	0	13.08	1.37	0	6.65
963	0.57	6.33	0	9.28	5.96	8.51	17.36	0	2.43	0	2.74	3.66	0	2.91	2.59	3.46	24.87	19.09	0.76	9.11	17.6	13.58	4.46	32.59	0	29.87	6.11	15.3	0	19.76	2.96	32.46	0	9.31	1.49	0	1.07	2.64	5.86	9.42	12.69	16.6	43.61	6.7	0	15.4	2.55	0	8.56
966	0.88	6.79	0	12.91	4.81	8.69	17.48	1.25	2.83	0	2.84	3.65	0	2.74	4.11	3.99	19.86	18.13	8.98	7.65	15.85	16.76	4.34	26.82	0	28.51	6.81	15.79	0	16.62	4.97	30.74	0	11.8	0.51	0.98	0.98	2.88	6.33	6.28	11.67	15.02	39.69	8.58	0	12.04	1.11	0	6.24
969	2.01	6.39	0	12.24	5.06	7.15	17.61	1.67	2.71	0	2.46	3.75	0.73	2.4	2.85	5.08	16.65	18.86	2.86	9.2	16.78	16.08	3.5	33.71	0.74	27.78	6.78	14.48	0	21.36	4.01	31.11	0	11.32	0.56	1.8	1.56	3.09	1.92	7.84	11.55	14.17	43.49	7.85	0	13.45	1.57	0	8.53
972	1.2	9.51	0	5.32	4.19	7.87	16.9	0	2.7	0	2.35	3.51	0	3	2.8	2.96	9.43	20.38	3.52	9.05	17.27	14.88	3	30.17	1.47	35.11	5.02	14.27	0	18.83	6.38	29.84	1.32	11.31	1.1	3.28	1.67	0	3.22	7.49	12.67	17.83	39.36	9.84	0	12.09	1.85	0	7.03
975	1.85	6.1	0	2.84	5.06	8.97	17.25	0	2.19	0	2.86	3.93	0	3.29	3.11	3.5	16.82	20.14	3.23	10.22	16.55	15.64	3.08	33.27	0.5	33.9	6.87	16.86	0	18.28	4.45	31.88	0.67	10.23	0	1.89	0	2.27	3.51	7.21	12.8	16.04	40.64	9.81	0	13.11	1.62	0	8.55
978	0	5.62	0	1.79	4.99	7.39	14.38	1.37	2.81	0	2.75	4.32	0	3.15	4.17	4.46	9.69	18.1	3.25	9.42	16.5	14.39	3.55	35.35	2.67	27.67	8.16	15.17	0	16.87	5.39	34.06	0.86	11.37	0.63	0.79	0.67	1.87	5.4	5.78	10.97	12.47	41.67	10.44	0	12.94	2.07	0	9.78
981	0	6.58	0	10.18	5.23	7.38	16.56	1.23	2.47	0	3.25	4.2	0	2.93	2.98	4.52	14.71	20.4	4.04	9.83	16.71	13.44	3.69	34.73	0.73	29.41	6.98	18.43	0	18.18	5.31	32.98	0	11.13	0.9	1.17	0	0	0.66	5.7	13.17	11.72	40.35	10.74	0	12.37	1.61	0	6.72
984	0	8.29	0	3.2	4.8	7.59	17.21	1.52	2.09	1.52	2.55	3.75	0	2.86	3.58	5.18	8.25	18.08	3.87	7.95	15.83	15.75	4.75	31.54	0	26.79	8.89	14.85	0	22.14	6.6	31.37	0	10.65	0.64	1.55	0.9	1.37	4.89	5.26	13.26	11.05	37.56	11.17	0	14.73	1.03	0	6.64
987	0	8.75	0	5.21	5.09	7.72	19.98	0.89	2.46	1.1	2.76	3.9	0	2.69	3.42	3.91	1.76	19.36	3.69	10.09	16.93	14.84	1.41	32.37	0	24.11	9.24	16.36	0	17.59	8.66	31.6	0	11.02	1.22	4.27	5.05	1.22	2.29	5.83	10.89	8.68	37.93	11.77	0.59	13.47	1.79	0	7.78
990	0.7	6.65	0	5.07	5.06	7.79	15.67	0.66	2.63	1.79	2.44	4.45	0	3.42	3.06	4.32	0.51	23.55	0.53	10.74	15.83	14.75	0	27.85	0.77	25.6	11.58	15.22	0	15.9	6.96	32.25	0	10.94	1.17	5.63	0	1.92	0	5.86	10.62	8.75	42.66	13.08	0.77	12.07	1.9	0	6.91
993	0	7.16	1.1	1.27	7.11	7.79	16.05	1.54	2.07	0	3.16	3.23	0	2.57	4.5	3.51	7.32	22.3	3.5	8.9	17.06	16.65	1.61	31.57	0.58	26.3	10.85	14.1	0	16.11	8.11	31.08	0	8.81	0	2.56	0	2.39	3.85	6.76	9.52	10.76	37.01	13.64	0	12.09	2.24	0	7.79
996	0	6.83	0	6.84	7.79	7.83	14.78	1.84	1.84	0	3.6	3.31	0.56	0.69	2.47	4	9.3	23.93	5.1	10.6	15.57	16.51	0.67	30.43	0.64	27.16	10.86	16.2	0.62	17.52	9.52	31.37	0.55	10.85	0.82	0.83	7.94	2.71	5.18	6.38	10.45	11.38	39.64	13.87	0	12.54	2.17	0	8.61
999	1.32	6.31	0.82	0.85	7.33	7.97	15.91	1.24	2.42	0	3.07	3.25	0	2.46	3.27	3.55	7.56	24.59	0	11.36	15.03	15.36	1.07	33.95	0.62	25.49	9.75	17.45	0	13.92	10.18	34.27	0	10.88	1.14	0.89	8.28	1.85	3.14	6.19	11.4	11.15	34.64	13.86	0	11.12	2.42	0	7.32
1002	2.23	5.73	0	6.11	8.48	7.77	13.33	0	2.48	0	4.05	4.5	0	2.68	4.07	4.52	6.77	21.78	6.02	8.37	14.3	15.63	0	30.8	1.02	23.65	13.22	17.73	0	21.07	10.43	29.71	0	11.61	0.89	3.16	5.96	2.85	4.69	5.84	10.74	10.56	34.01	12.55	0	12.01	2.03	0	5.56
1005	0	6.43	0	0.7	10.36	6.41	12.12	1.01	2.16	1.09	3.23	3.64	0	2.34	3.65	6.09	7.62	19.41	2.61	10.49	14.92	14.92	0.67	31.53	0	21.19	11.33	19.79	0	12.4	10.9	29.16	0	11.27	0.93	0.67	2.76	2	2.89	6.3	11.3	10.46	38.14	13.82	0	12.21	1.49	0	6.33
1008	0	4.63	0	0.93	8.4	7.58	14.63	1.89	2.43	1.41	2.92	4	0	2.68	4.84	3.84	6.88	22.18	1.22	12.36	13.87	13.64	0.64	32.18	0	22.52	12.27	21.64	1.35	21.31	10.07	27.82	0	8.91	1.99	4.11	4.38	0	2.39	5.38	10.36	10.81	37.99	13.99	0	12.14	2.07	0	8.19
1011	2.12	6.36	0	0.98	10.27	6.78	14.5	0.84	3.17	1.61	2.75	4.44	0.59	2.54	3.11	3.68	10.47	20.34	4.77	9.7	16.27	14.36	0.59	32.9	0	22.79	11.23	20.26	1.04	11.12	12.6	25.45	0	10.25	0	8.77	1.67	0.65	3.09	6.47	11.2	8.62	36.98	15.41	0.51	11.78	1.39	0.96	12.32
1014	1.56	5.31	0	1.4	7.75	7.79	13.9	0	2.47	0.95	3.35	4.01	0	1.45	3.73	0	12.26	22.89	2.85	10.99	13.85	14.31	1.13	35.13	0	19.77	12.35	18.59	0.68	7.54	13.14	27.98	0	9.12	0	2.12	9.63	1.51	1.17	6.46	8.3	11.53	39.32	13.91	0	10.74	1.41	0	8.26
1017	0	6.44	0.7	0.82	8.74	8.95	13.81	1.77	3.27	1.26	2.89	3.98	0	1.28	2.75	3.44	6.82	22	2.28	9.25	13.78	14.67	0	34.86	0.52	21.78	12.53	19.97	1.44	12.7	15.18	27.33	0	9.14	0.55	4.27	6	0.76	1.58	7.18	11.43	12.19	35.98	12.77	0	11.6	1.54	0	8.27
1020	0.85	6.71	0	0	8.27	8.49	14.32	0.94	2.65	0.89	2.82	4	0.65	1.43	3.2	0	7.81	21.51	1.66	9.78	16.56	12.81	2.63	37.15	0	23.3	13.31	19.89	1.36	16.62	14.43	32.18	0	10.54	0	9.23	4.53	3.32	3.99	6.16	11.16	11.73	35.48	13.98	0	10.97	1.92	0	7.7
1023	1.27	6.59	0	4.36	7.03	7.1	14.92	1.82	2.4	1.25	3.9	3.85	0	2.09	3.81	4.36	9.1	19.5	5.03	6.57	15.58	13.57	0.82	39.91	2.93	21.37	13.31	19.88	1.53	9.27	17.1	25.28	0	9.02	0.96	2.96	9.41	0	0.75	7.61	11.29	12.23	34.17	16.13	0	9.95	2.36	0	6.67
1026	0	5.68	0.53	1.8	8.44	8.07	14.47	0.51	2.14	1.18	2.82	3.92	0	1.52	4.52	3.82	7.42	19.13	0	10.18	16.29	11.63	0	36.71	2.18	23.05	12.03	19.72	1.92	13.88	18.77	25.67	0	10.71	0.98	0.73	5.21	1.67	0	8.4	9.41	9.48	38.29	13.74	0	9.27	1.77	0	7.19
1029	0.59	6.03	0.76	6.14	8.8	7.07	12.96	2.11	2.75	1.4	2.48	3.65	0	2.95	4.16	4.23	8.99	21.61	3.51	7.42	16.32	13.45	0	35.73	0.84	20.28	12.04	21.09	2.22	10.08	18.32	24.15	0	7.58	1.71	4.72	3.71	3.64	2.36	7.7	7.96	10.44	37.08	14.75	0	9.63	1.94	0	6.85
1032	0.55	5.27	0	1.33	8.75	6.77	12.64	0.8	2.41	1.35	2.86	4.13	0	1.77	3.81	4.91	8.92	18.8	3.96	9	17.86	15.06	0	33.65	0	19.58	13.5	18.84	1.86	14.01	20.57	24.1	0	6.55	1.09	0	6.17	1.99	6.79	7.75	9.2	10.26	39.56	12.53	0	11.24	2.71	0	7.09
1035	0	6.59	0	2.02	8.36	8.25	13.84	1.11	2.72	0	2.97	3.54	0.87	1.23	3.42	5.61	1.59	21.43	1.84	8.78	18.01	13.81	0.88	39.32	0.82	20.71	14.41	21.83	2.85	11.31	20.03	20.55	0	7.6	1.26	4.69	8.44	2.31	5.13	9.36	9.32	9.9	39.18	13.14	0	9.48	1.28	0	7.9
1038	0	5.85	0	1.11	9.77	7.07	11.49	0.5	3.11	0	3.58	4.35	0.58	1.83	3.76	5.07	9.64	20.28	3.43	7.99	22.04	13.36	0	36.45	1.33	18.84	12.47	23.92	2	17.28	22.4	17.44	0	8.48	1.9	3.98	7.46	2.62	4.05	8.57	10.02	7.7	36.74	13.92	0	10.77	2.09	0	5.32
1041	0	5.66	0	3.1	9.9	7.81	13.83	0.66	2.19	0.52	3.31	3.99	0	1.16	3.62	4.79	10.41	20.42	1.32	8.04	18.01	14.62	1.22	34.34	0	16.34	11.07	21.81	1.87	16.66	27.55	19.4	0	8.65	0	11.18	0.67	2.68	1.08	7.79	8.46	6.48	39.33	13.36	0	8.54	2.52	0	6.79
1044	0.86	0.91	0	2.78	8.31	7.75	13.26	2.1	2.86	0.66	2.73	3.89	0	0.93	3.67	5.37	10.17	20.7	3.49	8.66	18.06	15.52	0	36.93	0	16.46	11.58	19.43	2.46	14.71	25.13	20.4	0	7.39	2.25	1.55	6.49	0	1.18	8.22	9.81	5.21	36.25	13.38	0	10.71	2.16	0	5.26
1047	0	5.68	0	2.69	10.55	8.16	14.6	2.13	2.08	0	2.63	3.85	0.66	0	3.4	4.75	10.61	23.33	1.24	7.29	17.69	14.86	0.96	36.87	0	17.03	11.72	18.48	1.96	20.1	25.71	20.09	0	8.05	0.97	2.36	9.31	1.8	4.67	7.42	10.3	5.01	38.42	13.73	0	8.31	2.01	0	7.27
1050	0	5.38	0	1.18	9.57	7.22	14.34	1.39	2.2	0.71	2.69	4.31	0	0.91	2.97	4.56	10.76	20.09	9.23	7.72	15.52	12.95	2.06	39.08	0	15.25	11.95	21.35	1.37	15.33	30.42	20.43	0	7.26	0.94	6.34	5.53	0.61	3.61	8.42	6.01	4.72	34.9	14.39	0	11.57	2.18	0	4.83
1053	0	4.51	0	6.34	9.21	7.15	14.07	0.7	2.32	0	2.55	4.48	0	1.1	2.99	4.19	11.54	21.54	3.5	7.57	14.38	13.25	0.72	37.38	0.96	17.26	11.09	21.68	1.99	14.39	28.17	20.61	0	8.71	0.55	2.5	5.55	1.84	0.96	7.9	9.95	4.77	36.56	13.61	0	10.23	2.08	0	6.87
1056	2.17	5.58	0	2.95	9.56	7.61	15.14	2.26	2.99	0	3.05	4.98	0	1.45	2.5	4.7	11.98	21.78	0	7.81	15.85	12.76	0	40.87	0	17.57	11.97	21.06	2.47	17.25	32.03	18.51	0	6.66	0	0.56	9.72	2.75	4.6	7.91	7.43	4.71	33.1	13.22	0	9.01	1.89	0	7.44
1059	0	8.3	0	1.64	10.07	7.3	13.35	0.99	2.53	1.3	3.3	4.24	0	0.77	2.72	3.15	9.46	21.05	1.31	4.93	15.73	12.89	0	42.27	0.89	17.59	12.44	21.56	3.26	18.65	36.21	18.18	0	5.76	0.51	2.99	2.12	2.76	3.82	7.47	7.34	5.15	35.08	14.54	0	9.25	2.7	0	4.54
1062	0	7.73	0	2.26	11.15	7.85	12.61	3.24	2.87	2.71	2.53	3.92	0	1.2	4.75	0.97	9.88	20.85	2.03	7.82	16.52	12.68	0.91	38.65	0	17.49	11.49	24.3	3.21	21.4	38.93	19.26	0	5	0.5	1.64	7.92	3.52	4.7	8.35	8.39	5.51	35.72	12.75	0	7.58	3.18	0	3.38
1065	0.58	6.12	0	5.89	11.09	8.22	17.16	1.63	2.54	0.6	2.87	4.34	0	1.29	3.49	1.51	22.55	21.28	20.4	6.29	16.61	11.98	0	41.99	0.83	16.74	11.85	18.97	3.51	17.11	37.75	20.86	0	7.09	0.5	1.78	0	3.19	4.12	8.33	9.25	4.94	34.11	14.71	0	9.21	2.82	0	2.02
1068	0	7.33	0	2.29	11	7.56	13.17	1.21	2.32	0	2.78	4.59	0	2.44	3.35	4.2	12.33	19.85	15.37	6.91	17.97	12.5	0.85	39.79	0.5	18.27	10.34	21.01	2.37	19.14	39.11	23.43	0	6.93	0	4.09	0	0.75	1.68	8.25	8.63	5.33	33.03	11.6	0	8.37	2.6	0	3.7
1071	0.84	7.64	0	1.89	10.84	7.71	14.17	0.67	2.65	0	2.85	4.58	0	0.89	3.86	3.82	14.06	18.73	1.49	7.12	20.05	13.53	0.62	45.94	1.65	16.99	11.1	21.53	1.9	14.41	39.2	24.46	0	6.39	0	2.45	4.56	3.29	4.02	7.95	10.14	4.38	37.1	13.13	0	10.69	3.02	0	4.74
1074	0	6.81	0	2.68	10.14	6.42	13.26	1.13	2.62	0.52	2.81	4.59	0	1.49	4.2	3.5	16.35	17.49	1.88	7.83	20.89	13.47	1.66	40.03	0.92	18.83	10.27	19.6	2.96	15.71	38.52	20.86	0	8.26	1.02	1.97	8.75	2.79	4.91	8.7	7.65	4.62	36.52	13.82	0	10.87	2.66	0	2.32
1077	0	5.06	0	1.52	9.49	6.33	15.16	1.18	2.93	0	2.72	4.86	0	1.22	3.44	2.86	10.43	21.11	3.5	7.38	17.99	13.87	0.74	39.78	0	17.56	9.02	20.04	3.68	19.63	42.31	19.04	0	10.56	0.5	2.04	0.52	3.88	4.76	9.33	9.15	5.02	35.75	14.62	0	11.88	1.78	0	3.07
1080	0	5.75	1.06	2.38	11.19	6.27	13.61	1.05	2.97	1.93	2.99	5.15	0	0.9	0.52	4.64	15.23	16.61	26.77	6.8	18.56	14.32	0	40.32	0.58	18.28	8.2	20.48	2.09	11.38	38.56	22.7	0	9.6	0.87	0.59	10	2.7	4.12	8.39	7.92	4.94	32.53	12.81	0	11.87	2.26	0	3.23
1083	0	7.37	0.61	2.17	9.44	6.88	16.51	0.75	1.98	2.72	3.01	4.55	0	0	2.65	5.34	13.95	20.34	21.44	9.44	16.36	14.64	0	40.4	0	16.06	8.92	19.59	4.2	13.41	42.5	23.8	0	9.2	0.78	2.9	8.84	2.81	4.71	8.36	11.11	5.93	35.58	11.48	0.65	13.5	2.71	0	3.81
1086	0.55	8.07	0	4.28	10.34	7.13	15.03	1.24	2.09	2.15	3.48	5.5	0	0.69	2.77	2.55	13.62	15.54	11.72	5.83	19.31	16.11	0.79	40.77	0	16.66	7.6	18.14	3.59	13.94	39.02	22.76	0	5	0	2.19	5.55	4.04	0	7.14	10.38	5.61	34.13	11.32	0	11.89	3.3	0	4.91
1089	0	6.54	0	5.09	9.99	6.21	14.1	0.56	2.51	0	3.2	5.04	0	0.92	4.07	2.86	13.17	13.5	20.64	7.27	16.88	14.76	0	39.65	1.08	17.78	8.2	21.07	3.6	16	43.03	22.37	0	4.17	1.19	1.89	11.04	4.08	1.4	7.87	9.06	6	30.7	11.11	1.99	10.59	3.07	0	2.85
1092	1.18	5.93	0.61	2.31	9.56	7.3	12.78	1.65	2.24	0	3.18	4.21	0	1	3.33	3.52	13.29	14.47	13.51	7.49	15.78	15.89	0.67	40.01	3.6	16.8	9.05	24.91	3.77	13.63	51.19	20.9	0	3.14	0	2.67	5.06	3.99	0.96	7.6	7.01	6.12	27.68	12.67	0	10.54	2.81	0	4.26
1095	0.61	6.38	0	3.57	9.07	7.07	13.01	1.18	2.46	3.22	3.24	4.9	0	1.45	4.38	1.89	14.16	13.92	24.93	7.62	18.53	15.54	0	42.86	1.16	19.94	9.91	22.39	3.85	18.03	47.14	18.62	0	5.63	0.65	1.42	6.85	3.35	3.24	8.25	7.01	6.43	31.39	12.4	0	10.38	3.04	0	2
1098	0	6.76	0	2.42	11.1	7.67	12.44	0	2.01	2.42	3.53	4.39	0	1.2	5.23	4.21	14.74	13.26	11.08	7.23	15.5	17.87	0	45.29	0	20.05	8.23	24.45	3.15	18.53	46.49	19.92	0	5.47	0.71	3.42	1.92	3.66	0	6.82	7.96	7.54	25.43	12.12	0.63	12.28	2.5	0	4.03
1101	0	6.8	0	0.83	10.23	7.57	13.34	1	2.7	3.16	2.87	4.61	0	0.71	2.89	3.32	15.08	11.42	3.42	6.2	20.03	15.2	1.48	45.85	1.55	20.32	7.2	19.8	4.51	16.67	49.28	23.8	0	4.82	0.51	4.04	2.31	0	1.03	8.04	7.41	6.46	32.81	12.87	0	13.11	2.97	0	3.46
1104	1.3	6.43	0	1.59	11.51	7.37	13.09	0	1.09	2.97	3.26	4.25	0	1.15	4.03	5.17	18.49	14.68	30.53	7.6	21.16	15.89	0	47.46	0.54	23.56	7.99	18.73	3.93	15.51	49.08	24.56	0.51	7.61	0	3.03	6.79	3.42	1.32	7.71	9.37	7.59	32.84	11.6	0	14.06	2.38	0	2.56
1107	0.79	5.67	0	3.23	10.22	7.35	13.3	0	2.61	2.99	2.87	4.38	0	0.52	5.01	2.83	24.24	13.63	24.52	7.4	21.57	14.98	0	46.95	1.01	23.55	6.8	21.61	3.53	13.69	49.39	17.76	0.51	0	0	3.33	10.11	3	2.15	9.25	7.83	8.2	30.45	12.45	1	13.69	2.94	0	3.78
1110	0.61	4.94	0	1.61	10.92	7.31	11.85	1	2.65	3.97	2.87	4.7	0	0.99	3.62	3.58	17.63	12.3	17.8	7.35	20.11	11.76	1.83	46.32	0.96	24.28	6.28	21.19	5.93	19.24	55.67	21.83	1.21	5.97	0.72	1.85	9.3	4.32	1.56	7.65	7.86	8.34	29.71	11.63	0.88	13.31	3.03	0	1.92
1113	0	5.8	0	2.13	10.4	6.54	10.76	0	2.67	3.36	3.2	3.92	0	0.82	5.33	3.7	20.17	14.36	9.57	7.47	18.66	14.34	0	49.6	1.63	25.66	7.02	21.68	5.59	17.51	48.22	15.96	0	2.5	0	0.89	5.56	4.38	0	7.65	9.02	8.06	33.84	12.47	0	14.79	2.8	0	3.47
1116	0.78	7.31	0	1.44	10.84	7.92	9.75	9.62	2.16	3.54	3.85	4.19	0	0.86	4.39	3.66	17.23	11.66	8.73	8.1	21.48	14.92	0.56	42.61	0.9	28.67	6.75	21.06	6.24	15.7	48.93	18.03	0.73	3.58	0	2.17	7.59	4.32	4.63	8.3	8.58	8.06	33.44	12.84	3.79	16.8	2.96	0.51	3.76
1119	0	0	0	1.93	11.46	6.84	9.13	1.49	2.34	2.18	2.89	4.33	0	0.77	4.79	4.18	21.13	12.18	4.49	8.74	22.63	11.62	2.01	44.68	0	28.33	6.84	25.61	4.59	18.95	49.87	21.82	1.41	2.9	0.8	2.37	8.26	5.25	4.4	6.46	7.32	8.59	31.65	12.69	0	15.24	3.72	0	4.46
1122	0	6.01	1.99	3.51	12.32	7.24	10.06	0	2.86	0	3.93	4.28	0	0.94	4.24	4.95	13.87	12.9	1.3	10.41	21.13	11.43	0.95	44.54	0.79	30.04	4.94	25.98	5.17	16.01	44.17	24.44	1.35	4.05	0	2.22	9.73	5.73	4.16	7.28	6.73	9.62	29.19	13	0	15.53	2.87	0	3.26
1125	0	5.01	1.59	3.64	11.69	7.01	9.33	1.21	2.38	0	4.22	4.17	0	1.2	3	5.01	20.14	12.11	8.11	7.58	17.55	11.07	1.89	47.16	0	35.72	5.2	22.85	6	17.05	48.35	23.68	1.39	2.84	0.97	3.02	7.04	7.15	0	6.77	10.05	9.4	30.19	12.45	0	14.18	3.13	0	3.04
1128	0.56	6.82	0	2.85	10.83	6.11	9.87	1.15	2.42	0.84	3.53	4.29	0	0	4.98	5.26	15.86	15.11	14.84	8.2	18.03	11.16	0.9	41.27	1.03	33.03	5.4	24.65	6.16	21.52	54	24.58	0.97	6.11	0.8	5.84	8.97	6.85	5.17	5.01	7.82	8.2	28.79	11.41	0	15.91	3.62	0	4.01
1131	0	8.02	0	6.29	11.69	9.07	11.52	0	2.37	0	3.8	3.5	0	0.79	4.67	5.28	14.19	12.95	3.6	7.55	19.53	10.02	0.72	40.85	1.06	29.41	5.03	21.65	7.27	23.45	46.32	29.35	1.51	3.57	0	1.14	7.22	7.32	0	6.6	8.52	11.91	28.19	13.73	0	17.31	2.99	0	3.58
1134	0	5.21	0	2.14	12.7	7.21	10.11	0.66	2.43	3.07	3.94	4.52	0	0.7	4.9	5.65	8.71	12.38	7.33	6.42	21.66	9.18	0.91	41.76	0.5	27.2	5.12	22.06	6.4	13.94	48.77	28.31	1.4	0	0	4.88	6.08	6.86	0	6.9	6.97	10.05	33.34	11.89	0	16.14	3.69	0	5.93
1137	2.01	4.4	0	2.87	11.39	7.2	10.23	0	2.54	3.51	4.61	4.1	0	1.13	3.73	5.58	12.84	14.65	10.84	6.99	21.28	9.97	1.03	38.78	0.88	26.96	4.72	21.27	8.21	22.14	52.14	26.48	1.01	6.23	0	2.68	1.91	7.61	5.05	7.81	4.56	9.1	30.07	10.65	1.76	16.62	4.24	0	2.85
1140	0.57	9.82	0	1.14	13.3	6.84	10.32	1.13	1.87	4.69	3.33	5.09	0	1.4	5.05	6.18	8.19	11.08	4.58	5.87	21.03	10.41	1.3	41.21	0	27.81	4.69	26.56	6.69	17	50.65	22.28	0	4.17	0.67	2.95	0	6.5	2.26	7.33	4.94	10.04	19.16	9.58	2.88	17.07	3.78	0	2.94
1143	0	7.37	0	1.27	14.64	7.81	12.42	1.42	2.79	3.82	3.97	3.89	0	0.91	4.6	6.78	9.2	12.7	1.92	7.81	20.22	11.3	1.42	41.28	0.51	28.64	5.29	20.9	7.78	18.95	51.87	26.06	0	4.03	0	2.6	7.1	8.55	0.71	6.97	5.36	10.27	30.6	12.47	0.67	16.17	3.84	0	4.97
1146	0.66	9.13	0	0.53	15.46	7.41	9.77	0.6	1.98	2.24	3.46	4.73	0	1.43	4.62	5.47	4.48	7.85	9.94	7.8	20.85	10.75	0	33.12	1.25	26.68	5.37	21.26	8.74	20	52.13	22.14	0	3.71	1.23	1.15	6.23	7.57	7.03	5.76	6.4	9.45	24.79	11.59	0.84	21.86	3.23	0	5.32
1149	0	8.48	0	3.44	16.69	7.1	10.93	1.78	2.47	3.26	2.9	4.74	0	1.69	4.77	6.44	4.71	11.43	21.58	3.82	23.61	9.55	0	40.35	0.91	29.08	5.96	19.75	7.24	21.51	48.1	21.09	0	0.59	0.66	1.16	5.82	7.69	4.86	6.74	7.77	10.34	24.82	9.43	0	19.24	3.85	0	4.58
1152	0	4.93	0	2.55	16.03	8.43	10.36	1.09	2.48	3.94	3.47	5.07	0	1.39	3.88	7.2	0	9.04	27.75	6.17	21.01	10.78	0.82	39.35	2.72	25.15	7.72	19.88	5.9	18.22	51.94	24.04	0	1.72	1.22	0	9.56	8.76	3.23	6.94	7.4	11.12	21.49	11.64	0	21.1	2.78	0	4.51
1155	0.51	5.47	0	2.24	15.65	7.3	8.82	0.97	2.63	4.15	3.52	4.54	0	1.68	5.82	6.64	3.79	10.93	16.32	5	20.83	10.52	0.97	40.6	0	28.4	5.41	16.26	6.66	20.55	51.01	23.05	0	3.48	0	2.88	7.92	8.84	1.32	6.69	7.09	13.21	21.5	11.37	0	20.4	3.83	0	0.81
1158	1.93	4.73	0	5.49	15.23	8.46	7.31	1.59	1.71	3.75	1.63	4.44	0	0.8	4.14	6.38	0.83	10.96	5.97	5.21	19.55	10.53	0.9	37.63	0.99	29.57	5.31	18.17	6.94	22.64	56.64	20.69	0	3.04	0	2.33	5.68	8.8	0.86	7.11	7.01	11.63	22.44	10.62	0	22.5	3.87	1.46	0.64
1161	0.58	8.23	0	2.54	14.4	7.18	8.95	1.75	3.06	4.09	2.75	4.44	0	1.09	4.33	6.21	2.58	11.29	16.35	5.56	19.45	11.17	0	37.47	0	27.36	4.08	16.24	7.39	19.32	53.77	21.91	0	3.94	0	1.37	7.52	7.67	0.8	5.31	4.6	11.08	25.71	11.06	0	23.3	4.06	0	0.74
1164	1.51	7.17	0	0	15.71	8.39	8.69	0	2.9	3.13	2.77	5.66	0	1.04	4.26	5.47	4.96	8.01	12.83	7.76	21.17	10.17	0.77	33.54	4.38	28.75	3.01	14.08	7.56	15.48	53.24	22.44	0	3.73	0.57	0.75	2.68	9.04	4.46	4.62	6.33	10.44	22.81	10.02	0	24.73	4.21	0	0.57
1167	0.65	7.85	0	0	14.83	6.29	7.76	1.26	2.48	3.66	1.12	4.54	0.66	1.37	4.67	7.52	2.6	7.18	18.12	6.65	19.76	9.73	0	34.37	3.5	31.69	5.4	13.48	6.91	18.06	48.57	22.3	0	4.69	0.88	3.87	3.25	9.38	3.81	5.63	6.34	9.17	19.93	9.59	0	19.31	4.1	0	0.64
1170	0	8.42	0	4.62	14.64	8.05	9.12	0.82	2.31	3.99	2.39	5.37	0	1.45	6.61	5.19	3.02	6.85	12.68	6.38	20.45	10.27	0	35.9	1.89	30.26	4.61	14.65	7.3	16.71	57.51	21.02	0	7.61	0	1.41	6	8.16	1.45	5.84	7.91	11.14	18.68	7.71	0	23.83	4.24	0	1.23
1173	0	6.85	0	1.48	15.75	6.14	9.83	1.07	2.63	2.9	1.81	4.73	0	1.96	5.31	6.27	1.07	9.12	17.7	7.02	22.47	12.5	1.05	42.23	4.51	37.03	3.81	15.48	6.41	16.72	54.48	22.67	0	4.63	0.81	2.32	5.81	9.12	3.33	5.75	5.91	10.35	27.37	6.17	0	24.83	4.41	0	1.19
1176	0.77	7.86	0.83	0.74	14.72	7.15	8.09	0.8	2.15	0	2.29	4.46	0	1.18	5.37	5.05	2.54	7.3	12.44	6.73	21.37	11.64	3.7	36.46	2.13	36.76	4.66	13.03	6.51	17.47	48.24	22.29	0	5.54	0	9.89	5.38	10.17	3.93	4.98	7.24	10.9	29.62	6.72	0	25.41	3.94	0	1.55
1179	0.63	7.55	0	2.07	13.5	6.18	8.54	0	2.33	3.21	2.32	5.37	0	2.16	4.91	4.79	1.98	7.28	10.13	6.49	19.02	11.42	0.56	40.14	0	38.02	4.35	11.14	5.76	16.67	45.02	20.72	0	5.68	0	1.53	1.07	9.83	3.56	6.03	7.48	10.67	20.76	6.17	0	25.13	4.46	0	0.51
1182	0.62	5.65	0	0	15.7	7.29	7.02	0	2.13	3.56	3.49	4.53	0	2.03	5.35	4.54	2.27	7.38	22.31	6.13	23.32	10.21	3.32	40.48	0.87	36.03	4.88	12.44	7.93	16.93	47.05	21.72	0	7.63	0.89	3.46	1.27	8.9	1.75	5.67	8.59	9.13	23.62	6.35	0	24.16	3.96	0	1.03
1185	0	4.4	0	1.48	16.27	7.53	7.08	0	2.69	3.48	2.35	4.83	0.52	2.11	5.06	4.75	3.78	7.9	1.76	7.59	21.52	10.92	1.34	40.54	0	37.85	3.61	10.76	7.21	20.07	48.06	22.31	0	7.48	0.51	2.31	2.23	12.65	3.54	4.22	7.95	9.44	25.24	6.83	0	25.69	4.31	0	3.57
1188	0	6.05	0	1.32	15.05	7.03	6.72	0.59	2.28	3.69	2.73	3.99	0	2.23	4.87	5.01	1.52	5.35	6.04	7.71	21.27	13.25	0.55	30.8	1.63	35.65	4.1	9.53	7.37	17.62	50.02	20.99	0	8.33	0.9	5.83	0.77	11.07	6.56	4.16	7.64	10.59	18.48	6.53	0	24.84	5	0	2.24
1191	0	1.88	0	4.33	14.5	6.17	5.33	0	2.14	3.99	3.46	5.61	0	2.11	5.1	3.74	2.02	3.97	1.07	6.25	18.59	10.45	1.01	33.84	1.08	38.3	4.59	9.82	7.08	17.97	45.27	23.21	1.23	6.34	0	10.9	0.95	9.77	1.46	4.84	7.9	11.4	26.62	6.48	0	25.67	4.95	0	0.69
1194	0	3.13	0	1.38	15.1	7.41	5.88	1.47	3.44	3.58	2.13	5.52	0	1.54	4.5	4	6.63	5.32	3.8	7.22	16.36	10.46	0	33.49	0.97	36.73	5.1	9.51	7.62	19.62	46.23	23.61	1.74	6.87	0	1.85	8.15	12.68	2.16	4.62	8.68	11.09	14.88	5.97	0	25.42	5.01	0	1.11
1197	0	4.23	0	0.77	14.45	7.72	5.29	0	2.24	3.02	2.46	5.28	0	1.78	5.03	5.62	1.06	4.54	0.67	7.25	14.62	12.06	0.5	36.57	2.68	35.46	5.21	8.48	7.73	20.45	41.23	21.26	0	4.89	2.36	1.47	3.36	12.8	4.03	5.13	7.05	11.55	21.57	7.55	1.06	23.03	5.1	0	0.89
[truncated: 112 more columns]
