# Supplementary material for: Stochastic pausing at latent HIV-1 promoters generates transcriptional bursting
Source: Nat Commun. 2021 Jul 23;12:4503. doi: 10.1038/s41467-021-24462-5 (PMC8302722; doi:10.1038/s41467-021-24462-5)
Supplement: Supplementary file 3 — Source Data [file 41467_2021_24462_MOESM3_ESM.zip › _Source_data_zip/Source_data_short_movies_Fig2&8/Short_Movie_Raw_Data_Table_High_Tat3.xlsx]

## Sheet: Feuil1
Time	Site1	Site2	Site3	Site4	Site5	Site6	Site7	Site8	Site9	Site10	Site11	Site12	Site13	Site14	Site15	Site16	Site17	Site18	Site19	Site20	Site21	Site22	Site23	Site24	Site25	Site26	Site27	Site28	Site29	Site30	Site31	Site32	Site33	Site34	Site35	Site36	Site37	Site38	Site39	Site40	Site41	Site42	Site43	Site44	Site45	Site46	Site47	Site48	Site49
0	46.12	26.27	40.97	17.93	14.21	36.04	52.76	59.36	29.36	0	27.66	33.38	30.12	50.76	6.07	18.87	30.14	16.68	54.26	38.75	9.09	21.82	4.88	26.11	49.13	21.19	21.14	22.44	15.41	49.37	42.13	60.15	54.16	16.78	14.98	33.07	20.82	17.67	26	25.1	21.45	35.63	67.72	30.79	36.56	40.37	33.07	14.83	95.23
3	38.27	25.31	46.07	19.21	14.88	35.73	55.1	55.58	29.45	0	27.85	32.19	27.62	49.83	5.41	22.32	28.49	16.8	47.86	37.64	10.01	17.43	4.81	26.47	47.12	21.47	20.91	21.64	14.57	46.4	41.72	57.96	52.3	17.42	13.79	42.67	23.76	12.89	25.16	28.69	20.17	27.87	58.58	30.97	39.17	38.56	32.32	12.87	98.4
6	40.5	25.81	44.76	19.52	14.74	38.71	59.28	51.82	27.11	0	29.65	32.72	28.7	46.57	4.62	22.1	26.15	15.89	55.6	32.5	8.17	21.3	5.78	26.36	51.31	20.12	18.42	20.37	14.72	50.85	36.12	58	70.71	16.46	13.96	32.77	17.89	11.95	29.59	28.05	21.42	31.41	59.78	33.3	40.75	38.69	30.2	15.69	91.28
9	36.98	26.34	42.7	19.31	14.12	37.08	50.58	49.38	26.17	0	28.42	27.62	28.75	51.16	4.91	24.08	26.27	16.64	56.52	33.4	8.51	20.8	5.69	24.57	48.66	20.32	20.66	21.53	14.1	52.82	30.94	58.29	60.32	18.08	14.4	39.65	20.81	12.63	28.01	27.64	17.63	27.07	62.02	34.42	40.2	35.9	31.51	13.08	86.67
12	36.35	25.81	47.6	22.56	15.62	34.85	49.03	51.35	26.13	0	31.55	29.82	27.57	49.4	4.07	21.28	22.87	17.03	57.3	31.7	8.17	19.17	5.9	27.91	49.08	20.67	22.49	21.92	15.47	53.25	43.17	60.17	52.76	16.24	12.8	35.05	17.82	9.11	30.62	24.27	17.95	30.75	56.83	31.47	32.18	34.63	31.47	11.72	77.47
15	40.86	28.27	44.68	19.99	15.82	37.39	48.94	48.29	26.2	0	27.32	28.01	26.74	52.12	3.52	18.4	22.9	18.69	52.61	34.32	9.47	20.06	7.17	29	56.43	21.89	20.82	21.76	16.95	47.84	34.08	52.88	53.48	15.22	15.52	28.23	20.08	8.42	28.86	25.47	20.75	30.71	58.07	31.61	32.7	38.89	31.34	10.65	82.56
18	43.79	23.23	47.34	19.43	13.79	36.08	49.29	51.13	24.65	0	32.12	26.59	27.7	46.95	2.95	21.69	29.95	19.05	54.5	34.65	9.52	17.35	8.4	26.33	51.92	23.72	22.34	21.9	16.25	47.38	33.19	51	57.52	14.14	15	24.92	18.38	8.56	32.23	26.48	19.94	28.86	53.77	32	36.5	38.73	36.65	10.88	83.6
21	37.64	23.83	46.36	18.14	14.33	37.88	53.8	51.36	24.18	0	36.09	27.05	28.52	43.24	2.87	18.5	29.95	19.78	57.17	35.11	9.98	15.88	8.11	27.27	56.7	22.66	21.28	23.25	14.15	46.47	30.87	60.24	54.94	14.67	16.4	23.53	17.74	8.47	30.63	26.74	23.57	25.32	52.69	31.99	34.55	33.8	38.21	10.79	83.57
24	35.84	25.17	51.13	18.37	14.36	37.65	55.61	50.67	23.63	0.63	40.59	27.8	27.57	37.06	2.86	20.23	31.99	19.23	58.52	37.97	10.3	19.63	8.01	27.82	42.64	22.47	22.44	21.97	15.84	46.39	26.01	51.13	52.59	12.67	15.37	18.79	17.32	10.02	32.46	27.33	22.29	25.5	52.03	29.02	30.13	37.33	34.8	10	84.33
27	41.91	26.74	46.09	16.83	8.59	37.42	61.52	55.98	23.55	1.42	40.22	34.91	28.49	40.47	2.62	20.45	32.34	20.21	46.17	39.63	10.25	18.12	11.22	28.69	44.02	23.11	18.24	20.41	11.49	43.94	35.05	56.61	47.28	13.2	13.79	23.57	19.67	11.31	32.75	27.26	23.53	23.62	50.73	29.05	30.35	33.18	39.81	12.45	79.99
30	40.65	25.97	48.92	14.73	8.76	36.06	60.21	52.32	26.48	2.5	39.99	33.71	28.28	40.44	3.56	20.58	34.64	21.88	52.42	42.29	9.86	17.26	11.05	22.22	46.57	21.07	16.91	23.62	10.92	45.24	34	57.89	53.03	15.61	15.56	25.25	20.62	11.5	31.86	33.17	24.75	27.21	54.7	29.6	33.61	31.76	42.63	9.63	79.71
33	43.31	25.6	52.87	15.89	9.57	31.83	64.54	59.21	23.78	3.29	39.51	32.28	28.14	34.37	4.49	19.94	34.67	19.12	47.06	48.79	9.83	15.43	12.88	27.54	44.66	19.81	17.95	21.15	11.88	41.36	38.53	56.82	56.27	16.46	15.78	25.53	17.27	10.68	29.53	28.38	28.79	22.21	56.97	28.8	28.45	30.77	40.62	10.26	74.57
36	44.04	27.36	52.71	15.71	12.08	33.34	63.96	54.21	22.5	4	41.67	31.45	32.34	31.99	4.05	20.66	36.84	21.14	50.3	45.71	9.87	14.95	11.12	23.18	50.39	23.3	18.5	22.61	12.01	45.85	42.07	63.5	44.98	15.06	18.77	26.68	18.09	11.07	33.07	31.57	29.47	19.29	53.41	28.4	25.78	31.28	48.32	10.92	76.73
39	43.31	24.15	55.01	17.63	11.15	32.65	63.77	60.46	21.69	6.17	42.82	31.88	30.07	33.73	4	16.83	33.65	21.06	44.35	46.23	10.06	13.09	12.42	24.12	53.51	21.21	20.11	22.78	11.67	42.33	38.03	58.63	41.22	15.38	19.48	22.85	20.86	11.23	31.56	28.27	29.63	21.42	54.37	25.78	32.69	39.81	48.59	9.7	68.51
42	42.09	24.34	55.52	19.45	10.87	34.68	65.51	59.68	16.77	6.77	47.33	30.04	30.86	44.73	4.37	18.14	36.12	22.7	55.17	49.77	12.43	12.86	11.19	21.99	50.16	23.19	17.54	24.28	9.92	44.57	51.59	52.67	39.41	14.42	15.92	23	20.57	11.73	27.64	30.63	30.44	22.59	54.54	31.04	30.71	35.2	46.06	11.1	62.05
45	44.74	30.21	54.56	20.4	10.69	31.33	58.04	62.99	16.86	7.23	45.05	28.58	32.79	38.83	5.41	21.73	29.25	22.22	52.82	46.64	10.93	12.98	11.97	22.57	49.11	26.35	15.89	24.04	9.49	44.74	40.86	55.72	42.38	14.81	14.32	24.84	19.96	12.87	28.87	32.09	29.4	20.3	55.4	30.43	28.74	38	45.96	12.59	61.13
48	45.85	24.82	60.02	19.67	13.34	31.63	63.84	68.09	17.06	8.22	43.5	28.56	27.09	43.33	4.98	17.22	30.79	23.68	57.26	52.76	11.82	13.07	10.97	22.2	44.63	22.43	17.73	22.59	10.61	48.63	51.28	62.88	46.41	15.82	13.17	22.12	19.99	14.86	27.34	29.21	33.52	19.93	53.44	27.75	30.23	40.23	47.63	10.95	62.78
51	47.71	24.62	57.38	18.65	12.78	33.51	65.31	66.56	18.96	10.19	49.41	24.6	29.93	41.53	4.75	15.8	33.41	23.48	62.1	52.86	11.02	12.31	11.33	25.29	42.91	27.91	21.36	23.75	8.3	45.66	48.87	58.3	40.33	17.28	15.16	25.1	19.24	13.37	25.12	33.47	33.38	18.02	57.34	27.34	31.01	38.44	44.58	9.87	59.27
54	44.97	25.29	54.88	18.43	10.89	27.19	58.83	64.3	16.63	11.11	44.27	30.65	34.34	39.35	6.47	15.87	29.59	22.21	60.05	53.16	13.25	13.96	11.18	23.82	46.04	25.81	18.86	24.6	6.6	41.75	45.27	54.5	39.44	14.29	16.56	27.86	19.8	14.73	28.14	28.39	33.96	15.81	56.27	28.16	30.33	40.54	46.45	9.32	64.97
57	46.25	27.38	59.73	20	10.46	35.24	62.11	64.93	15.78	12.08	44.31	30.58	36	40.7	5.05	15.67	33.37	25.84	66.03	56.24	15.38	14.21	13.66	25.6	45.63	25.66	20.33	25.45	8.24	42.08	48.92	60.49	41.05	14.8	13.68	25.24	18.23	15.21	25.93	32.93	35.12	15.2	56.46	29.49	31.19	43.49	58.33	11.83	55.43
60	45.76	28.45	63.96	20.19	9.63	36.41	65.22	67.3	15.99	13.97	43.37	29.23	35.59	37.36	6.15	13.73	31.95	26.06	60.5	55.87	14.33	13.48	13.18	23.63	45.41	23.12	21.44	25.71	5.13	47.56	48.39	54.83	42.58	18.37	15.82	27.64	19.12	14.45	26.36	35.07	37.71	18.03	57.98	27.93	36.22	42.78	54.81	11.83	53.27
63	44.11	27.5	65.28	22.47	9.05	36.5	56.26	65.95	13.83	16.25	43.54	33.4	35.25	41.78	6.86	15.53	28.79	22.8	70.16	57.4	17.02	13.97	13.52	24.7	45.73	27.14	20.82	23.34	7.41	49.89	50.39	51.78	40.23	14.54	14.54	30.93	16.67	14.96	23.09	45.52	34.46	14.44	60.83	30.31	35.77	41.88	52.14	14.72	51.96
66	46.21	32.18	63.29	22.33	10.85	35.07	69.7	69.25	14.71	15.47	44.03	30.75	35.38	39.43	5.52	13.92	30.11	24.42	59.01	55.33	13.17	9.86	13.47	26.77	43.98	31.4	21.34	21.77	6.69	46.27	52.96	56.77	39.89	18.42	14.43	27.85	17.64	14.51	22.16	42.68	33.95	14.08	74.09	30.71	35.88	43.63	59.07	10.82	47.74
69	46.3	25.8	66.21	20.17	12.46	39.38	55.82	74.8	12.09	18.08	43.46	27.63	35.42	39.54	6.65	15.75	29.86	26.11	58.17	54.5	13.02	11.05	10.94	22.03	43.78	25.4	18.98	22.73	8.03	45.16	50.11	58.21	40.49	19.12	14.07	32.99	15.56	16.56	22.91	37.29	36.3	13.44	76.2	31.75	33.6	44.2	61.24	15.1	51.07
72	46.78	30.55	65.36	22.2	14.62	40.04	59.36	70.86	11.97	18.66	46.03	29.55	38.67	38.21	7.17	15.88	31.25	26.18	57.32	58.9	17.68	11.23	10.78	25.13	41.44	30.75	19.97	20.17	6.44	50.47	53.47	55.55	34.54	15.99	12.34	30.22	15.06	15.46	24.35	40.12	34.37	12.61	78.95	30.88	34.42	43.51	59.66	14.83	52.63
75	46.32	33.95	69.11	22.54	16.08	37.45	59.66	76.35	10.83	21.13	45.35	25.47	36.43	33.72	9	13.93	29.94	25.75	61.03	58.49	15.52	13.32	12.98	20.93	48.12	28.5	24.75	23.81	7.68	45.42	47.99	53.73	40.46	17.04	13.72	28.86	12.41	17.7	23.59	39.41	37.08	14.89	68.95	28.86	33.19	41.38	58.52	14.03	48.94
78	45.56	34.28	67.55	24.04	16.85	37.39	64.73	74.83	9.8	22.06	47.87	28.24	37.03	31.85	8.32	13.77	28.97	26.53	58.32	55.55	16.74	11.67	13.07	24.37	48.46	28.01	23.59	21.8	6.79	51.32	58.01	53.05	38.74	14.33	15.14	31.41	12.39	17.42	26.15	36.97	35.11	13.32	73.03	27.36	31.12	45.31	60.14	15.75	51.84
81	46.2	34.95	66.26	21.77	16	34.52	65.07	80.55	8.81	22.36	46.56	25.77	38.74	30.79	7.63	16.34	26.55	25.39	58.57	57.95	17.12	11.26	11.94	21.12	42.66	31.4	23.52	24.01	6.6	51.62	53.45	52.08	40.78	14.62	16.76	42.25	14.18	17.38	21.62	38.84	36.75	12.74	75	27.56	36.57	40.96	61.71	19.95	53.79
84	49.13	37.34	65.04	19.55	17.12	36.11	62.14	76.54	7.28	23.87	44.73	24.62	41.27	30.65	7.64	14.69	29.81	26.69	57.27	59.37	14.65	12.64	12.88	26.31	47.95	36.76	24.55	25.05	6.43	56.85	53.68	50.04	49.89	17.01	12.84	36.35	11.19	19.35	25.69	34.86	34.36	13.43	76.51	26.87	33.29	42.46	66.15	15.64	49.53
87	46.42	38.7	65.29	19.67	18.85	35.92	57.86	73.81	7.96	25.5	46.36	24.45	45.2	33.48	8.69	14.83	32.35	23.9	53.45	56.8	16.96	13.98	12.23	26.33	47.67	31.1	25.51	23.48	4.73	52.57	51.33	49.42	38.95	15.06	11.78	33.45	11.77	19.14	22.87	37.77	36.6	8.09	75.05	25.09	34.02	41.94	65.57	17.65	52.27
90	47.64	37.18	64.36	20.04	19.39	35.19	60.84	77.71	6.78	26.56	40.69	22.87	45.74	36.02	8.76	16.95	33.23	25.67	50.99	59.92	18	14.74	12.62	24.32	50.57	31.65	23.37	23.64	4.31	58.8	59.89	48.98	37.78	17.15	17.9	35.39	11.82	19.57	23.57	39.87	37.19	9.48	82.03	23.99	32.07	40.44	69.92	22.67	50.34
93	45.51	39.39	67.15	23.8	15.66	35.57	57.61	83.96	5.34	27.54	41.22	25.15	44.32	30.06	8.19	15.26	40.62	23.2	48.22	64.43	16.46	13.71	11.27	19.39	52.17	30.78	24.32	23.88	3.19	53.78	64.59	48.25	36.13	15.7	17.11	33.4	12.68	19.97	23.03	38.09	34.97	8.59	89.46	24.91	38.43	37.89	72.99	19.07	44.37
96	43.78	41.81	66.88	22.32	14.28	32.03	58.84	87.3	5.99	28.55	40.47	24.94	42.5	31.08	8.72	15.65	35.87	23.55	47.19	64.17	16.87	14.39	10.74	18.62	53.28	31.89	23.37	23.65	3.52	59.64	65.91	47.22	37.01	16.97	15.63	33.62	11.61	21.09	21.49	40.22	35.34	5.02	90.48	24.61	39.85	36.32	66.4	21.15	40.07
99	42.81	42.43	64.49	23.24	13.27	32.68	50.81	72.43	6.99	29.05	36.93	24.54	50.48	32.25	8.32	14.27	31.76	22.91	46.48	58.2	19.34	16.23	9.54	19.37	52.27	32.29	24.58	22.84	4	62.3	72.36	51.09	37.92	14.05	18.86	47.28	10.42	22.85	23.63	39.33	37.06	7.55	82.37	26.98	35.71	38.93	67.58	23.24	35.49
102	41.67	45.82	67.97	21.67	15.21	32.8	52.68	59.72	7.57	27.96	33.54	24.38	48.65	31.47	8.36	17.73	33.53	19.9	56.63	63.78	18.46	17.81	10.7	19.8	51.24	31.46	24.18	23.63	3.31	59.22	74	53.21	30.23	17.3	14.27	48.46	9.97	20.71	23.98	38.49	38.84	9.05	93.76	25.37	35.21	40.1	74.47	22.15	37.72
105	42.28	43.56	66.9	20.57	18.33	36.37	52.97	73.86	7.79	28.75	35.25	21.89	43.09	24.78	8.77	18.79	32.24	19.83	54.39	61.63	18.36	17.47	10.4	19.23	53.33	31.87	29.94	20.02	4.98	55.52	67.94	50.95	32.54	19.17	13.87	44.82	9.51	20.78	20.21	38.93	33.71	6.75	95.04	25.5	38.78	36.36	79.04	23.05	32.37
108	43.01	44.76	66.21	20.76	17.72	40.17	49.68	81.03	8.07	30.36	34.87	25.99	39.41	25.25	9.23	21.56	36	19.53	50.33	66.45	18.61	17.47	8.73	16.55	49.46	32.45	27.94	21.72	4.19	64.09	76.49	51.34	36.77	22.53	14.47	46.18	11.66	20.91	23.66	37.24	34.22	7.45	110.54	29.82	35.26	36.75	73.48	21.04	35.1
111	41.19	43.94	66.34	19.47	14.43	38.1	53.57	78.37	7.56	29.53	35.27	24.85	45.33	21.65	7.53	23.72	30	21.21	50.6	60.41	20.29	16.48	8.65	18.9	49.55	29.74	26.27	20.99	4.26	62.87	71.48	51.96	22.87	23.31	11.62	39.52	12.19	20.07	21.82	34.8	37.95	7.81	103.44	24.34	37.31	43.78	73.31	24.98	39.77
114	39.07	43.54	65.28	16.76	14.5	38.97	52.94	66.99	7.59	32.86	30.62	24.38	42.37	21.13	7.72	24.26	25.06	19.32	46.35	57.3	18.61	18.36	7.77	17.4	50.28	28.88	25	21.54	4.6	61.11	69.18	56.94	25.08	20.55	15.3	42.29	13	17.87	24.54	34.63	38.29	7.05	104.04	27.07	41.67	39.3	71.03	24.33	42.23
117	36	43.38	71	17.93	15.68	40.59	53.73	67.89	4.9	32.49	27.84	26.6	42.57	22.56	7.25	28.8	31.26	17.27	42.72	57.7	18.97	22.88	7.49	20.16	54.21	28.96	31.02	20.38	5.89	56.16	67.12	53.44	29.64	17.39	12.84	44.01	10.95	20.2	23.57	33.86	30.95	8.69	118.35	25.63	42.8	37.75	65.12	22.13	39.11
120	34.67	43.25	69.18	18.45	17.92	41.19	46.13	71.96	4.71	35.05	25.42	26.56	43.17	23.88	7.86	24.62	35.14	19.32	43.46	51.22	18.51	23.36	7.57	17.99	48.17	25.98	30.22	21.37	5.02	58.83	59.85	54.31	31.18	20.67	16.48	42.98	11.25	19.39	22.38	31.36	32.92	7.74	104.5	24.72	41.72	41	57.87	25.42	35.7
123	37.92	41.1	68.68	18.28	19.3	38.69	50.78	84.51	5.19	35.95	25.09	27.96	44.59	23.8	8.67	24.04	27.93	18.77	48.91	54.3	16.78	23.87	7.56	18.52	46.55	25.67	31	22.34	5	56.71	63.74	54.32	29.04	16.31	14.23	40.31	12.37	16.39	20.09	34.27	35.15	8.46	114.99	25.32	46.21	36.3	56.04	23.54	38.33
126	36.26	42.07	63.43	18.87	19.65	41.59	51.94	91.12	5.67	36	25.91	25.66	40.67	20.21	8.13	27.11	30.2	20.54	44.58	53.23	16.83	25.81	7.34	17.61	44.29	23.2	35.49	20.11	4.93	58.82	67.63	51.81	35.81	17.71	16.73	45.9	12.08	15.39	20.4	34.06	31	10.57	123.34	25.58	44.28	34.16	58.22	27.23	36.55
129	33.67	40.07	65.91	24.21	20.15	38.68	49.68	80.98	5.1	35.85	28.07	27.78	46.26	16.28	8.85	31.9	27.95	18.97	41.65	49.19	15.36	24.32	7.24	17.05	41.42	24.52	39.36	20.73	7.1	56.4	63.87	48.12	32.35	16.79	16.58	51.02	10.42	16.08	21.67	32.32	29.21	8.06	130.65	26.54	42.94	32.28	58.67	24.38	37.25
132	35.54	40.71	62.06	20.91	19.58	34.11	49.45	95.56	5.17	34.04	23.69	25.81	48.38	12.61	7.67	30.75	24.86	21.17	40.1	47.22	14.57	21.33	7.26	16.2	38.85	25.03	33.94	20.94	7.2	56.62	76.14	47.83	34.96	14.7	17.54	43.68	11.78	17.94	23.68	30.09	31.2	9.56	122.63	27.75	40.52	35.4	64.92	23.49	36.15
135	34.59	40.68	65.25	21.39	21.4	35.43	41.29	97.44	4.31	32.69	23.6	26.72	43.96	15.1	8.1	34.77	30.68	21.7	46.47	51.78	16.23	24.7	6.64	14.44	34.99	23.8	35.24	19.27	6.49	53.08	71.45	41.05	28.45	14.95	16.01	48.61	11.79	17.28	22.76	32.98	32.36	10.03	110.8	24.51	40.07	37.47	66.2	26.89	28.39
138	37.04	41.49	64.3	21.88	24.77	33.36	42.39	89.8	4.92	30.23	22	29.79	44	14.6	8.05	37.23	33.71	20.64	43.43	55.62	15.47	24.41	6.09	11.14	33.99	23.93	33.35	18.01	6.5	49.79	80.75	43.97	32.59	14.39	18.44	50.33	17	17.11	24.8	34.86	32.43	9.49	96.12	27.7	35.18	35.37	58.04	26.01	34.1
141	38.61	45.48	65.23	20.47	22.5	34.5	40.28	89.55	5.01	30.82	24.01	30.45	45.04	15.32	7.14	36.97	33.81	18.97	45.68	50.52	14.31	27.89	6.88	14.35	29.81	24.62	30.91	18.74	5.69	55.47	75.7	44.68	32.68	16.87	20.07	47.35	13.06	15.11	25.65	31.01	32.07	9.93	120.2	24.34	45.11	34.26	61.85	28.27	29.51
144	36.03	43.07	63.32	20.73	22.98	24.94	53.66	92.47	4.96	31.78	21.95	30.25	47.64	17.36	6.47	29.92	40.31	19.1	47.42	48.59	13.84	27.64	7.65	16.28	29.59	28.66	35.53	19.07	7.61	51.47	72.96	46.01	30.59	14.03	22.1	50.19	9.43	14.16	24.61	32.18	30.86	7.2	107.63	24.79	38.4	32.75	55.62	23.74	27.32
147	34.19	43.75	67.38	22.65	23.89	31.91	54.67	95.85	6.05	31.89	23.11	29.76	42.83	16.94	6.48	37.88	40.43	18.27	40.92	47.79	12.16	30.84	4.78	12.87	27.8	23.85	30.73	19.48	10.01	52.04	70.85	41.56	33.19	15.61	21.36	48.46	13.68	13.2	23.49	36.67	32.74	6.27	99.75	25.37	44.11	37.69	64.87	25.42	32.19
150	36.18	43.29	64.29	20.75	22.52	32.99	52.78	97.7	7.02	33.53	22.53	30.11	43.99	15.39	7.59	38.83	37.32	17.48	43.23	42.9	12.65	29.96	5.6	11.11	30.64	23.62	31.06	21.06	7.45	48.47	74.61	46.88	31.84	13.85	19.62	59.32	17.13	12.63	23.34	36.92	34.52	5.8	96.69	26.18	52.7	37.48	64.17	22.49	26.89
153	38.92	43.4	62.5	19.81	22.38	32.68	56.35	93.78	7.11	31.39	19.31	31.42	44.19	17.05	6.14	35.81	38.68	16.18	46.33	42.86	11.16	34.06	5.55	14.85	22.02	27.52	28.64	19.7	7.25	46.07	68.94	40.77	31.02	13.36	20.35	59.3	14.48	12.22	26.73	33.45	31.79	6.38	102.89	22.12	48.57	32.83	59.93	24.69	29.81
156	39.31	46.13	62.43	20.53	23.78	29.51	52.92	99.69	7.19	31.8	20.39	32.59	45.09	14.9	7.02	32.34	33.77	14.68	45.8	37.93	11.62	35.34	4.74	11.31	24.79	23.46	28.72	18.46	7.05	47.9	66.43	40.2	33.43	12.7	21.25	53.8	14.45	14.27	24.19	30.82	30.47	6.5	114.76	23.13	50.08	32.7	62.92	24.87	29.71
159	37.5	45.25	63.11	18.56	25	34.41	50.53	97.23	6.3	28.79	21.58	33.76	38.37	16.01	7.31	34.92	33.91	14.64	50.2	31.16	12.16	35.99	3.43	12.16	18.61	23.19	27.82	16.99	8.05	46.69	83.87	42.97	30.99	10.44	20.98	65.03	10.36	12.17	27.02	29.24	34.19	8.9	99.46	22.54	51.5	38.12	63.01	23.03	30.67
162	38.68	47.14	65.43	23.63	22.36	35.02	44.01	91.54	6.94	30.64	21.68	34.26	33.78	20.85	6.68	35.27	38	12.76	48.67	32.46	10.66	33.38	4.26	11	20.7	25.5	30.92	14.25	8.46	43.52	81.59	38.66	30.1	13.03	22.63	52.93	14.21	11.78	25.52	26.61	37.45	6.38	113.64	22.91	47.33	31.83	59.49	22.47	27.57
165	42.29	48.01	61.63	20.9	22.17	31.75	45.36	97.05	6.95	28.88	17.82	33.87	29.46	21.94	6.18	39.92	35.41	9.68	49.89	31.52	10.21	32.75	3.88	13.33	18.49	30.29	25.27	15.83	8.59	48.74	88.61	39.68	33.64	11.74	18.37	59.45	12.81	13.59	23.15	28.77	32.64	9.11	119.08	20.51	46.99	31.38	55.56	21.32	26.25
168	38.42	47.9	63.51	21.56	21.53	35.44	44.57	92.77	5.97	28.07	16.57	32.44	29.33	18.37	6.49	36.31	29.74	10.6	52.22	31.57	10.01	32	4.9	14.11	18.92	29.05	27.67	15.36	10.01	50.76	87.96	41.48	26.73	11.73	19.04	51.03	14.28	11.19	20.81	29.01	33.4	10.15	121.18	21.29	50.37	30.98	59.57	24.13	23.99
171	37.86	50.62	64.84	19.49	23.23	32.19	45.74	89.82	5.91	28.52	16.35	32.85	36.77	22.47	5.55	37.06	33.91	12.97	44.35	25.77	10.78	30.75	5.27	16.68	17.34	30.68	26.68	18.2	9.26	46.95	85.81	42.17	22.04	8.48	25.51	60.9	15.81	11.55	22.7	28.66	32.34	9.09	130.34	21.05	51.47	35.76	59.68	21.3	23.38
174	39.67	50.06	64.94	18.71	21.25	36.71	48.66	91.01	7.81	29.74	14.74	31.67	34.54	21.19	3.79	35.06	31.31	12.81	49.89	29.33	9.12	31.25	5.5	15.29	15.37	30.37	25.14	18.71	9.46	43.2	90.88	41.46	20.09	8.6	21.48	64.76	19.54	11.62	21.48	27.07	33.27	12.84	124.15	23.53	51.08	31.76	56.44	19.16	21.62
177	36.12	49.99	62.12	18.03	21.39	34.14	52.75	86.36	7.26	30.15	16.12	32.64	28.48	19.78	4.14	36.17	32.82	12.57	47.71	30.6	9.97	31.72	4.6	15.52	15.78	30.89	28.58	19.41	9.41	52.83	91.73	45.62	20.73	9.31	22.51	70.65	21.49	11.56	22.1	28.59	29.01	12.96	127.45	22.65	52.08	34.5	59.06	19.28	22.26
180	39.07	52.75	64.65	20.78	22.62	38.66	49.6	87	7.11	27.25	13.39	30.88	30.23	25.21	3.42	37.86	35.1	15.14	38	30.39	7.48	29.6	5.27	13.5	13.23	30.79	25.85	19.15	10.6	49.49	97.34	37.13	21.08	9.31	19.42	61.55	21.53	11.48	21.82	24.97	28	9.81	139.41	23.11	56.11	31.4	53.15	16.84	19.94
183	37.95	50.44	64.13	16.89	23.8	38.6	43.33	88.58	7.01	28.04	13.02	30.96	30.11	20.51	3.4	37.39	35.89	15.6	37.73	34.63	8.61	28.5	5.15	17.14	11.92	29.57	23.8	18.82	9.4	52.89	88.07	39.26	22	8.22	18.71	60.57	18.4	12.62	20.81	24.3	26.25	11.31	146.11	22.81	46.15	26.44	52.94	14.25	21.95
186	41.89	52.63	63.23	17.56	23.38	39	39.74	81.01	9.34	25.37	18.17	30.56	29.02	20.9	3.03	33.77	39.32	14.64	42.04	34.38	8.62	29.08	6.98	16.31	10.97	29.38	24.35	14.43	10.29	47.71	101.42	37.05	24.75	7.65	19.82	67.05	20.2	11.03	19.97	23.96	24.79	12.96	124.55	22.22	47.83	29.78	55.9	13.47	21.59
189	40.55	52.95	59.27	17.85	26.72	35.4	49.96	77.53	10.96	22.25	19.45	26.6	28.04	19.19	3.05	37.1	37.82	15.79	39.58	37.21	10.27	29.79	5.56	14.53	11.23	31.57	21.88	14.33	13.84	44.32	110.07	42.86	24.08	7.29	20.01	72.01	15.19	12.4	19.42	21.63	24.22	10.27	138.51	21.2	49.74	29.88	57.85	13.54	17.05
192	39.27	53.74	56.54	14.01	24.09	30.82	53.92	70.82	10.61	21.03	16.23	27.78	26.09	20.22	2.45	32	41.79	14.39	37.37	38.4	7.07	28.71	5.58	15.55	8.5	30.73	23.3	15.46	11.98	45.19	104.85	42.76	25.63	6.62	21.95	71.27	20.65	12.53	23.65	22.74	24.27	11.89	142.48	25.19	41.43	27.82	53.39	12.18	18.19
195	36.31	53.2	53.62	13.62	25.16	22.96	49.7	76.63	10.78	21.22	22.5	26.89	25.98	16.13	3.61	31.42	45.95	13.73	36.06	35.58	5.52	31.47	4.33	21.37	8.5	31.6	25.18	15.95	15.72	47.33	100.86	40.51	28.63	7.02	22.69	69.09	16.94	10.12	25.5	24.87	25.88	12.6	137.97	23.76	50.23	25.31	57.89	12.1	20.21
198	35.05	50.18	56.95	14.11	25.26	29.64	44.85	70.29	12.85	18.93	20.65	28.38	28.03	17.7	3.29	35.04	39.12	14.29	38.11	33.3	6.74	35.12	4.68	19.96	7.09	30.39	22.66	17.19	11.49	45.91	107.89	38.12	24.72	7.01	21.42	61.68	18.27	9.46	22.19	24.95	26.2	14.84	139.07	22.12	46.12	24.63	59.88	12.76	18.55
201	37.28	47.5	55.05	14.13	26.27	34	45.22	68.62	12.32	18.02	26.52	27.38	26.13	17.27	3.49	34.19	34.34	15.07	32.53	36.32	8.24	33.17	3.96	18.54	9.24	28.35	25.51	17	10.85	45.89	103.06	39.13	29.14	7	17.26	64.49	22.2	10.42	21.64	25.21	27.43	13.91	123.05	22.33	52.39	23.69	56.49	13.16	18.37
204	37.95	51.18	54.14	13.85	28.57	33	45.02	71.22	14.02	18.34	25.07	26.25	26.48	16.47	4.1	30.08	36.49	14.78	32.79	39.75	5.92	34.41	5.66	20.65	9.86	22.25	25.78	14.85	13.52	42.3	112.93	33.78	27.36	8.71	23.37	56.29	20.6	8.9	22.37	23.6	25.27	18.68	114.67	20.29	52.99	22.59	52.4	13.63	17.35
207	36.57	42.78	57.04	14.2	28.54	29.75	40.85	73.59	13.53	16.15	27.22	25.96	22.83	15.46	3.9	30.02	35.73	13.41	32.91	34.78	5.48	33.43	4.12	21.12	13.96	21.06	20.16	16.51	14.31	46.41	109.08	36.11	25.3	6.99	20.27	51.4	19.47	9.7	19.89	21.57	25.89	18.49	123.15	22.01	50.87	19.03	46.78	11.43	15.55
210	38	45.23	53.45	12.56	28.74	28.74	36.05	72.11	14.07	17.63	25.3	24.01	23.04	16.52	4.73	28.5	35.03	14.29	31.56	35.95	4.71	35.79	4.79	19.94	12.23	23.69	21.07	15.66	12.9	44.93	102.05	29.89	31.35	5.58	20.33	52.54	15.78	9.66	22	21.46	24.78	18.61	116.87	19.87	47.04	20.19	53.46	9.76	15.77
213	39.98	51.84	54.17	14.05	27.14	23.54	37.14	67.92	15.69	14.81	28.17	26.24	22.78	16.18	5.35	21.43	35.29	12.94	27.9	37.24	6.29	33.63	3.55	19.38	10.1	23.35	20.69	15.4	16.72	44.25	100.86	35.16	27.28	7.91	20.3	48.91	19.84	9.24	20.54	21.23	20.59	18.64	97.43	22.17	44.41	21.81	48.32	9.5	16.91
216	40.32	50.48	50.41	17.1	29.33	29.74	41.09	66.66	17.22	13.18	27.88	26.09	22.91	14.88	4.79	19.59	33.84	13.5	27.42	37.59	6.88	33.88	5.18	19.92	7.88	24.56	20.63	12.75	13.19	45.76	97.62	34.24	29.95	6.33	22.36	42.5	30.28	8.98	22.31	22.96	23.1	18.72	89.18	19.53	44.18	19.87	49.34	7.9	15.37
219	37.22	51.39	50.6	13.86	29.55	32.46	45.11	63.34	16.05	11.39	32.27	23.66	21.96	16.29	4.43	20.14	29.73	12.74	34.08	37.46	5.16	33.38	5.16	19.51	9.64	23.76	15.28	14.32	11.97	45.21	96.33	35.28	33.35	7.52	21.48	47.17	26.57	8.71	24.08	23.84	22.78	20	96.75	19.46	42.78	21.89	51.71	8.27	18.21
222	42.03	48.41	46.96	13.22	28.26	29.94	42.5	68.9	17.72	11.54	33.33	23.86	22.57	16.93	6.84	17.29	32.61	11.99	34.62	40.26	4.8	32.5	4.47	19.66	6.98	23.45	14.29	12	11.04	45.54	94.59	32.64	37.64	7.32	19.79	47.31	25.06	7.39	25.72	21.42	20.76	18.71	87.49	18.69	48.03	19.65	52.84	7.18	16.83
225	36.68	43.9	45.77	12.07	27.26	31.49	41.61	68.36	17.21	9.61	34.05	23.14	19.75	17.17	6.35	16.97	36.55	12.84	31.13	41.71	5.93	30.9	4.32	21.67	7.58	20.8	14.39	15.34	12.55	48.61	88.24	35.52	35.41	5.29	20.6	41.06	24.59	7.92	27.95	21.58	19.83	22.8	94.7	18.86	57.96	20.57	50.17	7.37	10.93
228	43.31	51.04	46.62	13.91	26.29	24.09	49.97	59.32	17.02	8.98	37.19	22.8	18.06	15.73	7.53	19.41	39.97	14.22	28.14	47.22	4.76	31.5	4.59	18.73	9.29	24.09	15.99	16.77	14.47	50.84	94.98	31.76	42.73	5	21.35	52.93	22.17	7.34	25.01	18.38	19.29	19.58	93.45	18.55	47.18	18.6	47.68	6.04	13.13
231	48.36	54.18	46.15	14.51	27.48	34.32	55.32	57.25	16.2	10.16	39.11	22.59	16.97	13.55	8.7	16.78	36.02	14.69	26.92	52.82	5.79	28.14	4.81	18.02	8.28	19.92	16.77	15.12	12.91	49.91	102.22	33.41	45.75	2.6	23.67	54.07	25.7	6.35	24.7	21.19	21.47	19.1	95.53	15.92	45.35	20.27	45.35	8.01	14.69
234	42.49	53.48	48.7	12.24	30.42	23.38	52.82	54.73	18.27	8.33	40.72	24.49	17.28	11.27	8.28	19.92	38.54	14.86	29.96	50.6	5.11	29.91	4.47	17.42	7.56	22.61	15.48	17.45	11.44	46.36	98.92	28.39	43.61	4.84	23.52	50.12	19.22	5.54	25.3	20.07	20.8	19.13	94.44	14.07	46.16	18.92	41.49	7.59	13.2
237	47.02	49.9	48.81	14.19	24.47	23.39	55.19	51.68	16.5	10.73	39.73	20.98	12.61	13.2	8.16	16.32	34.92	14.35	31.49	52.7	6.27	29.12	3.89	19.21	7.38	18.44	19.17	17.43	14.78	50.98	89.99	27.28	51.97	5.22	23.57	52.6	25.7	4.96	23.82	22.83	18.66	21.15	102.64	15.03	53.48	19.87	45.89	8.43	13.21
240	46.31	51.93	46.49	11.54	30.84	32.34	46.42	51.44	19.77	6.8	42.01	23.36	12.98	13.72	9.85	16.49	32.93	14.68	32.67	55.33	8.04	26.68	4.91	17.66	7.01	18.46	20.36	16.95	10.79	56.98	104.25	24.42	51.03	4.11	26.13	55.38	24.44	5.38	24.59	29.66	18.57	23.88	93.79	16.11	50.32	19.94	48.61	8.46	11.4
243	44.22	51.14	46.13	11.4	32.16	35.52	48.11	45.68	19.12	7.22	45.98	21.41	14.31	9.04	10.54	15.66	28.65	15.71	32.68	57.61	9.06	29.28	4.51	19.96	7.26	20.16	18.59	16.01	11.72	50.86	102.86	24.68	49.25	3.25	19.13	39.03	24.34	3.67	28.84	26.32	17.15	26.55	93.25	15.97	47.84	20.57	44.75	8.43	10.13
246	49.11	49.4	46.51	10.41	31.03	37.86	54.47	45.42	18.26	9.14	43.51	21.5	14.16	10.25	12.3	10.89	21.81	15.24	31.22	52.34	9.03	28.49	3.91	15.44	8.81	19.1	16.66	14.41	8.4	47.43	96.32	26.58	47.64	3.32	20.87	56.42	20.9	2.92	28.33	31.95	15.08	25	99.38	13.99	49.88	22.98	50.09	7.45	11.05
249	45.29	46.93	43.52	10.39	31.74	36.61	47.77	44.29	18.52	3.67	43.84	20.46	12.84	8.45	12.56	10.77	24.45	14.97	31.41	58.03	8.53	28.93	4.39	15.11	7.92	20.91	18.62	14.26	9.02	40.78	94.61	23.58	41.89	2.43	24.63	65.99	26.19	2.93	30.17	32.79	15.82	25.19	101.94	15.4	43.79	19.94	54.46	8.09	12.75
252	42.83	54.41	44.98	10.76	30.57	35.89	53.88	43.12	20.14	6.82	44.62	21.55	11.93	10.21	11.51	11.17	24.92	13.69	33.15	64.07	9.29	29.82	5.19	17.1	7.88	21.21	21.29	16.79	9.95	43.79	91.8	26.58	45.5	3.45	20.86	59	24.32	3.05	28.87	29.25	16.1	25.52	112.99	15.83	41.96	21.99	52.53	8.71	15.31
255	40.8	50.21	42.65	9.54	35.1	35.54	53.72	45.29	20.19	4	46.75	22	8.94	10.69	12.29	9.26	24.47	14.7	32.78	62.97	10.58	29.21	4.58	20.26	7.83	17.58	18.91	14.6	9.45	40.47	97.81	22.7	50.57	3.3	22.12	56.28	24	4.16	31.48	35.15	14.71	25.3	109.26	14.82	43.7	22.95	54.12	7.62	17.92
258	44.49	54.11	39.04	10.81	33.6	35.8	53.34	37.35	21.01	4.62	46.73	25.02	7.89	10.66	12.1	9.55	34.38	14.4	33.46	64.31	12.5	34.59	4.96	18.96	10.8	19.49	18.99	13.97	8.44	41.79	91.27	20.92	56.03	2.14	20.34	41.5	30.63	2.86	29.54	37.44	15.27	23.94	102.85	15.56	41.49	24.9	55.92	7.57	15.03
261	46.69	51.05	37.51	9.61	34.61	28.31	44.21	30.29	22.67	8.41	46.39	23.46	9.66	9.64	13.96	7.27	23.1	16.74	36.46	68.98	11.52	29.37	4.95	21.67	10.8	21.17	16.98	11.56	7.49	40.06	102.73	23.05	55.91	1.96	23.13	38.68	27.68	2.73	29.19	36.7	11.88	16.65	93.2	16.5	35.68	22.1	46.92	5.01	14.04
264	54.23	50.46	39.29	8.01	32.1	35.23	44.67	28.84	22.2	8.03	46.51	22	10.11	9.17	14.35	5.57	27.81	15.29	35.16	70.7	14.26	27.54	4.44	21.42	9.91	19.71	17.19	13.91	7.54	46.11	105.58	25.07	66.13	2.36	22.96	38.74	34.5	2.9	28.73	35.39	13.5	14.88	87.98	15.11	41.91	24.08	46.44	5.8	15.44
267	45.74	44.53	38.79	8.77	35.39	29.67	42.48	29.56	23.31	6.15	47.62	23.75	8.35	14.64	14.47	4.75	30	14.53	35.89	72.66	12.74	26.03	3.45	24.53	10.68	19.77	22.99	12.23	7.42	39.67	102.31	21.18	60.66	1.69	21.14	47.66	32.2	3.07	28.23	37.65	13.43	13.56	80.21	16.93	42.02	22.21	48.83	5.34	13.09
270	45.74	47.38	40.99	6.09	38.42	30.05	45.09	25.75	23.22	7.98	46.09	19.82	5.87	9.4	14.89	7.02	31.76	14.94	35.29	68.62	14.65	31.6	3.78	23.45	7.63	21.62	16.51	10.44	7.08	40.52	113.42	30.54	61.89	1.66	21.75	48.81	34.19	3.11	26.8	39.77	13.16	13.15	74.67	19.1	40.28	22.59	44.07	4.52	12.78
273	43.51	47.85	39.15	11.06	33.37	23.26	44.09	26.73	21.69	7.73	44.72	19.71	4	11.05	15.56	6.5	32.72	15.02	37.04	67.8	16.09	28.78	3.26	22.71	10.29	20.55	18.42	12.64	8.71	37.73	107.62	22.83	64.56	1.11	20.53	38.94	39.07	3.36	28.04	42.73	10.18	11.4	84.6	21.02	34.92	24.75	50.55	4.74	14.95
276	43.53	48.82	40.46	8.44	34.18	30.17	40.98	26.6	21.41	7.67	43.8	22.76	5.97	15.14	15.68	4.9	33.11	15.03	37.27	67.48	15.02	33.43	3.83	24.7	10.41	22.34	18.6	13.01	7.36	38.86	105.01	20.6	66.81	1.44	19.72	42.11	38.51	2.95	24.94	41.64	8.15	9.21	94.63	21.48	30.43	22.02	42.28	6.1	14.54
279	45.88	49.12	39.14	7.55	34.69	30.49	45.48	24.38	23.35	8.84	45.72	24.36	4.88	19.6	17.2	6.06	26.91	17.21	36.89	64.41	16.73	36	3.88	17.13	11.62	29.06	15	12.41	7.25	45.89	96.22	17.11	68.31	1.02	22.34	33.16	37.73	2.87	24.07	40.29	7.6	8.76	92.14	19.59	34.62	22.42	49.31	4.78	14.69
282	49.43	53.26	41.87	9.25	30.19	28.98	34.95	17.96	22.66	8.8	48.55	23.27	5.48	18.52	17.77	7.86	30.55	19.07	44.68	59.74	18.51	39.55	4.12	19.42	9.57	23.96	16.14	10.48	9.28	42.26	94.62	24.71	76.14	2.66	24.02	23.7	34.53	2.36	27.41	42.08	9.56	8.14	85.99	21.78	31.64	24.17	40.65	5.79	14.93
285	48.7	50.97	39.99	9.93	30.65	23.42	41.47	16.39	25.67	10.65	46.94	24.98	7.45	16.96	17.52	5.6	27.95	17.9	40.69	58.12	19.05	41.49	3.75	19.38	9.37	23.72	14.88	11.05	9.34	43.24	92.6	24.59	79.02	0.8	25.92	25.19	40.2	2.41	26.69	47.42	7.49	10.44	83.05	21.45	36.22	24.12	34.44	6.7	12.73
288	50.09	49.67	37.07	11.5	31.92	33.72	40.16	16.09	27.89	10.07	42.47	30.69	7.45	19.12	18.8	5.1	37.88	17.41	42.71	59.51	19.53	39.15	4.74	18.38	10.02	27.41	19.12	12.46	8.17	40.27	96.76	25.79	68.61	1.97	25.42	25.85	38.98	2.48	25.26	50.86	5.95	10.01	81.58	21.67	35.86	25.61	39.62	6.98	13.68
291	52.4	48.64	36.06	9.6	31.55	31.35	37.45	16.36	28.8	9.92	37.63	28.41	6.86	21.71	18.77	3.09	24.94	18.68	40.57	64.19	18.63	39.42	5.21	19.19	11.24	25.64	19.79	10.77	8.67	43.07	91.74	25.45	76.32	4.09	25.92	28.66	38.18	2.66	30.19	44.17	6.83	8.06	82.08	19.85	31.89	24.23	43.3	7.98	12.97
294	57.65	52.32	35.39	11.7	35.93	25	37.06	11.23	24.48	13.91	34.58	26.23	5.8	21.77	19.64	4.27	28.9	17.89	40.64	54.95	19.48	40.51	6.19	21.91	9.55	26.64	20.79	9.33	8.08	44.05	87.37	29.54	74.17	3.95	26.18	31	43.1	5.04	28.82	50.89	8.09	7.29	88.68	19.16	33.46	22.56	49.54	8.21	14.36
297	54.34	58.37	38.19	7.07	35.8	24.46	39.6	12.81	25.04	13.48	35.46	27.93	5.12	24.07	19.34	3.57	37.35	18.25	42.03	54.05	18.63	38.89	5.25	21.46	9.68	26.87	19.82	9.5	10.1	45.14	82.07	29.07	72.31	4.89	25.73	25.73	44.89	1.64	28.93	53.67	12.57	6.66	91.15	19.89	26.82	27.62	56.7	10.69	14.66
300	49.48	54.66	35.67	8.12	31.46	23.46	38.82	14.26	28.88	17.12	32.91	30.81	4.08	24.06	21.79	5.34	35	19.12	42.64	53.22	20.13	43.96	4.82	22.92	8.81	26.83	14.69	11.31	8.05	42	86.81	25.26	75.86	4.57	27.27	25.26	43.97	2.11	28.21	58.38	11.94	9.35	92.24	19.78	24.17	31.45	51.92	10.63	15.38
303	55.17	54.2	36.18	7.54	31.82	19.16	36.09	16.8	28.28	17.95	34.19	33.54	5.57	22.69	24.43	6.16	29.49	17.46	39.83	51.42	21.79	42.71	4.32	21.91	10.41	31.45	14.58	11.77	7.47	47.18	78.74	26.66	83.33	4.92	22.43	29.15	40.52	2.32	28.93	47.53	13.14	7.46	89.72	19.99	29.76	30.5	50.13	9.73	15.59
306	54.36	58.15	32.45	7.5	29.87	24.47	40.33	17.57	26.65	18.12	31.87	28.95	2.81	23.38	22.14	4.59	31.85	17.76	37.54	50.93	23.04	38.35	3.67	23.35	11.27	29.17	19.21	12.71	9.06	42.08	78.9	22.22	78.28	6.32	27.81	22.82	43.09	2.4	27.12	55.97	13.48	8.16	89.47	20.55	33.63	28.48	52.25	9.82	16.48
309	54.56	61.3	33.78	11.57	25.33	20.1	35.52	13.78	26.7	19.99	25.76	32.75	1.33	29.04	21.28	4.76	36.59	18.74	39.7	51.52	23	39.33	4.61	22.05	12.5	28.85	20.03	15.27	9.67	39.37	74.97	25.86	69.38	7.21	34.73	17.04	41.36	2.36	25.28	57.06	14.3	9.93	88.08	21.59	27.43	30.02	55.39	12.73	16.59
312	54.62	61.09	31.12	13.07	28.29	17.62	41.15	14.69	31.45	23.51	28.61	32.26	1.91	29.66	23.85	1.86	32.8	16.79	39.52	47.71	23.94	37.73	4.09	21.29	13.44	29.87	11.27	13.81	11.12	42.12	82.11	27.15	63.67	6.36	31.41	25.14	44.15	2.45	25.27	58.42	14.48	8.12	88.88	19.69	30.26	31.82	53.91	11.94	13.82
315	51.48	60.36	32.25	12.29	25.68	19.25	35.62	14.11	31.02	22.29	28.26	35.1	2.28	28.26	25.06	2.76	36.19	15.33	35.69	49.38	23.72	40.29	5.37	20.52	13.78	33.03	15.11	12.27	10.68	41.92	82.17	28.13	64.27	7.74	26.29	25.23	41.12	2.73	26.47	61.71	12.4	9.91	72.25	21.5	29.02	30.18	56.08	15.17	16.24
318	57.97	54.9	34.18	13.81	24.96	20.08	35.74	15.89	31.21	24.37	27.58	32.33	2.81	29.35	26.66	3.23	35.44	15.83	37.5	45.67	26.87	42.66	5.71	20.4	15.79	30.56	12.21	12.43	11.87	44.44	75.32	27.1	70.47	9.86	21.22	25.08	41.46	3.72	30.6	63.16	13.79	12.78	76.09	21.82	29.35	30.82	56.07	14.72	15.78
321	54.66	60.81	33.11	12.73	23.77	20.4	39.31	17.43	30.99	25.99	24.65	30.53	2.29	34.3	26.48	1.41	38.37	14.95	40.22	46.18	26.7	40.12	5.77	17.98	12.8	29.53	15.27	12.48	12.57	41.11	73.71	27.79	71.64	11.56	27.48	28.17	37.28	3.18	29.92	58.37	12.59	11.25	72.57	22.6	28.29	29.39	55.23	14.09	14.96
324	58.31	60.78	37.42	14.16	17.14	27.56	32.84	22.08	30.66	25.11	23.9	31.24	2.57	36.41	27.08	2.01	39.68	13.98	38.37	51.64	25.09	38.23	6.87	18.32	14.81	28.57	14.76	14.66	12.46	38.73	72.71	24.8	73.12	12.26	23.8	23.24	38.8	3.73	29.85	62.83	13.92	11.14	80.45	21.34	28.64	29.21	56.37	14.67	16.27
327	56.77	56.46	33.91	11.7	21.32	27.62	34.25	26	30.93	26.43	26.29	31.52	2.57	38.31	25.63	4.19	44.93	16.81	39.85	52.34	22.75	41.6	4.13	22.09	14.12	32.26	12.79	12.69	13.16	41.33	73.25	25.84	77.12	12.52	19.2	28.06	33.06	3.13	24.27	67.11	14.74	12.12	88.47	23.1	31.95	29.4	50.3	15.41	15.07
330	58.92	59.77	33.08	12.7	19.77	29.14	30.65	22	31.92	28.56	23.52	32.06	1.06	37.21	26.2	3.02	43.42	17.96	37.16	50.46	24.74	42.64	5.04	21.92	16.67	34.72	12.14	14.09	13.27	43.01	74.36	28.75	68.88	10.92	19.37	25.62	39.38	3.33	26.47	62.86	15.8	11.72	75.2	21.76	33.36	30.73	50.35	15.67	12.93
333	52.13	66.91	34.06	14.97	22.34	28.62	34.19	20.02	29.63	29.72	23.12	31.98	0	39.78	25.67	1.92	50.63	18.19	32.03	49.01	23.64	39.21	4.4	19.97	17.56	36.46	12.16	14.4	11.96	37.64	71.34	32.56	71.71	13.14	19.92	21.05	45.25	3.48	27.32	58.67	16.32	13.26	71.77	18.52	31.43	30.35	53.42	16.46	14.56
336	54.64	63.66	33.63	17.72	18.51	27.07	26.35	24.35	30.74	29.97	24.72	32.7	0	37.85	25.7	0.58	42.4	19.78	32.82	51.58	22.42	46.01	6.44	25.17	18.24	30.45	11.09	14.5	13.01	35.72	72.95	25.3	71.89	14.19	24.1	24.64	42.53	4.38	28.53	61.03	17.23	11.83	82.36	21.26	26.86	29.79	54.24	15.84	16.63
339	54.07	65.28	36.95	18.74	14.7	23.9	26.57	25.92	30.73	31.09	22.27	30.99	0	36.2	26.34	1.79	43.98	19.83	35.95	56.36	24.88	44.99	6.25	23.61	19.98	33.55	9.08	14.18	13.41	28.81	77.83	28.8	73.51	14.38	23.7	23.85	41.21	2.95	28.35	57.27	19.31	13.93	73.22	23.64	24.78	28.85	58.03	17.46	14.19
342	50.28	65.63	35.64	18.15	16.05	24.41	39.14	29	31.7	36.7	21.07	31.5	2.94	38.47	25.98	1.64	45.41	19.49	32.12	52.28	21.24	46.2	5.72	18.48	21.06	35.3	13.87	14.63	11.25	35.37	79.55	33.84	76.79	16.6	25.91	28.66	43.54	2.77	28.6	53.37	19.74	11.84	72.17	22.33	33.95	31.73	60.93	19.71	14.98
345	48	60.2	32.91	15.74	17.04	28.72	41.47	27.33	34.68	33.54	23.23	32.08	2.59	41.25	28.26	1.11	45.59	16.9	30.76	47.26	25.2	39.91	5.06	18.7	23.54	37.18	11.99	13.36	12.95	34.82	84.78	28.45	69.2	16.09	24	27.55	43.64	3.86	30.73	49.71	20.13	13.08	69.07	21.08	29.94	33.64	64.58	19.67	16.77
348	54.01	60.27	30.43	15.18	15.65	25.35	41.65	30.32	33.86	31.93	19.97	32.15	0	44.81	27.75	0	42.33	18.6	33.51	53.46	25.82	43.56	6.03	18.37	24.35	35.1	11.18	12.78	12.83	30.29	70.14	36.36	67.06	18.25	25.39	31.04	40.45	3.42	27.91	52.46	21.67	13.44	73.09	22.81	29.77	33.6	64.24	19.09	16.66
351	52.09	60.07	33.03	15.15	13.75	24.14	40.13	31.95	30.79	37.4	23.53	34.83	0.76	49.51	28.65	0.66	49.4	19.61	28.05	49.99	26.39	42.82	5.99	16.64	25.42	31.7	12.33	15.38	11.42	31.72	70.96	33.4	64.39	16.4	21.66	28.18	43.3	3.45	30.17	50.24	24.53	14.83	71.54	23.21	31.53	33.42	67.76	21.5	20.57
354	51.85	57.94	30.57	15.77	14.67	22.23	45.97	32.6	33.7	38.5	22.25	34.81	0.76	44.45	28.13	3.29	47.49	17.89	30.59	53.18	27.24	39.41	7.9	16.9	23.77	37.13	12.95	15.99	11.55	32.63	79.11	31.17	63.2	19.04	24.26	37.98	39.96	5.87	30.79	55.93	26.27	15.66	66.24	22.38	36.87	31.36	68.65	21.45	21.93
357	50.37	61.25	32.12	14.62	12.92	26.15	34.62	33.79	30.03	43.21	14.78	34.72	0	44.82	26.13	3.48	43.75	17.73	28.16	55.5	27.01	39.43	7.54	15.89	26.9	41.87	13.03	13.1	10.7	35.76	86.51	34.16	66.39	19.7	21.19	35.28	39.51	5.07	26.19	45.06	24.88	16.89	72.74	21.69	35.98	36.06	68.41	23.43	23.86
360	49.98	61.95	30.06	14.19	14.71	30.57	42.08	33.91	33.79	41.51	15.39	34.25	0	49.41	25.43	4.55	49.09	18.34	24.85	57.37	27.6	38.32	7.61	13	28.7	44.68	13.22	14.92	11.36	33.46	93.1	35.38	58.16	19.27	23.7	36.64	42.75	5.39	30.95	47.6	25.11	19.48	69.81	18.8	38.18	37.45	68.02	23.09	24.37
363	45.12	65.93	30.48	14.58	9.29	28.82	41.03	32.45	33.43	38.52	12.76	33.53	0	47.68	25.86	4.77	53.76	18.2	23.35	51.75	29.23	39.68	8.79	16.11	30.28	42.38	15.78	15.47	11.98	31.43	77.83	38.43	71.91	19.76	27.89	39.86	41.75	6.65	29.64	45.22	24.08	13.14	74.15	16.68	39.05	38.17	68.19	23.61	22.87
366	44.88	62.13	34.54	15.11	8.94	31.09	44.3	36.27	33.9	39.02	15.44	30.1	0	50.72	27.3	2.42	55.15	17.65	24.89	49.63	29.13	45.49	8.79	13.93	31.89	41.37	16.98	15.06	10.85	35.98	76.31	36.37	67.27	18.98	26.55	30.88	39.39	6.22	29.58	45.33	25.17	16.38	72.77	16.16	30.77	38.89	72.33	24.19	23.64
369	46	65.98	34.35	14.16	10.23	34.11	38	32.41	33.12	42.88	15.99	27.29	0.76	51.73	26.79	2.16	56.36	16.9	22.91	49.11	28.95	39.59	9.88	16.03	31.36	44.34	18.73	16.27	11.77	32.88	85.97	36.78	71.08	21.34	25.66	34.37	41.49	5.43	31.37	50.59	25.8	15.54	77.56	13.79	29.24	37.08	74.68	23.21	25.92
372	48.64	64.4	30.68	15.26	7.98	28	42.34	33.78	33.57	44.8	16.66	27.79	0.57	43.22	24.16	1.93	50.84	20.29	20.2	46.87	28.95	42.9	10.65	14.06	34.27	45.17	17.05	17.26	11.38	31.86	66.24	35.85	70.44	20.51	24.19	34.23	39.32	5.57	34.28	49.81	30.23	16.01	76.68	15.73	29.19	36.77	72.42	24.46	30.24
375	49.87	66.3	31.04	16.49	9.72	28.15	41.6	33.67	33.66	49.2	12.42	30.43	0.68	42.87	24.51	2.43	46.13	20.57	23.44	50.93	32.34	39.28	11.49	12.76	31.01	47.41	20.89	17.16	12.62	34.03	59.91	34.47	75.27	23.21	25.48	35.04	37.62	5.63	32.4	49.31	27.57	16.69	80.04	13.91	17.24	36.98	75.32	25.14	27.1
378	47.31	67.58	29.93	17.42	9.23	28.9	46.13	34.6	33.41	44.19	14.99	26.69	1.62	46.59	25.32	1.94	38.4	18.38	21.73	42.47	27.83	40.24	11.66	12.84	33.09	42.74	14.57	16.56	10.33	35.8	58.82	37	73.3	20.29	31.27	41.7	41.12	5.88	30.76	45.01	30.34	14.9	73.28	14.91	24.07	36.8	79.09	27.79	27.47
381	45.87	64.46	29.74	17.01	9.28	26.81	39.04	35.8	30.29	44.57	15.47	27.14	0.77	43.97	24.88	2.23	35.76	20.22	22.74	45.89	29.67	41.53	10.95	16.11	35.9	41.24	15.38	17.08	10.2	27.57	61.39	44.48	67.15	21.75	31.7	34.33	44.08	7.87	31.77	43.6	31.39	16.09	69.25	11.58	21.66	41.1	68.28	25.2	28.84
384	46.33	60.72	24.78	15.46	9.67	33.5	38.77	37.83	31	54.69	9.21	24.87	0.59	43.22	22.75	1.02	37.18	19.58	22.27	43.89	28.22	46.91	11.79	11.47	35.53	41.68	13.61	16.54	8.66	37.09	59.25	39.23	66.05	18.8	30.22	42.08	47.21	7.21	34.79	38.8	35.65	17.72	70.69	12.77	22.61	39.94	74.15	24.18	28.27
387	48.32	62.23	26.2	14.85	12.85	29.7	35.72	37.39	34.91	52.34	13.07	23.88	1.63	38.63	22.64	2.94	31.71	20.06	20.95	46.66	26.86	47.46	11.54	12.21	37.63	40.24	16.2	18.26	9.16	37.8	84.01	38.55	60.81	19.22	34.96	40.87	41.8	9.54	36.35	37.79	34.87	16.21	70.52	12.84	23.65	37.86	80.22	26.76	29.96
390	42.16	60.77	27.31	15.16	8.07	32.46	33.06	39.61	33.6	50.66	11.71	25.61	0	35.76	22.26	3.73	38.24	22.26	21.65	50.78	24.07	47.44	12.68	14.04	35.81	41.31	21.41	20.84	8.76	40.2	75.67	43.34	61.67	21.06	36.06	36.02	40.47	8.64	33.94	35.38	31.13	15.27	74.2	11.41	27.44	38.29	77.75	28.67	35.72
393	42.82	57.81	26.81	18.18	8	32.16	34.98	42.13	32	46	14.74	21.27	0	33.33	22.8	5.02	33.13	20.57	19.61	45.94	25.91	46.9	13.35	11.04	35.16	36.19	19.51	19.12	9.8	40.57	66.98	47.1	63.3	20.77	32.76	38	45.42	9.23	34.51	35.43	35.07	15.41	76.86	13.06	24.58	35.7	70.53	26.25	38.43
396	41.18	58.58	26.79	19.33	8.63	30.25	31.83	42.36	32.71	45.66	16.25	19.14	0	32.09	23.41	5.19	45.36	24.72	20.34	45.11	24.85	45.37	12.96	10.48	36.28	35.35	23.56	19.8	7.79	43.08	84.72	47.01	58.41	17.94	27.51	30.7	44.07	10.76	32.88	35.47	33.72	15.36	71.07	12.11	20.31	32.28	69.61	25.7	36.39
399	37.11	63.46	25.79	19.59	10.06	34.7	39.33	40.18	33.48	46.57	15.93	19.01	0	26.05	20.8	3.58	53.46	22.91	20.45	39.21	25.91	46.67	11.98	11.17	35.14	36.06	22.65	18.12	7.4	44.47	82.25	42.49	60.96	19.75	25.52	37.56	46.85	10.15	31.36	30.28	33.1	17.13	77.95	11.13	17.15	32.09	80.12	25.23	36.56
402	38.26	63.01	24.88	19.67	8.45	36.27	33.22	42.21	29.25	46.41	15.16	18.39	1.51	24.17	22.14	2.38	49.45	22.87	21.12	46.3	26.14	44.35	11.65	8.88	36.46	37.48	22.16	20.62	8.6	43.51	79.77	37.59	54.46	22.37	25.5	46.3	39.14	10.59	31.36	30.63	33.7	16.98	77.79	11.65	14.83	31.6	79.71	24.96	36.5
405	35.49	63.13	22.25	18.57	9.57	37.93	35.49	43.47	31.65	43.35	13.39	19.45	1.61	28.73	22.18	2.23	39.1	24.03	20.74	47.05	26.87	44.59	11	9.26	40.98	38.44	19.87	20.32	7.78	40.2	86.96	40.58	54.9	20.94	23.08	48.89	43.84	9.95	31.86	31.76	37.52	17.34	74.27	11.25	19.36	33.74	83.15	27.55	31.77
408	34.56	62.27	22.08	18.79	10.91	38.62	40.62	40.65	28.8	47.83	12.47	18.13	0	27.45	22.24	2.97	38.61	21.84	21.66	43.07	24.08	43.63	11.61	8.4	35.58	35.45	19.68	19.77	8.61	43.39	86.44	40.89	50.7	21.98	20.49	46.06	41.31	12.07	33.4	27	34.92	18.63	64.56	10.82	21.23	28.29	75.88	25.94	34
411	34.76	60.05	23.83	18.81	8.41	38	36.18	39.64	28.61	38.74	11.79	18.82	0	28.19	19.53	4.03	37.6	22.29	23.76	39.65	24.92	44.27	12.28	9.16	40.76	34.46	17.65	20.95	6.88	42.62	86.94	43.25	57.4	21.63	24.24	39.05	43.87	13.63	35.6	28.08	33.76	16.9	59.01	10.29	20.3	27.51	72.33	25.35	33.15
414	34.82	55.25	21.85	20.15	9.64	40.81	37.36	42.37	27.28	39.37	12.47	16.27	0	27.19	19.8	4.23	36.57	23.04	22.24	37.91	22.52	43.82	11.78	9.37	39.35	33.24	22.88	22.54	8.5	46.64	89.99	38.48	55.07	19.26	23.6	42.94	39.42	14.32	35.75	26.05	31.81	18.23	62.12	9.25	24.47	25.89	76.94	25.97	32.78
417	34.05	61.08	24.27	19.62	8.95	44.05	33.78	43.44	29.21	35.36	10.66	16.86	0	22.22	17.35	7.34	37.36	23	17.92	42.88	23.82	43.52	10.39	8.09	42.98	31.92	19.91	24.4	8.89	44.97	79.6	38.68	52.83	20.77	25.32	36.49	38.37	13.12	33.69	32.36	28.88	18.12	71.25	6.6	22.36	27.95	74.2	20.28	33.09
420	35.69	61.26	27.44	24.94	7.07	44.69	33.89	42.8	29.7	34.88	10.87	15.84	0	25.19	19.12	4.8	34.87	20.68	24.98	34.6	25.29	42.56	10.71	11.72	39.76	32.97	24.18	23.77	9.08	50.82	75.12	35.42	47.5	16.82	24.9	39.57	44.51	14.34	38.16	28.68	29.8	22.58	67.59	6.48	19.38	28.47	79.67	21.18	32.88
423	33.31	65.86	23.05	25.7	8.09	38.54	32	46.2	26.82	37.3	9.39	15.78	2.21	20.11	17.39	1.52	35.93	24.08	20.13	38.82	24.85	34.72	12.55	11.28	40.42	30.07	22.22	26.08	8.17	47.5	69.25	37.38	46.5	16.68	24.84	40.72	48.21	14.9	31.91	22.97	29.73	18.74	78.75	5.86	21.35	28.91	72.19	20.86	39.04
426	32.56	54.22	22.55	25.65	9.72	41.6	32.62	40.85	31.18	42.04	12.25	14.23	1.88	18.93	19.34	2.65	47.02	25.7	20.35	40.65	23.56	36.76	11.67	10.1	37.07	33.79	25.57	23.67	7.21	48.98	68.34	39.86	45.35	18.4	27.31	37.01	48.05	13.45	33.91	26.82	35.15	18.98	78.83	6.68	18.25	28.68	73.12	21.85	36.41
429	35.52	53.67	18.55	26.13	9.61	43.7	33.88	47.18	29.54	38.74	11.6	14.42	0	16.28	19.86	2.46	36.64	25.97	18.11	38.74	24.45	33.94	10.51	10.99	36.32	32	25.81	24.44	9.42	47.69	73.76	38.5	42.82	16.88	30.93	32.65	50.19	13.88	32.58	23.04	33.1	14.34	73.63	7.61	18.08	24.61	77.8	18.77	39
432	34.65	57.04	23.86	25.3	9.86	45.58	39.98	46.46	26.08	37.73	10.97	13.92	0	18	17.57	4.59	41.44	26.1	17.85	39.69	23.44	37.74	10.42	12.87	34.83	29.74	25.3	26.43	9.22	46.36	69.75	39.28	41.85	17.11	25.91	39.41	46.03	16.87	32.41	24.36	32.89	17.4	72.47	6.24	18.58	28.12	66.78	20.82	40.8
435	35.35	56.46	23.52	22.23	8.29	42.91	38.1	46.02	28.59	34.48	9.46	13.03	0.98	14.61	18.41	2.12	36.4	27.01	21.44	42.75	23.7	40.77	11.64	11.43	30.54	27.43	30.03	25.94	9.58	43.7	67.7	35.6	37.67	17.45	22.22	37.57	47.5	16.67	36.67	19.68	32.67	18.82	71.58	5.79	17.92	25.88	66.13	18.35	42.42
438	30.79	54.41	25.46	25.51	11.91	42.72	38.18	49.5	24.99	34.92	8.83	13.91	0	17.13	15.35	3.52	37.48	29	18.87	45.8	23.79	40.05	10.02	10.51	31.46	29.41	25.79	24.26	8.57	45.17	72.03	35.56	36.08	19.75	20.77	38.14	48.55	16.16	33.02	22.97	33.8	17.56	77.87	4.74	23.4	27.39	75.91	14.53	43.88
441	29.55	53.61	22.75	25.83	14.26	42.96	37.25	54.58	25.69	34.97	9.5	12.34	0	12.26	15.45	2.94	38.42	25.87	17.73	47.69	25.02	39.37	11.08	13.12	26.59	27.02	23.15	24.59	5.49	50.77	65.45	33.3	29.79	15.56	20.32	35.92	47.19	18.46	33.95	26.7	26.58	17.83	75.42	5.37	23.81	26.53	67.78	15.77	44.24
444	34.26	51.77	23.36	25.47	11.41	44.25	40.5	55.37	25.29	37.39	8.88	11.4	0	11.62	13.56	4.3	42.2	28.51	20.02	38.83	24.78	35.1	9.65	11.38	31.62	28.99	23.85	26.5	5.39	46.99	72.57	31.98	34.57	15.66	20.76	32.36	46.32	18.88	34.47	23.88	26.62	14.05	64.77	5.06	21.23	24.18	72.31	15.78	45.65
447	35.59	49.19	23.91	25	12.2	42.95	35.71	53.35	25.38	35.46	9.86	9.6	0	13.83	16.43	1.75	44.29	29.09	20.88	40.58	25.43	33.08	9.21	11.91	28.07	25.16	23.82	26.86	5.92	42.21	74.29	30.96	28.83	15.82	22.6	30.2	46.54	20.74	35.68	27.71	26.51	16.56	78.33	5.16	20.82	25.69	72.07	15.31	44.03
450	33.77	51.39	18.55	30.33	14.09	43.82	36.37	53.2	25.61	30.76	9.25	8.87	0	11.34	15.23	3.14	36.51	31.15	22.19	48.24	25.15	33.8	9.96	13.18	25.93	23.99	20.43	25.67	6.75	49.99	67.5	26.81	26.88	15.99	20.43	28.3	43.36	20.84	37.29	27.47	27.95	17.22	78.57	6.32	22.59	28.84	75.94	15.34	49.92
453	29.04	46.39	21.88	29.38	14.63	38.91	38.06	54.58	25.09	28.69	6.32	8.12	0	11.37	14.17	1.76	38	29.55	19.33	48.98	24.45	32.95	9.38	13.86	26.98	28.09	23.21	24.59	7.89	45.68	70.97	28.24	28.58	16.44	19.29	23.23	49.21	20.09	35.1	24.44	23.85	15.81	74.93	5.76	20.06	29.49	78.75	16.83	49.3
456	28.45	50.39	18.84	29.14	14.87	42.7	36.71	51.61	23.5	29.83	7.57	5.78	0	12.45	17.4	2.67	33.35	28.9	19.87	40.82	23.2	32.29	10.54	14.2	24.62	25.03	27.16	24.25	7.74	47.2	63.8	23.13	25.2	16.61	20.05	19.38	50.27	23.01	33.62	26.35	20.23	14.89	74.58	5.58	22.6	28.26	76.73	16.99	51.41
459	30.23	55.7	22.54	28.75	12.73	36.27	39.26	54.05	22.82	27.81	8.43	8.42	0	10.79	18.63	2.88	35.66	26.54	17.22	41.29	23.88	28.01	10.39	16.23	27.92	23.92	22.76	23.42	8.4	41.7	75.94	20.92	24.47	17.86	23.31	25.35	50.63	18.88	30.07	28.18	20.03	16.16	64.55	5.55	23.87	27.34	74.77	18.49	52.21
462	27.94	54.51	22.17	27.59	14.3	36	36.97	51.52	20.75	25.55	7.19	8.77	0	10.78	17.14	2.06	38.07	27.33	21.39	42.82	22.21	31.63	10.85	18.25	27.4	25.6	26.1	22.7	8.68	46.12	73.08	19.88	25.99	15.52	16.94	24.38	51.56	19.48	31.6	31.8	17.81	13.5	71.56	6.26	22.56	28.15	72.12	15.14	50.32
465	26.13	51.18	23.3	28.68	10.34	33.47	41.66	50.58	16.84	28.86	6.51	6.88	0	8.1	20.26	2.53	32	26.51	21.91	46.33	21.15	33.28	12.13	15.77	27.04	24.55	26.74	23.22	9.84	44.86	66.41	17.11	25.22	14.58	20.91	26.33	52.05	20.83	28.19	31.46	20.04	14.81	87.44	6.3	20.37	29.1	66.97	15.18	52.62
468	26.56	53.32	18.37	32.06	15.84	41.97	35.03	52.76	15.17	27.34	5.9	5.69	0	8.5	22.53	4.41	30.58	25.93	20.39	46.09	21.48	32.74	11.73	16.91	29.49	25.32	27.28	21.94	10.75	46.2	63.97	12.37	27.89	14.34	18.51	32.01	48.87	20.36	31.58	31.58	19.13	12.87	84.5	6	18.75	29.74	71.98	18.17	51.98
471	28.13	47.93	18.4	31.05	16.08	39.47	34.74	53.84	15.1	26.15	5.8	4.35	0	5.57	21.16	2.78	28.2	28.21	20.08	49.89	21.94	33.39	14.73	18.68	27.24	22.2	26.37	18.17	10.08	46.05	66.48	14.06	22.47	18.11	19.45	30.64	45.8	21.97	32.35	28.81	18.79	12.63	89.31	6.16	22.25	29.76	73.88	18.61	54.64
474	25.96	55.79	21.63	33.24	13.09	42.3	35.53	54.4	14.8	26.88	4.34	5.04	0	6.14	18.61	1.62	28.33	26.83	21.75	49.33	23.64	33.86	11.58	18.46	31.27	23.12	28.68	21.81	10.94	45.54	71.59	15.13	24.05	15.55	15.08	33.58	49.65	20.73	31.77	27.14	19.31	12.22	87.41	7.17	19	25.99	71.59	15.49	55.08
477	28.41	51.9	21.34	31.61	12.03	47.04	35.39	54.78	14.49	27.06	4.21	2.55	0	5.46	16.7	0	26.11	27.34	19.5	40.24	23.19	31.75	13.07	19.93	29.58	21.97	27.86	18.8	12.41	46.92	68.47	16.75	25.14	15.61	11.36	33.48	45.29	23.36	30.2	31.67	20.59	12.35	78.91	7.12	18.43	26.09	72.22	15.69	55.3
480	27.87	52.26	18.9	32.77	10.66	42.72	36.8	53.97	14.02	25.64	4.17	0.92	0	6.85	21.31	1.45	25.45	27.07	18.62	41.22	21.21	31.5	11.46	21.54	29.84	24.13	30.75	19.24	11.26	48.07	64.48	14.7	26.49	17.16	10.13	37.8	41.29	22.54	33.45	33.77	20.53	9.01	77.47	8.18	17.49	26.98	81.66	15.8	56.84
483	25.5	48.48	19.8	32.78	13.09	45.18	36.53	52.58	15.2	25.07	5.28	3.24	0	6.42	20.44	2.96	26.37	26.45	21.08	42.94	21.31	31.97	8.26	21.48	26.21	25.68	30.19	20.8	12.08	48.47	61.41	11.72	22.93	18.84	11.03	31.09	41.67	23.79	35.12	35.71	17.61	10.78	77.64	6.06	15.63	23.12	77.47	17.31	52.53
486	25.74	45.16	20.22	36.8	13.14	38.71	36.31	57.81	13.88	23.62	3.41	1.17	0	7.85	19.71	0	21.58	29.03	20.33	44.38	21.62	31.54	11	24.59	26.89	22.36	30.19	22.21	12.79	47.62	62.92	11.3	22.58	18.69	8.75	31.35	37.62	24.58	35.31	34.79	15.73	11.7	75.2	7.46	18.21	23.58	79.23	17.64	55.22
489	24.34	47.98	20.78	36.78	10.6	40.38	36.77	53.48	14.25	23.08	3.07	1	0	8.94	21.77	1.13	22.27	27.1	20.27	46.52	20.65	30.4	11.53	25.31	27.01	20.07	28.11	19.73	13.62	46.53	60.02	7.97	21.8	20.04	9.48	33.94	37.93	27.75	33.68	34.92	13.07	11.81	83.94	9.35	17.73	29.33	76.33	16.48	56.31
492	21.95	49.48	18.89	36.11	12.89	41.6	32.61	53.71	14.55	19.99	4.09	1.72	0	9.84	20.88	0	26.17	27.17	22.98	47.87	21.07	33.58	10.52	22.67	27.34	23.62	29.18	17.92	15.67	44.77	69.38	6.94	19	19.23	10.89	37.07	42.31	26.73	32.29	39.3	15.48	9.61	69.99	7.08	18.53	29.49	75.8	15.39	57.07
495	20.9	38.97	17.19	39.72	11.24	39.91	33.1	59.76	12.29	22.52	4.94	1.34	0	12.75	23.63	0	25.26	25.92	21.32	40.42	22.51	37.59	10.51	22.36	29.42	27.84	28.6	19.93	14.32	46.82	64.09	13.96	19.54	19.37	10.72	41.99	44.43	27.11	37.71	38.35	10.9	10.35	73.76	6.74	15.38	26.63	73	15.09	55.62
498	20.27	44.76	15.62	33.76	11.64	41.32	31.34	56.29	11.67	23.39	5.44	0	0	12.06	22.48	0	25.36	22.81	22.55	44.77	19.27	42.02	10.62	25.18	29.04	24.98	29.21	16.19	13.98	53.28	50.9	7.09	23.21	18.86	10.11	38.43	37.44	29.43	38.51	36.11	9.89	8.34	82.76	8.38	13.48	29.04	81.14	12.95	51.2
501	21.52	41.39	15.37	38.6	9.76	46.85	34.55	57.16	12.35	21.69	4.26	0	0.74	13.23	21.74	0	22.15	24.72	23.79	42.77	21.46	35.87	10.45	27.67	31.56	23.65	27.82	18.93	16.73	50.6	64.35	6.8	20.2	20.24	9.49	39.87	36.23	29.4	36.4	37.85	12.07	8.5	92.26	9.69	16.8	28.05	79.25	15.18	51.2
504	18.97	43.91	13.54	37.95	9.89	42.41	31.16	56.71	10.88	23.46	4.56	0	0	13.17	24.3	0	18.56	24.82	26.01	41.04	19.82	39.09	12.1	26.47	31.31	29.91	31.05	17.14	17.13	50.04	50.77	8.1	20.85	20.21	12.11	35.3	41.88	30.13	34.58	32.56	10.01	9.3	87.63	9.32	16.78	28.28	75.34	11.78	46.42
507	18.03	47.98	15.21	40.76	9.63	40.92	33.15	61.51	10.44	25.06	2.55	0	0	13.55	21.74	0.65	20.73	25.68	26.06	41.39	18.87	40.19	11.96	26.47	31.36	28.31	31.87	19.29	17.79	46.63	54.55	7.13	18.88	18.81	12.73	39.95	36.95	28.11	34.34	34.37	10.51	11.03	91.94	8.47	17.29	27.79	78.5	15.92	50.68
510	20.9	41.34	13.15	43.18	10.39	39.82	34.57	52.14	9.45	24.33	1.79	0.68	1.6	12.65	20.83	0	18.47	26.87	26.01	41.39	20.18	42.7	11.31	26.49	30.48	28.55	27.55	16.51	19.37	51	58.51	8.17	14.69	18.29	12.5	37.79	35.56	27.57	20.49	26.1	8.43	12.48	75.5	9.33	17.28	28.45	75.17	10.01	50.77
513	17.03	47.27	15.02	42.44	9.63	41.8	34.89	54.26	10.28	22.15	4.93	0	0.75	17	22.63	0	16.44	26.63	25.71	41.91	19.91	40.67	12.72	27.62	29.4	24.95	27.57	14.89	17.83	45.78	52.71	5.42	12.85	19.58	11.13	36.94	35.93	25.35	32.91	28.43	7.82	12.63	72.28	8.39	16.15	28.73	71.19	9.73	53.31
516	19.12	47.5	17.31	38.83	9.13	35.69	35.58	52.46	11.29	24.58	0	0.54	0.57	16.8	23.2	0	16.32	25.1	25.72	46.35	20.7	39.92	13.16	29.48	29.05	23.44	30.32	18.12	18.65	43.81	60.97	9.15	15.68	18.61	8.46	38.06	41.56	29.27	36.23	33.28	8.61	11.11	93.13	9.39	17.75	24	69.85	9.41	47.78
519	17.71	41.77	15.71	44.37	8.17	36.29	34.93	51.69	9.89	28.08	2.32	0	0	19.59	26.54	1.69	13.9	25.03	26.65	47.39	17.87	39.02	12.5	30.18	32.78	29.38	29	19.84	17.57	46.02	57.49	6.2	16.67	21.17	7.22	37.45	39.87	27.42	31.88	35.5	8.9	14.03	91.81	9.13	12.12	23.82	66.41	10.11	45
522	15.56	37.15	13.01	42.24	10.99	40.98	37.71	50.32	10.94	25.34	0	0	0.55	18.72	24.51	1.77	11.88	23.39	26.24	39.55	20.83	37.72	12.71	32.9	32.55	25.03	24.59	18.4	18.95	49.65	59.16	8.02	15.75	21.62	8.29	36.64	44.76	30.66	38.73	34.36	10.32	10.94	89.44	9.26	11.98	24.24	64.63	11.19	46.28
525	15.56	46.74	13.2	40.72	8.66	39.65	34.34	52.71	10.18	22.34	0.94	0	0	18.38	25.53	0.84	11.3	21.62	25.01	40.53	19.92	35.62	15.9	32.24	34.19	31.26	26.97	16.59	19.3	50.91	59.17	7.53	16.02	17.85	9.41	40.68	49.06	28.57	37.58	31.59	6.36	7.83	101.95	8.87	9.32	23.09	64.08	9.59	48.45
528	14.17	42.4	11.87	39.42	9.39	36.39	31.16	54.58	9.77	19.21	0	0.85	0	17.66	24.02	1.87	14.39	22.9	27.97	43.01	19.2	38.05	16.34	29.89	32.95	29.7	22.38	17.09	17.78	50.63	56.41	10.42	15.79	19.11	10.02	42.84	45.99	29.83	34.79	30.4	7.52	9.23	96.06	8.65	8.1	21.92	57.12	10.54	47.65
531	11.41	37.55	10.85	43.42	10.75	42.26	34.9	58.85	7.58	22.91	1.04	1.82	0	19.88	24.06	0.85	8.74	24.57	27.62	48.67	21.5	34.72	15.62	32.16	32.34	32.51	26.66	15.41	18.52	47.71	64.96	8.9	13	19.71	9.88	40.4	50.16	30.45	36.6	34.13	7.43	10.21	86.5	8.89	9.02	23.49	56.85	11.72	46.02
534	13.27	41.54	10.38	37.46	10.77	44.23	32.14	57.79	5.96	20.28	3.54	3.53	0.94	16.71	21.23	1.33	11.22	22.57	24.61	46.72	22.25	32.33	17.32	34.47	35.68	27.38	24.48	17.55	16.17	46.08	69.34	10.14	15.23	19.22	9.93	40.76	54.53	28.87	33.11	32.56	10.45	7.04	71.98	8.54	7.08	25.62	53.51	11.45	46.26
537	13.34	38.58	11.34	37.5	10.87	40.36	32.13	50.7	6.73	22.12	0.79	2.92	0.81	17.14	21.08	1.56	11.14	22.12	23.94	49.02	21.24	35.35	16.13	34.54	34.35	29.51	25.93	15.11	14.93	47.3	68.95	11.78	13.02	21.16	12.18	39.25	46.85	30.96	33.73	37.46	8.89	8.8	85.11	9.09	9.96	22.99	55.52	12.78	44.46
540	10.7	38.44	8.89	40.49	11.42	38.38	33.37	59.95	7.33	20.83	0.93	3.99	0	20.32	21.4	1.45	8.7	22.27	26.74	46.68	19.19	34.92	17.03	34.53	34.75	31.28	26.19	17.67	16.47	44.07	62.74	11.83	12.09	20.87	11.61	39.48	35.42	32.26	26.22	31.83	8.26	7.42	87.91	8.28	6.85	23.52	58.63	13.61	43.79
543	11.29	37.36	9.93	41.92	10.18	38.75	32.28	55.75	7.49	18.75	0	4.48	0	17.84	22.77	1.57	7.55	23.94	25.49	45.76	17.16	35.98	15.9	33.79	35.78	28.89	23.01	22.31	16.62	45.44	57.38	10.74	12.61	19.9	9.34	35.33	35.83	31.33	25.66	36.51	9.58	8.68	96.99	9.25	7.21	23.82	53.91	13.99	44.64
546	11.23	38.75	11.67	47.12	10.24	40.84	33.18	54.67	7.61	22.56	1.64	3.52	0	21.37	24.13	2.18	7.37	23.55	29.23	48.66	16.03	37.81	14.31	35.33	36.51	28.5	23.46	19.6	19.44	38.61	57.45	13.56	7.91	21.01	9.21	34.88	35.94	31.71	27.8	31.91	10.22	10.63	88.64	8.45	5.29	23.25	43.8	15.11	41.77
549	10.73	41.44	10.97	42.86	11.26	34.67	27.8	46.81	7.96	20.35	1.01	5.1	0	20.7	24.11	1.04	4.61	21.63	26.88	46.06	15.27	39.01	15.79	38.72	39.42	31	26.13	17.99	15.46	44.99	53.62	14.72	8.34	17.53	11.62	31.74	42.81	29.29	27.15	29.05	8.94	11.69	98.87	7.59	6.63	19.34	49.63	15.01	40.88
552	11.45	43.18	10.39	41.57	12.58	44.64	26.03	54.84	7.62	20.22	1.57	4.85	1.13	26.41	23.06	0.64	3.85	19.57	26.5	46.94	17.71	34.48	15.94	40.23	39.57	31.17	22.98	22.63	17.05	48.12	60.58	16.37	7.27	18.99	8.26	36.29	37.85	32.17	20.61	32.6	12.23	13.72	97.11	8.94	7.02	20.44	55.33	15.9	37.87
555	10.49	45.83	11.79	35.98	15	41.12	29.97	56.02	8.29	19.98	1.59	3.96	2.48	24.73	22.27	0	4.49	21.83	29.17	49.91	21.97	39.37	16.4	40.31	41.66	33.12	21.06	23.52	16.04	49.09	60.19	15.73	8.95	19.4	9.77	32.41	39.9	29.57	26.64	32.88	12.95	10.87	102.24	8.96	5.15	18.82	50.28	13.24	37.48
558	7.36	47.71	10.93	39.8	13.51	45.36	31.27	62.69	8	20.09	1.01	3.42	2.36	21.85	25.32	0	4.09	21.73	26.82	45.85	20.04	37.63	14.94	39.47	41.03	27.52	17.93	20.9	16.36	49.24	62.84	19.25	9.51	17.41	9.74	32.58	35.51	33.71	26.38	34.81	14.61	13.47	87.35	10.95	5.86	22.27	50.23	14.67	38.57
561	8.5	45.61	10.77	36.77	7.3	41.6	32.1	63.27	7.85	19.6	0.53	3.42	1.5	21.23	22.59	0	3.49	21.65	32.12	48.34	22.05	38.57	16.38	34.27	41.15	28.95	20.71	17.02	13.86	46.9	61.58	21.65	6.27	21.92	11.77	34.17	33.37	30.8	23.86	38.55	13.85	13.09	88.11	12.21	6.42	21.34	45.07	17.96	35.08
564	8.8	39.15	13.62	39.98	8.35	40.45	29.3	62.72	8.56	14	0	3.34	2.3	21.58	22.59	0	2.94	22.87	31.86	47.33	21.19	28.37	17.13	36.55	40.07	32.48	24.65	19.96	13.98	49.68	65.89	24.3	7.35	21.69	11.67	34.07	36.82	34.75	22.8	32.85	14.62	15.53	81.25	9.97	11.67	24.6	49.4	14.05	38.34
567	7.66	47.09	14.18	41.78	13.34	38.89	29.7	56.36	7.35	15	0	2.57	2.56	21.04	22.68	1.53	3.83	23.02	29.35	48.41	22.43	31.7	14.29	33.38	40.13	31.5	22.62	20.16	15.19	47.94	53.65	23.6	8.22	22.08	7.03	33.53	36.22	33.84	20.43	37.79	16	12.94	72.2	11.64	8.41	23.49	47.01	12.3	37.27
570	5.95	37.88	14.2	40.64	10.07	39.56	31.43	66.6	8.92	15.48	1.22	3.48	3.59	24.17	20.38	0.67	0	21.1	33.16	43.54	20.79	29.2	16.65	40.09	33.28	32.22	21.51	18.5	13.36	48.94	65.7	17.44	5.75	20.92	11.7	23.25	39.12	34.46	17.29	38.78	18.42	13.36	83.15	11.54	10.13	24.12	46.92	14.71	35.45
573	9.13	43.59	13.51	43.88	7.54	33.67	28.59	68.34	8.37	18.43	0	2.94	3.72	23.68	20.86	1.02	3.52	19.63	34.34	39.85	23.7	27.84	18.13	36.93	33.33	27.31	22.04	21.17	13.56	52.31	66.3	22.97	6.42	18.23	13.95	21.47	43.52	33.03	20.85	39.15	18.2	15.13	79.09	11.25	9.61	25.1	42.87	15.83	34.77
576	7.28	45.43	11.81	49.07	10.68	38.77	36.47	61.09	8.69	17.72	0	1.75	4.98	24.12	21.18	0	5.66	17.54	34.99	42.17	25.08	28.22	16.76	37.48	28.94	29.89	19.13	23.85	13.19	41.41	74.49	24.34	5.93	17.7	11.52	24.73	39.36	30.17	22.59	43.89	21.03	11.87	96.63	13.2	6.92	24.37	45.36	17.76	35.92
579	9.48	51.26	12.71	51.15	7.21	38.11	30.38	66.59	8.86	16.06	0	1.56	4.41	24.87	21.35	0.78	6.18	15.97	32.47	35.37	24.01	28.35	16.24	34.54	29.92	31.45	20.85	26.98	12.53	40.89	59.46	22.02	5.91	19.32	14.73	24.54	44.8	32.07	22.05	39.87	22.11	13.86	87.13	16	7.39	22.82	48.38	15.45	35.49
582	8.64	46.23	11.6	50.65	7.7	40.31	33.02	66.51	8.23	17.64	0.97	2.96	3.74	24.21	20.68	3.42	7.85	13.37	35.21	35.69	27.9	25.71	18.72	33.16	33.96	27.19	19.93	27.74	11.28	45.12	67.42	23.04	6.96	17.11	12.49	23.31	44.34	32.27	21.79	44.53	23.3	14.15	88.39	14.41	6.36	26.03	47.32	16.43	38.53
585	6.79	47.02	10.2	48.51	6.19	36.63	36.47	66.79	10.08	15.21	0.94	1.93	5.48	25.79	20.76	1.33	6.78	13.27	33.16	37.12	24.61	25.16	17.9	34.16	32.9	29.66	22.25	27.96	12.51	45.74	67.73	28.71	7.4	14.46	10	17.03	48.2	32.55	21.04	46.72	24.88	9.82	86.03	16.59	7.15	24.06	49.9	16.61	34.72
588	8.52	46.18	11.15	49.17	10.02	41.24	40.69	75.14	9.78	15.01	0	1.58	4.75	25.29	18.8	1.48	6.01	11.76	29.85	38.86	22.36	29.29	18.12	30.45	34.58	31.56	21.15	28.26	12.14	41.92	72.26	30.33	5.93	15.56	14.62	19.07	42.57	34.81	19.88	45.1	30.24	10.43	77.08	13.97	5.31	24.07	43.26	17.93	38.93
591	8.74	44.57	9.68	44.18	13.92	46.86	30.79	66.95	8.63	14.58	0.64	2.2	6.09	21.22	17.48	1.94	4.15	13.3	35.75	34.9	25.87	28.73	16.85	33.79	30.24	33.71	20.86	29.63	13.06	37.26	76.68	27.28	7.2	16.36	14.82	19.51	37.57	34.59	20.66	45.91	28.5	11.24	90.69	16.32	3.12	25.79	46.89	17.16	38.3
594	9.18	37.17	12.05	49.61	9.14	44.17	35.09	69.98	8.41	11.46	0	2.6	7.62	21.21	17.02	3.21	4.48	11.18	36.43	36.99	28.83	28.11	19.47	31.66	35.47	30.09	18.89	28.02	11.67	45	79.83	30.64	5.62	17.45	13.93	23.97	38.64	34.85	26.56	47.31	30.7	11.35	87.69	18.14	4.44	25.01	46.39	16.75	41.9
597	8.32	42.36	11.46	48.24	12.29	42.04	41.92	72.33	8.86	15.15	0.65	2.35	6.68	23.12	17.37	4.77	5.81	10.68	33.87	29.43	25.72	32.31	21.19	31.78	32.69	30.21	20.73	29.71	13	45.16	70.53	29.58	7.15	16.06	12.31	30.74	40.57	30.03	28.54	43.69	32.66	11.12	102.36	17.03	3.65	24.74	42.85	18.26	41.04
600	7.63	44.55	8.98	46.82	15.09	48.1	45.04	67.57	7.52	13.38	1.83	1.88	6.59	22.25	17.13	2.95	5.52	10.09	33.61	30.79	23.19	27.13	20.55	31.77	33.79	29.42	19.41	31.86	11.48	49.46	57.58	25.75	7.4	17.36	13.56	32.96	38.19	33.52	18.94	52.85	30.62	11.6	98.62	16.73	3.74	26.25	39.31	18.84	42.72
603	7.82	44.67	12.34	45.54	8.82	50.31	42.43	61.2	9.53	12.19	0.87	2.02	6.94	20.02	15.26	1.83	6.78	10.1	29.27	28.46	22.48	30.58	20.31	33.11	29.95	28.24	23.45	27.87	9.42	41.76	56.79	28.3	10.56	18.66	14.78	29.11	38.42	33.49	24.77	52.22	30.21	8.79	98.14	18.05	5.78	25.55	38.72	18.31	41.97
606	7.07	47.12	12.75	45.51	11.52	43.77	47.11	60.36	10.43	12.47	0	2.06	7.37	20.41	16.58	2.22	8.72	10.09	40.77	27.7	23.06	31.67	22	33.7	28.07	28.68	25.18	27.99	10.17	45.25	61.35	32.08	8.78	17.38	13.65	30.22	43.97	34.07	29.81	49.95	31.06	10.1	100.19	16.58	7.63	23.27	37.39	20.48	37.92
609	8.8	44.02	7.9	43.89	11.21	48.58	48.27	51.49	10.26	11.84	0	0.7	7.47	18.91	16.93	2.77	8.7	11.14	39.54	26.39	26.33	26.24	22.64	32.72	29.88	28.01	26.75	29.61	10.46	49.02	72.86	32.08	11.82	17.77	16.06	26.15	41.29	35.35	28.97	46.64	32.45	11.14	112.43	17.29	4.9	22.56	34.82	21.63	34.61
612	7.73	43.51	6.77	48.51	12.27	51.11	48.86	52.1	10.04	7.7	0	0.6	9.52	21.07	17.36	2.4	9.85	9.57	35.45	24.98	24.12	26.03	21.93	31.02	28.14	35.23	25.97	33.27	8.84	51.01	73.72	36.17	14.86	19.69	14.42	29.89	42.7	35.33	25.62	48.13	29.62	10.55	100.72	17.35	5.37	21.43	34.81	19.98	37.67
615	7.09	40.21	7.04	44.19	10.43	42.23	45.5	49.5	10.56	6.01	0	1.51	11.55	17.7	15.9	2.62	12.08	9.11	30.1	19.1	25.84	34.21	20.48	32.79	32.79	32.4	28.55	31.15	10.88	48.05	67.7	37.21	12.05	21.31	16.02	26.14	39.44	34.02	21.23	46.7	32.25	16.51	112.75	18.8	6.26	21.63	34.62	20.31	35.85
618	8.6	45.31	4.99	42.9	12.87	40.15	46	48.92	10.74	6.33	0	1.14	12.08	19.38	19.55	2.94	15.46	10.61	31.28	21.3	23.14	29.9	20.66	31.91	31.05	35.65	29.37	31.48	9.28	49.15	73.03	40.82	11.09	22.93	16.56	28.9	40.83	38.2	20.68	54.16	28.65	10.93	115.97	16.44	7.2	24.02	33.05	20.28	30.38
621	9.32	39.83	6.49	41.03	8.64	39.62	44.35	49.15	11.85	7.77	0	0	11.97	21.1	17.83	1.33	13.14	11.29	33.43	18.79	26.26	31.96	22.92	30.2	29.09	27.05	22.28	35.82	8.77	44.98	79.54	38.57	7.78	23.89	16.09	24.55	32.31	33.36	20.47	55.4	32.56	15.03	114.3	16.72	10.13	22.2	36.49	17.61	37.22
624	7.66	44.07	6.26	42.17	11.42	38.59	50.09	49.71	12.72	6.93	0	1.57	12.56	18.97	18.33	0.72	13.87	9.98	36.46	18.78	22.48	28.81	22.29	29.03	34.04	36.08	24.74	34.22	9.17	48.29	75.42	35.51	11.56	20.96	18.64	23.65	35.8	33.68	25.11	53.38	32.55	14.52	127.11	16.98	8.99	22.29	32.59	19.78	39.35
627	8.58	46.95	5.14	43.09	10.4	39.67	48.81	46.31	12.56	5.93	0	1.67	13.78	20.69	15.51	1.27	14.85	8.59	33.6	19.54	23.94	28.95	23.3	28.74	31.13	32.54	23.54	33.74	9.08	48.17	75.86	31.74	10.6	22.58	25.16	23.95	38.35	37.18	24.97	54.62	40.53	13.88	131.82	17.51	7.85	19.43	30.66	18.71	36.75
630	9.21	42.86	4.89	42.74	12.59	46.01	53.07	46.38	14.02	5.94	0	0.89	15.49	22.85	16.66	0	14.4	9.08	38.44	22.6	22.53	30.34	21.99	26.09	27.21	34.29	23.93	31.61	8.22	49.74	64.76	33.2	11.04	22.43	26.19	28.6	44.99	35.71	26.13	51.6	34.98	11.19	108.73	17.44	9.19	19.16	32.29	18.11	32.53
633	7.44	39.12	3.43	30.54	9.39	48.4	53.76	46.78	14.05	5.98	0	2.42	14.53	23.03	17.93	1.89	18.94	9.78	34.51	16.42	18.77	32.97	18.45	27.21	32.29	36.75	21.44	28.26	7.34	48.03	69.76	33.2	9.92	20.48	29.05	30.42	50.38	36.35	24.78	50.96	31.35	12.05	112.55	15.11	5.12	14.81	33.13	19.73	35.01
636	8.67	39.74	6.55	36.03	10.75	44.53	48.37	45.87	13.38	6.34	1.07	0.91	16.08	21.76	17.15	0.57	18.09	7.77	35.7	17.4	20.16	28.42	19.19	23.75	35.31	32.9	26.02	30.92	10.25	43.32	67.01	30.87	11.68	17.45	26.53	29.93	46.46	31.49	30.48	54	31.36	15.56	115.76	16.41	10.22	20.31	36.4	21.4	38.93
639	8.58	41.89	5.01	35.25	12.49	45.7	47.74	34.32	14.37	5.68	0.87	2.26	17.2	22.84	17.54	0.66	18.84	7.79	32.21	18.89	20.27	26.11	19.03	24.38	34.24	33.95	21.89	30.44	9.07	47	69.26	32.09	11.26	19.33	25.12	35.66	40.78	30.65	29.11	58.27	30.96	15.71	131.59	15.97	9.2	19.29	33.67	23.8	39.38
642	7.05	40.77	4.4	36.63	11.61	47.7	42.43	37.14	12.58	7.17	0	2.58	17.15	20.19	18.24	2.1	18.96	9.01	33.42	17.27	18.28	31.41	20.24	26.65	31.57	36.94	22.17	30.6	9.34	49.88	65.97	36.9	12.59	20.34	28.57	29.03	36.59	31.73	25.63	51.91	26.58	19.97	131.37	13.27	8.87	19.34	34.3	23.15	39.99
645	6.13	38.48	4.52	41.95	10.81	47.33	47.34	38.36	13.44	6.99	1.4	3.7	19.73	23.4	18.53	4.28	22.54	8.07	35.38	16.46	15.83	26.11	21.83	25.27	30.22	39.88	24.06	30.79	9.35	48.17	64.06	30.99	16.11	21.16	28.75	22.43	40.41	31.26	23.62	52.69	28.58	15.67	135.71	16.81	8.56	21.25	36.93	21.97	36.13
648	4.97	36.17	4.92	34.87	13.51	46.59	45.2	34.06	12.79	5.28	1.49	4.16	20.43	24.75	20.56	2.73	20.29	9.33	34.66	14.69	14.98	29.51	17.74	23.03	31.88	39.06	25.92	28.6	8.85	47.3	67.24	37.75	15.13	20.3	21.42	24.94	39.1	30.9	22.26	52.33	25.53	17.9	137.84	15.04	9.37	20.24	33.37	22.02	36.52
651	6.26	34.46	0.63	37.07	10.39	42.85	44.46	29.61	11.73	6.54	0	6.12	23.68	25.59	20.74	1.66	19.11	9.24	34.27	12.05	15.8	26.57	16.72	21.31	31.38	39.53	26.76	26.14	9.96	48.24	79.32	39.32	16.12	20.95	26.37	23.35	39.54	30.02	23.51	50.19	30.44	17.44	127.14	15.63	7.27	23.02	31.97	20.66	35.99
654	5.55	37.62	2.61	37.37	10.67	39.19	45.55	32.24	13.08	5.46	0	6.86	24.33	26.2	20.67	2.03	19.07	10.79	34.07	11.49	15.73	25.94	17.85	20.72	28.72	33.54	24.34	25.27	8.92	47.82	73.24	40.39	16.52	19.52	27.26	26.65	39.99	31.67	24.07	47.17	32.53	17.2	125.53	17.45	8.14	22.07	27.35	20.88	34.91
657	5.51	33.12	3.44	45.32	11.54	38.61	41.83	33.9	14	4.99	0	7.98	24.27	24.51	23.46	1.25	24.05	11.63	33.71	10.01	15.06	25.21	15.57	15.74	29.22	35.35	22.44	26.58	8.98	47.08	66.46	37.54	15.66	18.73	23.52	24.99	44.24	30.48	23.2	53.26	32.53	12.19	120.81	16.96	6.65	23.24	35.03	20.74	36.62
660	5.75	30.87	3.13	40.02	12.02	34.96	46.55	36.64	13.07	3.01	0	8.27	24.04	27.11	21.19	2.13	19.71	12.19	34.31	8.36	14.38	22.73	15.58	18.87	36.69	34.92	19.81	25.38	9.96	42.53	80.89	36.8	18.22	19.12	23.71	23.43	44.46	27.25	28.5	44.46	30.66	12.03	117.18	15.28	7.3	23.37	33.52	20.03	36.26
663	5	26.19	2.89	41.74	12.07	35.36	48.84	37.22	12.02	3.34	0.97	9.81	27.2	28.68	20.37	1.77	22.01	10.94	33.43	8.65	14.53	25.78	17.2	15.31	33.05	33.52	23.24	20.63	8.44	39.1	70.23	36.5	18.86	18.5	22.33	26.69	40.74	29.25	29.32	53.2	26.4	13.98	115.12	13.5	10.59	24.54	21.96	20.02	37.78
666	5.54	32.35	2.36	39.07	11.81	42.5	46.38	35.37	13.06	2.71	0	9.94	28.47	28.94	20.47	0	19.07	10.85	33.67	6.55	14.78	27.11	17.48	13.32	37.14	33.1	21.84	23.08	8.29	40.51	72.88	37.05	22.82	19.76	20.9	26.12	38.59	25.22	31.11	53.26	29.84	14.57	109.11	13.01	10.54	26.9	24.64	24.26	39.64
669	5.44	29.57	1.27	37.27	7.65	39.91	47.56	36.29	12.12	2.97	0	11.51	25.78	28.54	18.74	1.37	21.4	13.82	37.57	7.97	15.17	25.58	14	15.96	39.47	31.07	18.03	24.34	9.41	45.57	69.81	37.71	24.87	20.41	26.45	23.39	38.62	27.07	30.96	50.74	24.64	11.87	96.62	11.97	13.32	25.74	24.96	21.48	38.94
672	6.14	29.85	3.31	37.98	9.17	39.13	45.02	39.37	12.97	2.49	0	12.37	25.79	27.03	20.16	2.52	20.67	11.78	35.37	4.94	13.81	23.46	14.71	15.24	38.28	32.29	23.89	22.63	7.62	35.32	72.49	42.81	24.71	19.36	26.38	21.8	38.73	28.1	27.05	45.98	28.93	11.73	106.48	12.46	7.76	26.32	27.72	23.35	40.35
675	6.98	26.07	0	34.26	7.93	46.14	44.73	44.17	11.1	3.27	0	14.39	27.05	26.91	20.47	1.79	22.32	10.96	33.92	8.2	13.09	21.92	16.56	13.95	36.85	32.06	23.95	20.31	6.7	31.64	69.09	51.25	25.21	19.58	25.48	22.72	38.37	25.49	27.31	48.63	29.14	12.18	104.15	11.67	9.33	27.57	32.49	21.91	39.49
678	5.8	27.55	3.51	33.92	8.93	45.95	38.91	39.33	11.7	3.96	0.61	16.18	28.93	26.46	21.49	1.87	21.02	10.05	31.29	10.95	15.05	22.99	16.08	14.37	35.6	32.41	25.08	19.47	5.93	29.66	66.73	47.27	30.64	15.41	20.55	19.07	31	28.43	28.03	48.83	27.99	13.9	103.41	11.38	7.16	29.06	25.22	24.52	39.53
681	7.78	33.15	3.22	40	11.21	52.2	37.77	42.02	15.08	4.08	0.63	18.16	31.92	28.31	22.95	1.23	21.91	10.53	26.85	8.32	11.96	24.52	17.16	15.23	36.38	31.18	24.43	21.64	6.29	31.9	55.56	38.12	28.41	17.7	23.78	23.63	34.71	28.38	28.04	50.36	25.37	11.91	101.25	10.24	5.26	30.01	26.89	23.24	38.22
684	6.25	34.64	4.19	38.54	9.03	45.9	38.81	40.59	15.2	3.62	0	18.58	29.89	24.66	22.8	0.85	24.32	10.78	27.34	9.36	11.79	24.2	15.47	14.3	38.3	28.53	22.16	23.94	7.66	30.84	54.25	37.99	30.59	19.2	25.59	24.05	37.68	24.36	25.9	50.3	29.19	12.24	103.8	9.68	5.37	29.12	28.83	23.67	39.34
687	6.66	31.87	0	30.17	8.96	47.84	37.7	43.92	15.87	4.99	0	20.13	33.03	22.83	22.73	2.34	22.21	10.83	26.25	5.93	11.91	24.69	16.24	11.89	40.54	28.29	21.46	20.94	7.04	31.8	63.19	35.97	35.02	16.04	15.41	23.99	32.87	24.28	28.25	56.07	28.78	11.99	90.49	10.02	6.42	28.06	31.95	24.6	40.43
690	9.05	27.52	1.14	26.93	7.84	46.77	40.6	41.84	16.51	3.65	0	17.91	30.84	26.01	23.2	1.54	19.7	10.49	29.05	6.51	13.68	24.76	15.24	15.39	37.32	31.7	21.67	16.95	5.08	31.9	65.79	32.96	34.24	14.19	16.77	23.88	31.95	22.44	25.45	41.99	27.6	11.31	83.45	8.73	6.83	27.43	34.41	24.63	41.77
693	6.8	26.42	1.32	30.42	9.22	48.45	43.13	40.58	17.32	4.27	0.55	21.12	37.01	23.25	24.2	0	22.23	12.33	31.66	5.41	12.56	24.41	15.3	14.54	37.93	29.35	22.03	15.49	6.39	29.93	65.36	34.1	37.32	12.45	15.17	23.63	42.14	22.67	24.7	45.97	25.23	8.34	76.55	7.47	6.52	31.97	34.27	26.95	42.58
696	6.5	22.02	3.71	31.27	9.39	46.34	42.85	43.33	16.66	4.51	0	20.04	36.91	26.91	23.32	0	22.4	10.22	27.98	3.95	14.44	22.87	14.45	15.17	38.25	30.08	20.71	13.71	5.47	28.33	62.16	32.19	37.53	12.86	12.95	22.19	37.31	21.4	25.12	44.24	25.85	6.45	71.17	8.9	6.36	26.53	31.65	23.51	42.39
699	8.41	26.75	3.38	30.13	15.68	50.95	43.52	40.09	19.77	5.43	0	21.47	36.42	25.99	22.96	0	20.08	9.5	28.08	5.07	16.28	24.67	17.12	15.35	42.42	30.26	21.32	13.52	4.97	30.24	57.87	28.91	36.35	13.26	12.69	19.82	41.78	21.07	33.52	46.37	26.18	6.76	69.58	8.1	8.6	27.05	32.57	25.61	42.83
702	7.31	25.2	3.44	28.63	16.02	53.99	43.65	41.52	18.27	5.07	0	25.13	36.96	27.63	21.92	0	21.59	9.91	30.65	4.52	16.17	30.55	15.03	15.62	39.03	28.29	20.13	14.04	5.82	29.29	51.37	34.72	41.61	11.31	13.02	20.85	36.31	20.05	28.46	42.47	26.39	7.17	67.59	8.66	6.15	25.65	31.19	24.43	44.34
705	7.98	24.79	1.27	36.59	14.55	54.71	43.13	39.75	18.11	2.9	0	21.9	38.43	26.86	22.15	0	18.55	9.63	27.82	4.17	16.64	24.35	16.81	17.81	39.72	25.61	20.56	16.93	5.51	28.78	48.13	34.43	34.76	13.15	12.34	19.54	36.23	19.88	36.03	44.29	22.71	4.97	66.13	7.69	5.43	26.27	32.22	22	43.82
708	7.98	26.47	0	34.34	10.58	55.86	44.62	36.9	19.28	4.68	0.5	24.97	36.43	30.51	23.84	0.97	20.78	11.08	29.73	6.36	16.7	26.52	16.02	14.72	38.46	31.86	17.14	14.94	5.99	27.1	53.31	31.06	39.01	11.95	11.06	19.93	32.96	15.99	46.44	46.47	25.7	3.66	73.83	7.82	4.07	27.41	32.2	19.91	41.75
711	8.61	25.97	2.83	29.89	14.87	53.52	46.5	35.57	17.49	3.18	0	22.3	37.82	28.38	21.71	0	19.6	10.24	29.36	4.99	16.2	23.96	18.69	18.78	34.79	31.01	16.47	16.23	4.41	25.25	54.47	34.05	40.05	11.57	13.19	19.24	37.34	14.7	42.14	40.69	26.78	3.86	57.34	6.32	6.5	27.46	33.83	24.47	43.19
714	8.88	27.36	0	33.58	10.84	56.17	48.83	37.29	16.98	2.53	0	24.95	39.78	28.23	21.03	1.91	20.52	10.26	26.71	5.46	19.11	29.68	18.67	14.8	36.83	31.73	18.7	16.1	4.91	23.53	53.22	32.1	39.54	11.99	14.34	18.86	37.75	12.04	31.7	51.8	25.56	2.98	54.12	5.35	6.21	22.73	34.68	20.18	42.23
717	8.59	29.38	4.33	36.4	15.51	58.97	46.13	34.34	16.64	3.85	0	26.89	38.08	30.01	19.92	0	21.88	10.43	33.84	7.84	17.22	26.53	19.64	16.12	36.26	28.45	19.42	15.38	4.71	22.86	59.55	25.42	39.26	10.63	15.62	21.99	35.7	8.98	32.96	47.12	27.17	1.23	57.48	6.8	8.92	23.34	31.97	20.96	42.35
720	9.3	31.04	4.86	28.19	14.84	57.2	41.33	36.14	20.3	2.81	0	27.16	34	33.7	20.91	1.31	23.04	9.73	32.82	6.93	17.39	25.19	17.01	17.6	32.8	30.07	23.1	17.2	4.17	17.85	56.92	29.69	39.32	9.35	14.66	24.06	44.66	6.91	31.64	43.61	23.49	2.44	61.84	3.98	13.12	22.81	28.7	21.98	43.79
723	12.01	27.22	5.33	22.78	13.88	59.19	39.52	38.29	19.16	1.82	0	27.31	36.88	31.16	20.73	0	23.58	10.5	31.89	9.37	18.29	26.35	20.22	16.7	36.7	28.34	22.66	16.06	4.37	20.32	52.27	27.54	40.38	9.81	12.31	24.18	36.61	5.54	29.09	39.11	30.06	0	48.67	4.2	11.04	24.64	31.58	22.28	43.75
726	12.89	25.6	3.99	31.43	11.86	60.66	31.82	38.19	17.65	2.52	0	27.25	39.74	29.81	24.66	0	23.75	10.64	36.72	8.67	17.21	27.43	21.4	17.98	37.61	33.59	20.47	15.53	4.93	18.92	45.8	28.28	41.52	12.73	14.68	19.14	32.8	7.75	31.08	41.01	25.89	1.57	45	3.37	7.78	26.81	28.27	22.43	44.32
729	12.07	30.31	0	26.97	12.89	53.8	39.36	32.23	19	0	0	28.08	38.73	36.86	24.13	0.62	23.57	12.79	35.78	10.39	17.76	27.64	18.96	18.46	36.89	31.35	19.34	15.79	5.01	16.48	43.33	24.32	41.56	12.37	14.34	20.48	30.9	8.61	32.71	42.36	28.32	1.69	44.67	2.35	7.43	25.36	30.04	21.81	46.68
732	14.43	23	0	28.61	8.01	53.72	42.07	34.05	19.39	3.21	0	24.29	35.39	33.42	21.49	0.51	26.74	13.51	36.33	12.6	21.32	27.4	17.87	18.98	38.13	30.41	23.66	13.21	6.06	19.55	35.43	25.38	43.77	14.66	14.61	22.72	35.25	7.31	38.42	35.34	26.91	2.36	46.11	2.15	6.71	24.89	33.37	20.54	42.83
735	15.23	25.33	4.27	33.31	8.93	52.33	46.14	33.32	19.51	3.04	0	25.6	35.53	32.74	19.97	0.59	23.94	15.28	36.03	14.74	18.35	25.79	18.4	17.97	38.94	31.56	20.64	12.81	7.48	16.76	38.77	24.32	39.69	10.99	12.85	19.93	34.25	7.51	41.11	34.16	31.62	2	52.49	3.2	7.23	23.16	31.88	24.99	47.19
738	15.46	27.48	4.39	37.08	9.16	49.64	44.06	33.38	19.58	3.14	0	27.97	36.44	34.42	23.88	0	24.23	13.93	38.19	11.62	20.17	26.62	20.34	18.78	39.08	35.03	24.96	14.28	7.04	15.76	32.84	29.05	38.75	13.36	13.9	18.58	39.27	7.46	39.5	36.01	23.44	0.86	48.31	2.73	9.39	28.11	31.37	20.52	48.15
741	16.56	27.3	4.64	34.48	15.19	50.3	45.14	31.28	21.69	3.03	0	30.48	31.34	38.15	26.43	0	26.59	15.03	41.34	12.54	18.97	24.4	18.49	18.55	35.8	37.36	25.72	15.45	7.55	16.62	31.64	26.56	45.88	14.69	12.36	19.06	34.57	6.09	31.52	29.89	19.68	1.11	37.22	2.49	12.5	28.06	28.82	20.97	46.22
744	17.43	24.16	5.7	33.09	11.14	50.85	46.29	31.9	21.49	4.25	0	30.94	27.29	37.71	23.68	2.27	24.77	13.41	38.85	15.09	19.56	31.45	19.27	21.99	39.05	36.4	24.76	14.07	10.19	17.64	30.56	27.45	42.65	14.66	12.9	21.85	37.68	5.56	34.82	29.56	21.5	0	40.33	1.91	11.66	25.83	27.6	21.35	41.99
747	17.5	25.86	0	31.19	10.1	54.53	44.39	30.77	19.59	4.19	0	34.51	29.42	36.12	23.32	0.71	18.91	13.95	37.66	11.69	19.82	28.04	19.84	23.24	40.82	34.53	25.29	13.69	8.49	18.66	34.37	24.47	46.19	17.5	15.44	19.17	40.22	7.14	34.22	25.67	24.39	2.7	40.16	1.44	12.19	26.31	26.16	25.09	46.48
750	18.46	28.52	0	29.28	9.5	52.46	50.59	32.76	20.05	4.14	0	29.18	31.4	32.03	21.81	0	21.82	16.22	36.49	11.11	17.49	27.77	19.49	20.67	36.67	35.56	23.42	13.76	7.44	16.81	32.06	23.18	46	17.19	12.67	19.14	36.01	7.06	34.88	28.42	30.63	1.54	39.13	1.43	12.81	27.07	23.06	21.39	44.96
753	20.52	25.35	6.32	26.54	8.54	56.22	52.39	31.99	18.04	5.19	0	29	31.49	26.78	19.95	0	18.95	14.93	41.07	8.41	20	28.19	21.74	22.54	37.5	40.75	25.01	13.39	6.08	18.06	29.79	25.12	41.69	16.53	13.53	17.7	32.31	7.09	32.79	30.92	28.38	1.02	35.1	1.83	13.29	30.2	26.87	20.3	50.5
756	19.71	21.55	6.23	28.05	7.88	56.35	44.84	32.52	18.82	7.84	0.63	33.35	35.87	28.23	22.33	0	18.37	16.77	44.56	10.31	21.57	28.72	20.17	19.85	38.64	36.41	29.47	13.45	7.48	17.67	28.64	25.75	42.28	14.51	18.29	16.1	31.35	8.82	35.72	32.99	31.63	0.88	37	0	12.51	27.07	27.95	17.88	44.57
759	19.68	25.82	5.04	26.54	12.05	58.04	48.13	30.15	20.7	5.89	0	34.49	30.26	31.19	22.45	0	17.91	18.78	41.27	11.41	19.27	23.45	18.44	22.71	37.15	37.13	26.63	15	8.5	16.98	30.06	24.61	38.99	16.14	19.04	17.43	36.85	10.06	35.35	26.17	30.68	0	31.94	0.67	15.26	24.47	26.86	16.8	45.3
762	21.98	24.45	6.46	30.18	11.59	59.05	46.66	28.52	24.32	7.1	0	34.4	31.37	31.59	20.97	0	13.19	18.42	40.95	10.14	20.4	26.32	19.81	21.73	41.15	36.94	29.62	15.39	8.71	16.39	27.28	26.27	40.87	14.69	17.28	18.94	31.43	8.44	29.04	29.8	32.97	0	30.58	0.66	12.66	23.47	26.25	18.01	47.42
765	21.33	27.2	7.15	25.46	11.75	60.45	45.1	27.61	23.28	5.93	0	32.01	28.94	36.23	19.79	1.85	15.76	19.46	43.1	7.88	19.11	31.38	18.62	21.23	40.91	32.05	25.84	14.23	8.93	18.38	13.91	23.17	41.8	13.88	15.32	16.23	37.15	9.34	32.42	27.29	33.57	0.6	35.04	0	17.14	21.57	22.68	17.82	46.16
768	24.15	29.73	8.8	31.47	5.56	61.38	42.46	27.42	19.78	6.59	0	29.28	25.89	34.32	22.14	0	14.34	18.07	41.48	10.06	22.12	27.52	20.44	23.55	39.92	32.5	24.61	14.27	7.98	17.49	9.98	21	39.56	16.08	15.46	17.27	37.73	12.45	37.23	28.55	39.1	1.36	26.95	0	13.51	22.2	25.47	19.21	49.53
771	23.96	29.92	8.62	30.42	11.93	66.17	36.07	22.54	22.11	8.15	0	32.12	29.78	36.76	19.26	0	22.54	20.26	45.75	10.52	23.02	26.4	21.02	21.61	38.57	32.87	26.03	13.48	7.18	14.71	13.91	18.7	38.53	16.11	15	17.64	44.72	12.49	34.47	32.21	36.9	2.97	24.54	0.97	9.04	23.5	19.67	15	47.18
774	23.53	32.11	8.92	31.52	9.31	71.66	37.4	25.77	24.29	7.81	0	31.43	27.54	39.51	17.26	0	28.63	21.3	43.14	12.74	24.22	23.17	21.34	22.61	39.79	33.32	21.59	13.38	8.49	15.77	9.63	17.55	37.39	17.13	15.33	15.68	38.35	12.7	27.27	26.43	36.44	3.71	21.89	0	11.18	25.02	20.88	16.33	44.94
777	22.88	29.24	9.93	33.87	7.33	66.69	36.05	20.84	23.94	8.22	0	34.83	27.53	35.02	17.32	0	24.66	21.8	43.22	13.08	23.2	22.21	19.06	26.47	32.49	27.45	29.26	14.7	8.32	17.14	8	14.12	34.67	15.04	15.8	16.43	39.75	11.55	26.99	31.27	38.88	1.61	24.53	0	4.55	23.81	19.78	14.58	44.37
780	23.03	33.8	9.5	28.96	6.39	66.98	33.77	24.44	25.28	9.67	0.69	32.85	28.99	39.99	15.92	0	24.6	24.22	43.6	12.07	25.52	23.61	19.94	24.86	33.98	24.98	32.86	15.09	12.3	12.13	14.79	14.16	35.05	15.47	14.59	17.12	36.74	9.97	23.47	25.3	36.2	1.56	17.71	0.68	5.11	24.92	18.91	13.06	49.27
783	26.05	25.9	9.97	25.29	5.08	67.48	36.23	22.72	24.72	11.43	1.87	31.45	27.57	41.96	18.62	0.65	23.97	23.37	44.41	11.86	25.4	20.89	19.71	23.66	27.68	28.79	25.6	15.49	13.77	18.19	13.6	15.57	38.66	16.84	12.22	15.8	30.56	10.55	22	34.64	33.33	2.99	17.2	1.03	7.34	23.07	17.83	12.54	49.99
786	25.57	27.31	11.3	33.11	8.32	68.52	40.96	18.67	25.24	13.35	2.57	33.84	24.58	35.76	16.5	0	29.94	20.92	45.33	14.05	26.17	17.21	19.8	26.77	28.88	27.41	27.87	16.4	14.24	19.27	6.85	15.1	41.19	17.57	13.74	14.25	35.32	11.93	23.31	33.68	35.11	1.1	19.91	1.75	5.43	23.63	17.96	12.33	56.2
789	24.11	30.42	11.96	24.73	10.92	71.58	39.28	19.01	25.17	13.89	2.17	29.93	21.99	35.27	19.34	0	23.39	25.22	41.01	14.94	27.72	17.61	19.56	24.65	31.3	24.69	31.33	15.78	12.29	17.73	7.67	13.69	38.83	16.64	14.5	15.46	32.03	10.85	26.35	34.31	35.99	1.04	19.6	1.51	4.6	26.35	17.84	11.28	52.07
792	23.81	33.17	11.65	30.1	11.9	69.47	48.22	20.28	27.21	14.27	1.87	30.4	22.59	38.5	15.59	0	20.56	24.68	39.67	13.63	26.28	13.1	18.61	22.38	30.47	24.08	36.73	16.62	9.81	17.75	7.21	12.77	34.47	18.4	15.88	20.59	36.95	11.46	27.71	29.45	36.28	0	20.52	2.9	6.1	22.64	16.06	10.26	50.8
795	25.89	32.36	12.7	25.17	10.11	68.52	45.14	20.52	24.27	14.88	1.92	31.68	24.6	38.03	15.68	1.12	27.15	24.8	44.59	14.71	28.93	15.4	18.79	23.72	31.62	23.59	36.46	19.38	11.1	11.94	7.01	16.97	35.02	19.23	12.13	18.34	36.83	12.23	24.34	32.31	39	0	20.53	3.4	5.83	22.49	16.16	10.53	50.16
798	24.8	29.66	12.13	30.36	8.09	72.46	48.72	22.22	24.13	14.59	3.52	32.82	21.05	35.41	16.97	0	21.96	24.75	42.88	15.13	28.32	14.77	18.28	23.65	32.15	25.54	32.76	20.62	13.61	12.89	3.68	15.4	35.28	18.07	14.56	17.31	39.3	13.64	28.75	32.63	36.23	0.84	24.99	4.79	6.29	22.06	18.43	10.79	51.88
801	26.23	31.73	13.1	24.5	7.59	71.97	48.17	24.38	23.09	15.29	2.75	34.69	24.98	40.19	16.87	0	17.96	25.95	45.23	20.72	29.18	14.2	20.37	22.36	30.32	25.14	33.82	17.72	13.87	13.46	4.84	15.03	32.89	19.09	16.71	17.12	35.21	12.73	24.44	31.96	38.08	0	23.04	4.1	1.41	21.34	15.85	9.27	51.79
804	25.03	29.68	13.8	28.02	8.65	72.41	46.71	19.78	27.25	15.31	1.97	34.09	27.17	35.18	17.94	0.58	25.3	26.77	45.82	15.07	29.95	14.88	20.67	20.6	30.88	23.89	35	20.86	12.47	16.6	6.39	13.52	35.04	20.19	15.28	17.88	41.16	14.45	31.27	31.02	37.01	0.6	22.06	4.77	0	21.88	17.57	9.09	50.25
807	27.49	30.95	16.03	30.87	8.02	74.1	47.11	21.8	25.55	17.21	3.19	31	24.82	36.16	16.33	0	24.82	23.21	51	16.26	28.9	11.04	21.52	20.67	30.79	24.88	33.38	20.06	12.97	16.95	0	13.53	32.61	16.9	15.35	10.18	35.86	13.31	26.49	27.9	36.45	0	24.52	4.57	4.29	18.72	16.28	9.39	47.16
810	27.25	31.25	16.77	22.44	6.55	80.94	48.84	19.29	25.1	16.87	3	31.5	22.61	32.35	15.83	0	25.04	23.03	49.63	15.16	31.32	12.45	22.67	24.7	31.18	23.62	33.62	20.85	12.01	14.38	0	14.08	34.8	20.8	12.83	10.64	35.2	14	26.21	26.05	41.18	0	24.11	4.61	2.96	22.66	20.46	8.72	50.65
813	24.01	33.01	18.6	21.3	7.08	77.47	44.63	21.93	27.7	18.53	3.1	28.37	24.57	33.66	18.24	0	28.37	21.88	45.89	15.62	28.69	9.3	19.87	23.55	28.62	23.26	34.59	22.43	11.87	15.33	1.57	13.12	35.1	20.92	13.76	11.41	37.58	15.32	27.73	24.89	44.28	0	23.07	5.34	6.4	21.65	20.41	8.95	47.04
816	25.16	31.29	17.19	21.41	10.46	77.28	46.82	21.2	29.54	15.85	3.63	28.16	22.5	33.48	18.32	1.06	32	22.59	44.81	18.9	28.73	14.59	17.47	22.91	29.49	25.77	38.18	20.75	8.81	17.9	0.82	13.25	29.59	20.57	13.73	13.09	36.59	15.12	29.7	23.39	41.74	0	16.86	4.69	5.37	24.87	20.7	9.59	50.49
819	25.42	29.75	17.33	22.37	8.6	79.09	43.05	21.04	27.82	17.06	4.18	26.71	28.01	33.74	18.65	1.4	27.82	24.69	45.63	16.66	28.43	13.81	17.56	24.02	33.86	25.27	38.5	21.89	11.18	18.69	0	13.2	33.33	22.57	16.46	12.71	37.52	15.55	28.07	19.08	40.57	0	19.8	5.83	5.76	24.85	20.9	8.51	51.71
822	26.53	29.19	18.75	20.76	6.02	80.96	47.32	20.36	28.36	17.88	3.93	28.95	22.69	30.41	18.95	2.1	25.29	20.63	42.43	18.12	25.9	9.98	20.72	24.77	31.25	26.38	34.48	22.26	9.87	21.2	0	12.82	36.63	20.51	15.04	14.89	39.08	14.46	32.45	18.39	37.59	0	13.43	6.1	4.73	18.61	22.34	9.81	52.52
825	25.1	30.45	16.33	21.5	6.22	83.19	47.64	19.83	27.58	17.64	3.83	30.07	18.13	32.09	17.99	1.16	24.97	24.29	47.37	22.38	27.57	9.4	17.78	21.36	34.63	24.46	39.64	22.26	9.83	23.17	0	17.09	36.48	23.51	14.28	14.6	39.94	14.61	30.83	15.62	39.74	0	16.29	5.45	4.6	19.82	22.11	9.47	53.57
828	24.46	31.54	17.15	22.07	7.37	82.33	41.26	18.91	28.71	18.53	3.27	26.2	20.87	36.06	18.17	2.62	28.9	23.89	42.75	19.55	23.95	8.03	21.3	22.31	33.54	23.72	35.91	19.69	10.49	24.52	0	18.38	29.74	20.46	14.29	15.03	44.06	15.07	32.61	17.39	40.55	0	15.41	7.01	6.67	21.76	19.93	12.91	55.57
831	25.07	32.27	16.77	21.71	6.92	80.07	39.92	21.68	27.19	19.97	3.39	27.11	19.31	36.13	18.03	0.96	26.33	24.46	42.71	19.68	22.77	7.66	20.92	21.57	35.01	23.31	32.06	20.17	9.97	24.63	0	17.27	28.66	24.06	15.03	15.09	43.65	15.91	32.53	18.03	38.44	0	9.57	6.38	6.23	22.94	20.99	12.1	56.3
834	28.67	31.74	16.86	19.69	3.67	82.05	41.03	22.4	27.96	20.16	3.65	23.98	23.5	31.97	17.6	0.64	22.72	25.29	43.63	23.17	22.33	10.06	21.05	22.49	35.23	24.17	35.17	17.23	10.05	22.42	0.78	16.15	28.88	22.34	14.7	13.17	38.7	12.68	34.2	17.41	38.09	0	16.07	6.43	5.17	22.22	21.62	11.39	54.54
837	23.98	31.11	15.58	19	6.53	76.47	41.16	27.72	25.16	21.06	6.14	24.36	21.31	35.37	15.01	1.26	28.05	23.64	43.34	22.1	21.06	6.66	22.42	23.06	34.5	20.05	34.97	19.69	11.05	24.13	0	17.75	24.19	22.95	12.9	12.14	35.16	17.38	37.18	14.17	37.81	0	10.67	5.26	5.97	18.87	23.96	10.86	51.13
840	24.56	33.57	17.04	21.96	6.84	76.79	44.48	26.39	27.07	19.72	2.41	28	16.26	40.25	14.47	0.56	28.36	25.84	40.65	20.91	19.27	6.3	21.85	24.37	32.77	20.39	32.85	18.8	12.22	21.62	0	15.22	25.76	26.49	12.65	12.32	38.11	16.52	41.31	15.58	35.51	0	12.84	6.68	8.91	22.77	22.17	12.71	49.76
843	24.62	33.26	16.35	24.67	6.92	82	42.71	25.36	23.34	21.85	5.62	23.96	23.78	39.42	14.67	0	31.57	24.12	39.24	24.33	18.71	7.62	21.16	21.13	36.25	21.15	32.71	19.06	13.14	23.3	0	16.73	25.95	25.76	13.28	10.99	32.3	16.75	38.08	15.27	35.49	0.9	10.78	6.17	8.95	23.06	21.29	10.14	56.23
846	23.74	37.02	15.84	23.13	6.48	87.98	47.03	26.33	24.93	21.94	5.48	23.73	22.45	33.63	16.26	0.94	25.63	21.06	37.23	28.18	20.13	10.39	22.47	18.29	33.89	19.49	31.66	20.41	11.06	26.35	0	14.34	24.36	22.34	16.5	12.27	35.47	14.81	35.57	12.91	36.83	1.58	13.88	6.52	8.1	21.54	24.77	11.31	52.85
849	22.91	33.36	15.06	18.58	8.46	88.92	39.5	25.91	26.69	23.28	7.6	24.73	21.95	36.51	14.88	0	31.07	23.09	40.15	29.17	20.15	11.02	21.57	18.48	31.95	18.45	35.23	18.13	13.14	22.83	0	15.67	22.93	22.6	13.77	12.19	33.79	14.69	34.57	11.85	36.56	1.24	12.83	9.06	8.16	22.57	27.59	11.03	54.45
852	23.03	33.14	16.34	17.36	5.99	81.67	44.07	25.71	26.54	23.49	5.74	18.79	23.62	38.5	15.12	0.8	29.03	24.82	38.26	31.32	19.29	10.32	21.35	18.02	34.27	18.13	34.19	19.39	13.67	24.05	0	12.23	23.55	21.51	12.65	15.85	37.84	13.19	34.8	10.81	36.03	1.07	13.89	7.6	8.09	23.83	25.13	12.16	53.86
855	25.01	31.74	17.12	15.54	6.07	81.47	38.06	27.72	28.22	23.34	6.55	19.17	19.49	38.08	16.02	0	27.81	25.48	35.36	30.56	18.54	10.19	19.8	18.96	28.43	16.78	27.52	20.48	11.61	21.74	0	13.65	26.62	22.36	15.74	19.22	33.75	13.72	34.93	10.01	37.19	2.02	10.02	7.58	8.6	23.16	28.17	12.18	59.28
858	26.3	36.35	16.24	14.03	7.07	83.86	39.05	22.9	25.22	23.14	6.71	22.4	21.38	38.69	17.25	0	23.72	24.78	38.04	35.04	18.54	11.62	18.71	16.15	26.76	14.5	33.52	22.12	11.57	25.79	0	13.58	27.62	20.84	12.95	18.28	31.42	16.1	35.19	12.65	31.3	4.55	5.84	7.25	8.52	25.56	22.24	13.88	57.66
861	28.12	31.32	14.83	12.97	5.81	80.05	42.22	28.95	25.53	25.01	7.66	21.47	21.28	40.31	15.91	0	29.35	22.95	35.72	34.45	19.47	15.23	19.94	14.97	29.2	13.08	30.75	22.33	12.99	23.27	0	11.3	28.49	22.64	13	14.81	27.61	15.22	37.92	12.13	33.26	4.39	5.68	5.73	11.29	26.17	25.47	14.42	58.8
864	28.6	30.18	14.39	15.34	8.36	86.36	42.83	25.3	21.78	23.54	6.29	24.58	20.08	37.09	17.51	0	31.52	22.74	32.64	38.41	18.22	13.92	20.98	16.67	27.51	15.28	33.82	21.86	11.15	24.17	0	18.24	25.54	23.01	13.39	13.99	33.62	16.15	38.84	13.62	34.43	3.84	8.42	7.17	9.29	21.3	25.67	14.89	55.59
867	29.99	30.26	15.42	15.37	6.33	82.98	48.13	25.45	25.3	24.82	7.13	24.91	22.14	35.91	19.8	0	30.42	20.09	33.12	34.11	18.17	10.57	19.55	16.88	27.97	16.13	29.66	19.85	11.84	26.87	0	14.27	26.5	19.45	15.79	11.23	31.44	16.48	32.79	15.39	32.52	5.1	6.55	8.64	9.69	25.3	29.13	15.03	60.67
870	28	34.01	12.46	14.28	6.19	72.98	43.81	22.28	22.33	26.4	5.9	29.35	19.48	39.04	18.03	0	26.12	20.65	30.55	30.21	16.78	11.3	18.35	17.99	26.19	13.94	28.58	20.04	11.11	26.08	0	14.13	28.04	20.33	13.13	13.7	24.82	16.48	34.36	12.77	31.16	6.82	0	10.28	8.25	28.49	27.06	15.1	57.82
873	25.1	31.35	14.86	13.59	9.42	76.27	38.93	22.08	23.44	26.95	9.04	27.57	23.39	34.03	17.85	0	31.72	18.46	26.64	32.6	17.96	14.85	18.48	19.85	26.58	12.37	32.83	21	7.97	24.17	0.85	16.99	30.67	19.31	15.7	12.63	26.53	14.64	35.1	11.22	29.64	7.33	6.55	9.17	9.61	25.94	26.98	15.64	57.11
876	26.65	30.91	12.51	17.97	8.54	72	37.75	22.67	24.54	28.87	11.03	28.52	21.79	32.81	17.44	2.87	28.15	16.67	29.47	32.43	17.75	12.29	17.52	19.7	26.56	11.29	29.79	20.93	8.94	23.36	0	11.46	32.61	18.28	13.31	11.04	28.1	17.84	35.93	11.28	28.99	8.93	7.3	10.25	11.03	25.28	26.49	16.6	54.55
879	25.43	31.46	13.2	17.71	6.93	72.86	46.61	26.91	25.15	29.89	9.49	26.36	18.62	31.82	17.95	0	26.23	16	28.77	32.56	19.23	11.73	19.55	21.53	22.91	12.34	26.74	23.9	9.86	20.38	0	15.3	33.73	17.24	14.28	14.77	25.59	19.44	35.88	11.6	29.09	9.81	4.86	10.76	7.73	25.68	26.03	15.25	49.14
882	24.96	30.46	12.88	12.94	6.62	75.48	45.7	24.99	23.86	32.24	10.2	29.8	18.17	34.52	17.89	0.85	20.23	14.04	29.76	31.45	16.68	13.22	19.21	19.9	25.79	9.4	25.63	19.73	11.05	19.57	2.41	14.81	30.28	19.89	12.98	14.47	28.47	19.15	35.44	10.62	27.61	11.36	2.28	11.86	7.17	24.36	26.69	15.39	49.97
885	23.38	31.41	12.98	14.57	6.26	77.74	41.27	26.91	25.53	26.73	12.07	29.14	21.2	37.81	20.27	0.76	26.95	14.32	28.71	36.87	15.74	15.69	18.17	19.73	24.72	8.24	29.68	21.55	11.76	21.47	0	16.86	34.66	20.5	12.87	16.05	29.16	20.22	33.36	9.6	29.7	11.36	6.74	10.91	7.78	26.31	31.34	17.05	56.84
888	22.93	32.2	12.19	12.29	4.6	79.35	39.07	27.86	25.36	27.53	12.34	31.25	24.66	34.57	20.47	0	24.72	14.83	31.79	34.98	15.69	12.61	17.11	20.09	23.49	7.75	24.73	22.51	8.27	22.04	0	15.82	34.19	20.14	12.67	14.29	25.44	21.05	36.03	7.26	22.49	13.28	3.99	12.31	7.15	26.43	29.26	16.45	58.76
891	28.26	30.34	10.88	13.28	7.8	83.31	39.49	26.15	21.15	27.19	13.7	26.33	23.14	34.89	22.09	0.74	26.92	15.87	28.85	33.48	15.88	13.17	18.41	21.08	22.48	11.16	26.36	22.57	9.74	19.65	0	18.55	31.86	19.95	13.93	13.78	22.42	23.18	35.3	8.14	21.74	17.22	7	11.89	7.74	29.25	25.06	16.61	57.23
894	26.35	28.92	10.9	11.2	5.94	78.34	42.08	25.25	22.49	26.63	14.41	27.69	26.23	33.83	19.98	1.26	24.59	15.01	27.96	33.16	13.76	16.72	17.7	21.67	18.64	8.09	27.33	27.15	9.6	17.59	0	17.04	28.44	20.52	13.88	12.34	22.93	21.27	34.3	6.6	23.67	16.18	4.86	10.78	7.5	30.17	25.09	18.77	61.75
897	19.24	30.19	12.47	14.01	8.56	75.23	34.6	24.57	21.37	26.47	12.39	29.58	27.42	29.37	22.33	0	21.84	15.32	28.67	37.39	14.73	16.46	19.71	20.86	19.33	8.24	26.37	21.43	10.01	18.13	0	19.63	29.62	18	11.09	12.41	23.58	20.9	33.36	7.27	21.75	18.9	2.56	13.43	7.71	27.93	22.53	16.48	57.21
[truncated: 32 more columns]
