# Supplementary material for: Stochastic pausing at latent HIV-1 promoters generates transcriptional bursting
Source: Nat Commun. 2021 Jul 23;12:4503. doi: 10.1038/s41467-021-24462-5 (PMC8302722; doi:10.1038/s41467-021-24462-5)
Supplement: Supplementary file 3 — Source Data [file 41467_2021_24462_MOESM3_ESM.zip › _Source_data_zip/Source_data_short_movies_Fig2&8/Short_Movie_Raw_Data_Table_No_Tat1.xlsx]

## Sheet: Feuil1
Time	Site1	Site2	Site3	Site4	Site5	Site6	Site7	Site8	Site9	Site10	Site11	Site12	Site13	Site14	Site15	Site16	Site17	Site18	Site19	Site20	Site21	Site22	Site23	Site24	Site25	Site26	Site27	Site28	Site29	Site30	Site31	Site32	Site33	Site34	Site35	Site36	Site37	Site38	Site39	Site40	Site41	Site42	Site43	Site44	Site45	Site46	Site47	Site48	Site49
0	43.82	4.6	27.32	11.47	13.85	0	11.75	31.16	0	8.94	1.25	1.97	15.52	2.75	4.22	2.38	1.08	0	2.51	0	4.29	11.91	13.45	4.7	28.5	5.73	14.64	3.57	7.06	3.76	1.91	6.03	79.59	18.33	10.76	46.32	5.18	1.13	10.01	0	10.09	20.63	12.17	17.3	6.16	8.51	7.36	4.48	1.62
3	45.26	3.97	27.69	12.11	14.76	0	11.39	32.14	0	7.75	1.69	2.41	15.9	2.24	5.88	2.51	1.03	0	3.16	0	1.45	11.85	11.75	4.53	29.89	5.71	14.51	2.64	7	4.01	2.05	5.39	67.91	14.75	7.48	38.33	4.72	1.43	9.54	0	9.01	16.96	11.16	17.1	6.38	7.37	5.29	3.76	0
6	41.34	3.77	28.7	12.01	13.69	0	11.05	27.32	0.67	6.43	2.46	1.93	15.98	2.59	5.37	2.23	0	0	3.34	0	5.69	12.07	13.85	4.35	33.57	5.49	15.19	2.55	7.41	3.83	2.01	6.21	77.19	18.74	7.88	35.38	5.62	0.57	8.94	0	8.95	17.21	9.88	16.99	6.72	8.68	7.33	3.68	1.01
9	38.19	4.45	29.62	11.46	15.3	0	12.23	34.13	0	6.82	1.96	2.34	15.87	3.27	5.27	3.34	0	0	2.76	0	3.85	12.28	11.77	5.04	30.38	4.88	15.25	2.61	6.35	4.21	2.5	6.38	70.78	17.64	10.03	44.4	5.79	0.99	8.88	0	9.53	13.12	9.92	16.92	6.07	9.8	7.39	4.01	1.09
12	36.73	4.3	27.75	11.48	15.42	0	11.5	31.88	0	5.69	2.59	4.6	16.5	2.32	5.27	3.02	0	0	2.62	0.58	5.31	14.6	12.59	5.64	34.21	5.28	13.06	3.18	7.35	4.47	2.65	4.93	69.26	27.15	8.42	43.23	6.9	0.67	8.9	0	8.13	16.41	10.21	16.14	6.29	8.98	6.91	3.38	1.09
15	34.34	3.14	28.56	11.75	13.24	0	11.24	29.5	0.96	7.04	2.2	2.4	17.97	2.78	4.41	3.18	0	0	2.45	0	5.57	14.91	12.27	7.24	34.28	5.86	14.33	2.84	6.47	4.18	0	5.71	76.51	18.99	8.6	37.47	6.16	4.88	10.28	0	8.35	19.02	10.43	16.84	5.9	9.01	5.64	2.9	1.06
18	35.29	3.61	29.14	12.41	12.71	0	11.14	28.96	0	7.19	0.81	1.91	16.94	2.84	4.81	3.34	0	0	2.32	0	7.15	15.29	12.02	4.94	35.59	5.69	14.84	1.88	7.45	3.88	2.54	5.09	75.78	22.55	9.26	40.57	5.84	2.54	9.33	0	7.14	12.76	9.21	17.14	6.75	8.22	6.62	2.67	1.3
21	31.1	4.02	27.67	11.1	9.81	0	11.04	31.58	0	6.14	1.54	2.21	17.82	2.61	5.69	3.44	0	0	2.85	0	6.59	16.01	12.23	5.18	33.67	5.12	15.91	1.97	7.68	4.32	2.62	4.61	69.71	26.81	8.43	35.63	6.53	0	9.24	0	9.94	24.62	8.83	15.1	6.56	7.87	6.85	2.79	1.8
24	34.01	4.04	28.33	12.4	8.94	0.73	11.36	29.07	0	5.94	1.16	1.81	18.04	3.1	6.65	3.28	0	0	1.85	0	9.53	18.75	14.68	4.51	31.58	5.53	15.97	2.03	7.74	3.36	2.39	5.14	71.23	39.35	9.75	42.32	5.97	0	11.85	1.34	8.84	22.24	8.5	16.52	6.35	7.9	6.2	4.2	1.58
27	33.15	3.07	30.84	12.58	9.39	0	10.59	34.57	0	5.45	2.1	2.45	21.86	2.74	6.21	3.64	0	0	2.61	0	8.35	16.99	11.88	5.28	32.85	5.57	15.99	1.94	8.37	3.97	2.27	4.2	74.51	23.67	8.64	37.84	5.9	1.5	10.06	0	8.24	21.21	8.64	13.68	6.79	8.36	7.46	3.83	1.01
30	30.41	3.48	31.64	12.56	11.84	0	11.16	30.03	0	6.15	1.92	2.34	22.85	2.91	5.93	3.38	0	0	2.74	0	10.84	15.43	12.12	3.55	32.53	5.62	15.1	1.98	7.21	3.56	2.15	5.84	72.48	29.16	8.92	39.72	5.59	0	10.3	0	5.98	18.68	9.95	14.92	7.31	8.37	6.98	2.78	0.97
33	28.14	4.73	32.27	14.42	10.43	0	11.74	33.21	0.67	5.84	1.75	2.22	22.35	2.57	5.1	3.19	0	0	1.78	0	8.62	19.76	13.36	4.4	32.07	5.82	18.25	2	8.26	4.46	2.2	5.72	74.68	39.62	7.26	35.34	6.08	0	10.6	0	7.5	13.21	9.62	15.01	7.83	7.84	6.84	1.85	1.34
36	30.43	3.51	33.32	14.06	10.44	0	12.31	31.83	0	6.33	3.45	2.56	20.16	2.89	5.81	3.36	0	0	2.12	0	13.98	16.7	12.54	4.83	34.74	5.63	17.41	2.26	8.34	4.34	2.31	5.31	81.3	29.65	9.65	39.75	5.98	0	10.25	0	7.21	13.44	10.04	15.95	7.85	8.22	6.69	1.89	1.11
39	30.78	4.54	33.11	14.25	10.73	0	10.57	33.63	0	5.68	2.16	2.22	19.94	3.15	7.04	3.63	0	0	2.91	0	16.53	18.99	12.83	3.8	34.93	5.61	17.29	1.96	7.78	3.98	2.31	4.98	77.98	36.42	9.22	37.66	5.84	0	9.45	0	7.49	14.02	10.04	15.04	8.39	8.12	5.46	2.04	0.64
42	30.51	0.62	32.69	15.1	10.94	0	10.63	34.53	0	5.67	1.93	2.49	19.25	2.93	5.73	3.49	0	0	2.42	0	11.09	17.23	12.7	2.98	36.57	5.03	17.72	1.56	10.76	4.55	2.26	5.13	74.42	35.37	8.6	36.09	6.11	0	10.43	0	7.13	8.53	9.08	15.38	8.16	9.8	6.2	1.93	0.99
45	30.95	0.78	33.73	14.04	7.47	0	9.06	34.52	0.5	6.01	1.91	2.28	19.49	3.39	5.68	3.86	0	0	2.56	0	22.55	21.22	12.91	2.71	34.92	5.56	17.47	2.01	9.02	4.28	2.15	4.7	80	37.88	8.93	33.61	6.46	0	9.21	0	6.83	9.71	10.3	15.33	8.3	9.03	7.24	2.35	1.4
48	31.21	0.53	30.87	14.62	6.99	0	10.74	33.06	0	5.7	1.08	2.52	18.34	1.85	5.98	3.11	0	0	2.6	0	12.29	19.51	11.7	1.95	31.99	5.42	18.72	2.13	5.49	4.18	2.09	4.58	84.87	28.87	9.68	38.7	5.42	0.7	10.75	0	7.3	8	9.83	15.28	7.32	8.95	6.05	2.62	1.32
51	26.33	0.99	34.37	17.1	7.79	0	9.63	32.49	0	6.77	1.59	3.21	18.78	2.64	6.28	3.17	0	0	2.58	0	20.06	20.08	11.66	2.04	36.78	6	18.31	2.65	5.21	4.59	2.2	5.21	71.2	33.22	10.63	35.12	5.53	1.77	11.87	0.58	6.83	8.51	11.31	15.16	7.21	9.69	7.44	2.81	1.65
54	28.64	1.31	32.76	15.6	6.96	0	8.52	31.1	0	6.9	1.55	2.84	19.01	2.99	5.84	2.79	0	0	2.67	0	18.48	20.03	12.57	0	34.98	6.53	18.08	1.29	4.38	4.26	2.07	4.8	83.76	36.4	9.26	37.85	5.83	0	11.06	0.51	6.94	8.59	11.5	13.92	8.01	9.74	5.81	2.44	1.34
57	30.02	0.71	30.36	17.6	7.98	0	10.06	37.02	0	6.71	1.37	2.6	19.92	2.72	6.51	3.01	0.62	0	3	0	14.66	22.48	13.13	0	35.99	6.02	19.26	1.71	3.11	4.14	2.19	4.69	63.1	31.74	9.23	36.44	6.27	0	10.87	0.74	7.22	9.44	10.91	13.27	6.41	8.1	6.21	2.52	1.2
60	27.34	0.81	34.84	17.78	8.4	0	12.13	31.53	0	7.18	1.23	3.02	20.36	2.68	6.56	3.66	0	0	3.49	0	15.33	20.44	12.64	0	36.69	5.84	19.78	1.52	2.92	5.21	2.18	5.15	78.21	40.16	10.98	38.22	6.08	1.09	11.83	1.33	7.04	13.9	10.74	12.99	6.28	9.06	6.34	2.89	0.97
63	26.66	2.4	35.22	16.84	8.81	0	11.95	37.89	1	6.83	2.47	2.82	19.42	3.21	6.58	3.49	0	0	2.86	0	18.97	21.52	13.44	0	38.9	5.59	21.62	1.99	1.3	3.49	2.43	5.69	56.56	33.03	8.48	44.38	5.93	0	12.6	1.53	6.48	12.34	9.99	11.68	7.72	8.41	7.85	2.53	1.57
66	30.35	1.89	33.38	19.48	7.92	0	13.07	33.96	0	5.79	1.69	2.91	18.3	1.28	6.38	3.71	0	0	2.75	0	23.59	21.1	13.63	0	38.87	4.18	20.91	1.9	2.1	5.04	2.11	5.3	62.77	37.83	8.4	40.99	5.72	1.45	15.77	0.97	7.33	13.6	11.69	12.08	6.98	9.63	7.24	2.63	1.86
69	27.31	0	36.42	19.46	7.71	0	10.57	35.54	0	7.12	1.5	3.17	17.26	2.65	6.45	3.59	0	0	4.1	0	23.09	21.6	13.62	0	39.77	5.61	21.1	1.88	2.56	3.59	2.3	4.87	66.3	40.38	6.8	35.84	6.45	0	11.7	1.16	7	15.07	11.63	12.17	7.27	8.87	8.33	2.81	1.31
72	30.36	0	31.5	17.79	6.39	0	11.41	36.67	0	5.75	0.72	3.6	20.32	3.04	6.64	2.9	0	0	3.14	0	25.56	23.28	12.73	2.98	37.17	6.2	21.91	2.12	1.16	5.48	2.09	5.51	50.47	36.76	6.76	34.24	5.69	0	13.01	1.67	7.64	15.25	9.82	12.62	7.38	6.32	6.64	3.37	0.84
75	31.93	0	34.89	19.33	5.94	0	9.85	33.37	0	6.11	0.86	2.05	16.73	2.38	7	3.39	0.63	0	4.12	0	24.2	25.79	13.44	1.91	42.23	4.77	21.84	1.81	2	5.07	2.26	5.83	45.09	39.19	6.29	36.95	6.62	0.67	12.17	1.79	7.74	15.84	9.34	11.94	7.72	5.62	7.83	2.97	1.19
78	32.37	0	35.32	20.5	8.24	0	16.46	33.89	0	5.83	1.15	2.33	18.38	2.86	7.03	2.97	0	0	3.69	0	29.48	25.68	11.72	1.61	41.63	4.87	21.81	2.14	2.04	4.18	2.24	5.14	56.37	45.43	7.3	35.19	5.31	0	12.11	1.9	7.02	11.56	9.02	11.58	7.39	6.83	6.43	3.63	1.14
81	31.26	0.53	41.37	18.56	6.79	0	12.67	35.61	0	6.79	1.18	1.88	17.83	2.8	7.32	3.85	0	0	3.91	1.95	31.58	28.07	12.71	1.79	43.55	5.78	23.02	1.51	1.15	4.24	2.18	4.78	53.08	40.03	10.85	34.96	5.79	0	12.07	1.68	6.52	13.15	9.1	10.01	7.03	7.14	6.49	3.5	1.13
84	31.03	2.03	41.2	20.54	5.35	0	16.3	37.31	0	6.1	1.22	2.59	19.01	3.25	7.48	3.83	0	0	4.11	0	29.54	25.05	13	1.69	42.1	5.37	21.16	2.37	2.13	4.18	2.08	5.55	50.78	35.21	10.81	38.38	7.07	0	12.78	2.13	6.83	14.13	8.75	11.33	7.88	8.66	6.79	4.66	1.26
87	28.78	5.47	38.34	20.88	5.26	0	12.49	37.07	0	6.06	1.18	1.36	17.21	2.8	8.57	3.65	0	0	3.46	0	27.92	27.8	13.14	1.77	41.05	5.38	19.07	1.94	1.48	4.12	2.36	5.89	41.14	40.22	7.97	37.36	5.73	2.69	12.71	2.13	7.14	11.18	11.25	9.79	7.49	7.81	7.42	3.03	2.07
90	31.37	1.16	41.3	20.58	7.36	0	14.51	36.01	0	5.87	1.09	2.2	17.6	3.32	8	3.28	0	1.19	4.01	0	25.49	25.11	13.02	1.99	37.72	5.63	20.6	1.78	0	3.54	2.11	4.75	46.74	42.53	6.98	32.85	6.48	0.52	14.58	2.84	7.25	10.31	9.67	9.77	7.39	9.88	6.91	3.16	1.55
93	29.94	0	41.61	20.39	5.73	0	13.74	39.08	0	5.73	0	2.09	19.08	2.92	8.77	4.19	0	1.43	4.06	0	26.44	25.03	13.83	1.97	41.04	6.34	21.08	1.8	0	4.16	2.91	6.05	46.42	42.04	9.36	32.57	6.29	1.68	15.1	2.84	7	9.42	10.54	7.62	7.32	9.08	7.56	2.82	1.28
96	29.05	0.93	37.78	20.47	5.74	0	13.1	37.71	0.56	5.76	1.07	2.47	20.68	3	7.85	3.54	0	0	4.33	0	28.49	30.9	12.1	1.32	37.48	5.03	21.39	2.23	0	4.76	3.07	6.68	52.63	44.05	7.24	33.66	6.17	2.61	12.5	2.96	6.97	11.05	8.47	10.52	6.98	9.9	7.96	3.75	1.4
99	24.59	1.56	34.66	20.34	5.26	0	12.13	37.96	1.44	5.98	1.35	2.22	18.16	2.21	7.67	3.79	0	0	4.74	0	30.76	32.94	14.51	2.12	38.1	5.51	20.7	2.13	0	3.48	2.46	6.15	50.98	37.34	9.32	22.17	7.63	0.92	12.04	2.41	6.66	13.53	10.73	9.52	7.44	8.79	8.19	3.71	1.61
102	23.53	0.87	35.96	19.43	6.23	0.5	12.16	40.17	0.65	5.99	0	2.64	18.47	3.03	8.64	2.48	0	0	4.69	0	37.34	29.32	12.7	1.56	38.98	5.55	21.12	1.71	0	3.79	2.62	5.06	56.73	33.7	9.42	23.41	7.52	1.79	16.92	3.26	6.39	7.59	9.95	9.25	8.03	7.09	6.71	3.89	1.58
105	21.9	0.99	35.73	21.73	6.14	0	12.64	40.85	1.13	5.74	1.1	2.74	18.72	3.48	7.84	3.31	0	0	5.11	0	33.49	27.81	13.57	2.41	38.56	6.43	20.64	1.41	0	2.39	2.5	5.73	49.5	38.69	9.55	26.18	8.37	1.69	13.78	3.59	7.42	9.48	9.4	10.22	9.76	9.04	7.11	3.9	1.68
108	24.98	0.92	40.19	19.48	4.69	0	12.85	46.55	1.25	5.68	0.86	2.54	17.47	3.49	8.68	2.71	0.7	0.77	4.92	0	35.44	28.78	12.95	3.33	39.92	5.54	23.21	2.06	0	2.27	2.56	7.41	56.34	35.87	7.72	24.07	8.08	1.74	16.01	3.51	6.97	9.33	10.43	10.84	9.32	8.58	6.79	4.29	2.47
111	19.41	1.04	39.25	21.09	4.89	0	9.82	43.85	1.33	5.41	0.51	2.42	17.46	3.27	8.83	2.81	0	0	4.77	0	36.53	31.13	14.1	1.45	43.58	6.23	23.41	2.06	1.9	4.68	2.54	6.19	35.94	33.64	7.69	27.48	9.59	0	14.18	3.77	7.6	7.99	9.62	9.56	7.93	8.42	6.99	4.42	1.88
114	24.49	0.87	40.64	22.95	4.78	0	11.42	43.29	1.28	5.59	1.09	2.87	17.84	3.26	8.42	3.51	0	0	5.51	0	35.63	28.44	12.62	2.24	42.57	3.94	23.09	2.85	0	2.86	1.94	6.47	46.48	47.01	7.67	27.03	8.27	0	13.41	2.92	7.88	8.08	10	9.28	7.96	8.43	7.09	5.74	1.85
117	24.28	0	39.33	22.17	3.99	0	10.93	38.57	1.95	6.55	1.42	2.37	15.48	3.49	9.39	4.01	0	0	5.55	0	41.58	30.75	11.05	2.33	41.66	5.08	23.8	2.67	0	2.42	2.92	6.04	35.73	39.21	9.7	28.64	9.87	0.76	12.84	3.36	7.71	13.84	11.14	9.07	9.53	8.13	7.71	5.11	2.51
120	21.12	0	41.19	21.78	4.94	0	12.04	36.04	1.19	6.22	0.67	2.59	18.02	3.37	8.82	3.03	0	0	5.47	0	48.54	31.73	12.75	2.13	38.11	4.82	24.54	1.52	0	2.4	2	6.96	24.01	43.99	7.65	25.17	9.02	0.84	14.54	4.4	7.62	16.15	9.56	9.5	9.57	8.22	7.52	3.69	2.27
123	19.43	0	36.58	20.09	4.42	0.77	9.48	40.51	2.77	5.38	1.39	2.14	15.93	3.29	9.08	3.61	0	0	5.56	0	42.73	33.52	13.9	2.22	38.95	5.39	24.13	1.76	0	2.45	2.02	6.22	38.93	40.52	7.56	20.39	6.94	0	14.79	3.67	8.13	14.36	10.77	9.62	8.95	8.9	7.47	4.27	2.36
126	19.29	1.07	35.13	22.29	5.27	0	11.73	37.26	1.6	5.97	2.26	2.24	12.22	3.1	9.01	3.48	0	0	5.69	0	51.6	30.3	12.5	1.76	36.78	5.74	25.15	1.84	0	2.51	1.78	6.17	34.33	50.2	8.19	31.92	6.97	0	15.43	4.36	7.99	14.74	10.83	8.64	9.25	8.73	7.52	4.2	2.81
129	20.94	1.06	36.96	22.2	4.87	0	9.35	41.06	5.08	6.16	1.03	2.54	11.27	3.7	10.83	3.62	0	0	5.9	0.65	49.54	29.43	12.93	2.22	40.74	6.27	24.14	2.21	0	2.36	2.29	6.3	39.8	47.44	8.19	19.93	7.63	1.39	14.24	4.06	7.95	12.33	10.57	9.4	8.4	9	6.61	4.04	2.98
132	18.61	0	34.24	21.71	5.39	0.54	14.01	33.38	1.08	5.8	1.42	2.77	11.88	3.37	8.76	3.85	0	0.64	5.9	0	49.91	29.48	12.98	2.47	42.97	5.49	24.93	2.27	0	1.6	2.03	6.72	26.11	39.38	7.67	26.29	8.01	1.41	13.61	4.54	7.36	15.57	8.32	9.87	10.87	9.28	7.79	3.73	3.43
135	19.29	0.77	35.96	22.26	5.34	0	12.93	35.18	1.4	6	0	3.39	13.38	3.4	9.7	3.52	0	0	5.49	0	60.76	32.3	14.12	2.18	43	5.6	26.08	1.63	0	3.26	2.32	7.03	33.24	44.4	7.31	23.19	7.2	3.44	13.48	4.77	7.59	16.7	10.21	9.54	10.02	10.85	7.76	3.66	3.2
138	16.3	0	33.96	21.72	3.96	0.55	15.92	32.16	4.43	6.7	1.47	3.14	12.62	2.81	9.17	3.67	0	0	5.4	0	59.92	31.33	13.71	2.08	45.27	5.76	25.16	2.18	0	2.86	2.14	6.72	28.28	46.04	7.64	17.72	7.39	0	14.23	4.09	8.16	18.11	10.76	8.66	8.69	10.36	6.98	4.54	2.7
141	18.39	1.3	34.75	20.22	4.7	0.55	11.67	32.23	3.05	6.73	1.99	1.54	16.22	2.78	9.46	4.04	1.86	0	6.55	0	59.48	35.25	13.78	1.47	38.77	5.03	24.76	2.48	0	2.65	1.74	6.95	33.95	42.08	9.03	22.37	8.54	0	15.61	5.15	7.44	21.53	9.58	8.68	9.15	9.71	7.19	4.28	2.46
144	20.83	0	37.03	20.74	2.41	0	12.43	33.9	5.79	7.51	1.64	1.92	14.08	3.5	9.4	3.9	0	0	5.96	0	54.55	34.39	11.86	2.18	38.29	5.25	25.02	2.05	0	2.11	2.39	6.85	42.85	44.39	9.17	14.51	8.89	0.58	16.05	5.13	8.58	17.38	10.65	8.24	10.05	8.07	7.59	4.72	2.77
147	20.69	1.69	32.35	19.76	4.87	0.72	11.58	37.24	3.7	6.18	1.45	2.58	11.67	3.23	9.02	3.99	0	0	6.09	0	65.09	33.47	13.58	1.81	39.3	6.57	22.11	2.02	0	2.35	2.3	7.94	30.81	44.54	8.89	15.4	8.92	0	17.12	4.16	9.64	14.43	11.96	7.51	9.15	10.45	7.74	5.07	3.09
150	24.84	0	31.8	21.53	4.58	0.73	13.02	33.14	3.37	6.25	1.26	2.31	14.73	3.59	8.98	3.78	0	0	4.89	0	67.74	30.26	12.07	1.65	38.89	6.98	24.27	2.34	0	2.42	2.04	8.81	32.3	47.8	10.3	16.48	8.68	0.75	14.36	6.18	8.99	19.84	12.74	10.34	9.68	10.25	8.58	4.57	3.45
153	23.18	1.15	35.54	19.86	4.95	0.59	14.27	31.79	6.33	6.41	1.89	2.2	13.83	4.16	9.82	4.11	0	0	5.38	0	67.94	32.06	13.65	1.84	41.84	6.67	23.56	1.93	0	1.63	1.81	8.96	28.75	42.77	9.8	9.83	10.23	0	12.27	5.18	10	13.08	10.19	7.64	9.17	10.43	7.11	5.05	3.34
156	22.7	0	35.46	18.18	4.95	0	14.69	24.81	5	6.79	0	2.51	15.9	3.64	10.31	5.31	0	0	6.3	0	69.42	33.63	12.04	2.02	40.28	6.45	22.94	2.51	0	0.81	0.94	8.49	32.22	49.75	8.85	12.74	10.54	0.5	13.26	6.6	8.5	19.75	11.19	7.75	9.21	9.74	7.9	4.22	3.29
159	17.25	0.96	35.96	18.09	5.2	0.59	10.78	32.67	7.9	6.12	0.74	2.65	13.1	3.35	10.54	5.04	0	0	5.72	0	73.55	34.53	13.82	1.88	39.18	7.26	25.22	2.31	0	1.97	1.34	7.7	38.79	45.87	9.95	11.43	9.79	1.96	15.2	3.88	8.12	18.98	8.07	6.6	9.01	9.78	6.73	5.11	3.22
162	18.65	0.97	35.36	19.25	5.1	0.66	13.48	32.34	3.68	7.58	1.83	4.42	13.59	3.85	9.34	4.21	0	0	6.18	1.17	71.65	32.38	12.44	2.58	37.37	5.41	20.55	2.28	0	0.65	0	7.96	32.12	50.21	10.97	17.8	8.89	2.95	14.42	4.82	8.95	16.5	10.23	5.97	8.42	9.54	5.38	5.41	3.4
165	20.16	0.95	39.99	19.88	4.53	0.86	12.33	28.19	5.07	6.71	1.94	3.16	13.12	3.03	8.57	4.83	0	0	6.72	0.75	80.2	30.05	13.36	1.38	37.22	6.16	19.64	2.21	0	2.21	0	8	39.01	46.91	9.61	14.96	8.65	1.67	13.8	5.42	7.92	15.65	8.5	7.45	8.45	9.09	5.58	4.96	3.29
168	20.38	0.75	44.6	20.33	4.36	0.63	13.66	26.52	5.09	5.86	1.23	3.05	15.38	3.81	8.31	4.11	0	0	7.4	0	80.3	29.73	13.27	1.76	35.05	5.22	19.68	2.48	0	2.15	0.66	8.03	34.6	51.65	9.38	18	9.32	0.86	13.41	4.79	8.23	19.61	10.66	7.51	9.43	7.56	5.57	5.18	3.22
171	21.52	1.17	44.31	19.91	4.9	0.57	15.81	26.05	4.92	6.33	1.37	2.33	15.53	3.63	8.54	4.59	1.22	0	7.45	0	78.82	29.09	13.81	2.15	33.59	5.44	17.03	2.42	0	2.07	1.93	7.91	33.82	49.46	10.23	11.53	10.12	0.71	11.16	5.13	8.12	23.65	8	7.83	8.62	9.4	6.04	4.44	3.22
174	18.87	1.2	44.27	21.05	4.23	0.76	15.91	31.1	4.28	6.51	2.08	2.13	16.01	3.39	8.08	4.46	1.69	0	7.19	0	72.01	25.18	13.02	2.54	32.68	5.81	18	2.55	0	2.85	0.57	7.58	28.67	49.24	8.47	18.53	9.96	0	13.52	4.49	7.38	32.01	9.81	5.86	8.8	9.67	6.07	5.69	3.27
177	19.32	0.78	46.71	20.69	4.21	0.77	17.78	30.88	4.86	6.61	2.58	2.57	16.77	3.43	9.53	4.98	0.76	0	8.28	0	69.45	27.48	14.64	1.24	37.18	6.2	19.06	2.27	0	2.41	0	7.54	31.83	50.19	9.76	14.33	9.09	2.11	15.79	7.76	8.43	29.26	6.91	5.39	9.35	8.64	4.61	5.09	3.13
180	17.99	0	44.3	18.36	5.5	0.69	9.94	26.56	4.54	7.07	1.59	2.42	17.03	3.95	9.04	4.6	0.55	0	8.24	0	75.92	22.38	11.47	1.88	37.45	6.24	19.01	1.94	0	0	1.52	8.55	25.58	49.65	9.71	18.34	9.05	0.58	12.27	6.47	7.57	24.58	8.14	5.41	8.7	9.08	5.88	4.29	3.68
183	20.15	0	51.83	21.71	4.73	0.78	12.09	26.22	4.11	6.7	1.6	2.22	17.22	3.76	8.84	4.21	1.37	0	8.6	0	77.81	27.24	13.6	1.35	35.03	6.71	19.58	2.05	0	2.18	0	8.4	23.06	51.29	9.4	11.72	7.48	1.52	10.46	4.7	7.46	24.6	7.96	5.69	8.65	10.24	5.65	5.08	3.84
186	18.35	1.88	54.51	20.59	4.3	0.68	11.36	25.27	6.04	5.57	1.93	3.95	19.3	3.67	9.71	4.31	0.66	0	7.74	0	78.48	24.08	13.51	2.34	29.45	5.34	20.07	2.07	0	0	0	9.05	26.5	49.58	8.56	13.22	7.17	0.81	9.42	5.69	6.81	26.48	8.62	5.52	7.53	9.62	5.67	5.45	3.53
189	19.28	0	53.69	21.01	5.16	0.88	12.09	26.29	6.28	5.9	2.04	3.03	18.72	3.94	8.76	5.23	0	0	7.99	0	86.74	29.4	14.65	1.47	26.38	5.49	19.08	2.3	0	2.31	0	8.53	26.37	41.89	8.54	15.08	8.08	2.06	11.62	4.38	5.81	25.49	9.07	4.57	8.42	8.3	5.25	4.94	4.03
192	17.81	0.96	52.68	20.92	4.36	1.17	11.9	20.28	5.09	6.16	1.5	2.92	18.07	4.25	9.05	4.4	0	0	8.12	0	81.16	25.8	13.01	1.19	29.5	5.02	19.5	2.58	0	1.8	0	9.42	24.49	48.7	9.71	18.12	8.33	1.59	11.71	5.89	5.65	29.31	7.13	4.6	9.16	9.61	5.28	5.42	3.74
195	18.25	0	53.53	21.09	5.08	1.1	11	22.42	4.38	6.51	1.81	3.57	17.72	3.9	8.65	4.7	0.59	0	8.01	0	80.46	29.71	12.42	1.73	31.21	6.45	19.77	1.95	0	2.92	0	9.58	15.81	50.61	9.25	18.58	8.56	0.68	11.24	6.24	4.18	29.1	6.97	4.68	9.31	9.25	6.13	4.32	3.69
198	16.75	1.43	54.12	20.6	4.69	1.05	11.29	20.11	5.55	5.41	1.5	3.21	18.13	3.96	8.24	4.15	0	0	7.44	0	83.35	22.56	13.2	1.45	29.55	5.37	19.08	3.45	1.61	2	1.33	8.57	18.4	49.65	10.33	19.43	7.71	1.2	10.58	5.59	4.22	28.35	7.76	4.88	9.28	9.19	6.41	5.59	3.79
201	16.33	1.22	55.96	22.62	4.34	0.93	10.86	22.02	5.3	6.54	1.94	2.33	18.91	3.61	7.29	3.9	0	0	8.74	0.53	67.53	24.33	13.56	1.82	31.47	5.57	18.8	2.26	0	2.48	0.96	9.73	19.4	45.91	11.08	17.42	7.77	1.94	13.03	7.84	3.79	25.57	8.27	4.98	8.14	9.05	6.24	4.91	4.45
204	20.48	2.06	59.22	22.55	6.23	0.97	13.59	21.11	4.95	6.04	3.54	2.51	17.73	3.27	6.82	4.66	1.91	0	7.53	0	77.05	25.74	13.31	2.91	28.65	6.02	19.69	2.83	0	1.73	0.58	10.34	28.26	50.05	11.04	13.99	7.59	1.13	9.66	5.34	3.78	25.16	8.51	3.48	7.44	9.91	5.56	5.09	3.77
207	14.39	3.18	56.13	22.64	4.19	0.55	14.64	23.29	5.63	5.82	3.02	1.1	16.9	2.9	6.96	5.1	0	0	9.27	0	75.35	26.35	13.47	1.53	29.29	5.39	19.2	2.05	0	2	0	10.15	15.98	44.01	11.83	13.17	8.15	1.38	10.26	5.56	3.89	18.83	7.38	6.37	7.03	8.64	6.36	4.98	4.02
210	13.13	3.03	59.19	20.05	4.93	0.73	13.7	17.66	5.04	6.35	3.27	2.2	18.33	2.86	6.79	4.55	0	0	8.25	0	70.71	25.76	13.21	1.91	31.44	5.39	21.09	2.32	0	2.52	0.75	9.89	32.58	45.25	9.85	15.81	8	0	10.59	4.97	2.63	18.85	8.31	4.64	7.7	8.7	5.25	5.39	3.92
213	14.57	2.85	66.65	20.57	4.79	1	12.69	18.72	5.36	6.06	3.68	1.04	17.19	3.08	5.91	5.07	0	0	8.86	0	74.87	24.16	12.48	1.36	29.09	5	18.68	2.35	0	2.23	0	9.43	22.14	56.43	11.15	17.4	8.96	0.8	9.24	4.88	2.15	15.27	7.99	4.22	7.2	9.2	5.57	5.65	3.6
216	13.32	3.47	66.71	20.18	4.82	1.21	16.41	21.94	9.23	5.35	3.06	1.74	18.91	2.85	6.7	4.06	0	0	9.05	0	67.4	19.71	12.8	1.83	25.72	4.9	22.26	2.49	0	2.62	0	10.3	22.64	55.17	9.87	15.58	9.53	0.63	11.64	5.09	1.53	11.06	9.14	3.85	8.07	8.87	6.11	5.06	3.91
219	10.5	4.15	67.44	19.86	6.04	0.83	13.69	18.59	5.93	6.37	2.76	1.44	18.4	3.3	7.26	4.81	0	0	8.17	0	76.57	23.01	12.49	2.57	28.67	5.31	19.99	2.69	0	0.58	0	10.23	19.59	51.19	9.8	19.28	9.24	1.93	9.83	5.97	2.08	11.37	6.54	3.68	8.03	8.11	5.35	5.04	4.23
222	12.67	4.35	62.91	19.83	5.17	1.22	14.06	23.6	5.32	6.41	1.79	1.07	18.94	3.05	6.31	4	0	0	9.14	0	79.14	21.39	13.91	2.35	33.05	7.22	23.54	2.71	0	2.17	0	9.84	20.57	53.93	10.2	18.1	8.53	0.8	11.9	4.74	0	10.67	6.97	3.81	7.11	8.43	6.04	4.91	4.28
225	12.19	4.17	70.04	18.69	5.76	1.14	17.74	23.04	4.68	6.53	1.43	0.74	20.29	3.13	5.93	4.95	0	0	8.24	0	70.99	19.79	13.19	1.81	33.38	5.72	21.37	2.7	0	2.2	0	9.58	22.74	52.65	9.93	18.42	9.54	0.86	9.69	6.19	0	11.27	6.62	4.16	6.18	8.82	5.5	5.63	4.43
228	14.02	5.04	59.69	18.02	4.79	0.51	16.43	21.18	5.13	6.2	1.86	0	18.09	3.02	5.95	5.03	0	1.75	10.3	0.53	82.09	18.42	12.78	2.49	30.41	5.88	25.23	2.59	0	2.4	0	10.62	22.67	47.3	10.04	20.88	8.21	1.18	11.02	4.8	0	9.61	7.32	4.13	4.43	10.04	5.73	4.4	5.17
231	11.16	5	66.72	18.85	6.05	0	17.02	20.43	6.46	6.11	1.91	1.29	22.72	2.94	6.16	4.48	0	0.66	9.84	0	71.43	16.15	13.59	2.65	32.57	5.96	25.06	2.62	0	1.88	0	9.35	20.09	52.18	11.32	17.53	10.03	0	9.62	6.15	0	8.54	6.68	3.37	5.14	8.92	6.14	5.34	4.51
234	10.82	6.22	67.63	16.97	5.04	0	18.01	21.74	6.51	4.98	2.6	0.9	19.26	2.99	7.36	4.65	0	0.79	9.29	0	67.67	17.4	12.13	2.99	37.34	5.66	21.7	2.78	0	2.11	0	10.2	23.05	53.33	10.36	17.07	8.57	0	11.07	6.62	0	10.25	5.97	3.26	5.26	9.42	6.42	4.79	4.59
237	9.64	7.64	67.56	17.76	5.48	1.1	16.54	20.84	6.42	4.44	3.39	1.13	18.86	2.88	6.12	4.59	0	0.51	8.71	0	76.4	21.37	13.18	2.26	36.26	5.25	19.93	2.03	0	1.89	0	9.74	23.39	51.8	10.59	19.17	8.83	1.72	10.83	6.74	0	11.35	6.76	3.73	5.08	9.85	5.78	5.14	4.89
240	10.53	6.52	63.92	17.94	5.44	1.42	16.48	18.35	6.95	4.49	1.73	0.74	19.78	2.85	6.67	4.56	0	0	8.88	0	66.23	19.52	11.19	1.73	33.3	5.94	19.3	2.71	0	2.21	0	10.53	24.34	47.42	12.19	16	8.96	1.17	11.04	5.33	0	13.18	7.09	3.06	5.23	9.13	5.22	5.39	4.45
243	10.59	8.31	62.72	19.03	6.21	1.08	14.34	21.1	7.54	4.14	3.1	0.93	19.31	2.77	5.64	4.37	0	0	8.12	0	81.86	19.16	11.7	2.06	31.22	6.04	18.33	2.74	0	2.66	0	10.39	21.54	50.92	11.81	19.79	8.99	0	11.85	6.63	0	8.54	5.53	3.03	5.11	9.08	3.86	4.78	4.33
246	12.1	7.71	61.16	18.33	5.12	1.57	14.73	19.47	9.82	4.52	3.74	0.8	19.07	2.69	6.65	4.5	0	0	8.15	0	73.85	16.64	13.52	1.97	32.49	4.98	17.44	2.12	0	2.7	0	8.2	19.03	52.62	10.08	17.79	7	0	12.74	6.15	0	7.86	6.5	2.38	5.28	10.66	5.07	5.2	5.58
249	11.96	7.98	60.78	19.1	5.38	1.12	15.16	19.58	9.66	5.08	3.57	0	20.64	3.34	5	4.47	0	0	8.76	0.54	52.56	20.46	14	2.37	29.25	4.45	17.26	2.35	0	2.11	0	8.6	21.14	52.09	10.26	16.73	8.8	0	11.55	6.25	0	6.23	6.43	3.01	3.88	9.42	5.41	4.87	4.68
252	14.18	6.45	65.1	17.03	5.08	1.42	15.19	20.81	8.79	5.6	4.78	0	21.91	1.84	5.61	4.27	0	0	8.84	0	68.48	19.52	11.86	2.03	27.32	5.84	19.35	2.77	0	2.09	0	7.81	24.17	50.95	11.76	15.84	6.74	1.99	11.04	6.46	0	4.62	5.22	1.8	3.38	10.05	5.85	5.52	4.58
255	10.83	9.34	61.98	15.33	5.38	1.26	14.45	16.43	8.7	4.36	4.45	0	19.55	2.9	5.61	4.25	0	0	9.62	0	68.14	18.27	12.81	2.53	28.8	5.9	14.65	2.41	0	2.24	0	8.21	29.23	50.01	10.03	15.25	7.13	0	12.48	6.6	0	5.54	4.68	3.38	4.12	9.33	5.5	5.39	4.42
258	9.85	9.14	54.42	16.27	6.42	1.15	16.25	20.76	11.24	4.98	3.39	0	19.9	2.54	6.01	5.32	0	0	8.9	0	64.34	15.39	12.7	1.72	27.88	6.22	15.21	2.18	0	2.2	0	7.86	21.64	46.97	10.22	17.52	7.04	0.72	11.54	6.25	0	4.81	5.08	2.41	3.21	8.48	3.02	5.44	4.04
261	10.91	9.46	65.13	18.36	5.22	1.19	15.66	20.66	10.28	4.47	3.95	1.06	19.17	3.2	5.71	4.36	0.97	0	9.73	0	65.81	19.53	10.87	1.86	29.79	5.48	12.38	1.92	0	2.77	0	8.17	34.55	41.94	10.5	18.27	7.41	2.77	10.68	5.79	0	5.2	4.47	2.98	3.13	6.8	4.74	4.33	4.41
264	11.97	8.05	58.47	17.04	5.04	1.15	19.19	20.07	9.32	4.86	5.53	0	17.93	2.6	6.15	4.33	0	0	10.71	0	70.77	17.77	12.63	1.64	30.22	5.78	12.94	2.1	0	1.64	0	8.28	27.89	47.74	11.5	18.08	7.21	1.64	10.92	5.83	0	3.71	3.87	1.97	3.3	7.57	2.94	5.82	4.48
267	13.67	8.73	63.48	14.84	6.41	1.13	14.81	19.31	11.36	4.07	5.58	0.84	14.86	2.44	6.43	5.07	0	1.3	10.39	0	65.85	19.39	13.23	1.53	30.27	4.38	11.43	2.27	0	2.44	0	8.04	27.8	54.57	10.58	13.35	6.81	1.58	10.7	7.95	0	2.97	4.7	1.66	2.97	7.14	5.01	4.85	4.96
270	9.11	10.72	54.22	13.9	6.52	0.86	16.84	19.45	9.06	3.71	5.01	0	17.62	2.64	6.52	5.16	0	0	8.66	0	69.67	19.78	12.24	1.27	31.4	6.06	11.64	2.42	0	1.81	0	8.35	29.96	49.57	11.34	14.65	7.6	0	11.99	6.76	0	3.38	5.8	1.94	2.78	6.96	5.28	5.8	5.11
273	11.08	9.31	54.45	14.07	8.01	1.41	19.73	22.05	10.91	3.53	4.46	1.24	14.1	2.4	6.36	5.51	0.62	0.63	8.28	0	67.38	20.43	12.33	0	32.08	4.8	9.63	2.17	0	2.03	0	8.02	21.29	59.02	10.73	19.71	7.55	1.65	10.6	6.96	0	3.68	5.08	2.28	2.74	6.83	2.28	4.72	5.62
276	10.45	11.33	50.62	14.61	7.96	1.12	21.21	23.28	12.01	2.85	4.73	0	14.82	3.05	8.06	5.13	0	0	8.21	0	69.85	20.04	13.06	1.09	29.17	5.88	11.04	2.66	0	1.94	0	9.26	25.77	57.88	10.98	17.62	6.73	1.18	7.9	6.41	0	1.29	3.57	2.22	2.29	6.76	3.78	5.21	5.72
279	9.12	7.88	57.58	15.56	5.67	1.11	17.53	20.01	11.79	2.96	5.63	0	13.06	2.96	6.81	4.45	0	0	9.13	0	66.99	19.4	12.28	1.08	29.87	7.14	9.83	2.52	0	2.14	0	8.92	25.24	51.43	13.02	23.84	7.49	2.09	9.59	8.53	0	1.15	5.04	2.18	2.91	7	2.98	4.48	5.1
282	9.16	9.72	58.5	14.97	5.18	1.13	17.17	24.72	13.02	1.6	5.09	0	12.84	3.03	7.4	5.79	0.96	0	8.92	0	64.8	17.71	12.08	1.87	25.6	5.78	10.23	2.46	0	3.09	0	9.12	19.99	54.68	11.8	14.2	6.78	3.75	8.92	7.66	0	2.28	4.61	0.64	2.33	7.76	1.81	4.8	5.05
285	7.78	9.41	56.1	13.41	5.75	0.88	22.9	23.83	14.48	1.52	4.87	0	14.87	3.07	6.79	5.79	0.51	0	9.88	0	71.68	20.56	11.05	1.65	29.11	6.55	8.84	2.38	0	2.37	0	7.69	22.97	53.86	11.01	16.99	6.71	3.32	8.68	6.71	0	1.27	3.07	1.63	2.03	4.93	1.83	5.6	4.86
288	8.01	8.45	55.92	12.88	6.15	1.05	19.03	23.42	14.07	1.77	6.1	0	15.51	2.85	5.28	5.84	0	0	9.68	0	62.16	16.65	12.55	1.52	26.81	5.09	9.46	2.38	0	2.04	0	8.99	25.44	55.38	10.92	14.2	7.38	2.18	9.13	7.05	0	2.91	3.76	1.14	1.54	6.03	1.18	4.44	4.89
291	10.02	10.16	57.22	13.7	3.6	1.55	24.99	22.4	13.58	1.99	4.48	0	12.89	2.95	5.12	6.58	0	0	10.44	0	65.11	12.84	11.04	3.71	26.78	6.6	10.28	2.27	2.28	1.88	0	8.41	24.02	55.76	11.33	17.45	7.38	1.98	9.2	6.94	0	0.64	4.4	1.28	1.58	5.39	0.89	3.99	5.58
294	10.68	10.97	54.34	15.28	3.45	1.23	19.77	26.57	14.98	0.82	4.74	0.59	13.92	3.23	6.3	6.24	0	0	9.9	0	66.17	15.67	13.42	1.31	27.26	4.24	9.91	2.82	0	2.03	0	7.82	30.43	51.33	11.45	10.16	6.94	1.86	8.99	7.75	0	1.9	2.52	1.16	1.85	4.73	1.61	4.95	5.09
297	16.37	9.25	50.08	13.42	4.82	1.19	19.77	24.13	15.73	0.59	5.44	1.3	13.72	2.42	7.43	6.16	0	0	10.61	0	66.04	12.64	13.96	1.07	26.19	3.19	10.94	2.58	1.68	1.57	0	8.91	25.74	51.34	10.26	0.96	7.14	2.16	11.23	7.55	0	2.72	2.55	1.51	2.1	5.6	1.76	4.74	6.97
300	9.52	9.78	50.13	13.5	4.95	1.11	18.96	24.57	12.94	0.88	4.4	0.62	14.85	2.45	6.77	4.99	0	0	11.08	0	49.3	11.35	14.47	1.65	27.46	5.01	11.5	2.34	0	1.08	0.98	9.19	24.58	53.33	10.37	0.65	7.69	0	9.61	8.79	0	2.64	3.33	1.28	2.14	5.29	1.89	5.42	7.08
303	10.63	9.56	51.75	13.44	4.11	1.38	18.89	21.77	14.67	0.83	4.99	0	13.48	2.96	6	4.77	1.11	0	9.98	0	53.25	21.23	12.46	1.76	29.12	5.15	10.82	2.98	0	2.22	0.92	9.2	19.89	49.81	10.61	1.15	7.71	0	9.37	8.03	0	1.62	3.43	1.34	2.01	6.36	1.68	4.85	6.17
306	12.5	10.93	49.24	14.36	4.21	1.23	22.01	26.96	12.81	0	6.52	0	14.31	2.78	5.16	5.46	0.53	0	10.17	0	54.25	14.35	12.78	1.54	28.49	5.07	10.49	2.6	0	2.23	0.69	9.1	27.94	57.8	11.34	1.38	7.31	0	13.37	7.21	0	0.98	4.31	0.92	1.66	5.8	1.71	5.93	7
309	11.64	12.11	46.49	14.29	3.78	2.14	17.34	27.48	13.71	0	7.61	0	12.26	3.58	5.43	5.19	0	0	12.04	0.66	57.2	13.55	12.99	1.61	28.41	5.1	9.55	1.97	0	2.77	0	9.26	23.66	56.37	12.41	1.39	7.48	1.27	11.29	7.09	0	1.61	3.61	0.92	1.83	6.43	1.86	5.07	6.13
312	11.75	9.68	53.53	14.07	4.51	1.88	12.86	21.85	13.57	0.97	5.99	0	13.08	2.89	4.39	5.22	1.24	0	11.66	0	44.65	11.44	11.14	1.58	30.38	4.49	12.1	2.49	0	2.04	0	9.65	27.1	58.1	13.16	0.87	7.25	3.02	10.33	7.04	0	2.48	3.31	1.87	1.41	6.29	1.88	5.6	6.88
315	9.7	13.65	51.68	10.85	4.84	1.08	19.28	23.02	14.46	0	6.3	0	12.02	1.78	4.52	5.57	0	0	12.32	0	49.77	13.59	12.85	2.03	30.28	4.61	10.41	2.79	0	2.59	0	9.38	26.79	62.25	11.74	1.18	8.44	0	9.86	7.95	0	2.06	4.65	1.62	1.45	5.63	3.81	5.24	7.42
318	11.11	11.6	50.79	11.1	5.88	1.12	17.31	21.17	14.94	1.22	6.13	0	13.52	1.91	5.39	5.05	0.62	1.16	10.37	0	52.89	15.19	13.28	0.57	31.1	1.87	10.55	2.95	2.08	2.57	0	8.71	26.91	57.13	12.45	0	7.08	1.3	11.57	8.03	0	2.81	5.61	2.59	1.09	7.16	3.11	5.05	7.15
321	10.65	9.88	45.44	11.35	4.69	0.95	18.83	20.16	15.45	0	6.21	0	13.01	1.62	4.11	4.9	0	0	11.21	0	43.97	12.31	14.09	1.14	29.38	0.92	12.35	2.2	0	3.63	0	8.98	26.74	56.51	11.08	1.77	6.14	0	10.76	8.54	0	3.54	2.56	2.02	1.4	6.57	4.27	4.99	7.38
324	10.97	11.08	42.09	11.66	5.29	1.21	16.79	20.96	12.38	0.88	7.38	0	14.1	1.05	4.91	5.05	0.61	0.55	13.62	0	49.02	10.11	14.83	1.44	29.75	0	12.66	3.34	0	2.28	0	8.49	30.82	57.59	12.11	1.13	7.25	0.81	9.2	6.68	0	3.9	3.64	1.6	1.71	5.92	1.98	4.91	7.89
327	12.32	11.27	45.47	9.87	4.61	0.63	16.98	24.61	13.94	1.2	7.15	0	14.43	0	4.82	4.98	0	0	13.09	0	48.3	14.11	15.04	1.31	30.16	0.95	12.53	3.23	0	2.48	0	8.61	29.4	58.34	9.29	0.69	6.21	2.82	10.47	7.88	0	3.92	4.47	1.09	2.08	5.35	0.8	5.52	6.9
330	11.62	11.9	49.63	9.08	4.9	0.63	15.67	21	14.06	0.71	7.08	0	14.33	0	4.45	4.66	0	0	12.02	0	53.67	12.14	12.54	1.32	30.08	0	15	3.04	0	3.89	0	8.66	27.82	60.89	9.46	0.87	6.42	0	9.41	6.58	0	4.11	3.77	2.72	1.57	6.96	1.3	4.78	7.72
333	18.01	11.29	50.19	8.2	5.96	0.61	14.23	22.98	16.45	1.09	6.63	0	14.2	1.53	5.01	6.1	0	0	11.23	0	43.26	13.16	12.95	1.65	28.83	0	15.56	2.82	0	3.68	0	7.52	25.42	59.39	9.55	0.65	6.32	0.54	10.16	6.79	0	3.77	3.65	2.3	1.74	6.58	0.52	5.33	7.33
336	12.99	11.91	49.69	8.81	5.63	0.79	15.48	22.3	15.53	1.34	7.18	0	15.89	1.15	4.53	5.83	0	0	11.14	0	44.99	12.37	13.78	1.1	30.97	0.77	14.89	2.87	1.56	3.42	0	9	28.47	58.03	9.55	0.85	6.43	0.52	10.77	5.34	0	3.72	5.62	2.31	1.98	5.49	0	4.45	6.82
339	12.83	11.81	48.63	8.04	5.59	0	22.65	20.1	16.3	1.58	6.96	0	13.43	1.2	4.35	5.82	0	0	12.64	0	46.52	13.18	13.06	2.37	32.75	0	14.52	3.29	0	3.42	0	9.12	25.57	55.24	8.19	0	6.05	0.68	9.92	4.94	0	6.02	5.05	2.15	2.27	7.85	0.94	5.2	8.19
342	13.35	11.29	42.2	9.12	5.45	0	16.67	25.3	17.06	1.43	7.87	0	15.14	1.06	5.22	5.58	0.51	0	11.52	0	49.21	11.92	12.96	1.22	31.1	1.95	14.65	2.4	0.52	3.39	0	8.51	29.84	57.01	7.92	0	6.35	2.59	7.96	6.39	0	5.53	5.28	1.69	1.68	6.75	0	5.5	7.1
345	15.02	12.18	34.73	8.93	6.19	0.85	20.49	23.14	16.81	1.33	7.4	0	16.17	0	3.81	6.25	0	0	13.93	0	42.08	14.75	12.47	1.9	27.24	4.47	14.79	2.47	0	3.66	0	8.17	31.91	51.13	7.73	0	5.12	0	9.71	4.99	0	3.28	6.22	2.39	2.17	8.36	0	4.85	7.75
348	13.23	11.14	37.98	11.08	5.59	0	20.49	25.28	15.57	1.45	7.38	0	16.88	0	4.07	5.58	0	0	13.37	0	45.46	11.77	12.93	0.89	27.72	1.91	12.95	2.89	0	4.2	0	9.06	24.3	56.35	8.62	2.29	5	0.52	8.77	6.92	0	4.29	6.14	2.65	2.92	8.22	0.67	5.18	6.1
351	14.64	12.12	42.02	8.86	4.01	0.66	16.48	26.38	15.19	1.47	8.26	0	15.3	0	3.94	4.86	0	0	11.63	0	45.19	15.24	13.79	2.24	24.92	0	14.61	2.8	0	2.51	0	9.51	28.53	58.17	8.72	1.35	5.09	0.55	10.28	7.36	0	3.05	6.28	2.91	2.76	7.76	0	4.7	6.52
354	13.7	10.76	35.92	9.51	4.27	0.83	21.95	27.94	15.68	1.63	6.93	0	14.67	0	4.68	4.74	1.4	0	11.66	0	47.64	12.49	11.5	1.52	24.43	2.94	14.87	2.7	0	3.49	0	9.2	25.23	55.1	8.33	2.49	6.85	0.63	9.14	7.31	0	1.76	5.46	1.57	3.31	8.27	0	6.01	7.8
357	15.01	14.22	36.37	9.6	3.36	0.75	17.72	23.32	11.94	1.58	6.94	0	12.78	0	4.68	4.56	0	0	13.14	0	42.03	16.49	13.25	1.26	24.19	0	14.05	3.3	0	4.41	1.21	9.03	29.84	52.63	9.81	2.24	5.26	0	9.46	6.42	0	4.98	5.21	1.85	3.26	7.95	0.82	5.56	6.91
360	13.66	13.05	37.05	9.77	4.68	1.48	16.75	27.66	12.56	1.78	7.42	0.73	14.3	0	4.81	4.95	0	0	11.55	0.61	42.54	11.81	11.85	0	24.17	0	13.34	3	0	4.01	0.9	8.81	27.4	51.85	9.05	0.81	4.47	1.36	10.61	6.94	0	6.33	4.21	1.96	2.86	8.64	0	5.79	7.04
363	11.45	11.87	40.45	10.3	4.43	0	22.68	24.68	14.4	1.91	8.66	0.59	16.07	0	5.28	5.37	0.5	0	11.47	0	47.38	14.56	12.69	0	22.05	2.44	14.02	2.87	0	3.5	0	8.79	32.33	49.63	9.64	0	5.32	0.73	10.21	6.98	0	4.52	6.14	1.48	2.35	8.51	0	5.08	6.16
366	15.7	11.67	40.37	8.53	5.18	1.19	25.01	26.07	15.81	1.91	8.23	0.62	14.15	0	4.99	4.95	1.99	0	10.12	0	46.32	11.49	10.78	0	22.95	3.16	14.67	3.35	0	3.06	1.1	7.9	19.36	51.82	10.57	1.41	5.28	1.61	9.72	6.72	0	2.72	4.02	1.77	3.35	8.13	0.57	5.49	8.58
369	16.18	11.95	34.93	9.6	6.07	0	22.83	27.48	16.56	1.39	8.07	0.57	13.94	0	5.16	5.41	0	0	11.38	0	57.5	12.42	11.82	0	24.91	0	15.37	2.96	0	3.36	0.71	8.97	22.59	47.98	9.6	0.88	5.17	0	10.99	8.21	0	3.62	4.67	2.26	3.35	7.78	0	4.95	7.79
372	15.36	12.12	34.89	9.31	4.95	0	20.72	26.48	16.8	2.08	8.38	0.65	15.39	0	5.87	5.97	0	0	14.31	0	52.87	15.46	13.05	0	22.26	2.41	18.01	2.88	0.56	3.87	0	9.89	17.51	52.69	8.8	0.9	5.35	2.7	10.46	5.97	0	0	4.45	2.53	3.2	7.39	0	5.46	8.29
375	12.18	9.84	38.81	8.3	4.55	0.58	23.26	27.11	17.32	2.74	8.22	0.5	15.5	0	4.21	5.19	0	0	12.68	0	50.07	11.41	9.7	0	19.97	2.41	15.27	2.97	0	3.68	0	7.11	19.68	52.88	10.75	0.56	5.57	0	10.83	7.14	0	0	5.49	1.83	3.81	7.77	1.07	6.46	8.97
378	13.47	12.18	34.73	8.26	4.24	0.88	25.88	27.12	15.01	2.41	8.72	0.97	13.84	0	4.91	5.71	0	0	11.99	0.6	53.57	7.31	12.35	0	27	3.3	19.55	3.18	0	4.85	0.89	6.72	14.09	52.83	13.14	0.55	4.07	0.77	10.97	4.59	0	0	6.38	1.47	3.71	7.75	0.88	6.23	9.14
381	13.85	11.61	34.57	8.17	5.04	0.76	22.48	27.28	15.52	2.45	8.91	0.84	14.89	0	3.65	5.47	0	0	14.25	0	50.74	6.17	13.61	0	26.96	0	19.13	3.07	0	4.31	0	7.72	18.39	53.8	10.45	3.48	4.14	1.69	9.3	4.32	0	0	4.29	1.85	4.26	8.51	0.73	7.43	9.94
384	13.65	10.44	32.17	7.97	5.21	0.81	33.11	28.63	14.2	2.25	7.67	0	14.84	0.5	4.35	6.97	0.52	0	12.81	0	47.56	5.4	12.06	0	23.04	2.72	21.38	2.96	0	4.11	0	7.9	20.12	47.46	10.22	0.89	3.9	2.19	8.38	3.3	0	0	5.24	2.31	3.85	8.51	1.78	5.96	8.79
387	13.76	11.75	30.93	8.68	5.27	0.97	23.57	26.28	16.62	2.81	9.15	0	15.89	0	4.05	6.87	0	0	10.95	0	44.31	5.47	11.59	0	22.48	0.57	20.26	2.74	1.06	3.33	0.97	6.7	18.08	52.31	12.01	1.5	4.66	1.97	10	5.68	0	0	3.52	2.17	4.6	9.58	0.61	6.04	10.5
390	16.31	9.78	26.83	8.54	4.74	0	23.75	22.29	20.01	0.72	8.85	0	15.23	0	4.05	5.52	0.6	0	14.1	0.59	45.83	7.01	12.34	0	25.3	0	20.79	3.15	1.15	4.44	0	5.15	19.51	46.72	11.01	0.64	4.4	2	9.11	7.12	0	3.4	4.43	3.1	3.6	8.98	1.18	5.81	12.4
393	13.26	12.28	25.26	9.6	5.56	0	28.76	23.26	17.47	3.93	9.06	0	14.56	0	4.33	6.28	0	0	11.83	0.53	43.62	1.24	13.39	0	23.53	0	22.29	3.2	1.16	4.6	0	5.55	23.68	54.98	9.38	0	4.73	0.61	9.26	6.91	0	0	5.36	1.96	3.9	8.93	1.58	6.62	11.24
396	11.36	10.06	19.09	9.71	3.79	0	22.91	20.58	17.45	3.19	8.5	0	13.16	0	3	6.15	0	0	13.97	0	49.06	3.9	12.31	1.55	27.55	2.56	23.19	3.74	3.4	3.44	0.58	5.69	17.18	52.96	9.13	0	5.66	0	9.02	5.17	0	5.8	3.3	2.14	3.98	10.27	0.64	5.49	10.19
399	15.01	11.16	19.13	8.91	4.32	0	24.76	22.72	16.52	2.84	7.71	1.46	14.51	0	3.64	5.73	4.82	0	16.31	0	46.13	8.37	14.26	0	24.22	3.48	22.53	3.19	1.77	4.13	0	4.53	15.68	58.31	9.88	1.55	4.55	0.73	11.17	2.77	0	4.82	2.11	1.63	4.46	9.77	0	5.88	10.29
402	14.47	10.48	14.89	9.62	4.37	0	15.51	22.66	19.06	3.06	7.03	0	14.6	0	2.76	5.44	3.49	0	14.84	0.54	51.5	5.89	12.8	0	25.06	2.79	22.64	3.19	1.59	4.13	0.83	5.8	15.9	51.04	10.6	0.84	4.82	1.25	10.35	6.49	0	9.54	4.51	1.94	4.23	9.6	3.66	5.97	10.8
405	13.04	10.61	11.65	9.18	5.99	0	19.8	19.46	18.38	2.82	6.03	0	15.22	0	2.86	5.95	3.72	0	17.4	0	44.53	0.66	14.63	0	25.51	1.99	21.08	3.81	1.97	3.7	0.57	4.55	15.81	54.38	10.46	0.85	5.25	0.54	10.21	3.3	0	6.47	3.98	1.66	4.21	9.97	1.42	5.52	10.63
408	13.28	11.14	14.65	10.12	5.78	0	13.99	23.51	16.8	2.89	6.82	0	14.09	0	3.17	5.97	1.91	0.63	14.36	0	49.76	1.04	14	0	24.81	1.98	20.27	3.07	2.77	3.96	1.03	5.34	14.95	52.35	12.08	0	4.97	0.53	11.25	3.77	0	7.88	5.56	1.87	4.14	10.07	1.76	6.52	11.47
411	12.17	11.96	13.69	10.32	4.24	0	18.41	21.64	18.75	2.2	6.75	1.06	15.23	0	3.13	5.99	2.18	0	16.36	0	45.38	1.24	13.73	0	24.35	0	20.98	3.75	2.17	3	0	5.48	32.68	53.01	11.27	0.77	4.9	2.96	9.7	5.28	0	6.69	4.12	2.02	4.75	8.98	1.14	6.28	10.86
414	12.87	11.06	11.09	10.18	5.26	0	15.15	22.71	17.19	3.33	7.56	0.99	15.66	0	2.78	5.37	2.25	0	13.85	0	47.35	0.57	12.56	0.56	21.61	2.15	24.2	3.66	2.25	4.98	0.92	4.8	19.46	54.07	13.95	0	5.22	1.81	10.67	2.32	0	6.09	5.54	2.48	4.1	9.48	2.53	5.86	11.25
417	14.91	12.07	10.08	9.81	4.54	0	16.67	22.66	16.63	3.73	7.24	0	18.37	0	2.95	5.17	2.33	0	15.08	0	51.41	0.58	12	0	23.43	2.64	23.87	4.63	3.35	4.84	0	5.65	15.73	50.98	14.8	0.86	4.64	0.56	9.47	3.1	0	1.42	3.97	2.1	4.43	9.99	1.79	5.99	12.29
420	13.42	9.29	9.29	10.79	5.42	0	6.72	21.04	19.58	3.66	6.55	1.12	15.45	0	3.48	6.61	2.84	0.53	14.99	0.56	53.4	6.15	14.22	0	21.37	0	24.39	4.15	3.97	4.79	0.82	4.13	19.23	56.85	13.81	0	4.94	3.11	8.92	2.96	0	0.91	4.85	2.45	3.94	9.52	0	7.2	12.58
423	13.75	11.56	9.59	10.89	5.58	0	7.53	22.9	17.77	3.23	7.15	0.83	17.89	0	3.36	4.86	2.14	0	16.18	0	44.9	0.87	12.56	0.52	21.67	0	26.19	4.34	3.09	5.02	0.85	5.28	24.09	54.56	14.88	0	4.97	2.62	6.23	4.96	0	3.22	2.58	2.77	4.34	8.46	0	6.12	13.54
426	14.85	10.73	10.4	11.32	5.56	0	8.83	25.06	18.26	3.49	6.53	1.25	14.87	0	3.06	5.12	3.05	0	16.07	0	51.16	1.92	12.49	0	21.34	2.61	25.99	3.39	3.68	5.26	0.63	4.87	27.53	50.58	13.61	0.54	4.52	3.26	7.48	4.44	0	0.89	3.09	1.89	4.19	9.3	0	6.06	13.16
429	14.63	9.76	9.81	10.37	5.02	0	13.88	24.17	16.95	3.25	8.08	1.25	14.75	0	3.29	4.32	2.68	0.76	17.17	0	48.32	0	12.43	0	22.73	0	25.2	3.8	3.19	4.3	0.61	4.73	20.97	51.96	13.73	5	4.99	7.69	8.3	7.02	0	0	4.06	2.82	4.14	9.05	0	5.8	17.56
432	15.69	11.11	9.83	10.08	5.17	0	11.01	26.78	17.22	3.88	6.5	1.41	14.64	0	3.27	4.8	2.93	0	17.59	0	48.7	0.72	11.1	0	20.41	0	24.98	3.97	3.62	6.04	0.65	4.52	22.88	52.78	14.99	1.78	4.38	4.15	7.5	2.64	0	1.5	3.98	2.76	4.17	8.88	0	6.52	13.9
435	14.96	11.6	13.08	9.7	3.68	0	10.86	24.81	17.06	3.52	7.71	1.61	13.01	0	3.46	4.39	3.94	0	16.73	0	52.44	2.01	11.55	0	19.45	1.47	23.9	4.22	4.94	4.89	0.89	4.07	28.48	50.06	17.38	1.28	4.9	3.91	8.27	4.1	0	0	3.24	1.46	4.23	7.3	0	6.88	14.56
438	16.53	11.76	10.46	10.85	3.91	0	12.12	28.26	16.47	4.51	7.6	2.69	14.91	0	1.69	3.87	3.88	0	16.97	0	57.53	0.56	13.18	0	17.8	0	27	4.37	3.16	5.17	0.97	5.21	23.03	47.81	16.54	0.75	3.88	3.24	8.19	4.61	0	4.28	4.19	2.42	4.23	8.22	0	5.88	15.67
441	14.95	11.05	12.09	10.38	3.85	0	11.58	28.09	15.27	3.46	7.64	2.6	12.63	0	1.94	4.25	3.28	0	17.84	0	49.34	1.6	13.4	0	19.27	0	26.22	4.09	4.25	6.12	0.71	5.36	24	55.85	18.09	1.04	4.77	2.68	8.29	4.68	0	5.58	6.38	2.31	3.84	9.17	0	6.33	17.64
444	18.36	11.62	11.48	10.92	4.02	0	6.87	29.21	15.71	3.25	6.88	2.54	13.18	0	2.41	3.5	3.96	0	22.8	0	56.7	1.39	12.18	0	20.47	2.42	26.98	4.39	3.7	5.48	0.72	4.54	26.73	53.94	17.3	1.19	5.73	0.75	7.98	2.85	0	5.4	3.6	1.97	5.1	8.91	0	6.17	16.57
447	18.86	11.89	13.78	10.88	4.34	0	8.91	30.11	12.47	4.51	7.72	3.19	12.22	0	1.8	3.02	3.62	0	19.62	0	58.48	1.31	11.93	0	18.42	0	27.09	4.35	3.3	5.88	0	4.75	33.21	48.35	17.35	1.44	5.64	0	7.11	3.47	0	10.45	5.09	2.07	4.53	8.7	0	6.03	18.25
450	17.66	13.23	12	10.04	3.5	0	6.18	29.84	16.39	4.49	9.35	3.58	14.22	0.6	1.57	3.18	4.31	0	17.99	0	52.36	0.94	11.73	0	18.94	1.97	24.75	4.27	4.42	4.36	0.87	4.35	23.01	52.51	17.76	1.08	4.05	5.32	5.69	3.07	0	5.84	4.2	1.55	4.73	7.73	0	3.53	17.43
453	20.5	12.1	12.5	10.68	4.79	0	7.47	30.05	15.21	3.78	9.31	3.65	12.87	0	2.09	2.91	4.47	0	20.83	0	54.08	0	12.85	0	17.58	0	25.26	5.31	3.59	5.93	1.13	4.82	35.39	48.73	16.89	1.49	3.77	0	5.8	3.81	0	3.48	3.91	2.05	4.64	8.49	0	3.66	17.44
456	18.4	11.76	10.7	10.4	4.53	0	8.47	34.72	14.93	4.41	9.28	3.65	11.01	0	2.09	3.84	3.9	0	23.75	0	55.28	0.8	11.98	0	23.21	2.34	25.06	5.11	4.61	4.27	1.18	3.97	28.57	49.85	19.74	1.6	4.42	3.26	6.05	5.76	0	8.27	4.95	1.95	4.51	8.74	2.47	3.68	18.22
459	21	11.04	12.01	9.83	4.66	0	8.25	31.75	20.36	4.14	6.03	2.82	12.2	0	1.37	2.26	2.99	0	22.23	0	56.14	1.43	11.84	0	17.01	2.87	21.69	4.96	3.59	5.79	1.22	4.34	32.81	49.6	19.73	1.23	4.28	1.18	6.8	3.93	0	4.1	3.09	1.42	5.29	7.95	2.98	3.75	16.54
462	18.82	10.4	11.01	9.33	4.84	0	11.04	32.01	14.75	3.57	8.04	3.76	12.59	0	1.95	3.93	3.31	0.64	25.87	0	56.25	0	12.26	0	13.9	2.87	25.23	6.55	4.1	5.04	1.35	3.64	30.41	54.3	20.31	0.9	4.21	2.52	5.99	3.33	0	4.47	3.62	1.8	4.46	9.48	2.23	4.18	20.14
465	18.72	9.4	14.07	8.49	5.56	0	13.26	33.24	16.38	4.29	8.07	3.64	11.99	0	1.48	3.34	3.72	0	18.71	0	59.27	0	13.57	0	15.58	2.01	22.5	4.85	4.67	4.23	1.06	3.9	39.78	52.81	20.99	1.58	4.38	0.58	5.54	3.98	0	2.21	4.86	2.29	4.98	9.21	2.24	3.46	19.65
468	20.73	9.86	12.95	8.48	4.58	0	11.8	36.38	14.25	3.26	7.99	3.71	11.28	0	1.63	3.48	3.46	0	18.23	0	51.59	1.27	11.11	0	18.88	1.86	22.91	5.53	5.49	4.91	0	3.39	26.54	53.17	22.01	1.09	3.6	3.1	7.49	3.46	0	2.15	1.96	2.46	5.23	8.74	1.49	3.94	17.16
471	22.79	10.92	13.7	8.84	5.08	0.52	13.78	34.87	13.68	3.16	8.08	4.2	12.24	0	1.39	3.63	4.53	0	21.39	0	53.95	0.5	11.32	0	16.68	0	22.95	5.86	5.42	4.23	0.54	3.92	28.67	53.72	22.2	1.74	4.27	1.2	7.77	3.66	0	0	4.78	2.08	5.19	9.28	1.4	3.78	18.49
474	19.62	13.51	13.18	8.78	5.3	0.63	12.02	35.34	17.35	4.41	8.13	3.88	13.57	0	1.47	3.39	3.53	0	25.04	0	50.93	1.11	12.92	0	16.16	0	22.93	5.04	4.39	4.18	1.41	4.15	34.52	50.68	21.25	1.05	5.07	2.81	7.95	3.61	0.56	7.95	3.21	2.53	5.76	9.4	0.96	2.87	16.1
477	20.42	10.74	9.55	9.66	5.66	0	9.36	33.4	15.22	4.23	7.3	5.63	13.1	0	1.51	3.21	4.17	0	27.03	0	58.15	0.79	14.47	0	18.99	2.25	24.44	5.55	3.14	5.36	0	3.45	33.21	58.76	23.54	1.25	4.73	0.86	7.89	4.59	0	10.15	4.9	1.95	4.54	9.36	0.61	3.31	20.34
480	23.85	11.62	9.93	9.6	6.04	0.78	9.76	37.91	16.86	4.26	7.99	4.79	13.21	0	1.9	3.17	4.33	0	27.13	1.01	64.16	0	10.31	0	16.65	0	25.59	5.24	3.56	3.79	1	3.96	33.48	51.73	20.49	1.26	3.78	1.55	9.19	4.27	0	0	3.01	1.97	4.79	9.79	2.15	2.62	19.82
483	23.75	9.97	13.86	9.6	5.75	0.7	5.86	38.35	17.37	3.57	6.52	4.44	11.91	0	2.05	2.78	3.7	0	28.1	0	51.06	0	9.66	0	11.83	1.2	27.15	4.94	4.76	4.08	1.42	4.02	31.5	52.18	22.4	3.63	3.8	0.73	7.47	4.81	0	5.56	4.55	1.99	5.69	9.55	1.81	3.4	24.22
486	23.8	9.06	10.45	9.17	4.4	0.81	6.98	34.02	13.9	4.91	6.69	3.74	12.98	0	1.75	2.92	4.22	0.58	27.43	0	70.46	1.47	11.33	0	13	0.61	27.36	5.69	3.01	5.23	1.16	4.04	45.43	53.03	22.84	1.11	3.87	2.32	9.57	3.4	0	7.97	4.55	2.37	4.91	9.21	1.05	3	23.4
489	24.59	10	13.2	8.03	6.28	0.91	6.39	30.25	15.19	4.63	5.92	4.7	13.22	0	1.51	2.71	4.68	0	31.91	0.7	52.56	0.86	11.09	2.66	12.4	2.41	29.56	6.08	3.9	5.3	1.54	3.63	45.87	51.34	26.73	0.83	4.57	0	7.54	3.1	0	9.85	6.45	2.11	5.61	9.29	0.86	2.91	23.8
492	24.36	10.84	13.96	8.54	6.72	0.65	8.99	32	17.18	4.34	6.41	5.07	12.87	0	1.78	3.17	3.61	0	34.08	0	67.42	0.74	12.13	1.65	13.8	0	27.29	6.46	3.68	4.7	0.99	4.35	38.41	54.23	22.88	0	4.4	1.12	7.27	4.75	0	11.3	4.66	3	4.36	9.29	1.43	3.35	21.97
495	25.1	11.38	16.31	6.24	6.02	0.7	11.63	31.24	15.27	4.46	7.03	4.59	11.93	0	1.58	3.2	3.65	0	30.41	0	59.37	1.29	10.68	2.03	10.31	0.59	26.38	6.94	3.59	5.99	0.91	4.85	38.6	50.2	24.72	0.75	4.74	2.48	6.59	3.77	0	8.96	2.63	2.7	4.69	10.45	1.37	3.92	22.33
498	22.74	6.62	15.54	6.33	6.39	0.65	6.74	30.63	12.93	5.11	6.61	4.48	11.69	0	1.65	3.9	6.26	0	25.93	0	62.03	0.84	14.42	2.73	13.03	0.72	26.39	6.15	4.56	3.96	1.08	5.07	37.3	50.26	24.63	1.37	5.5	2.72	8.05	4.71	0	0	4.01	2.58	4.78	9.15	1.67	3.12	21.93
501	21.84	8.03	16.35	5.31	7.04	0.61	4.27	36.74	14.22	4.31	6.42	4.05	12.32	0	1.83	2.43	7.17	0	23.57	0	60.83	2.04	13.1	2.61	11.88	2.52	26.28	6.14	4.68	4.39	0.55	4.67	42.85	51.01	25.87	0.77	3.18	0	4.75	4.98	0	0	5.02	1.83	2.75	8.81	0.71	3.17	21.65
504	18.39	7.22	15.23	5.21	7.39	0.78	6.55	34.37	16.41	4.95	5.91	4.93	12.76	0	1.95	2.93	7.61	0	21.61	0	58.82	0.61	11.7	3.49	11.74	0	26.51	6.38	4.05	5.32	0.74	4.38	43.04	49.74	25.95	0	4.6	3.61	4.84	4.17	0	10.05	6.18	1.87	3.61	9.8	0	2.86	22.86
507	20.09	9.11	21.24	5.69	6.49	0.85	8.59	35.83	14.91	3.36	6.32	5.35	12.49	0	2	3.62	6.17	0	22.13	0	55.18	0	12.76	4.59	10.11	3.69	26.47	6.01	5.43	4.89	1.19	4.47	32.32	49.85	27.2	0.96	4.07	1.01	7.35	4.36	0.5	9.65	2.22	2.02	3.07	11.14	0.56	2.43	24.56
510	25.82	5.73	16.72	5.62	7.82	0	5.38	37.3	14.43	3.7	5.91	5.06	10.22	0	1.51	4.03	5.49	0.69	22.25	0	58.67	0.62	11.93	6.53	11.17	1.64	26.39	6.88	5.58	4.53	1.35	4.45	39.74	51.25	27.25	4.6	4.58	0	5.12	4.16	0	11.33	4.95	2	2.73	9.28	0	2.98	21.39
513	24.33	7.28	18.9	4.84	7.99	0	3.2	41.12	13.69	3.6	7.58	6.13	12.33	0	1.95	4.21	6.17	0	25.92	0	57.37	0.59	11.96	5.63	12.61	0	26.08	6.65	4.89	4.58	1.38	3.87	39.96	54.23	27.51	1.03	5.08	1.84	3.62	4.89	0	13.91	6.9	2.33	4.03	8.21	0.62	3.35	21.76
516	24.76	5.73	22.71	4.14	8.26	0.51	3.63	33.61	14.9	3.02	6.04	6.27	12.33	0	2.4	3.95	6.85	0	22.25	0	58.14	0.67	10.78	4.09	11.53	0.52	26.66	6.56	4.19	4.81	0.76	5.52	42.59	47.44	25.7	0.88	4.94	0.74	2.93	5.41	0	17.92	6.1	2.52	3.29	7.52	0	2.68	21.16
519	22.51	5.37	19.31	3.72	7.07	0.6	1.98	36.72	14.96	5.19	6.34	6.73	13.16	0.71	2.47	2.75	6.34	2.72	20.7	0	55.84	0	11.41	6.01	10.1	1.76	26.18	5.85	3.13	5.07	0.92	5.44	48.7	46.99	26.09	1.19	4.72	0.53	2.69	6.62	0	14.6	4.82	1.21	2.77	9.88	0.53	2.54	21.45
522	20.08	7.81	15.9	3.75	8.19	0.98	2.91	33.11	14.77	3.92	6.52	7.48	9.71	0	2.89	3.04	4.59	0	25.36	0	59.35	0.61	12.39	4.82	8.21	2.69	29.66	5.24	5.56	5.49	1.23	4.36	35.93	51.8	26.48	1.17	5.03	1.79	3.56	5.1	0	11.74	4.45	1.39	3.06	8.8	1.7	2.39	20.22
525	18.88	7.6	18.06	4.94	7.94	0.97	2.62	37.99	15.45	3.86	6.29	6.94	10.18	0	2.44	2.98	5.47	2.05	22.43	0	64.78	1.79	11.59	5.45	6.4	2.37	25.06	5.25	5.06	5.78	1.53	4.81	35.44	51.31	28.11	1.31	4.98	1.92	3.37	5.65	0	10.72	5.37	1.93	3.24	8.11	2.01	2.19	21.38
528	18.54	5.75	15.57	5.18	8.08	0.85	4.81	36.15	14.49	3.81	6.66	7.32	10.5	0	1.93	3.23	4.74	0	22.6	0	61.34	0.57	13.62	4.3	6.76	0	29.88	6.02	4.78	3.18	1.72	5.1	14.02	51.2	25.18	1.67	4.84	0.63	4.61	5.78	0	11.12	4.96	1.73	3.17	6.72	2.58	2.52	19.37
531	15.72	8.69	16.02	4.43	9.74	1.03	4.24	37.43	15.06	3.16	6.73	6.38	11.37	0	3.17	3.24	5.14	0	25.85	0	60.32	0.85	11.64	6.1	6.76	1.7	25.65	5.8	5.39	4.83	0.68	3.58	16.64	49.08	26.4	0	5.04	1.49	3.54	5.9	0	9.39	4.35	1.6	3.32	8.05	0.56	2.13	21.32
534	16.81	6.71	16.42	5.42	9.77	0.96	3.84	35.87	19.53	4.79	6.46	7.06	11.33	0	2.36	3.41	4.46	0	24.86	0	59.67	0.56	11.8	5.68	7.76	2.07	26.8	5.93	5.52	3.57	1.4	3.69	13.83	46.24	29.97	3.71	4.2	0.51	3.36	6.08	0	13.58	5.59	2.83	3.47	6.83	1.98	2.64	21.69
537	16.45	6.66	18.97	4.37	9.43	0.76	3.8	34.98	14.58	4.09	7.9	7.94	11.35	0.51	2.21	2.86	5.34	0	25.47	0	56.27	1.23	13.61	6.14	8.03	0	24.48	6.41	6.45	4.16	1.45	3.53	16.11	40.16	29.1	0.86	4.74	0	2.74	5.76	0	12.39	3.56	2.28	2.93	6.35	2.05	2.42	22.82
540	14.81	7.69	25.13	5.05	8.22	1.3	2.85	36.38	17.52	4.08	6.68	8.59	9.4	0	2.11	4.16	5.12	0	24.99	0	57.29	1.69	12.09	6.68	8.26	0	25.64	5.85	4.75	5.51	0.74	5.25	27.44	41.03	25.25	1.64	4.5	0	3.89	6.29	0	12.01	2.86	0.93	2.98	7.36	1.39	2.79	23.04
543	14.58	8.88	18.93	5	9.3	1.32	6.08	30.23	16.72	4.69	8.72	8.8	11.03	0	2.13	4.11	6.01	0	27.1	0	56.86	1.89	11.7	5.71	10.56	0	28.99	5.37	5.67	5.17	1.92	5.89	26.75	45.11	26.52	0.88	4.71	0	3.13	6.57	0	10.54	2.72	0	3.18	7.07	0	3.17	22.04
546	14.49	7.03	21.96	4.99	8.73	1.23	2.75	35.58	16.06	3.99	6.89	8.91	11.33	1.27	2.44	2.99	5.06	0	23.58	0	57.79	1.02	12.46	6.11	6.68	1.35	28	4.56	5.9	5.82	1.67	3.19	27.64	52.8	27.59	1.25	4.76	0.75	3.88	8.13	0	10.25	3.5	2.13	2.16	6.27	0.81	3.17	21.26
549	16.41	7.71	19.52	4.39	8.79	1.37	11.26	37.95	16.84	4.3	7.58	9.01	11.85	0.55	2.82	3.23	4.3	2.36	28.51	0	62.18	0	11.18	7.93	5.47	0	32.55	5.65	7.76	5.68	2.17	3.16	22.05	52.92	21.76	1.59	5.52	0	3.64	7.81	0	9.39	3.57	0.51	2.42	7.57	0.84	2.71	20.73
552	13.88	8.87	19.19	5.18	8.41	1.39	4.94	43.48	17.22	4.49	9.07	11.09	11.09	0	2.11	3.45	5.54	0	24.14	0	61.66	1.19	12.78	7.28	4.9	1.72	31.98	5.54	8.04	4.91	1.27	3.29	23.43	47.65	22.64	1.22	5.4	0	3.26	6.96	0	7.99	2.73	0.77	2.42	7.31	1.99	2.31	17.78
555	19.68	8.55	18.72	4.83	8.48	1.17	7.11	35.26	16.22	4.04	9.1	10.67	11.84	0	2.1	2.26	4.9	0	23.62	0	56.33	1.03	13	8.38	3.99	2.3	31.8	5.49	7.6	3.94	1.57	4.14	19.55	48.52	27.23	1.34	5.75	0	3.53	8.39	0	9.03	0.64	0	0	7.88	1.85	2.99	19.06
558	17.9	8.42	17.86	5.3	8.55	1.78	9.94	35.73	14.92	5.76	9.18	9.27	11.43	0	1.95	2.71	3.94	0.76	22.2	0.58	58.21	0.94	12.87	8.52	4.11	0.53	31.7	5.88	8.69	3.93	0.74	3.61	17.81	39.66	24.71	0.7	5.46	2.11	3.46	5.95	0	11.45	0.59	0	1.22	7.01	1.92	2.51	18.57
561	19.06	5	19.42	4.72	7.22	1.46	11.27	35.56	16.19	4.35	10.88	9	12.85	0	1.69	2.26	4.23	1.62	26.01	0	57.73	1.56	12.75	8.93	4.57	0	31.1	5.7	7.34	4.38	0.99	3.41	29.91	43.11	24.29	2.07	5.32	0	2.65	7.86	0	12.58	2.48	0	2.1	7.94	1.31	2.77	19.04
564	16.57	5.19	18.92	4.96	6.82	1.54	4.28	39.08	16.25	5.27	9.03	9.97	14.16	0.53	1.79	2.52	4.99	0.65	20.84	0	61.55	1.39	14.23	8.59	4.29	0	32.09	5.93	8.65	5.85	1.19	3.56	25.68	46.95	23.75	3.03	4.59	0	3.57	9.37	0	13.9	4.65	0	1.68	7.22	1.68	1.67	18.86
567	21.85	5.03	21.07	4.84	7.06	1.37	7.11	34.76	18.83	5.3	8.28	9.6	13.79	0	2.2	1.8	5.08	0.69	21.9	0	56.23	0	10.04	8.78	5.6	0.91	33.46	6.5	9.76	4.96	1.55	3.8	31.34	44.15	26.36	1.03	4.23	0	1.86	7.94	0	10.45	4.24	0	0	5.89	1.42	2.35	20.09
570	13.8	3.94	19.88	4.99	7.35	1.26	4.72	43.96	18.15	4.38	9.8	10.94	14.5	0	1.32	2.28	5.05	0	19.02	0	64.28	0	12.29	8.25	3.78	0	35.49	6.81	9.06	3.28	0	3.86	30.25	46	26.21	0.94	4.11	0.91	0	7.31	0	8.83	3.89	0	1.09	6.81	2.42	1.87	16.65
573	16.87	3.65	23.38	3.54	7.78	1.34	4	39.89	20.97	5.03	9.07	8.64	15.25	0	1.65	1.67	4.09	0	22.04	0	61.99	0.71	11.89	8.39	4.77	0	31.19	7.9	10.91	5.46	1.08	4.47	28.99	43.89	28.4	0.6	4.87	0	0	7.8	0	10.72	2.67	0	1.36	6.89	2	2.65	17.81
576	17.77	4.22	20.87	3.22	8.72	1.18	4.27	42.09	20.3	5.23	8.73	7.84	13.97	0	2.47	2.34	4.89	1	17.26	0	60.99	1.25	11.38	8.34	3.05	0	31.55	6.77	10.63	5.29	0.82	4.3	30.57	41.43	25.35	1.18	4.27	0.64	0	7.77	0	3.59	2.58	0	0	6.75	2.72	1.53	19.12
579	14.37	4.3	20.78	3.43	7.46	1.57	2.9	39.68	15.94	4.67	10.03	7.62	12.68	0.62	2.34	2.25	5.07	0.69	18.34	0	72.71	0	12.75	9.32	6.28	0	31.53	6.34	11.1	4.06	1.58	4.26	24.31	44.09	28.79	0.81	4.84	1.47	0.5	8.23	0	9.17	3.81	0	0.54	5.84	1.65	3.4	16.03
582	14.67	4.05	23.49	4.29	8.28	1.59	2.71	40.94	19.57	5.14	9.66	8.55	12.05	0	1.55	1.78	4.66	0	17.68	0	71.64	0	13.45	11.13	6.9	3.03	30.97	5.75	10.79	3.65	1.33	5.95	23.99	39.3	27.75	1.27	4.19	0	0	5.74	0	10.77	3.63	0	0	6.15	2.5	4.3	15.77
585	17.07	3.83	19.95	3.48	8.16	1.69	3.98	41.65	15.38	5.43	7.12	8.52	14.72	0	2.86	1.73	5.06	1.22	16.77	0	61.86	0.76	12.69	11.84	3.78	2.07	34.59	5.53	11.41	4.57	0.87	5.67	23.61	43.17	27.4	1.12	5.04	0.75	1.06	7.92	0	8.33	1.56	0	1.01	7.02	1.81	3.83	16.21
588	14.17	5.27	18.9	4.33	4.9	1.67	4.73	38.73	17.96	5.32	8.32	7.84	12.23	0	2.56	2.11	5.79	1.49	20.5	0	57.14	0.7	11.87	11.2	7.22	2.52	28.14	5.38	11.05	4.76	1.53	5.51	6.35	40.94	28.07	1.52	5.08	0	0.6	7.28	0	10.12	1.08	0	1.2	6.55	1.67	2.42	14.82
591	13.94	4.67	18.7	4.05	6.96	2	3.68	39.61	17.72	4.44	7.77	7.56	12.86	0	2.61	1.51	6.27	1.23	17.74	0	66.13	0	11.22	12.09	5.02	0	30.9	6.43	11.39	3.23	1.6	5.44	9.38	42.14	28.16	1.06	5.3	0	0	7.93	0	10.47	4.17	0	0.79	6.16	1.26	2.74	13.62
594	12.81	3.74	17.03	4.05	5.85	2.05	4.91	39.51	16.49	4.78	7.26	8.4	15.19	0	2.65	2.29	6.79	1.29	19.8	0	63.37	0.7	12.66	10.2	3.71	2.64	29.95	5.99	11.53	4.71	1.66	5.35	9.26	39.18	26.65	1.56	5.9	0	0	7.95	0	12.14	1.21	0	0	6.58	1.92	2.24	12.67
597	13.29	4.88	18.26	4.27	6.55	1.85	2.81	35.42	15.71	3.69	7.06	8.61	15.09	0.56	2.6	1.78	4.97	1.06	19.4	0	73.05	0	10.67	10.31	0.78	2.71	28.67	5.72	10.56	5.48	1.65	6.38	10.42	43.63	28.02	2.46	4.73	0	2.13	9.92	0	12.24	3.26	0	1.7	3.48	2.91	2.79	12.79
600	14.82	2.49	17.1	4.41	6.33	2.28	3.22	43.86	13.54	3.86	10.05	9.05	14.43	0	2.72	2.45	4.34	0.68	18.4	0	71.89	0.85	12.5	11.2	2.48	0	28.52	5.18	10.77	4.34	1.08	6.25	5.46	38.7	23.93	0	4.13	2.18	2.34	8.43	0	11.09	0.69	0	0.73	4.97	1.67	2.92	13.68
603	14.24	0.66	19.34	3.77	3.58	2.77	4.93	38.99	12.23	3.45	10.53	9.43	15.03	0	1.43	2.84	3.89	1.08	17.35	0.66	74.56	0	9.8	10.73	2.49	0.52	25.45	5.19	11.7	5.29	1.13	7.06	7.88	40.87	26.44	2.76	3.67	0	3.08	10.28	0	12.22	4.48	0	0.64	3.69	0	2.71	10.86
606	14.53	0.94	20.43	5.22	6.05	2.65	3.27	44.15	13.22	3.52	4.72	7.62	16.66	0	2.08	2.04	6.1	0.57	20.1	0	66.38	1.59	11.89	10.25	3.45	2.92	27.12	4.48	9.88	5.26	1.16	6.31	2.48	45.42	24.82	1.05	2.92	0.51	2.75	8.82	0	12.71	3.74	0.51	0.75	3.45	0.53	2.47	10.08
609	14.85	0	22.72	4.14	5.69	2.65	3.74	37	16.45	3.7	4.92	10.17	16.33	0	1.68	2.12	4.11	1.78	16.44	0	70.7	1.92	12.48	12.14	2.55	3.03	26.94	4.77	9.91	5.79	1.4	6.99	15.19	42.61	29.84	0.78	3.93	0	2.17	8.34	0	11.68	1.82	0	0.61	2.8	0.72	2.13	9.14
612	11.16	0	16.22	5.31	5.26	2.94	6.02	38.02	17.65	3.75	6.69	8.55	15.22	0	1.63	2.28	4.12	1.38	21.33	0	70.14	1.23	12.68	9.11	3.58	3.39	27.79	3.73	11.3	5.55	1.02	8.04	7.73	42.44	28.52	1.28	3.5	0	0	8.96	0	13.12	1.71	0	0.92	2.97	0	2.34	11.52
615	11.98	0	16.58	4.13	6.22	3.32	5.07	33.66	16.47	3.63	5.63	9.67	16.01	0	1.76	2.37	5.33	1.13	20.09	0	53.68	3	13.34	10.44	2.26	0	28.32	5.5	12.85	5.74	1.19	6.19	8.11	47.73	30.15	0.61	3.42	1.17	1.48	8.24	0	13.29	0.67	0	0.96	3.09	1.29	2.62	9.29
618	11.91	0	18.01	3.87	5.58	3.3	2.93	35.91	16.75	3.62	5.19	7.72	13.54	0	2.13	2.59	4.52	1.19	18.56	0	61.68	0.98	10.28	10.78	3.39	2.85	29.11	5.15	13.61	5.68	1.4	6.92	1.53	41.11	31.55	3.41	3.73	0.93	2.92	7.9	0	12.78	1.58	0	1.01	4.04	0	2.69	8.62
621	12.64	0	19.06	4.01	6.08	3.5	5.77	38.66	16.16	3.02	4.56	8.47	15.32	0	2	2.93	3.63	1.07	19.23	0	64.17	0.52	12.49	10.03	1.77	3.07	30.33	5.8	13.49	4.89	1.42	6.17	1.91	45.56	29.94	0.83	3.99	0.82	2.36	7.61	0	14.27	3.17	0	1.05	2.88	0.69	2.97	9.66
624	14.84	0	21.1	4.24	4.88	3.76	4.15	36.63	15.82	3.21	4.57	8.24	13.05	0	2.45	2.03	6.57	1.18	20.47	0	67.78	0	11.06	10.51	3.3	3.12	28.12	5.35	16.16	3.93	0.92	6.27	2.46	42.77	31.21	2.1	2.74	1.49	0	6.79	0	13.28	2.07	0	0.78	3.12	0	1.95	9.43
627	14.93	0.71	25.12	3.59	6.89	3.55	6.9	34.73	16.27	3.3	5.53	9.4	13.81	0	2.17	1.84	3.73	1	16.41	0	64.59	0.57	10.13	11.66	5.47	0	29.04	5.63	14.93	5.76	0.86	6.12	1.93	43.54	28.04	0	4.66	0.59	1.36	10.41	0	12.67	1.57	0	0.74	1.86	0	2.88	10.45
630	16	0	22.19	4.01	5.3	3.64	4.08	35.11	15.62	3.81	6.19	9.49	14.46	0	2.92	2.5	5.6	1.44	17.25	0.65	66.05	0.86	9.94	11.76	2.62	2.6	31.35	6.95	14.67	5.01	0.9	7.1	3.39	40.37	26.45	1.22	4.43	2.6	0	12.85	0	15.11	1.7	0	1	2.13	0.76	2.45	7.49
633	16.64	0.89	22.73	3.39	6.11	3.23	4.03	29.98	14.37	3.66	6.39	9.4	14.76	0	2.44	2.31	5.06	1.04	17.2	0	69.1	2.73	9.99	10.78	4.07	2	31.04	6.13	14.38	5.04	0.67	6.33	1.79	45.58	23.02	2.61	4.44	1.1	0	11.23	0	12.94	3.22	0	2.56	0.94	0	3.16	9.7
636	16.86	0	21.45	3.44	7.62	3.2	8.32	34.65	13.82	4.18	3.98	10.25	15.21	0	2.7	2.8	4.19	0	12.51	0	64.65	0.56	10.24	11.02	7.37	4.72	31.47	6.32	15.74	4.52	1	6.76	1.11	45.04	21.35	3.65	4.12	0.79	0	11.26	0	14.56	1.81	0	0	1.59	0	2.41	7.35
639	15.16	0	20.93	3.56	6.52	3.17	8.77	34.45	11.13	3.38	4.24	9.86	14.73	0	3.2	2.83	4.59	1.12	15.21	0	63.82	0	9.06	13.26	7.3	2.14	30.93	6.31	13.79	5.97	0	9.53	0.96	41.3	24.33	0.63	5.64	0.52	0	15.19	0	13	2.25	0	0	2.16	0	2.15	7.03
642	14.47	0	22.33	3.55	5.87	3.2	9.72	34.32	14.66	4.07	3.69	8.8	12.52	0	2.96	2.64	4.73	0	15.23	0	66.15	0	10.73	11.11	5.05	0	27.98	5.69	14.31	4.13	0	7.94	7.95	53.23	22.45	2.55	3.61	0	0	14.03	0	14.02	2.36	0	0	2.38	0	2.91	8.32
645	13.83	0	24.36	2.87	5.53	4.06	10.66	36.14	13.91	3.43	4.5	12.5	12.46	0	2.39	2.78	5.5	0.94	18.55	0	65.69	2.43	11.82	13.73	3.18	1.98	27.91	5.72	17.93	5.01	1.12	7.38	7.16	48.84	22.11	1.25	4.26	0	0	12.44	0	14.07	2.45	0	0	3.02	0	1.96	6.59
648	13.83	1.03	27.16	2.95	7.65	4.46	8.52	33.86	14.59	3.46	6.1	11.51	11.52	0	1.97	3.29	5.23	0.93	12.88	0	67.64	0.69	11.4	13.05	2.67	3.66	28.53	6	16.44	1.45	1.17	7.58	2.5	52.44	24.17	1.64	4.04	0.82	0	12.08	0	14.57	1.24	0	0	3.14	0	2.16	7.47
651	12.05	0	23.88	2.78	4.85	4.79	5.19	32.25	15.32	4.45	3.67	11.29	12.55	0	2.48	2.63	4.36	0.58	14.6	0	70.94	0	11.47	13.62	2.47	1.99	29.3	6.25	14.39	4.1	1.03	8.5	1.88	46.88	26.81	1.51	5.96	0	1.38	14.52	0	10.51	1.27	0	0	3.1	0	2.19	7.78
654	10.78	0	26.54	2.63	4.83	4.52	4.88	30.81	13.11	3.96	5.53	11.38	10.63	0	2.37	3.21	4.92	0.82	13.94	0	68.99	2.79	9.26	12.41	3.78	3.16	30.21	5.19	16.42	2.41	1.36	6.84	0.79	53.37	22.76	1.16	3.58	2.63	0	12.35	0	14.68	0.7	0	0	3.02	0.58	2.63	7.03
657	11.27	0	25.84	2.82	4.64	5.15	6.35	30.05	12.98	4.1	6.32	11.66	11.81	0	1.73	3.95	6.27	0.84	17.08	0	72.38	1.22	11.79	14.31	1.42	3.73	27.58	6.3	15.18	5.37	0.74	7.69	1.12	46.96	24.01	0.78	4.44	0.53	2.32	13.25	0	14.37	1.13	0	0	3.37	0.51	2.22	8.26
660	10.58	0	25.27	1.8	4.2	5.57	5.47	36.31	14.14	4.04	7.14	10.89	13.51	0	1.45	3.2	5.62	0.8	15.74	0	70.8	1.4	11.69	15.48	3.29	4.02	24.84	5.13	16.39	3.43	0	7.63	0	42.55	22.51	1.28	4.52	2.19	1.07	11.02	0	13.69	0	0	0	3.42	0	1.83	7.17
663	11.13	0	23.62	1.77	4.62	5.84	5.92	32.39	12.06	3.74	5.63	13.65	9.49	0	2.22	3.27	5.26	1.2	15.39	0	70.54	0.84	9.72	13.06	3.05	0	29.98	6.69	15.16	2.57	0.91	8.27	1.76	49.1	21.22	0.87	4.48	0.92	0	13	0	15.83	0.72	0	0	3.02	1.02	2.61	7.85
666	15.07	0	22.6	2.08	4.88	5.82	10.35	33.45	13.83	4.03	5.92	12.22	9.06	0	1.91	2.75	5.19	0.81	17.01	0	69.94	0.84	12.29	12.63	2.77	3.89	30.32	7.01	16.03	1.68	1.26	8.49	0.77	46.57	15.01	0.69	4.69	0.56	2.11	9.93	0	13.09	0	0	0	3.68	0	1.65	7.78
669	15.97	0	18.98	2.28	4.2	6.07	5.48	34.47	13.16	3.62	6.97	14.25	7.15	0	1.93	3.48	6	1.01	15.05	0	68.01	1.05	13.09	15.45	1.63	3.37	31.88	7.15	16.84	2.92	1.09	8.59	4.24	52.19	16.06	0	3.68	0	2.81	11.64	0	12.24	0.67	0	0	4.41	0	2.14	7.75
672	14.87	0	24.37	2.44	6.44	6.65	4.82	29.45	15.55	5.19	5.94	12.48	8.04	0	2.4	2.26	5.45	0	14.26	0	68.33	1.12	11.64	14.15	0	5	27.16	7.22	14.74	2.53	1.15	7.31	1.29	44.68	15.4	1.18	5.05	0.56	2.47	12.45	0	13.7	0	0	0	4.21	0	1.85	8.59
675	13.79	0	21.73	1.34	5.14	7.3	2.02	31.25	11.73	4.48	6.65	14.84	8.96	0	1.65	2.87	5.05	1.12	13.85	0.53	71.19	0.81	10.53	15.36	2.99	3.96	28.06	8.25	15.27	2.94	0.93	6.2	1.64	51.35	15.21	1.29	3.2	0	0	14.14	0	14.18	0	0	0	5.68	0.56	2.16	10.12
678	13.38	0	22.42	1.6	5.47	7.31	2.79	27.46	14.41	4.03	4.23	12.94	8.1	0	1.82	3.06	6.02	2.09	13.19	0	61.59	0	11.14	13.88	4.13	3.27	27.96	7.42	14.69	2.86	0.63	6.35	0	45.94	16.09	0.95	3.14	1.34	0	12.78	0	10.76	0	0	0	5.6	0	1.75	8.17
681	12.52	0	20.58	0.75	5.66	7.77	2.99	26.07	14.05	4.4	4.55	15.47	9.4	0	2.12	3.3	5.56	2.13	14.11	0	55.47	0.56	10.83	13.73	3.18	3.66	28.17	6.95	15.21	1.05	0	6.59	0	49.86	12.64	1.07	3.3	0	2.67	15.91	0	11.08	0	0	0	4.03	0	1.78	7.8
684	14.28	0	21.17	0	5.25	6.94	2.41	31.25	14.01	3.84	4.52	12.76	8.19	0	1.66	3.28	5.28	1.17	12.7	0	64.64	0.58	10.4	15.48	0.76	4.73	26.11	6.47	14.89	2.75	1.21	7.41	2.21	48.1	11.65	2.54	2.73	0	2.36	14.78	0	12.18	0.82	0	0	4.71	0	1.25	7.81
687	13.43	0	18.69	0	5.72	7.37	2.08	28.13	14.45	3.35	3.62	12.82	11.37	0	2.8	3.43	4.75	0.67	12.61	0	67.76	0	10.9	16.79	0.53	4.56	27.05	7.5	16.36	3.37	1.13	6.98	1.64	50.56	12.62	0.71	3.12	0.82	3.42	13.32	0	11.4	0.91	0	0	5.52	1.38	1.95	9.53
690	13.58	0	17.5	0	3.47	8.47	1.77	24.6	11.53	3.44	5.6	13.63	11.45	0	2.73	2.96	5.41	1.17	14.98	0	60.9	0.62	10.63	18.08	0.78	0	25.34	6.73	16.71	3.34	1.35	6.77	1.18	44.77	12.87	1.07	2.78	0	2.62	13.93	0	12.99	0.51	0	0	5.24	2.32	2.54	7.34
693	12.78	0	19.6	0.9	2.06	8.81	1.68	23.64	13.36	3.6	5.57	15.33	9.76	0	2.29	2.68	5.2	1.4	12.26	0	65.02	1.8	10.84	15.35	0.52	4.68	23.94	7.74	17.91	3.88	0	6.89	1.38	44.27	11.93	1.05	2.72	1.82	3.85	12.93	0	11.75	1.03	0	0	5.22	0	1.54	7.28
696	13.49	0	20.27	0	3.09	9	1.05	23.53	16.3	4.5	5.08	15.06	9.57	0	3.01	2.88	5.17	0.74	14.48	0	80.33	2.49	8.51	15.8	4.56	4.6	24.17	7.79	20.08	2.3	1.33	8.17	1.09	38.48	14.82	0	2.68	0	3.83	11.1	0	11.11	1.2	0	0	6.05	1.18	2.43	7.17
699	11.68	0	16.16	0	4.51	8.71	2.26	24.31	13.77	3.98	5.88	17.95	10.03	0	2.85	3.97	5.53	0.57	13.16	0	86.64	1.62	10.91	14.52	1.67	4.49	23.74	7.46	19.9	2.93	1.34	7.23	0.51	42.49	13.93	0.72	2.65	0.6	3.34	14.57	0	11.32	0.59	0	0	5.69	1.05	1.87	8.08
702	12.22	0	18.27	0	4.14	9.2	2.98	25.33	15.64	3.11	5.07	18.31	9.82	0	1.58	2.77	5.18	0.96	15.14	0.7	75.56	1.24	10.94	16.53	0	4.34	25.15	6.66	16.68	2.43	1.33	6.82	0.97	43.94	12.49	0	2.79	0	4.19	14.39	0	10.67	0.67	0	0	7.11	0.66	1.92	8.44
705	14.07	0	14.15	1.32	3.61	9.64	2.23	21.73	15.43	4.28	6.28	19.68	7.46	0	2.23	3.14	5.41	0.72	14.09	0	75.97	0	8.42	16.54	0	5.23	25.15	7.07	14.39	2.14	1.51	6.75	0.99	43.89	11.69	2.62	3.35	1.41	3.73	16.37	0	13.09	0.65	0	0	6.5	0	2.25	8.88
708	11.91	2.02	15.73	0	3.54	9.33	1.98	20.26	13.85	4.34	5.44	18.61	11.94	0	2.43	3.32	5.63	0.89	15.36	0	76.69	0.54	9.89	15.91	0	4.91	23.4	6.4	14.6	3.53	1.75	7.5	1.11	42.41	13.16	0	3.8	1.83	4.56	15.21	0	13.83	0.92	0	0	5.91	0	0.99	8.22
711	12.78	0	11.51	0	3.75	9.58	1.49	22.14	14.06	3.41	4.87	19.49	10.81	0	1.8	2.62	2.28	1.06	12.38	0	72.89	1.63	11.42	15.2	0	4.33	25.65	7.13	14.69	4.88	1.25	6.55	3.34	44.08	10.88	2.5	3.42	0	5.48	14.46	0	12.81	1.27	0	0	7.6	0.5	1.44	6.91
714	12.25	0	12.19	0	2.87	10.58	0	20.89	14.96	3.07	3.6	17.91	11.36	0	1.48	2.51	2.71	1.02	13.77	0	77.32	1.32	10.81	15.05	0	5.52	28.51	6.01	13.92	4.4	1.01	8.63	8.51	40.38	13.27	0.72	3.54	0.56	4.86	15.32	0	16.43	2.42	0.55	0	7.78	0.62	2.21	7.79
717	16.32	0	11.88	0.66	2.21	10.29	0.62	19.07	17.51	4.29	3.39	19.86	9.66	0.87	2.34	2.11	2.57	1.27	13.55	0	78.21	2.03	12.02	14.08	0	3.43	25.49	7.05	13.58	4.73	1.02	9.45	3.69	43.36	10.95	3.16	3.47	1.37	5.37	17.32	0	14.74	0	0	0.6	6.51	0.81	1.82	7.92
720	10.59	0	10.12	0.74	2.61	9.95	2.77	21.45	13.56	4.12	2.6	18.63	9.63	0	1.82	2.38	3.5	0	15.32	0.64	72.85	0	12.06	12.16	0	3.6	23.87	6.61	14.54	4.49	1.56	7.37	1.08	40.13	12.92	1.56	3.2	1.37	4.64	17.49	0	16.88	1.06	0	0	7.07	0	2.09	7.92
723	10.23	0	9.82	0	2.75	11.42	2.14	16.89	14.18	3.63	2.32	20.16	8.48	0	1.6	2.99	3.1	1.2	13.47	0	74.58	1.54	11.44	13.86	0	6.61	25.99	7.05	15.52	3.68	1.23	9.06	1.64	43.45	12.48	0.95	3.02	1.72	5.54	17.29	0	15.08	1.13	0	0	6.61	0	2.1	8.66
726	10.26	0	10.85	0	4.32	10.85	1.82	19.34	14.81	4.27	3.62	21.46	11.11	0	2.06	2.71	3.83	1.05	15.51	0	67.58	0.61	10.81	14.28	0	3.73	25.55	7.46	13.95	6.18	0	8.57	2.32	36.35	12.08	3.77	3.69	2.74	4.97	15.4	0	11.19	1.93	0	0	7.69	1.24	2.54	7.98
729	14.29	0	10.21	0	2.94	11.09	0	18.74	15.65	3.05	3.67	23.6	10.68	0	1.81	3.08	3.82	1.54	15.73	0	70.19	0	11.65	12.75	0.84	3.8	24.68	7.27	13.94	5.2	0	9.25	1.39	38.32	13.2	1.86	2.63	1.5	4.52	18.46	0	6.22	2.04	0	0	4.89	1.32	2.16	5.71
732	13.56	0	12.21	0	4.31	10.88	0.85	12.69	14.88	4.28	2.87	24.63	9.44	0	1.69	2.5	3.71	0.99	14.05	0	62.01	0.58	11.07	12.06	2.7	4.8	25.16	7.98	15.16	4.88	1.51	10.49	1.61	40.17	11.57	2.04	2.4	1	5.16	16.89	0	9	1.01	0	0	4.95	0	2.98	6.2
735	9.76	0	8.43	0	3.05	10.67	1.65	17.33	16.36	3.68	3.24	23.02	9.93	0	1.85	2.51	3.72	0.56	12.35	0	64.26	0	10.01	8.43	0.52	5.47	24.81	6.93	13.94	7.57	0.86	8.98	1.62	34.72	13.31	1.26	2.45	3.71	4.41	18.1	0	8.66	0.51	0	0.58	5.02	0.59	1.91	5.16
738	10.39	0	12.13	0.51	2.86	11.54	3.75	15.08	16.23	2.75	3.66	22.37	10.38	0	1.97	3.32	2.94	0	14.93	0	58.86	3.2	12.94	11.45	0	4.56	23.73	7.14	13.58	6.52	1.07	9.77	0.66	39.16	12.29	0.86	3.38	2.55	6.26	15.28	0	9.87	0	0	0	5.48	0	1.73	3.9
741	10.53	0	10.46	0	3.14	12.14	6.48	11.71	16.57	3.36	2.85	24.02	10.94	0	2.21	3.35	3.23	0.94	17.85	0	56.38	2.1	11.69	11.52	0.52	4.45	23.51	6.9	15.62	7.94	0	9.25	2.5	39.28	12.41	0.74	2.33	1.55	5.96	17.29	0	9.09	1.31	0	0	5.33	0	2.32	4.32
744	11.95	0	12.39	0	3.51	12.64	3.67	13.22	17.27	3.33	2.89	23.88	10.94	0	1.37	2.91	3.11	1.06	18.09	0	51.89	1.28	11.29	11.72	0	5.74	21.58	6.61	14.8	7.29	0	9.17	5.27	36.93	10.65	0.55	2.8	1.77	5.8	18.2	0	8.25	0	0	0	5.06	0	2.44	5.73
747	12.28	0	10.67	0	2.79	12.43	3.14	9.9	13.55	3.61	2.17	24.04	12.05	0	1.49	3.08	2.46	1.26	17.72	0	57.19	1.68	10.36	11.55	0.99	4.74	22.99	6.5	13.98	7.41	0	8.15	0.85	37.23	9.07	0.92	2.84	1.66	6.31	16.68	0	13.32	0	0	0	5.64	0	1.84	4.12
750	10.55	0	10.75	0	2.43	12.32	2.93	9.36	16.78	3.96	0.81	25.57	11.29	0	1.45	3.4	3.1	0.54	16.05	0	57.39	0.79	10.49	13.96	0	5.15	24.52	6.22	13.92	6.29	0.88	7.5	0.58	35.86	10.85	0.6	3.13	1.48	7.34	19.29	0	10.83	0	0	0	5.22	0	1.89	2.27
753	15.05	0	11.09	0	3.33	12.75	3.15	11.48	15.33	4.18	0	28.46	10.43	0	1.61	3.78	3.41	1.03	14.24	0	56.7	0	10.71	13.87	0	5.58	22.71	6.31	14.03	5.85	1.4	9.82	0.73	34.32	9.83	1.24	3.25	2.91	8.24	19.43	0	9.69	0	0	0	6.63	0	1.4	3.92
756	12.13	0	7.93	0	3.16	11.46	2.57	7.53	17.54	4.48	0	25.94	9.93	0	1.92	3.88	2.73	0.88	16.8	0	53.5	0	10.64	14.51	0	4.73	24.05	6.67	10.63	5.12	1.03	9.19	4.29	31.43	10.33	0	2.88	3.46	8.88	19.83	0	8.12	0.58	0	0	6.49	0	2.05	3.24
759	12.29	0	13.01	0	2.37	12.38	3.35	6.97	15.74	3.6	0	26.64	10.07	0	2.1	3.31	3.64	1.11	17.09	0	58.21	0.62	10.65	13.57	0	5.38	22.13	6.63	12.59	6.63	1.09	10.07	5.92	36.09	12.11	0	3.07	3.3	7.9	19.85	0	8.14	0	0	0	6.31	0	1.65	3.62
762	13.04	0	10.28	0	3.03	12.03	1.56	7.09	17.55	4.04	0	25.68	10.27	0	1.49	3.76	3.06	1.12	17.53	0	52.83	1.35	9.05	14.07	0	4.35	23.4	6.79	11.65	7.42	1.19	10.21	11.91	30.48	8.54	0.53	2.82	3.63	8.22	21.74	0.52	8.73	0.75	0	0	7.36	0	2.37	3.83
765	15.45	0	6.6	0	5.53	12.53	5.57	6.55	17.72	4.43	0	26.3	9.84	0	1.54	3.81	3.04	1.18	16.96	0	61.87	2.23	11.06	14.49	0	4.42	18.19	6.54	10.75	6.37	0	10.17	2.39	26.43	9.25	1.01	3.4	2.63	8.77	23.13	0	7.52	0	0	0	6.35	0	2.21	3.23
768	13.3	0	9.01	0	4.17	11.45	4.61	8.4	16.03	4.53	0	27.26	10.45	1.3	2.05	3.57	3.16	1.01	19.13	0	56.15	2.48	10.12	13.96	0	5.39	17.79	6.91	11.84	6.96	0	11.26	7.56	29.32	8.16	1.05	3.38	3.99	9.33	18.73	0	10.1	0	0	0	7.81	0	2.05	2.8
771	14.45	0	6.85	0	3.1	11.66	4.28	9.34	18.02	4.46	0	27.69	10.46	0	2.73	3.55	2.95	0.86	18.59	0	62.94	1.39	8.12	13.19	3.05	5.31	16.1	6.96	13.42	6.96	0	10.33	0	32.39	8.37	4.29	3.74	1.93	9.43	19.05	0	8.74	0	0	0	7.36	0	1.52	2.59
774	13.35	0	7.22	0	2.88	11.07	5.3	9.34	14.49	3.98	0	28.69	10.48	0	1.76	4.27	3.29	1.63	21.86	0	61.03	0.83	9.88	15.12	0.65	5.58	15.78	7.34	11.29	7.93	0	9.58	1.33	25.08	9.26	1.28	3.33	4.08	11.53	23.33	0	10.17	0	0	0	6.56	0.53	1.57	1.58
777	13.56	0	8.26	0	4.17	11.38	3.43	9.73	15.64	3.65	0	27.5	9.6	0	1.43	3.9	2.23	1.1	20.92	0	56.34	0.85	11.25	15.82	0.79	5.59	18.01	6.73	12.93	9.07	0	10.22	1.94	27.49	10.2	1.17	2.9	4.7	10.44	20.6	0	11.12	0.82	0	0	6.3	0	1.16	1.81
780	12.22	1.04	7.67	0	4.07	9.97	5.18	7.37	17.96	4.32	0	26.29	8.37	0	1.25	3.38	3.54	0.86	21.54	0	59.94	2.54	10.96	17.15	0	4.67	19.49	6.66	9.91	7.73	0	11.31	8.64	26.19	8.2	1.04	3.26	3.91	10.38	20.74	0	10.23	0.91	0	0	7.87	0	1.68	3.07
783	13.29	0.54	6.22	0	3.73	12.07	5.78	7.93	15.52	4.04	0	28.8	8.53	0	1.69	3.19	2.91	0.85	20.7	0	57.32	0.93	10.41	17.24	1.08	4.72	14	6.22	11.38	7.1	0	11.87	0.74	24.8	9.12	0	3	3.97	13.23	23.4	0	10.43	0.91	0	0	7.25	0	1.3	2.52
786	15.75	0	7.6	0	3	11.14	5.48	5.32	18.87	3.57	0	28.79	6.99	0	0.87	3.42	2.99	1.43	21.9	0	48.07	0	11.54	16.34	0	6.15	10.97	6.32	10.33	6.83	0	10.95	0	22.41	10.25	2.61	2.67	4.21	10.9	20.74	0	10.74	0.56	0	0	6.69	0	1.48	2.55
789	14.56	0	8.76	0	2.74	13.46	5.37	6.42	16.17	4.33	0	31.26	7.04	0	2.54	3.03	3.13	1.25	21.71	0	52.59	2.01	9.88	16.71	0.66	6.4	9.91	7.4	11.24	7.64	0	10.84	3.29	25.16	9.38	1.11	2.93	2.74	13.65	23.18	0	10	0	0	0	8.77	0	1.91	2.99
792	13.21	3.19	7	0	3.03	12.77	6.03	8.26	14.68	5.13	0	33.31	9.26	0	1.09	3.37	3.88	1.17	22.83	1.13	55	1	10.32	14.32	1.99	5.1	8.77	7.25	10.29	7.14	0	9.34	1.09	24.27	8.78	0	3.56	3.48	13.96	21.42	0	10.7	0	0	0	7.67	0.51	1.95	3.53
795	12.22	2.91	10.21	0	3.36	11.92	7.3	5.6	18.22	5.1	0	35.29	9.84	0	2.59	3.51	3.7	0.93	18.51	0	53.22	0.5	12.83	19.34	1.63	5.22	8.27	7.44	10.66	8.33	0	11.05	2.35	25.81	10.5	1.22	3.13	6.46	14.35	19.16	0	9.53	0	0	0	7.73	0	1.53	2.42
798	14.41	0	9.79	0	2.67	13.5	5.93	5.72	17.57	3.91	0	38.34	7.91	0	0.93	3.72	4.94	1.24	22.04	1.38	49.06	0.98	10.02	18.02	0	6.07	7.24	6.13	10.1	6.81	0	12.36	2.38	20.52	10.04	3.26	3.15	6.28	13.24	22.09	0	7.23	0	0	0	8.04	0	2.14	3.52
801	13.95	0	8.24	0	4.13	13.01	6.41	8.46	16.17	4.48	0	39.02	8.37	0	1.46	3.22	4.15	0.69	21.96	0.86	43.21	1.19	10.41	19.58	0	4.28	8.05	7.09	11.97	7.85	0	12.41	1.27	18.12	12.68	1.08	3.32	2.47	12.39	22.84	0	10.87	0	0	0	7.79	0	3.03	1.73
804	14.14	0	8.76	0	1.69	13.01	7.26	6.82	15.18	4.81	0	38.56	9.49	0	1.07	3.33	3.83	1.45	22.72	0.97	50.39	2.31	11.76	17.37	1.54	6.03	6.5	6.81	12.12	7.72	0	12.84	1.08	12.89	13.1	3.04	3.45	5.25	13.3	18.93	0	12.3	0	0	0	9.17	0	2.17	2.18
807	14.76	0	4.25	0	4	14.46	4.68	8.52	15.81	3.57	0	37.88	8.72	0	1.06	3.09	3.78	0.91	21.04	2.12	46.14	1.03	11.24	19.21	0	5.31	6.5	6.56	12.31	9.54	0	13.27	1.77	16.11	10.23	0	3.56	6.16	12.84	19.59	0	11.02	0	0	0	8.32	0	2	2.02
810	12.9	0	6.77	0	2.57	14.31	4.42	5.86	14.13	4.39	0	35.64	9.9	0	0.58	2.98	3.78	1.42	21.37	1.43	47.7	0	9.02	18.95	0	4.67	6	5.52	13.43	7.73	0	13.66	0	15.04	11.86	0.98	3.53	4.21	15.92	18.87	0	13.73	0	0	0	7.58	0	1.5	1.84
813	14.24	0.5	7.75	0	4.02	15.21	6.59	6.67	16.01	4.7	0	37.48	8.82	0	1.29	2.99	4.06	0.91	24.47	2.17	41.65	2.08	9.34	22.31	0	4.63	6.87	5.87	12.07	7.29	1.08	14.29	3.24	16.75	12.54	0.77	2.4	4.95	13.75	18.27	0	10.1	0.59	0	0	7.86	0	1.66	2.99
816	12.57	0.67	6.36	0	3.63	14.49	4.75	7.95	14.35	3.8	0	39.27	8.92	0	1.28	2.96	3.95	1.2	23.17	1.39	45.43	0	9.48	21.55	0	3.32	8.07	4.5	11.61	8.55	0.56	12.3	1.25	11.16	14.55	4.73	3.96	5.61	14.63	19.06	0	10.19	0	0	0	8.2	0	2.29	2.8
819	12.48	0	6.71	0	2.76	15.7	7.42	5.93	15.03	4.6	0	35.62	7.35	0	1.12	2.93	5.29	0.82	21.48	1.74	50.93	0.5	12.48	20	0	5.11	8	3.79	10.81	7.91	0	13.34	1.78	14.02	15.21	2.32	2.9	3.73	14.87	18.29	0	6.95	0.81	0	0	7.56	0	2.03	2.12
822	13.91	0	3.78	0	3.71	14.92	8.4	6.16	12.08	2.9	0	35.06	9.08	0	1.1	2.52	3.18	1.26	18.28	2.41	44.41	1.57	10.39	18.18	0	5.92	6.9	4.71	12.2	5.99	1.88	13.55	2.28	12.43	14.15	1.47	3.25	3.9	15.61	18.07	0	0.81	2	0	0	7.32	0	2.33	1.97
825	11.91	0.63	6.97	0	4.48	16.04	7.55	4.75	13.51	3.36	0	33.67	7.99	0	1.43	2.63	3.81	1.14	18.77	3.1	34.37	1.39	9.14	19.12	0	5.14	6.61	4.47	12.1	6.77	0.95	13.17	1.85	11.75	15.17	0.7	2.75	3.7	13.15	18.7	0	7.97	0.51	0	0	7.43	0.74	2.51	1.6
828	15.75	0	5.28	0	4.01	16.02	6.05	6.13	14.56	4.09	0	32.43	7.29	0	1.14	2.75	4.34	0.55	19.52	2.49	30.52	0	9.42	19.2	0	5.32	8.62	4.08	11.54	7.3	1.43	12.24	0.99	14.29	13.99	1.6	3.7	3.29	13.34	16.73	0	8.41	2.17	0	0	6.55	0	2.16	2.03
831	12	0.5	6.07	0	3.55	16.58	7.82	5.76	13.3	4.11	0	34.37	9.11	0	0	3.03	2.51	2.87	20.04	3.99	35.06	0	11.9	22.09	0.93	5.67	7.17	3.82	11.75	7.24	2.09	12.46	3.65	11.87	16.74	0.83	3.54	6.06	14.61	16.93	0	7.73	1.23	0	0	5.92	0.52	1.94	2.19
834	13.68	1.14	4.85	0	3.09	15.26	11.87	5.08	11.85	4.43	0	31.85	7.71	0	0.87	2.98	3.45	2.01	17.9	4.71	36.76	0	10.48	20.8	1.27	5.65	7.21	3.55	14.31	7.63	1.79	14.13	1.91	13.46	15.67	1.4	3.09	5.3	13.12	15.73	0	7.18	3.14	0	0	6.74	0.78	1.98	2.52
837	17.07	0	4.6	0	2.68	14.81	6.95	4.95	12.55	4.83	0	34.03	9.38	0	1.09	2.59	4	1.63	18.09	3.36	37.14	2.28	10.96	20.38	0	6.36	8.02	4.64	14.37	6.69	2.09	12.29	1.35	13.63	15.52	1.49	3.94	6.92	12.12	16.42	0	6.22	1.36	0	0	8.38	0.74	2.11	2.4
840	12.43	0	2.44	0	4.82	13.61	6.53	5.89	14.6	4.73	0	33.9	7.96	0	1.7	2.27	3.31	1.81	16.42	4.59	31.88	0	11.92	22.6	0.82	4.21	9.05	4.48	12.83	7.26	2.26	10.62	1.73	13.16	16.15	1.38	4.02	5.82	10.72	17.11	0	7.41	2.27	0	0	5.95	0	1.99	2.46
843	12.68	0	3.51	0	3.54	12.73	7.96	6.21	14.58	4.53	0	35.94	9.4	0	0.91	3.32	3.1	1.63	19.29	5.55	36.12	0.89	9.91	19.97	0	5.68	8.98	4.13	14.33	8.16	2.03	10.47	3.08	12.01	18.06	0.87	3.65	4.51	11.49	17.6	0	6.57	1.71	0	0	6.08	0.69	1.88	2.17
846	12.03	0	1.59	0	3.07	12.91	8.89	6.13	11.07	5.07	0	35.88	7.66	0	0.77	2.9	2.34	1.82	20.79	5.36	34.62	1.29	11.5	20.92	0.53	5.89	7.66	4.76	12.47	8.3	2.27	10.12	3.22	11.7	16.58	0.79	3.78	7.42	13.97	17.02	0	0	1.41	0	0	6.61	0	1.68	2.3
849	10.45	0.63	1.07	0	3.2	13.18	9.37	7.13	12.75	5.32	0	37.79	7.92	0	0.91	3.39	3.25	1.76	21.82	4.53	36.89	0	9.62	21.22	0	5.72	9.21	3.63	11.84	8.24	0	11.08	2.18	12.82	18.5	1.51	3.34	8.61	13.64	16.34	0	1.03	1.56	0	0	7.08	0.68	2.34	2.2
852	12.99	1.18	1.33	0	3.35	13.69	9.05	8.89	9.81	4.69	0	36.38	8.7	0	0	3.36	3.23	2.04	22.04	4.67	23.9	1.17	11.45	19.49	0.78	6.01	9.63	3.84	12.58	6.8	1.93	9.96	7.39	12.3	19.06	0.84	3.26	5.6	13.15	19.23	0	0	1.34	0	0	7.03	0	1.6	1.74
855	12.64	0.99	1.61	0.5	4.27	14.12	6.19	7.47	10.36	3.71	0	36.21	8.08	0	0.68	3.32	2.6	1.84	18.89	5.05	23.54	1.71	9.86	18.08	0.64	5.48	9.42	4.17	12.52	8.47	2.02	11.47	2.58	11.03	20.5	1.28	4.01	6.87	17.16	19.04	0	0.56	2.1	0	0	6.43	0	0	2.29
858	9.29	0	1.9	0	3.43	13.36	6.87	7.7	7.01	4.31	0	38.23	9.72	0	1.27	4.18	3.02	2.16	19.93	6.58	24.17	1.13	9.57	21.83	0	3.69	9.72	4.42	13.28	7.38	2.26	10.63	0	10.61	18.94	0.5	3.43	6.76	13.41	16.33	0	0	1.77	0	0	7.8	0	2.49	2.29
861	12.52	0.7	1.3	0	4.38	13.45	8.84	7.6	8.6	4.93	0	35.44	9.7	0	1.03	2.59	3.06	2.53	18.55	5.63	22.96	1.11	10.52	21.64	0.6	5.85	9.75	4.83	11.97	8.45	3.4	11.28	4.58	18.16	20.4	0.85	3.67	7	15.88	18.01	0	0.53	0.91	0	0	6.83	0	1.45	2.02
864	11.95	0	0.57	0	3.97	12.29	7.25	6.52	8.97	4.34	0	34.82	8.1	0	1.13	3.22	3.6	2.16	20.02	6.11	21.64	1.56	11.74	23.54	1.12	5.52	10.68	4.37	11.44	7.15	2.54	11.06	2.26	12.59	19.78	0	2.48	8.85	16.49	17.67	0	0	0	0	0.7	4.97	0	2.93	2.13
867	10.07	0.63	0	0	3.28	11.52	5.79	7.96	6.64	3.99	0	35.15	10.73	0	0.87	3.53	3.55	2.92	22.63	6.45	23.1	1.45	8.89	22.9	0	6.37	12.76	4.6	9.67	8.38	2.63	11.52	0	12.24	20.5	0	3.58	6.35	14.88	16.3	0	0	0	0	0	4.69	0	1.86	2.19
870	11.15	0	0	1.02	4.26	10.55	6.84	9.4	6.73	4.83	0	36.26	8.75	0	1.45	2.84	3.95	2.68	21.13	5.6	24.08	1.35	10.42	21.45	0	4.05	10.41	4.43	12.52	7.63	2.4	11.55	1.32	12.35	19.98	0.52	3.82	6.4	16.14	15.2	0	0.58	1.61	0	0	5.65	0.51	1.75	2.32
873	9.39	0	0	0	3.44	11.66	7.71	9.79	8.63	4.76	0	35.62	7.51	0	1.11	2.95	3.4	1.72	22.43	5.38	22.49	0	10.16	19.95	0	5.68	11.86	4.07	12.23	7.14	3.26	11.73	1.02	9.52	21.54	0.72	2.47	7.13	16.61	15.31	0	3.45	0.98	0	0	5.76	0	1.76	2.17
876	12.96	0	0	0.63	3.48	11.57	5	7.9	8.39	4.95	0	36.48	8.08	0	1.52	2.75	3.42	2.63	22.77	6.26	25.26	0	9.81	19.84	0	4.51	12.06	4.9	11.36	7.86	2.96	11.7	1.19	10.2	19.4	1.28	3.52	7.89	16.67	16.54	0	1.98	0.52	0	0	5.51	0.63	1.66	2.45
879	9.81	0	0	1.6	3.86	11.94	8.88	6.66	7.39	5.59	0	36.94	8.13	0	1.22	4.06	4.38	2.56	21.25	6.62	27.72	0	6.44	21.07	0.82	4.91	12.6	5.06	13.88	7.55	2.75	14.04	1.52	9.97	22.99	2.74	3.89	6.59	16.83	17.89	0	0	0	0	0	4.58	0.84	2.75	2.14
882	9.65	0.52	0	1.94	3.24	11.02	5.75	5.03	7.9	5.11	0	38.9	7.48	0	1.29	2.93	3.34	1.7	23.23	6.51	24.07	2.9	10.62	20.74	1.08	4.45	12.82	3.53	14.69	7.43	3.33	13.2	3.38	8.44	23.69	0.91	3.69	4.97	17.45	15.96	0	0.87	0	0	0	6.02	0.92	2.92	2.91
885	8.35	0	0	0.75	3.02	10.17	6.72	4.56	6.18	3.97	0.59	35.89	8.03	0	1.97	2.83	3.39	3.19	22.88	5.78	22.33	0.9	9.89	22.21	0	5.54	14.23	3.69	14.25	8.5	3.4	14.25	2.3	12.48	25.65	3.25	3.65	6.43	16.41	17.81	0	0.51	0.56	0	0	5.3	0	2.35	2.82
888	9.61	0.64	0	0.96	4.3	9.74	8.23	3.55	7.1	4.61	2.09	40.19	9.21	0	2.07	2.59	3.53	2.52	23.91	6.43	19.94	0.71	11.59	23.87	0	6.41	11.47	5	12.95	7.43	2.67	13.83	1.65	14.25	25.71	1.16	4.86	5.37	15.87	15.4	0	0.61	0	0	0	4.34	0.61	2.38	3.26
891	5.76	0	0	1.05	3.38	9.98	8.69	4.19	6.55	3.93	1.73	35.95	8.24	0	0.89	2.62	3.15	2.86	23.99	7.38	28.7	0.98	10.26	22.22	0	5.62	13.6	4.93	14.69	7.16	3.65	12.29	1.21	7.97	24.92	3.41	3.64	5.67	15.82	14.97	0	0.89	0	0	0	5.77	0	3.3	2.95
894	6.96	0	0	1.68	3.35	10.71	7.29	3.75	7.84	4.73	2.63	39.63	9.45	0	0.86	2.71	4.6	3.11	24.36	6.36	25.88	1.5	11.36	20.61	0.87	4.64	11.65	3.78	14.94	7.92	3.13	14.01	1.37	12.26	25.71	0	3.26	6.91	15.01	14.49	0	0	1.87	0	0	5.23	0	2.24	2.99
897	6.29	0	0	0.98	4.03	10.91	5.98	3.3	7.21	3.67	2.53	39.37	9.37	0	1.35	2.78	3.7	2.09	25.75	7.98	21.56	0.59	12.04	23.88	0.61	6.41	11.14	4.61	13.39	8.02	3.33	12.95	12.84	10.16	29.13	1.65	3.12	10.03	16.77	15.82	0	0.8	0	0	0	5.3	0	2.6	3.51
900	7.4	0	0	1.46	3.2	10.68	7.25	3.72	6.06	4.28	2.63	40.41	9.07	0	1.78	2.46	3.57	2.14	25.57	7.88	25.32	0	8.88	22.97	0	6.68	12.21	4.9	14.25	8.24	3.05	13.52	8.66	11.54	27.96	0.95	3.43	9.39	16.1	14.45	0	0	0.88	0	0	5.53	0	0	2.78
903	7.29	0	0	1.1	3.2	10.87	7.07	4.6	8	3.91	1.04	42.45	11.84	0	1.32	3.02	3.99	2.15	21.91	8.88	23.94	1.58	12.29	21.04	0	5.88	12.93	3.03	15.27	7.73	3.37	13.5	2.41	10.89	30.71	0	3.62	6.95	19.32	14.43	0	0	0	0	0	4.59	2.28	2.46	3.73
906	8.45	1.13	0	1.41	4.01	12.3	8.71	4.46	9.65	3.32	2.8	42.72	10.95	0	1.67	3.02	3.69	1.95	25.52	8.34	19.28	0	11.13	20.64	4.78	6.29	12.95	3.38	12.85	7.47	2.9	12.99	1.71	13.62	30.68	4.11	3.16	6.47	16.22	12.57	5.57	0	0	0	0	2.72	1.93	2.79	2.79
909	8.92	0	0	1.24	3.2	11.8	7.38	5.35	6.83	4.36	0.96	42.6	10.87	0	1.79	3.8	1.22	1.94	25.49	8.05	23.75	0	11.1	21.89	0	6.11	12.56	2.91	13.25	7.21	3.84	15.77	1.75	12.55	38.02	0	2.78	5.97	16.4	9.8	4.5	0	0.64	0	0	3.99	2.31	2.25	2.23
912	8.78	0.64	0	1.32	3.68	10.62	9.33	7.96	2.46	3.81	2.3	38.98	10.11	0	2.01	2.69	2.47	1.74	24.43	7.35	21.26	1.6	9.77	21.08	0.75	5.23	11.94	3.34	17.48	7.31	3.15	14.89	1.46	13.29	34.92	0.74	2.54	6.03	19.01	11.57	5.33	0	0	0	0	3.32	1.37	2.95	3.03
915	12.4	0	0	1.39	4.32	11.43	8.44	4.92	4.3	3.95	0.7	39.46	9.66	0	2.25	2.95	1.65	2.47	24.71	7.98	22.63	0	8.6	23.77	0.53	5.21	10.17	3.61	13.97	7.33	3.54	12.34	8.42	11.58	36.46	5.29	2.67	5.46	17.98	12.06	6.31	0	1.61	0	0	3.42	0	2.49	2.61
918	8.57	0	0	1.48	4.31	9.53	8.83	3.32	1.24	3	1.82	41.23	11.26	0	1.54	3.59	2.4	1.69	25.35	9.54	28.14	0	9.65	23.65	0	5.04	9.46	2.94	14.69	7.5	3.32	13.06	2.8	14.58	34.61	1.62	3.27	8.24	17.31	11.95	6.92	0.93	2	0	0	3.53	0	2.28	2.44
921	8.24	0	0	1.74	3.72	10.03	8.47	3.63	0.95	3.61	1.27	43.33	9.91	0	1.22	4.2	1.79	1.35	26.08	8.35	28.94	0.7	9.68	22.38	0.58	5.33	10.58	3.61	15.43	7.93	2.22	13.4	1.7	13.57	35.92	0.87	2.88	7.3	17.86	12.38	7.75	0.98	0.89	0	0	3.6	0	2.24	2.61
924	8.12	0	0	1.44	4.43	10.01	4.59	3.94	2.43	4.28	4.19	40.75	7.91	0	1.38	3.41	0.76	2.7	24.12	7.45	26.75	1.24	9.16	24.61	0.72	6.59	9.47	2.76	13.5	8.25	2.72	14.11	1.77	14.6	37.49	2.98	3.62	7.64	17.49	12.72	7.07	0.53	2.31	0	0	3.02	0.55	2.4	2.26
927	7.64	0	0	2.21	4.43	8.7	7.77	2.99	2.2	3.15	2.59	41.32	11.38	0	1.8	3.06	0.73	2.31	23.42	9.69	23.38	0	12.48	20.05	0	5.59	12.53	4.13	15.68	8.12	3.18	13.84	0.65	10.86	43.15	0.54	3.03	9.01	16.74	12.46	7.84	1.49	2.16	0	0	3.02	0	2.56	2.14
930	8.06	0	0	2.34	4.05	9.32	7.81	4.22	1.93	2.68	1.48	39.64	7.93	0	1.66	3.32	0	1.65	26.21	7.99	24.95	1.99	11.85	21.2	0	6.28	11.79	3.29	14.25	6.87	3.61	13.04	0.72	14.17	44.59	1.08	2.68	6.53	15.79	10.83	8.48	0	0.82	0	0	2.95	1.79	2.09	2.56
933	6.01	0	0	2.53	4.11	8.11	6.94	4.82	1.11	3.52	3.28	43.23	8.78	0	1.41	3.38	0	0.87	25.64	8.42	29.83	0.53	9.59	21.12	0	4.65	9.71	2.9	15.28	9	2.89	15.04	1.06	11.19	40.13	1.53	3.06	6.02	18.12	11.91	8.49	0.69	1.96	0	0	3	1.38	1.94	2.76
936	5.94	0	0	2.33	4.27	7.9	8.94	4.4	2.06	3.48	1.97	40.29	7.8	0	1.31	3.37	0	1.53	24.75	8.35	28.89	0	11.05	22.44	0	4.39	10.42	3.37	15.62	7.87	3.38	13.16	3.12	9.92	41.46	2.87	3.37	8.66	18.54	11.88	9.51	0.8	0.57	0	0	3.68	2	2.28	3.77
939	6.23	0	0	2.05	4.09	9.05	7.36	4.13	1.9	2.92	3.65	42	5.68	0	2.05	3.34	0	2.44	24.61	7.81	26.33	0.61	9.77	26.42	0	5.36	11.84	3.13	15.61	7.47	2.96	13.53	1.67	10.22	38.86	1.3	3.97	6.34	18.05	12.65	9.56	0	2.04	0.55	0	3.73	1.29	1.78	3
942	7.94	0	0	2.4	4.23	7.43	4.83	4.7	2.36	2.13	1.1	42.02	7.34	0	1.22	3.23	0.68	3.33	23.26	9.22	27.28	0	10.83	21.23	2.67	5.05	11.17	2.95	15.64	8.13	3.35	14.66	0	8.16	40.26	0	3.04	6.2	19.51	12.09	12.55	0	3.5	0	0	3.37	1.73	0.95	2.43
945	7.28	0	0	1.75	4.56	7.06	7.75	4.26	2.74	3.09	2.6	45.29	4.89	0	2.13	3.19	0	0.71	23.56	8.68	25.82	1.9	10.44	20.69	0	4.6	11.49	3.65	14.65	7.69	3	13.66	1.88	9.41	42.37	3.14	4.13	7.21	17.92	13.87	12.57	0	1.91	0	0	3.48	0.94	1.51	2.99
948	7.45	1.48	0	2.51	3	7.57	8.3	3.07	3.89	4.32	2.5	40.06	4.87	0	1.72	3.1	0	1.48	23.76	8.12	24.06	0.53	13.14	19.19	0	4.82	11.02	3.9	15.73	6.74	3.28	13.25	2.82	10.22	43.78	2.04	3.42	9.43	18.05	11.75	11.71	0	1.32	0	0	1.57	0.76	0.6	2.72
951	7.5	0	0	2.33	5.09	7.69	9.45	2.65	2.32	4.27	1.88	43.98	4.7	0	1.66	3.41	0	2.14	24.82	7.72	18.18	0.9	9.42	18.45	0	3.68	10.79	2.97	14.25	7.24	3.11	14.55	2.44	10.43	44.99	1.61	2.74	4.91	18.75	12.87	12.71	0	0	0	0	1.72	1.44	1.02	2.13
954	8.47	0	0	2.7	3.61	7.15	7.63	3.59	2.72	4.76	2.02	37.67	4.33	0	1.6	3.51	0	1.22	28.47	7.02	26.21	0	10.65	19.34	0	5.35	10.81	3.45	15.44	7.27	4.17	14.99	6.96	10.26	44.82	1.05	3.01	9.1	16.72	12.24	14.68	0.59	0.65	0	0	1.47	3.44	0.86	2.64
957	7.82	0.92	0	2.13	4.95	6.95	5.31	3.51	2.15	4.02	2.03	40.91	7.22	0	1.31	3.14	0	1.8	27.03	7.78	25.61	1.43	9.62	20.27	2.76	5.64	12.97	3.31	16.18	7.06	3.19	14.08	1.76	12.51	45.04	0.8	2.75	8.13	18.1	12.62	12.87	1.51	0.85	0	0	1.68	2.75	0.85	3.16
960	9.26	0	0	2.37	3.52	7.04	7.81	2.93	0.99	4.14	1.96	38.83	6.23	0	2.24	3.21	0	2.21	26.42	8.26	25.67	0	10.93	19.7	0.89	5.42	11.42	3.82	11.67	6.44	3.21	15.13	1.42	10.56	46.13	0	3.4	9.12	18.03	10.79	12.95	0.55	1.76	0	0	1.44	1.85	0.81	2.45
963	8.24	0	0.58	2.37	4.78	8.38	8.16	4.27	1.39	4.2	3.22	40.67	5.98	0	1.46	2.69	0	1.58	26.72	9.24	22.53	1.35	12.34	20.54	0.59	5.8	11.68	4.7	13.71	8.63	2.86	15.86	1.04	10.82	43.17	0	3.17	8.16	19.67	12.59	13.07	2.12	0.95	0	0	1.78	2.35	1.18	2.54
966	7.87	0.78	0	2.01	3.27	7.92	5.78	3.78	1.29	4.02	2.46	41.93	4.39	0	1.71	3.57	0	1.3	28.32	8.02	23.92	0.72	9.74	19.28	1.38	5.51	10.35	2.73	11.78	6.98	3.62	15.33	0.97	10.14	40.88	1.49	3.49	8.16	16.79	12.6	12.12	0	0.61	0	0	0	0	1.22	2.23
969	8	0	0	2.91	2.51	7.7	9.42	3.2	3.18	3.19	2.35	41.87	5.87	0	2.16	3.52	0	1.49	27.31	9.29	21.57	0.95	10.76	18.53	0.66	4.38	13.07	4.36	11.47	7.03	3.19	13.93	9.72	9.59	43.94	1.28	2.76	10.35	16.83	12.15	14.53	0	1.42	0.68	0.53	1.9	3.01	0.95	1.19
972	8.57	0.75	0	3.03	4.21	6.76	7.52	3.56	2.76	3.7	2.75	41.8	7.02	0	3.32	3.53	0	1.5	31.49	7.35	26.79	0.67	11.26	18.22	1.56	0	9.84	2.95	11.41	7.78	3.61	15.8	0.91	11.96	44.69	0.75	3.81	8.22	17.97	12.05	12.56	0.92	1.67	0	0	0	3.52	0.82	1.23
975	7.43	0	0	2.27	3.97	6.59	7.15	4.43	3.58	4.06	1.71	40.63	7.42	0	2.64	2.98	1.27	1.54	28.06	6.25	23.9	0.94	8.67	19.54	0.72	3.93	9.34	4.38	12.35	7.52	2.86	15.26	5.48	9.78	42.31	0.95	2.69	8.28	17.05	12.93	12.44	0.89	0	0	0	1.83	2.43	1.47	1.08
978	7.19	0	0	2.62	6.51	6.96	5.31	4.69	1.96	4.58	2.27	39.74	5.63	0	2.14	3.28	1.6	1.46	25.31	6.74	22.52	0	9.38	18.06	0.74	1.93	9.77	4.25	13.47	7.87	3.23	14.46	1.8	10.77	43.2	2.04	3.06	7.41	14.85	10.89	13.75	1.14	0.84	0	0	1.66	0.94	1.27	1.74
981	8.17	0	0	4.02	2.5	7.3	4.93	4.27	2.4	3	3.06	42.79	5.96	0	2.99	2.74	0	1.22	27.4	6.98	23.27	1.46	10.57	19.47	0.8	2.09	10.08	3.85	12.12	7.73	3.57	12.28	1.22	7.54	46.48	0.7	3.17	7.52	12.06	11.87	13.13	0.68	0	0	0	2.05	2.08	1.12	1.9
984	7.31	0	0	3.59	4.21	6.55	3.7	3.42	2.88	2.84	2.85	40.7	5.04	0	1.89	2.92	1.12	2.21	27.01	7.36	24.82	1.02	10.48	17.81	0	2.68	8.84	3.94	11.48	7.35	4	12.91	2.55	10.81	47.08	0.97	3.32	5.03	12.39	11.6	14.03	2.38	0	0	0	1.57	3	0	1.22
987	8.83	2.91	0.62	2.89	5.82	6.81	4.63	4.01	2.07	3.48	4.45	41.43	5.29	0	2.59	2.62	1.33	1.42	27.11	7.45	27.55	1.27	10.04	17.56	0.65	1.46	8.98	3.38	12.37	7.54	3.54	11.63	3.29	11.28	50.41	0.83	3.29	8.55	13.86	12.8	13.97	3.19	0	0	0	1.93	2.41	0	1.89
990	8.54	0	0	4.66	3.38	6.75	6.86	4.25	4.29	3.54	3.67	37.02	6.28	0	3.65	3.36	0.72	1.47	27.24	5.02	24.02	0.57	10.09	19.28	0	2.72	9.66	3.33	12.18	7.76	3.55	11.91	1.89	10.15	44.18	0.85	3.64	8.96	13.49	11.85	15.64	3.13	0.62	0	0	0	3.28	0.89	2.27
993	7.22	0	0	3.49	3.32	6.35	4.92	3.16	3.07	3.42	3.21	33.1	6.72	0	3.21	2.75	0.62	1.01	26.51	5.6	21.24	0.54	8.3	19.76	0.94	2.87	8.56	3.39	14.56	8.24	3.8	10.6	1.55	11.18	40.36	3.06	2.85	6.2	14.95	12.69	15.98	3.75	0.93	0	0.74	2.14	3.07	1.08	2.19
996	6.79	0	0	3.33	2.96	6.12	3.54	3.46	1.66	4.02	3.55	35.95	5.87	0	3.55	2.44	0	1.61	26.52	4.2	21.73	0.56	9.26	21.15	0.52	2.75	9.43	3.81	11.38	7.82	3.78	10.85	1.16	12.15	44.67	1.72	4.78	8.72	12.53	13.55	16.98	2.7	0	0	0	2.09	2.76	1.08	2.11
999	6.79	0	0.91	3.52	4.77	8.11	6.03	4.83	1.25	3.56	3.38	35.65	6.46	0	3.88	1.77	1.93	1.72	26.8	6.69	15.19	0.59	8.3	20.21	0.91	0.52	9.64	3.86	10.7	9.6	3.72	8.23	1.6	7.88	43.52	2.07	3.15	11.38	10.38	13.39	16.81	0.74	0	0	0	2.07	2.39	1.01	2.25
1002	8.13	0	0	3.59	4.18	7.17	5.34	3.97	3.96	3.62	4.33	32.32	7.2	0	4.08	2.59	0.73	1.8	25.27	5.81	14.93	0.89	11.22	17.95	0	0	10.47	3.32	11.46	8.94	3.51	6.05	2.56	11.85	46.09	5.61	3.37	8.43	11.28	12.3	18.19	0.62	0	0	0.72	0	2.66	0.84	1.83
1005	9.1	0	0	3.65	2.51	7.71	5.03	4.3	2.21	4.74	3.9	28.21	7.11	0	3.68	2.09	1.07	1.89	25.86	6.59	16.48	1.2	10.33	19.08	1	0.56	11.06	3.54	12.1	7.56	3.76	6.67	1.58	9.49	44.37	0.89	3.45	8.55	14	16.73	17.54	0	0.63	0	0	0	0	1.11	3.74
1008	8.78	0	1.1	3.4	4.31	7.41	4.18	3.3	3.04	3.4	1.9	30.74	5.64	0	3.79	2.13	0.53	1.27	28.34	5.91	16.15	0	10.05	18.34	0	1.83	10.75	2.35	10.59	5.29	4.23	6.15	5.55	9.73	50.76	0	3.92	6.48	12.32	10.96	19.06	0.66	0	0	0	1.73	1.48	0	2.2
1011	11.06	0	2.61	3.83	4.34	6.86	7.37	3.46	4.01	3.53	3.04	30	6.45	0	4.05	2.73	1.63	2.15	29.11	4.83	19.99	1.12	10.07	20.02	0	1.69	10.57	1.9	12.4	4.83	3.79	4.33	1.75	7.08	43.14	3.44	3.78	9.21	12.11	10.89	18.93	0.59	0.71	0	0	1.97	3.93	2.26	2.55
1014	9.12	0.71	0	2.53	3.42	7	9.13	3.12	1.84	4.2	3.27	29.75	6.27	0	3.49	2	0	1.85	26.39	6.47	14.86	0	7.9	15.89	0	0	12.68	2.71	9.31	5.89	4.11	4.61	0.89	7.3	47.74	0.88	2.22	8.65	13.49	13.19	19.93	0	1.18	0	0	1.64	3.62	0	2.66
1017	15.14	0	0	2.81	3.69	8.31	7.21	3.77	2.16	4.04	3.17	33.28	5.81	0	3.59	2.33	0	1.37	27.36	5.55	23.74	0.79	10.46	15.62	1.01	3.47	12.63	3.31	10.68	5.46	3.66	5.72	1.56	8.49	43.7	1.16	2.99	8.15	13.46	14.49	19.25	0	0.52	0	0	1.89	3.26	1.91	2.44
1020	13.19	0	0	3.32	3.27	6.43	6.67	3.49	2.17	4.14	3.27	27.93	6.64	0	3.34	2.14	0	2.03	28.59	5.45	17.44	0.51	9.18	17.31	0	0.52	12.22	2.01	10.81	4.99	4.65	4.09	2.53	7.8	49.46	0.9	3.05	8.96	12.82	14.55	20.61	0	0	0	0.56	1.67	3.1	2.46	5.31
1023	9.62	0.68	0	1.88	3.59	6.32	5.68	4.74	0.97	3.74	2.69	24.28	5.36	0	4.1	3	0	1.53	28.18	6.5	19.48	1.33	9.58	17.53	0.9	1.42	10.53	2.89	9.89	6.21	3.89	3.22	3.66	7.24	42.82	2.1	3.67	9.72	10.72	13.91	19.2	0	1.1	0	0	1.96	3.06	2.02	2.55
1026	11.61	0	0	2.48	4.13	6.18	6.12	3.54	1.42	4.08	2.37	21.73	7.06	0	4.49	2.45	0	1.14	25.44	5.75	16.82	0.58	9.24	15.47	0	2	11.55	3.34	10.05	5.72	4.22	2.62	3.48	8.7	46.88	0.75	1.87	7.51	12.4	14.52	20.12	0.57	1.12	0	0	2.76	3.43	1.41	2.83
1029	8.83	0	0.72	1.88	4.44	6.38	5.19	4.01	1.02	4.35	2.82	21.57	5.79	0	6.2	2.41	1.22	2.85	27.12	6.81	21.09	2.42	9.43	15.11	0	2.31	12.74	4.1	10.34	5.7	4	0	4.72	7.59	51	0.94	1.6	7.11	12.35	14.21	20.12	0.67	0	0	0	3.41	1.1	1.82	2.22
1032	11.69	0	0.89	1.94	3.14	6.59	7.03	5.05	2.25	3.89	2.88	21.86	5.52	0	4.16	2.58	0	1.94	26.43	5.56	21	0.61	11.44	14.42	2.49	0	12.6	2.69	8.88	6.23	3.44	1.25	1.05	4.62	44.56	0	3.13	8.55	11.06	15.03	21.71	0.69	0.91	0	0	2.63	2	1.44	3.36
1035	10.87	0.5	0.72	1.82	4.04	6.87	5.02	3.94	1.6	3.34	2.93	24.92	8.52	0	4.96	0.89	0	1.55	27.65	6.47	14.04	0	9.17	14.76	0	0.54	11.32	3.21	10.39	6.82	3.91	0	0	5.94	41.83	0	2.13	6.72	12.3	16.32	20.84	0.76	0.86	0	0	2.44	1.54	0.74	3.16
1038	9.32	0.77	0.81	1.57	4.77	6.33	5.3	4.96	1.61	3.86	3.14	24	6.02	0	4.44	0.93	1.47	1.88	27.47	5.88	15.73	0	10.05	14.64	0.76	2.04	13.16	2.32	9.19	6.68	3.49	0	1.18	4.44	42.28	3.63	2.09	5.08	7.8	15.44	21.69	0.5	0.87	0	0	0	0	1.21	3.26
1041	11.04	0	0	1.53	3.68	6.87	3.81	3.67	1.02	4.14	2.73	21.81	5.48	0	4.47	0.68	2.35	1.45	27.9	5.72	17.36	1.07	9.87	15.75	0.61	2.33	11.75	1.96	8.51	5.65	3.87	0	1.44	7.44	44.8	1.62	2.28	7.64	11.16	14.46	21.04	0	0.93	0	0	2.25	0.92	1.31	3.14
1044	10.13	1.15	0	1.8	4.11	6.39	9.3	6.22	1.17	3.98	2.92	23.2	5.74	0	4.08	0.66	0.67	1.79	27.47	5.99	13.55	1.72	9.72	13.68	0.83	1.88	11.34	2.77	11.29	6.14	3.53	0	1.25	4.54	45.2	2.25	1.83	6.53	10.35	16.31	19.97	0	0.62	0	0	2.09	1.22	0.87	2.7
1047	11.98	0	1.58	2.79	3.44	7.91	4.57	5.75	2.4	4.05	2.66	20.85	6.4	0	3.87	1.08	1.32	1.97	29.95	6.59	20.51	0.87	10.21	11.85	0	0.51	11.52	2.28	10.11	5.31	3.74	0	2.63	4.01	41.2	1.12	1.85	7.71	9.38	14.98	22.24	0.81	0	0	0	2.31	1.41	0	3.42
1050	11.1	0	0.5	2.17	3.69	6.24	9.13	3.31	0.6	2.89	2.6	22	6.6	0	5.42	2.03	0.73	1.58	27.43	5.65	18.31	0.81	9.17	13.61	0	0.62	11.85	2.02	11.85	6.46	3.2	1.1	0	4.07	42.83	0.63	2.49	6.1	11.49	13.9	21.8	1.81	0.7	0	0	1.98	1.53	1.01	3.61
1053	10.01	0	0	1.96	3.05	6.99	8.69	5.45	1.85	4.12	2.67	17.34	5.34	0	4.51	1.55	0	1.98	28.19	4.73	22.83	0	10.73	12.02	0.72	0.53	12.92	2.94	11.3	4.82	4.24	0	4.11	3.8	37.41	0	2.12	7.97	11.76	13.01	23.54	0.64	0	0	0	2.6	0.63	0	3.64
1056	9.16	0	0.85	2.5	3.13	5.17	6.13	4.06	1.48	3.8	2.98	18.09	7.72	0	5.76	1.14	0	2.24	27.74	3.72	16.83	0	9.33	11.62	0	0	13.14	3.51	11.18	5.56	4.33	0.7	1.25	3.55	42.2	3.48	2.21	7.27	10.81	13.73	23.37	0	0.56	0	0	1.49	1.99	1.58	3.8
1059	9.57	0.71	1.4	2.6	3.98	5.12	8.06	5.05	1.87	3.8	2.74	16.88	5.98	0	4.5	0.87	0	2.05	27.43	4.19	19.13	1.01	7.06	13.32	0	1.68	13.15	3.48	10.18	5.58	4.14	1.54	1.08	0	43.55	0.96	2.73	6.86	10.88	11.93	22.76	0	1.13	0	0	2.26	1.54	3.02	3.83
1062	7.94	0	1.1	3.07	2.94	5.87	6.49	5.14	0.97	4.18	2.84	19.22	5.52	0	4.03	1.6	1.16	2.42	28.99	4.02	20.28	1.09	9.38	12.82	0	1.55	11.89	3.75	11.55	5.69	3.79	1.22	4.35	3.37	39.43	0.91	3.3	6.82	8.96	11.17	22.49	0	1.04	0	0	2.39	1.47	2.42	2.53
1065	10.29	0	0.81	2.43	3.64	5.65	5.05	5.01	2.66	4.05	2.27	15.24	6.52	0	5.25	1.92	1.59	2.26	26.49	4.07	18.7	0.75	10.67	13.06	0	0	13.55	3.13	10.7	6.04	3.88	0	0.89	3.73	36.93	1.6	1.88	8.38	9.82	11.74	20.47	0	0	0	0	3.06	2.01	2.88	3.81
1068	8.91	0	0.91	2.78	4.75	4.9	6.72	3.09	1.77	3.41	3.15	15.22	5.25	0	5.23	1.82	1.02	2.05	27.24	4.61	23.29	1.29	9.01	13.85	0	1.9	11.48	2.9	11.1	4.59	3.61	0	2.52	3.53	36.12	0.68	2.81	7.99	9.5	10.03	22.56	0.55	0.72	0	0	4.34	2.36	1.81	4.99
1071	9.64	0.61	1.01	2.67	4.35	5.72	4.52	5.7	0.87	4.34	2.69	12.65	5.67	0	5.66	1.77	2.13	2.78	29.07	3.58	16.88	0.62	8.79	13.97	0.58	2.23	11.8	2.54	10.3	3.67	3.73	0.64	2.15	3.59	36.39	0.74	1.97	6.76	6.34	10.35	24.33	0.57	0	0	0	2.88	3.44	1.73	3.67
1074	9.77	0.97	0	2.46	4.32	5.19	4.4	5.04	2.04	3.79	2.59	18.58	6.76	0	6.3	3.18	0	2.03	28.74	4.48	18.43	0.61	9.74	11.59	0	0.52	10.83	2.69	11.44	4.81	3.77	0.97	1.81	4.43	37.87	0.87	2.57	8.46	7.93	8.3	24.44	0.54	0.58	0.83	0	1.78	3.22	1.19	4.35
1077	11.11	0	0	1.29	4.02	5	4.46	5.02	0.98	4.94	2.7	16.23	6.74	0	5.71	1.74	1.75	2.12	28.18	3.22	20.39	1.22	9.76	11.81	0	0	12.35	3.43	10.36	5.13	4.14	1.2	7.2	3.43	35.41	0.73	2.26	8.79	9.2	9.99	24.63	0.84	1.03	0	0	2.69	2.42	1.3	3.41
1080	10.26	0.54	1.74	3.21	3.94	5.05	4.46	3.56	0.81	4.08	1.81	15.75	6.27	0	5.75	1.54	0.99	1.98	30.07	2.88	20.61	1.79	10.55	9.74	0.79	0	8.85	3.65	10.34	4.14	3.28	0.61	1.04	2.79	34.38	0.61	1.99	10.44	9.86	11.26	24.92	0	1.03	0	0	2.69	4.06	0	4.7
1083	10.28	0	1.64	2.45	4.23	5.31	1.88	5.42	0.51	4.57	3.29	13.14	4.33	0	5.25	2	0	1.58	27.93	2.5	3.65	1.44	8.85	10.92	0.78	0	9.41	3.15	9.81	1.57	4.23	0	2.91	4.83	37.09	1.31	1.65	9.34	8.87	7.48	25.29	0	0	0	0	2.33	3.3	1.38	4.95
1086	11.54	0.58	0.62	2	4.78	5.48	1.58	3.19	1.17	4.81	3.33	15.49	6.74	0	6.06	1.94	1.47	2.85	25.33	2.94	4.46	0.64	11.76	12.02	0	0.56	8.27	4.07	9.02	2.73	3.83	0.81	1.14	3.07	38.39	4.83	0.84	8	8.77	8.29	27.5	0.52	0.63	0	0	2.65	1.98	2.22	4.75
1089	11.59	0	0.86	2.33	4.87	4.71	4.08	5.26	1	4.96	2.69	14.23	4.91	0	6.41	2.43	0	2.04	27.75	3.13	9.19	0	8.76	11.19	0.62	2.47	8.73	4.4	8.29	1.74	4.09	0.74	5.95	3.67	33.03	0.95	0	6.71	7.73	9.19	27.83	0	0	0	0.79	3.31	4.52	1.17	4.97
1092	10.3	0	0.82	2.22	4.89	3.43	0	5.39	0.76	4.63	3.47	13.7	4.01	0	5.86	3.24	0	2.84	27.04	4.74	3.94	0.7	9.24	9.79	0	0.95	9.46	4.07	9.39	2.4	4.38	0	2.59	3.28	30.67	1.66	0	9.23	8.57	11.05	30.65	2.81	0.56	0	0	2.96	3.19	1.5	4.26
1095	8.97	0	0	2.37	3.44	4.96	0.57	5.03	0.95	5.12	3.27	13.9	1.58	0	5.97	2.41	0.59	1.25	26.95	3.5	8.12	1.05	7.12	8.98	0	2.74	7.63	4.32	8.11	1.96	3.44	0.56	1.38	3.25	31.34	2.16	0	9.65	6.76	12.17	27.21	0.93	0	0	0	3.7	4.04	1.61	4.23
1098	7.93	0.58	0.89	2.35	5.2	4.72	3.08	4.15	1.21	3.73	2.04	14.7	1.27	0	5.22	3.14	2.58	2.01	27.29	3.89	7.61	1.19	9.92	10.68	0	0.97	9.87	4.99	6.89	1.33	3.35	1.27	0.85	3.15	35.72	4.82	1.28	11.03	8.04	12.02	32.79	4.51	0.68	0	0	3.23	2.83	0	4.07
1101	10.25	0.52	0	1.6	4.73	4	3.57	7.15	0	4.77	2.66	13.38	3.35	0	4.92	3.4	2.72	2.45	25.75	4.15	0	0	9.32	9.66	0	0	9.07	5.53	7.04	1.68	3.92	2.24	2.84	2.14	31.59	1.39	0	10.91	8.47	11.83	32.34	0.96	1.05	0	0	3.12	4.13	1.02	4.9
1104	10.4	0	0.59	2.27	4.06	4.76	0.5	7.21	1.12	4.86	2.52	14.12	3.62	0	4.95	3.52	1.45	2.32	27.23	2.85	7.32	0.87	11.18	11.31	0.62	2.63	9.59	5.09	8.93	1.38	4.37	1.1	1.18	4.46	33.28	1.58	1.6	8.25	8.21	12.98	31.83	2.32	0.69	0	0	3.45	3.6	1.5	3.28
1107	10.79	0	1.99	2.29	4.7	5.29	1.92	4.03	1.1	3.89	3.13	13.93	2.76	0	4.49	3.26	2.72	2.14	26.81	4.12	5.71	0	11.55	9.6	0	3.7	8.85	4.7	5.42	1.31	4.56	0	2.26	3.46	31.41	0.84	0	11.1	7.23	10.73	31.95	1.77	0.55	0.52	0	4.45	2.73	1.41	4.96
1110	8.76	0	1.39	1.74	6.07	5.04	3.47	7.2	0.63	4.06	2.43	15.08	2.42	0	4.93	3.01	0.87	2.52	27.49	5.79	6.94	0	9.38	10.31	0	2.98	8.61	6.26	4.53	1.61	3.33	1.06	1.58	5.46	34.57	0.79	1.25	12.29	6.27	12.16	31.69	2.96	0	0	0	4.49	4.64	1.75	4
1113	11.26	1.11	0.72	1.89	6.08	4.79	2.69	6.97	0.61	3.53	2.95	14.46	0	0	5.28	2.98	0	2.37	25.72	2.27	9.04	1.95	7.89	10.75	0.86	1.95	8.97	5.79	3.18	1.52	3.42	0.52	1.18	4.28	25.77	2.54	0	8.08	6.94	11.15	33.01	2.19	0.7	0	0	1.74	3.15	1.25	4.58
1116	14.8	0	0	2.14	5.21	5.36	1.39	5.35	1.37	4.2	2.92	15.06	3.64	0	4.98	2.96	2.33	3.17	27.92	4.54	7.72	0.7	11.24	9.05	0	2.45	10.1	6.17	2.48	1.23	4.54	0.62	2.03	3.75	27.54	1.61	0	8.41	7.79	10.74	32.36	1.38	0.97	0	0	1.59	3.34	1.09	4.76
1119	13.35	0	0	2.28	4.44	4.92	3.23	5.67	0.65	4.4	3.23	13.04	1	0	3.91	3.09	1.56	2.29	28.26	1.96	7.1	0	7.98	9.53	0	3.33	9.33	6.46	2.04	0.84	4.57	0.6	2.08	0	31.3	0.72	0.55	10.12	6.05	13.19	34.77	0.92	0.65	0	0	0	5.55	1.24	3.87
1122	9.6	0	0	2.31	4.64	3.53	4.4	7.52	1	4.73	3.47	14.25	0	0	4.64	2.85	1.77	3.27	29.07	2.12	7.75	1.68	10.41	8.71	0.71	1.02	10.03	7.53	4.05	0	4.5	0.8	0.69	5.81	31.08	1.99	0.86	9.16	6.14	10.6	32.21	0.91	0	0	0	0	4.35	1.4	4.63
1125	10.19	0.72	1.99	2.19	6.16	4.6	1.61	4.66	0.98	4.7	4.87	15.39	0	0	4.46	2.14	0	2.19	28.7	1.54	7.24	1.27	9.97	10.02	0.71	2.82	10.1	8.34	4.21	2.07	3.52	0.8	1.72	5.12	27.83	1.6	2.62	10.09	5.56	11.91	32.44	1.28	1.25	0.67	0	1.89	5.91	1.3	4.65
1128	12.69	0	1.29	2.44	5.44	3.92	2.67	4.22	0.68	4.03	5.24	14.85	1.04	0	3.84	2.32	1.16	2.25	30.49	2.91	6.64	1.71	9.06	9.92	0	0.53	9.06	7.93	4.43	1.14	3.49	0.77	1.36	6.56	26.19	5.56	0.91	11.01	6.49	10.12	35.61	1.23	0	0.54	0	0	4.78	1.34	5.07
1131	16.09	0	1.83	2.5	5.39	4.06	4.58	4.63	1.3	5.47	4.33	12.69	1.66	0	4.55	3.28	1.1	2.2	28.36	2.22	8.09	0.81	9.51	10.08	0.69	2.07	11.1	10.09	3.65	0	3.51	0.6	7.29	5.76	28.52	1.07	2.09	9.15	4.2	9.83	35.55	1.51	0.93	0	0	0	4.62	0.9	5.55
1134	11.94	0	2.33	3.19	5.17	5.29	2.86	5.85	0.81	4.37	3.23	14.1	0.65	0	5.04	2.41	1.34	2.36	27.91	1.96	8.35	0.6	9.32	10.07	3.31	1.92	9.09	9.28	4.62	0	3.23	0.88	2.49	4.25	26.4	1.5	1.25	8.35	5.15	8.94	35.08	2.26	1.2	0	0	2.87	5.27	0	4.88
1137	13.91	0	0.82	2.64	4.91	4.51	2.15	6.24	0.84	5.46	3.3	13.27	0.72	0	5.93	3.41	0	1.8	30.31	2.6	6.44	0.77	9.58	9.16	0	0	11.37	9.99	3.72	0	4.06	1.47	0.67	5.08	26.32	1.52	2.06	8.76	6.04	11.57	35.69	1.44	1.11	0	0	1.91	5.58	0	5.43
1140	9.18	0.89	0.62	2.9	5.01	3.16	2.36	6.35	1.21	5.27	2.66	11.51	0.63	0	5.61	3.2	0	1.9	30.15	2.43	7.2	2.53	10.24	9.76	1.76	1.66	10.15	10.63	5.53	2.03	3.65	1.55	0.98	5.37	24.38	1.2	1.25	7.62	4.18	10.11	33.63	1.69	0	0	0	1.36	5.08	1.41	4.5
1143	6.93	0	0	2.31	5.07	3.65	2.75	5.22	1.36	4.24	3.91	11.2	0.77	0	4.66	2.99	0	1.91	29.09	2.45	11.76	0	6.59	7.99	0.9	0	10.97	11.11	5.08	1.83	4.26	1.48	1.03	3.7	25.67	2.06	1.94	9.46	4.82	11.07	35.49	1.9	0.53	0	0	0.83	4.9	0	5.31
1146	8.67	1.23	0.96	3.12	5.65	3.56	0.91	5.51	1.18	3.58	6.37	8.62	1.62	0	4.81	2.48	1.8	1.8	33.65	2.31	0	3.09	9.34	7.92	1.84	2.41	9.64	11.87	5.39	0	3.79	1.04	1.58	4.28	19.08	0.63	0	11.51	3.73	9.61	35.33	2.66	0.95	0	0	1.68	6.54	1.25	5.29
1149	8.77	0	1.64	2.54	4.99	2.71	3.39	6.44	0.97	4.05	3.58	9.63	1.2	0	3.75	1.49	2.06	2.54	33.48	3.5	8.77	2.07	10.8	4.42	0	0.55	10.06	10.6	4.45	1.99	4.78	1.11	2.3	3.54	19.03	1.65	1.97	9.22	4.98	10.09	35.95	1.12	0.7	0	0	2.1	4.9	0.73	5.19
1152	10.47	0	1.95	1.82	5.86	3.34	3.73	4.9	1.21	2.64	4.65	9.39	0.6	0	5.49	2.01	1.28	2.46	30.67	3.35	0	2.24	7.63	5.48	1.35	0.99	8.49	11	4.03	0	4.98	1.25	3.08	5.29	15.32	6.42	1.25	7.61	7.03	10.72	36.68	1.06	0.78	0	0	1.93	4.03	1.64	5.65
1155	9.89	0.72	1.25	1.9	5.57	3.66	3.2	4.53	1.52	3.46	2.55	7.52	1.87	0	4.62	1.59	1.44	2.29	33.04	3.46	6.86	0	8.66	7.47	0.55	1.56	8.53	9.83	3.89	1.37	4.51	1.75	2.52	6.05	17.57	4.75	2.13	8.62	6.32	11.96	33.94	1.54	0	0	0.64	0	4.63	0.95	6.45
1158	4.77	0	1.49	2.67	5.15	4.03	1.86	5.7	1.02	3.14	2.96	7.1	2.55	0	4.28	1.71	1.73	1.22	30.83	3.8	1.1	2.54	11.22	7.75	0.72	0	10.89	10.17	4.43	1.88	5	1.44	1.64	0	14.87	0.87	1.33	7.37	5.38	11.29	37.03	1.88	0.78	0	0	0	6.17	1.6	6.74
1161	5.39	0.6	3.94	2.29	5.12	3.84	1.71	4.68	1.37	3.36	2.78	7.97	1.05	0	3.23	1.34	0.83	0.91	30.74	2.54	7.92	2.1	10.4	7.3	1.83	1.83	12.38	9.98	4.12	1.75	4.57	1.23	2.44	5.02	12.52	1.25	1.52	10.32	5.83	11.73	33.87	1.99	0	0	0.63	2.13	5.65	1.84	6.68
1164	5.2	0	2.41	2.39	6.13	4.12	4.07	5.12	1.82	4.16	3.68	6.94	1.93	0	4.07	1.27	0	1.48	29.51	3.63	0	0	8.17	6.7	0	2.25	10.23	11.47	3.99	2.07	4.34	2.6	2.04	4.24	15.11	1.02	2.07	8.78	5.74	12.51	36.47	2.04	0.53	0	0	0	4.79	0.93	6.44
1167	5.02	0	2.03	1.77	5.66	4.16	2.92	5.99	1.34	3.56	2.49	5.86	1.69	0	3.53	1.32	0	2.43	29	3.76	9.4	0.89	7.9	6.38	0.5	1.95	10.98	11.99	4.09	1.55	5.12	2.72	1.69	5.9	14.93	2.43	1.26	6.14	5.64	9.6	31.78	0	0	0	0	1.27	5.03	0	5.62
1170	6.22	0	2.38	2.19	4.64	4.51	3.78	5.39	1.71	4.34	3.62	7.5	0	0	3.65	0.5	0	1.83	28.51	4.2	9.29	0.99	9.34	6.79	0.51	0	11.58	12.73	3.88	1.39	4.89	1.94	0	6.04	15.46	1.02	3.25	8.69	5.24	11.57	31.55	1.02	0	0	0	1.75	5.16	1.11	5.09
1173	6.11	0	2.26	2.32	6.53	6.07	3.4	5.72	2.39	4.54	3.11	6.11	0	0	3.52	2.41	0	2.04	29.82	4.25	0	0	9.67	6.11	0	2.76	11.27	11.67	3.72	1.55	4.4	3.3	1.03	5.23	11.21	1.56	2.9	7.64	5.16	10.83	31.94	0.94	1.26	0	0	2.32	5.32	1.74	6.6
1176	6.02	0.61	2.95	2.4	4.28	4.58	2.37	6.12	1.58	4.06	2.61	5.13	0.67	0	3.25	0.96	2.05	2.58	28.23	4.46	9.06	0.54	9.96	6.39	0.77	2.28	11.33	11.19	3.94	2.54	5.01	3.97	1.11	4.01	13.38	2.05	2.62	11.46	5.48	10.14	31.13	0.55	0	0	0	2.07	5.58	0	5.8
1179	8.24	0	3.2	1.95	4.44	4.75	3.81	4.5	2.5	5.14	4.02	5.86	2.03	0	2.74	1.05	1.28	1.8	28.45	6.59	7.56	0.64	8.9	7.25	1.27	2.83	11.85	10.75	2.82	1.92	4.89	3.92	1.08	5.61	13.08	1.16	2.08	11.92	5.68	10.8	33.33	1.2	0.53	0	0	4.25	5.37	1.79	6.4
1182	3.31	0	4.21	3.05	5.82	5.61	3.76	3.73	1.18	4.79	2.92	5.7	2.25	0	2	1.55	0	2.41	25.76	5.07	0.59	0.52	9.27	7.09	1.01	0	12.32	10.71	4.68	1.6	4.61	3.45	0.82	3.73	13.53	0	2.39	7.59	5.98	9.64	33.83	0.94	0	0	0	2.96	4.79	0	6.22
1185	3.33	0	4.09	3.35	4.64	5.77	2.99	5.19	1.53	4.75	3.69	4.77	0	0	0.59	0	0	1.38	21.81	5.37	1.88	0.86	10.92	5.26	0.5	2.4	13.79	13.49	1.95	2.43	4.46	3.82	1.79	0	12.2	2.41	2.6	9.58	5.66	10.07	31.84	0	1.32	0	0	1.86	6.18	1.76	5.7
1188	3.06	0	2.93	2.19	4.48	4.17	2.43	5.76	2.07	4.36	3.02	4.76	0	0	2.27	1.36	1.4	2.54	25.58	5.21	8.91	0	10.69	6.49	0	2.84	12.99	14.22	2.33	1.37	4.77	3.91	4.64	7.48	13.93	0	2	10.57	5.79	10.19	32.1	0.97	0.88	0	0	1.94	7.11	1.67	6.23
1191	2.78	0	2.26	2.5	3.25	4.55	3.25	5.43	1.02	4.68	3.38	4.62	2.61	0	1.94	1.13	0.92	2.03	25.07	5.58	0	1.6	11.04	6.22	0.6	2.01	11.94	12.42	2.99	2.3	4.95	4.03	1.04	4.5	12.24	1.66	3.1	9.42	4.84	9.4	31.08	0	0.6	0	0.51	1.8	5.57	1.48	7.13
1194	3.24	0	3.05	2.74	3.56	4.78	2.91	4.13	1.07	4.41	3.1	5.91	2.87	0	1.18	1.31	0	2.54	24.22	6.29	0	1.69	9.05	6.96	0.54	3.41	15.45	12.43	1.08	1.64	5.19	3.73	3.58	4.13	12.47	0	3.1	8.07	4.13	9.13	32.26	0	1.28	0	0	3.23	6.25	1.31	5.75
1197	2.69	1.7	3.97	2.39	3.67	4.65	1.21	5.86	0.66	4.84	3.15	4.16	2.58	0	1.7	2.77	0	3.03	24.23	6.19	5.08	1.46	11.9	6.57	0	3.01	12.49	13.24	1.73	3.53	5.32	3.5	1.84	6.56	13.71	2.41	2.6	8.63	4.64	9.51	31.33	0.71	1.52	0	0	2.31	6.44	1.56	6.19
[truncated: 34 more columns]
