# Supplementary material for: Stochastic pausing at latent HIV-1 promoters generates transcriptional bursting
Source: Nat Commun. 2021 Jul 23;12:4503. doi: 10.1038/s41467-021-24462-5 (PMC8302722; doi:10.1038/s41467-021-24462-5)
Supplement: Supplementary file 3 — Source Data [file 41467_2021_24462_MOESM3_ESM.zip › _Source_data_zip/Source_data_short_movies_Fig2&8/Short_Movie_Raw_Data_Table_High_Tat2.xlsx]

## Sheet: Feuil1
Time	Site1	Site2	Site3	Site4	Site5	Site6	Site7	Site8	Site9	Site10	Site11	Site12	Site13	Site14	Site15	Site16	Site17	Site18	Site19	Site20	Site21	Site22	Site23	Site24	Site25	Site26	Site27	Site28	Site29	Site30	Site31
0	92.22	25.22	12.6	29.12	43.41	28.23	17.19	115.92	1.43	41.81	72.68	15.4	32.31	25.32	13.99	11.88	14.16	0	53.56	52.52	37.68	4.08	90.7	41.99	8.2	6.47	24.9	32	14.99	35.67	20.62
3	94.77	26.46	11.78	28.05	44.03	25.2	19.25	123.76	1.53	42.09	74.15	14.22	34.55	25.65	12.4	11.99	12.97	0	48.23	56.59	43	2.26	90.01	42.92	7	5.22	25.02	31.36	15.26	34.58	23.01
6	91.74	24.67	12.25	32.91	37.75	25.22	16.63	125.3	2.84	42.62	72.22	13.92	34.85	23.36	13.36	12.92	12.23	0	47.85	57.83	37.15	2.69	82.86	44.89	7.08	6.23	23.69	30.82	16.51	39.2	24.08
9	87.3	26.55	12.69	30.25	37.06	23.59	15.9	123.57	2.79	42.73	71.54	11.23	37.11	22.77	12.51	12.91	12.89	0	48.63	55.32	43.01	3.53	80.95	43.84	7.27	6.18	22.61	29.24	14.44	29.51	21.41
12	85.28	26.24	11.5	32.34	34.23	24.46	14.65	123.24	0.67	44.68	76.19	11.41	34.88	25.09	9.9	11.5	12.17	0	52.33	56.39	41.8	5.33	70.63	41.64	7.17	6.22	21.86	25.62	12.94	32.58	23.42
15	76.29	26.85	9.55	34	32.81	25.77	15.49	124.85	1.4	44.21	74.63	11.52	38.76	24.38	11.84	11.15	11.42	0	57.39	55.31	35.83	5.54	72.27	40.77	7.17	6.25	21.8	25.19	14.87	28.27	18.41
18	73.97	25.07	10.77	33.36	31.48	25.81	15.44	136.58	0.58	45.03	81	10.64	37.87	25.77	11.12	9.3	9.76	0	54.46	51.13	35.58	6.24	66.58	37.52	6.52	7.16	24.23	22.64	15.53	31.76	18.6
21	73.05	26.96	11	33.58	37.09	24.44	15.4	127.06	1.51	40.63	86.22	10.35	40.16	24.47	13.19	8.81	11.75	0	58.25	58.36	31.91	8.83	79.92	38.65	4.87	9.99	21.06	24	16.19	34.59	16.25
24	76.08	25.39	11.17	34.61	37.23	22.42	16.64	133.45	0.87	42.2	86.18	8.34	38.7	25.23	13.37	8.85	9.71	0	59.14	50.31	36.6	9.03	69.92	37.56	5.68	6.41	22.34	25.51	18.71	34.16	16.14
27	68.67	26.59	11.43	33.42	37.51	27.83	14.72	125.23	0.67	40.83	83.05	9.35	36.21	22.27	13.85	9.15	8.13	0	56.85	54.65	34.56	8.66	71.56	44.09	5.35	7.74	21.26	27.82	19.39	32.74	14.83
30	63.02	26.22	11.27	29.52	33.97	27.9	14.9	129.28	0.65	41.75	82.69	9.25	34.45	21.58	13.19	9.13	9.1	0	57.52	50.78	36.4	10.58	66.7	45.87	6.21	7.35	23.16	24.2	17.22	34	13.81
33	61.66	28.12	10.82	29.5	35.27	29.84	11.37	128.26	0	40.33	79.9	7.72	34.82	20.62	11.68	8.84	7.55	0	61.4	49.38	35.54	14.61	74.64	44.68	5.77	8.09	22.8	25.93	18.98	30.65	12.11
36	61.05	27.42	10.09	29.19	36.9	30.31	13.16	130.24	0	38.26	81.29	6.86	34.43	20.34	9.78	7.11	8.71	0	60.64	52.7	35.08	11.72	63.34	43.65	4.85	8.74	22	27.2	18.4	27.11	10.93
39	68.6	26.97	12.9	29.44	38.05	31.68	14.69	122.21	0	38.82	82.4	7.62	37.66	18.9	7.62	8.27	9.11	0	56.04	58.42	32.45	14.47	69.18	46.19	5.3	8.4	24.4	21.96	17.67	28.7	12.34
42	66.83	26.52	11.1	30.13	36.94	27.05	14.52	134.61	1.64	38.23	79.83	4.75	35.3	22.1	8.81	7.47	7.38	0	56.85	55.24	35.76	17.31	71.18	48.66	5.29	8.09	22.94	19.57	22.63	30.59	10.3
45	50.77	23.78	12.68	25.59	39.36	23.96	12.87	134.58	1.05	39.8	80.88	4.51	35.27	18.68	8.6	8.67	6.75	0	56.13	54.78	36.39	15.4	71.49	40.08	5.25	9.29	22.52	18.91	23	30.1	10.42
48	51.73	24.81	13.51	26.91	38.66	30.35	13.44	125.26	0.98	41.74	81.77	3.83	31.34	18	8.9	8.07	7.38	0	55.63	48.12	38.62	16.51	73.83	37.31	5.85	8.02	23.61	17.13	25.85	29.53	10.28
51	53.78	24.09	10.74	29.05	42.19	28.52	15.22	122.29	2.69	41.59	85.21	5.72	34.48	17.35	9.89	7.3	6.65	0	55.82	48.31	38.7	18.71	66.55	41.21	6.23	9.32	23.16	16.07	24.05	31.65	9.32
54	50.41	21.97	10.78	25.88	42.69	32.29	14.55	118.02	4.15	39.72	85.33	4.34	33.94	16.37	11.03	7.92	7.63	0	56.15	40.69	39.98	22.04	59.96	40.51	5.49	8.72	25.57	17.04	26.4	24.43	8.75
57	48	23.27	11.64	25.7	40.76	29.37	16.22	119.35	4.62	41.12	78.1	4.79	35.73	17.64	12.08	6.72	7.78	0.69	60.15	38.85	41.16	21.34	56.64	36.84	7.1	9.54	25.55	16.82	27.36	24.39	7.35
60	48.7	21.68	10.92	28.26	40.8	31.77	12.67	120.6	5.39	40.97	79.64	4.05	32.03	18.36	11.46	5.52	5.94	0	58.4	39.82	37.22	23.29	62.25	37.28	7.73	9.19	28.15	16.4	28.33	26.36	9
63	50.64	21.17	11.86	30.51	41.58	32.15	12.29	120.64	6.06	44.13	79.49	4.32	31.47	15.89	10.9	6.56	5.37	0	57.32	41.67	38.56	24.4	66.19	37.04	9.15	9.09	24.94	14.59	30.63	27.4	8.27
66	42.64	21.77	11.91	30.91	39.26	33.74	10.02	122.88	7.46	45.78	80.11	5.19	35.81	15.32	9.34	5.63	5.43	1.17	57.07	41.41	38.08	25.56	62.34	35.2	9.35	8.83	26.9	13.76	29.97	24.1	6.29
69	40.63	20.31	11.52	27.95	39.17	33.38	10.11	115.7	9.07	46.58	80.69	5.6	34.88	15.55	9.99	6.89	5.87	0	53.38	41.32	35.1	25.08	58.68	32.84	8.81	10.45	28.4	14.32	32.69	26.04	5.77
72	34.81	19.51	11.57	30	31.76	35.09	10.28	118.28	10.67	49.18	68.98	6.46	35.38	13.77	9.51	5.46	7.16	0	55.22	39	36.21	25.64	49.19	33.11	9.79	15.12	26.9	12.79	34.48	23.48	4.88
75	37.47	19.38	11.6	30.89	36.08	31.28	11.01	108.58	12.2	46.03	61.91	7.54	35.8	14.44	8.91	5.2	7.18	0	50.22	38.37	37.38	25.59	45.83	36.21	8.31	13.51	26.17	13.52	35.91	24.28	5.11
78	32.21	23.46	13.31	27.06	31.03	32.78	10.07	97.24	12.08	45.13	54.17	8.27	36.14	14.28	8.9	5.43	7.62	0	54.57	35.23	40.02	27.31	53.83	36.87	10.58	15.12	26.52	12.63	37.12	26.73	6.58
81	29.41	26.41	11.11	30.1	29.77	34.11	11.19	98.09	14.86	46.84	52.27	8.01	33.05	15.92	7.65	5.96	9.5	0	52.79	33.98	41.03	29.15	53.95	32.26	9.98	12.92	29.18	11.95	38.98	22.82	5.7
84	23.07	23.33	9.91	29.47	27.99	33.72	11.06	99.87	18.67	47.54	49.76	8.92	31.27	16.12	8.97	5.93	7.17	0	60.21	35.91	42.93	30.33	51.14	33.84	11.46	16.59	28.22	8.95	40.2	24.08	7.39
87	21.48	24.45	10.12	30.04	29.96	32.61	12	104.78	18.79	48.47	47.89	9.55	33.37	13.8	8.41	4.66	8.98	0	55.15	31.87	43.43	28.76	47.62	30.97	12.51	13.97	25.38	9.77	37.92	22.74	6.63
90	20.66	24.34	9.23	27.76	32.83	32.9	11.94	104.07	18.23	45.15	49.55	8.87	35.4	15.06	9.15	4.02	9.18	0	54.71	35.94	39.53	27.7	42.37	33.06	13.73	19.05	25.8	8.88	35.96	20.96	7.35
93	21.07	24.04	9.45	29.8	34.52	35.85	12.36	101.18	17.27	44.21	47.62	8.13	35.12	12.66	9.19	4.52	10.25	0	53.26	34.33	42.71	28.28	46.71	32.93	16.24	25.09	24.19	8.14	34.29	21.31	7.77
96	14.1	21.38	9.62	25.32	30.85	39.28	10.08	101.78	18.6	43.42	42.16	8.02	35.94	10.54	6.79	4.13	10.97	0	47.89	36.49	35.3	29.99	43.24	32.21	15.75	26.71	26.31	8.18	38.61	20.61	7.97
99	15.06	23.6	10.97	25.09	30.43	34.34	9.38	98.35	18.11	45.24	48.56	9.64	36.15	10.58	7.49	4.57	12.13	0.69	49.42	38.04	35.49	31.76	38.37	32.24	16.67	27.89	24.66	7.81	38.23	21.46	8.19
102	10.94	23.04	10.45	26.61	27.48	34.1	9.83	91.21	19.94	38.43	46.35	12.49	31.65	9.65	6.4	3.08	10.89	0	46.83	41.53	39.16	31.69	45.67	34.76	18.25	26.1	24.48	7.56	34.61	21.56	6.81
105	12.91	24.99	9.5	24.21	31.79	32.46	10.25	96.98	20.36	40.63	43.22	11.58	28.71	9.69	8.05	4.78	11.1	0	43.09	37.86	36.27	30.87	42.85	36.12	19.26	28.73	21.89	7.55	33.33	19.77	7.82
108	10.87	23.79	9.94	25.21	29.39	36.18	9.69	86.95	21.67	45.86	43.31	11.54	27.48	9.52	7.99	4.42	11.01	0	46.39	45.81	38.91	33.98	35.54	33.15	20.97	21.24	19.46	5.4	34.04	18.23	7.52
111	11.44	24.76	9	24.55	29.3	31.75	5.93	81.02	22.35	45.71	41.14	11.58	31.2	11.39	6.75	2.87	11.13	0	45.46	40.86	41.71	33.7	40.55	27.9	23.13	30.15	20.32	5.1	34.4	19.02	6.99
114	8.86	25.99	7.04	23.35	31.62	33.94	5.45	73.66	24.63	46.44	39.81	13.02	29.88	9.05	6.58	3.25	12.69	0.53	47.06	37.2	41.62	33.89	37.08	30.94	23.01	29.34	20.51	3.99	38.55	18.29	9.55
117	7.66	20.92	8.48	25.91	29.29	36.81	7.38	75.23	23.78	50.39	47.02	13.06	29.84	9.67	5.52	3.85	14.17	0	40.24	39.41	35.57	31.69	38.78	24.34	23.45	32	19.37	4.35	37.56	16.7	8.8
120	8.41	20.33	8.6	26.8	25.04	37.72	8.67	65.96	22.74	47.18	48.41	12.64	26.26	8.27	5.37	3.16	15.91	0	38.96	44.2	35.47	31.06	39.88	24.44	24.81	34.52	17.29	4.82	38.08	18.21	8.43
123	5.56	26.09	9.65	25.79	20.64	29.99	6.55	67.2	22.69	50.17	36.75	12.96	25.87	7.23	5.13	3.43	13.16	0	37.98	42.82	37.35	31.7	39.22	23.37	24.78	38.92	14.52	3.33	35.23	17.64	8.01
126	5.75	23.98	9.47	26.69	20.63	33.38	6.43	62.55	22.3	44.98	43.52	12.62	28.6	8.6	6.02	4.18	15.36	0	43.61	39.38	33.56	30.18	40.25	25.72	24.39	39.22	14.36	5.44	40.21	20.6	7.56
129	8.61	22.67	6.69	23.72	23.03	32.48	7.81	58.86	22.07	44.26	40.54	13.57	23.92	8.72	5.81	4.13	16.46	0	40.55	44.32	39.86	29.67	38.69	23.74	28.38	36.05	13.41	5.77	39.75	19.41	7.74
132	10.35	24.72	8.35	24.91	18.65	32	8.07	59.42	22.97	42.38	36.28	13.2	20.99	6.78	4.97	4	15.39	0	39.49	42.28	36.08	30.68	46.54	22.36	27.56	38.76	13.25	4.73	40.34	17.35	7.15
135	6.33	23.72	7.3	23.58	19.75	31.85	7.12	59.75	23.48	43.6	37.54	13.92	22.62	6.47	5.19	4.92	13.82	0	35.06	45.34	34.36	29.64	53.47	21.15	31.86	38.24	14.67	4.17	38.31	17.89	5.86
138	6.8	26.3	6.31	23.19	17.34	30.85	5.46	67.28	24.07	41.03	27.73	12.48	16.96	6.02	3.75	4.21	13.38	0	30.28	45.31	36.97	31.13	41.16	25.21	31.02	37.6	13.03	3.27	33.9	15.46	4.8
141	3.21	25.25	6.68	24.46	16.94	33.58	4.68	65.78	23.55	44.37	24.55	12.76	15.91	5.18	4.69	4.06	15.05	0	34.11	44.36	32.49	33.79	50.06	23.26	28.9	39.33	13.49	5.64	34.89	17.59	4.7
144	3.38	22.6	6.83	23.54	16.72	31.96	6.02	66.83	23.5	42.46	23.26	11.87	13.56	4.95	4.25	4.47	16.31	0	29.58	46.65	30.5	31.26	47.4	25.88	31.58	39.85	13.71	3.92	33.81	14.44	4.88
147	4.88	23.95	5.88	22.74	14.97	32.77	6.18	67.9	25.26	44.6	18.94	11.52	14.02	5.29	0.53	4.54	13.7	0	32.42	46.19	30.67	33.32	45.53	26.26	33.95	42.02	14.94	4.56	36.54	16.77	5.78
150	3.98	22.44	5.19	23.05	14.52	36.48	7.37	66.1	24.21	44.06	23.66	12.15	10.53	5.14	5.09	5.32	13.47	0	30.46	47.96	32.09	29.99	44.24	27.59	30.91	41.47	13.94	4.74	36.69	17.94	5.49
153	6.05	24.78	4.36	21.53	14.6	33.77	7.31	69.8	23.16	43.65	18.86	12.96	9.54	5.23	4.56	4.44	13.73	0	31.49	44.29	30.95	29.34	52.15	27.8	35.34	40.29	15.01	4.44	33.59	14.84	5.17
156	4.23	24.31	3.77	21.47	16.77	30.53	6.79	71.09	23.92	43.11	18.78	13.8	11.94	5.48	6.63	5.45	15.35	0	30.72	42.93	30.72	28.74	51.24	25.15	32.64	40.71	13.65	5.02	31.27	15.58	4.36
159	5.8	25.71	4.03	22.79	15.44	30.1	6.8	72.66	25.09	44.14	16.99	14.18	12.06	5.06	7.3	5.99	15.54	0	29.29	44.4	33.6	30.32	44.64	27.29	35.24	43.14	10.23	4.13	34.32	13.26	5.03
162	2.47	24.71	3.59	22.03	15.67	34.02	6.6	62.59	22.43	46.11	17.14	14.65	12.27	4.5	7.27	6.15	13.05	0	22.55	40.35	33.56	32.07	49.97	22.84	36.44	40	7.23	4.48	34.77	18.5	4.62
165	3.31	26.51	3.12	22.99	15.56	34.55	7.18	66.84	20.47	44.14	18.64	13.86	12.08	4.38	7.24	7.38	13.74	0	16.84	44.91	32.27	30.38	52.69	26.86	37.22	42.29	8.71	5.4	37.02	16.87	4.13
168	0	26.8	3.33	21.62	16.52	33.59	8.23	63.85	20.67	44.59	21.29	14.87	12.55	3.63	8.1	6.98	12.98	0	18.36	42.21	33.08	26.71	51.55	29.12	38.73	37.85	7.37	4.05	38.46	15.01	3.43
171	2.33	28.24	3.3	20.44	14.85	34.89	5.28	62.93	17.6	43.07	16.96	16.75	9.93	4.58	8.05	8.51	14.11	0	15.31	43.21	29.85	26.93	52.96	27.75	37.17	38.72	7.11	5.71	39.14	16.13	3.32
174	0	29.46	3.32	20.3	15.78	33.98	4.84	63.94	17.38	41.5	17.18	14.85	10.31	5.18	9.7	9.45	13.5	0	14.48	37.95	32.02	26.54	51.85	30.26	40.23	41.62	7.28	5.87	41.54	17.34	4
177	1.13	30.59	5.08	21.5	19.83	36.78	6.99	60.07	20.01	41.16	15.48	16.32	8.8	3.37	8.94	7.93	11.72	0	12.43	40	27.01	23.17	56.62	28.35	41.75	39.44	7.38	5.08	39.77	21.12	3.69
180	0	32.13	3.04	18.79	17.78	31.17	7.72	56.25	16	42.08	17.5	16.42	9.22	2.81	9.54	8.58	13.07	0	9.41	39.28	26.61	23.87	54.28	27.4	41.58	42.1	8.46	3.43	35.27	22.38	3.94
183	1.37	25.56	1.82	20.92	15.17	32.77	5.82	73.62	13.33	40.68	16.77	18.67	8.87	1.66	9.52	9.72	11.67	0	11.37	43.05	29.25	21.75	56.68	28.17	41.56	43.88	8.49	3.58	36.08	21.17	4.49
186	1.98	31.62	1.7	18.99	15.29	32.09	6.32	59.91	15.07	39.77	23.86	17.35	10.09	2.15	10.73	9.61	13.26	0	10.55	39.02	26.33	23.49	59.54	23.27	41	48.61	7.6	3.53	38.31	21	3.7
189	0.51	32.05	2.78	19.2	16.66	29.45	7.59	59.54	16.76	33.66	19.98	18.16	13.02	3.28	10.56	10.88	11.6	0	9.88	39.87	31.03	22.52	59.77	24.8	44.32	47.14	6.37	4.39	38.37	21.96	5.2
192	0.86	34.44	2.08	19.52	13.86	31.08	7.08	54.98	15.49	39.87	18.31	19.1	11.64	3.36	12.21	12.05	12.15	0	10.06	37.86	29.12	19.01	60.93	25.74	38.07	45.91	5.09	5.55	37.15	23.61	5.24
195	1.09	34.04	2.49	19.4	13.25	28.96	7.38	59.71	13.72	36.64	20.36	19.07	11.34	3.18	13.64	12.54	11.81	0	10.81	46.59	32.31	24.14	56.23	24.1	37.8	52.39	5.1	6.58	37.39	24.95	5.5
198	3.9	35.81	2.42	17.64	13.87	30.61	7.22	60.87	14.19	36.25	23.49	16.18	10.4	2.97	13.28	12.36	10.11	0	9.46	46.05	31.2	21.53	58.92	24.22	41.81	46.66	5.15	5.31	38.72	25.51	6.65
201	4.96	36.13	3.62	14.48	13.99	27.31	7.34	62.84	8.24	35.12	21.69	18.56	11.38	1.63	12.3	11.11	11.34	2.04	10.09	48.16	29.99	24.21	62.5	23.94	48.56	50.11	5.56	7.06	36.26	24.93	7.16
204	3.48	36.51	1.8	13.68	15.47	29.69	4.35	58.98	6.27	37.93	14.6	18.28	14.6	1.49	15.38	12.78	9.96	1.4	10.65	47.02	27.65	20.09	59.23	27.65	45.38	49.7	5.33	8.16	37.93	26.83	7.21
207	5.18	34.38	3.75	13.07	18.4	29.97	4.71	57.34	8.35	38.53	13.88	19.33	13.75	3.08	12.26	12.97	10.59	0.57	11.31	46.06	28.9	14.94	58.83	25.31	49.96	55.99	7.1	7.97	38.08	29.09	6.41
210	5.94	33.27	2.46	13.95	15.12	31.66	5.86	70.29	10.79	38.83	13.53	20.17	13.15	2.46	15.34	13.37	10.66	1.72	9.3	47.93	31.01	15.11	54.02	25	46.76	55.28	5.33	8.32	37.16	29.44	6.54
213	8.08	33.94	1.93	11.68	15.01	31.25	5.32	69.06	8.84	38.35	11.79	20.34	12.32	4.37	14.64	12.56	10.47	1.62	9.32	47.92	32.58	16.24	58.03	23.34	46.86	55.97	6.25	10.09	37.34	30.79	8.1
216	8.64	30.09	2.13	12.46	17.41	28.44	4.89	71.25	9.28	34.8	9.32	20	13.91	4.76	18.18	13.85	9.94	2.09	8.9	52.04	31.22	13.23	53.47	23.77	47.09	49.97	5.11	9.24	36.47	29.34	8.54
219	8.84	27.92	2.88	10.86	16.07	29.24	4.58	65.02	8.68	35.46	8.94	21.04	18.36	6.61	15.59	13.75	8	3.2	9.62	50.45	34.28	15.55	54.9	24.57	40.37	51.09	6.22	10.09	34.39	29.69	8.89
222	12.24	30.39	3.08	10.57	19.41	30.19	5.87	62.85	8.11	33.22	9.67	21.69	14.66	6.99	14.41	14.93	7.98	3.06	8.53	49.45	31.51	15.8	53.88	28.52	45.53	56.34	6.11	11.44	31.42	28.62	9.68
225	10.63	31.68	2.95	11.57	19.04	30.68	4.31	64.42	5.2	28.79	11.49	21.62	14	7.14	14.99	15.12	9.88	4.63	8.78	51.13	33.53	15.89	55.62	30.01	47.23	49.51	6.37	12.5	30.27	26.24	9.26
228	9.71	32.32	2.54	10.37	20.55	26.71	4.85	58.03	9.36	34.36	13.2	18.52	13.55	7.03	13.58	16.65	8.97	4.59	7.56	52.84	31.84	12.98	53.47	31.7	49.58	49	5.21	12.97	30.92	29.11	8.64
231	10.03	31.92	2.46	9.14	22.26	30.17	6.93	59.57	8.56	31.5	18.74	19.36	12.04	7.69	16.05	17.31	8.92	5.86	8.23	52.53	32.29	14.99	56.07	26.53	50.48	51.36	6.23	13.19	31.22	26.83	9.11
234	10.96	33.02	2.99	9.65	19.61	28.91	6.62	54.45	5.9	33.3	8.42	20.62	11.15	9.15	17.49	16.92	7.85	4.41	7.46	50.32	29.59	13.48	56.87	24.15	47.59	52.27	7.06	14.44	31.66	30.93	8.9
237	9.84	31.3	2.31	8.29	19.37	30.97	6.8	53.71	5.63	28.73	16.33	21.63	11.26	9.33	18.5	16.04	9.1	6.23	7.23	52.16	34.47	12.49	49.97	28.83	48.98	54.74	5.27	16.58	27.87	25.7	10.13
240	11.68	30.27	2.4	8.26	19.17	32.63	6.24	45.34	5.89	31.36	10.8	20.75	10.22	9.92	17.23	16.39	10.24	5.81	7.53	46.65	31.26	13.95	50.55	28.63	48.63	53.12	3.58	18.39	27.22	25.54	11.83
243	11.61	30.33	2.33	9.8	21.21	30.65	7.67	53.3	3.04	28	14.89	21.51	10.51	10.81	17.18	16.12	8.75	5.99	8.76	47.53	28.25	17.58	45.3	29.34	45.1	49.79	2.62	19.21	26.11	29.47	12.99
246	13.15	29.24	2.22	7.64	23.66	22.94	6.49	56.34	5.18	27.69	19.57	23.96	10.47	11.18	18.61	17.83	9.18	6.29	6.94	47.67	27.63	12.74	42.77	26.94	47.59	47.22	2.81	20.52	28.25	27.87	12.56
249	9.82	26.63	3.02	10.34	22.96	26.42	7.03	50.75	3.42	29.87	17.01	22.44	9.46	11.19	18.37	17.71	9.37	7.23	7.02	44.21	29.03	15.68	35.34	25.74	43.03	52.85	2.57	21.56	26.57	25.91	11.89
252	12.32	27.71	2.2	7.36	23.55	25.14	8.16	53.79	3	28.04	19.71	20.12	8.08	12.63	20.68	16.4	9.79	8.12	6.64	38.96	29.94	16.43	33.27	26.2	44.32	54.88	2.65	21.89	26.84	26.42	13.49
255	10.32	27.65	3.06	8.13	24.36	26.36	9.68	59.78	2.72	30.23	17.98	19.59	8.22	12.4	19.77	15.36	9.86	6.11	7.1	39.25	28.88	11.9	31.94	27.46	43.82	60.13	3.32	21.91	28.83	26.91	14.22
258	11.63	23.19	2.27	6.2	30.55	23.03	8.04	53.62	4.35	30.79	21.14	18.85	8.91	11.5	20.41	15.48	10.26	6.37	6.22	36.99	32.55	11.79	33.3	25.24	43.59	58.39	3.18	21.39	30.11	25.41	14.99
261	10.56	25.18	3.28	7	27.55	19.83	7.51	54.88	3.54	32.29	20.08	20.95	7.98	12.4	18.2	16.09	11.1	8.85	6.96	39.84	30.5	12.69	35.23	25.15	42.54	55.09	3.06	21.2	25.45	27.37	13.5
264	10.14	20.14	2.6	7.05	27.72	23.13	5.81	48.27	1.92	29.83	25.87	21.55	7.5	13.45	18.92	15.22	10.48	9.24	6.13	40.44	27.29	10.85	27.03	24.77	46.02	56.89	2.24	24.68	28.11	26.35	12.67
267	10.72	18.74	4.3	6.58	29.15	23.43	5.64	46.1	3.92	26.93	25.25	19.26	8.41	13.19	17.35	15.08	11.11	8.43	6.04	39.62	28.56	8.98	25.79	25.67	41.92	53.4	2.24	22.79	25.11	24.68	11.74
270	10.86	21.08	3.52	6.44	31.39	23.83	7.39	47.05	2.62	31.65	29.06	21.9	8.51	13.1	18.01	16.05	12.79	9.63	5.53	31.78	28.29	9.97	26.12	26.44	44.5	43.97	2.23	25.45	23.37	24.8	10.8
273	11.12	20.74	3.53	5.19	30.89	20.87	7.49	43.91	1.94	29.18	28.85	21.32	7.07	15.23	15.44	17.35	11.35	9.98	3.57	31.74	29.91	9.72	21.64	29.44	45.62	38.81	2.24	25.14	24.62	22.93	11.99
276	11.56	21.16	4.65	6.76	29.57	22.99	6.56	42.25	1.63	28.9	28.38	21.04	8.15	16.08	15.63	14.72	12.61	9.88	3.74	31.19	33.33	10.11	21.31	31.21	46.54	44.09	3.18	25.87	25.18	24.08	12.26
279	12.84	22.34	4.17	7.23	29.23	17.58	4.11	37.59	0.69	31.8	31.13	19.82	7.81	15.91	15.45	15.22	14.03	9.66	3.5	31.17	30.6	8.38	18.59	30.03	47.32	48.63	2.06	26.04	27.8	22.98	11.6
282	12.94	20.98	5.23	4.19	34.17	17.55	4.14	35.89	0.98	32.01	32.88	16.95	6.49	16.16	15.3	14.99	13.72	11.22	2.86	36.29	33.44	12.81	17.66	33.38	41.55	42.91	2.22	26.31	26.8	20.06	13.88
285	8.25	20.18	4.75	5.55	32.15	14.08	5.22	36.22	2.33	32.41	36.8	15.44	5.06	16.11	18.72	12.37	14.41	8.61	3.06	32.11	34.98	8.62	18.06	30.27	48.96	39.16	2.69	28.62	31.66	21.03	12.7
288	7.98	17.88	7.94	6.48	32.32	14.82	4.01	32.15	2	32.37	39.27	14.4	5.43	16.56	14.84	12.94	14.76	8.26	3.47	35.64	32.19	10.81	18.14	29.91	47.97	45.47	2.9	26.04	30.5	19.07	11.79
291	7.75	19.69	5.02	6.22	31.83	14.35	4.81	32.27	2.42	34.09	41.43	14.75	3.78	16.47	17.34	12.14	13.72	10.92	2.64	36.5	35.74	8.18	18.22	23.93	45.93	47.15	2.15	27.48	30.18	19.08	12.74
294	8.03	16.04	5.36	5.22	34.11	11.67	3.64	29.03	0.57	34.26	41.75	16.27	4.97	16.36	14.27	11.74	14.25	10.75	2.89	35.74	36.93	8.35	14.77	26.15	47.12	46.17	2.92	23.16	29.77	17.96	14.17
297	9.23	16.95	6.41	5.27	34.13	12.7	5.47	29.78	1.8	32.28	41.76	13.65	0	17.16	14.27	12.53	13.61	10.16	4.49	32.87	38.99	8.54	14.74	28.54	46.57	48.12	2.83	27.51	32.26	17.55	15.01
300	8	16.38	5.76	6.01	31.78	11.66	5.4	26.24	1.3	32.22	38.19	11.77	6.28	16	15.08	12.08	15.36	10.88	5.27	32.64	37.22	7.13	19.33	27.24	46.64	42.04	3.23	27.1	29.59	18.1	14.24
303	7.23	16.72	7.32	6.83	32.74	12.48	5.29	26.27	3.18	32.13	41.02	11.6	4.27	15.13	15.61	12.92	13.15	9.84	4.4	31.82	38.2	7.3	14.16	26.26	45.85	45.61	2.54	26.33	27.66	18.53	16.56
306	6	18.35	6.76	6.74	30.92	13.01	5.14	23.22	0.84	30.87	41.88	10.49	2.03	15.7	13.83	10.07	15.18	11.42	4.66	33.57	40.23	7.08	12.93	25.99	43.87	43.42	3.08	25.81	31.87	18.32	18.33
309	6.02	15.61	7.25	7.88	31.2	11.76	4.98	28.26	0.62	31.89	55.32	9.08	3.33	14.64	14.26	12.17	14.72	9.42	6.35	34.07	40.48	7.46	12.96	26.8	46.95	53.13	3.16	27	25.97	18.89	18.55
312	6.22	16.95	7.84	6.15	30.55	9.75	5.71	22.55	0	36.98	57.28	8.81	0.59	16.88	14.98	10.52	16.01	8.78	6.86	36.11	40.57	8.42	16.08	26.22	41.67	50.75	2.92	29.84	26.41	19.01	17.83
315	5.25	15.54	7.16	5.21	29.63	9.23	4.1	21.34	1.12	34.7	58.07	8.97	0	17.72	13.29	11.03	14.14	9.37	6.38	36.95	42	6.4	13.38	24.71	46.07	52.43	2.88	26.17	28.21	14.14	18.75
318	7.63	15.82	8	4.45	30.22	11.77	3.56	16.7	2.46	29.81	60.35	8.54	0	16.61	11.31	11.33	12.76	10.52	7.96	35.88	37.95	6.46	12.8	21.54	44.22	54.32	3.81	23.21	24.37	15.85	20.27
321	7.31	14.43	9.13	4.44	30.59	11.62	1.51	19.83	2.7	31.57	59.13	9.29	2.77	16.5	10.57	10.66	12.88	9.97	7.94	37.27	43.05	7.44	15.32	23.98	44.58	50.45	4.27	25.63	26.74	13.94	20.82
324	3.71	14.49	9.43	4.73	33.78	10.08	2.71	19.59	2.5	26.48	60	8.93	3	15.56	9.82	11.49	12.77	10.7	8.94	37.89	38.1	7.59	16.32	27.15	46.8	56.2	3.16	27.41	29.35	12.63	20.99
327	2.06	13.23	10.67	3.42	33.69	10.98	3.89	18.44	2.58	28.02	60.63	8.8	4.66	14.62	8.98	11.46	14.23	13.64	12.18	38.87	40.65	6.08	12.59	24.16	48.78	54.03	2.85	27.49	28.82	12.67	21.64
330	3.43	13.61	9.6	5.63	33.66	12.07	2.71	17.67	5.36	33.68	59.36	9.37	5.65	12.74	9.9	12.41	15.38	15.35	12.84	39.37	43.01	6.74	13.24	24.45	48.41	60.63	2.01	25.99	28.68	13.64	24.8
333	0	14.37	10.1	6.04	32.19	11.1	3.06	17.3	6.02	32.21	47.8	8.3	5.33	14.46	10.98	13.85	14.63	13.1	13.46	37.58	39.78	4.96	8.17	29.86	50.4	59.94	2.42	28	26.78	15.55	25.84
336	0	11.48	10.9	5.48	30.39	13.72	2.9	14.28	7.73	31.38	50.62	7.97	4.38	14.15	8.97	10.41	17.33	12.86	16.38	39.22	44.13	7.21	11.69	29.92	46.07	61.85	1.94	22.53	26.9	12.03	22.69
339	3.2	10.58	10.95	5.11	30.22	12.8	2.05	17.25	6.97	35.14	54.92	7.41	4.67	15.63	9.49	11.98	17.15	12.13	15.89	37.97	42.47	6.84	12.16	26.96	47.81	67.45	1.8	23.39	27.8	11.84	23.81
342	1.81	10.86	10.71	5.97	33.03	14.75	1.69	21.32	9.36	35.54	51.52	8.13	4.36	15.08	11.96	10.39	17.84	13.31	20.46	36.15	41	8.33	13.14	25.88	47.86	62.31	2.11	17.83	27.47	9.35	21.72
345	2.61	9.81	10.33	5.78	32.83	12.51	1.93	18.41	11.29	33.31	54.89	7.66	4.06	15.47	8.59	10.74	16.5	12.01	21.2	33.21	43.95	5.68	13.11	23.15	48.61	60.46	2.91	18.82	27.1	9.91	21.34
348	3.68	8.4	12.77	7.1	30.42	12.06	1.62	17.21	14.44	32.76	59.63	7.62	5.29	12.87	8.16	10.32	19.76	14.67	22.51	34.49	41.66	4.39	11.52	22.67	48.8	55.82	3.98	19.37	23.72	11.47	19.62
351	5.28	9.43	13.88	5.28	31.36	13.59	1.56	16.93	12.3	35.21	63.96	6.91	4.78	15.58	9.06	11.4	16.29	14.15	23.54	31.41	38.98	3.05	11.79	23.76	43.99	60.69	3.73	21.26	23.45	10.79	22.33
354	6.06	7.81	14.85	6.56	31.6	13.05	3.17	17.74	15.93	36.35	57.21	5.27	5.76	12.84	8.66	11.73	18.2	15.35	22.89	33.05	36.52	4.6	13.2	20.79	43.8	60.48	3.27	21.61	24.51	10	22.67
357	7.16	7.12	13.3	4.97	32.18	16.59	2.07	14.11	13.7	36.24	63.29	5.29	7.1	13.22	8.59	10.44	18.58	14.58	24.25	30.34	35.4	3.16	11.9	20.72	40.75	60.04	3.69	21.11	23.77	9.42	22.06
360	7.72	7.22	14.75	4.58	32.92	19.81	1.91	12.09	17.44	30.49	62.48	5.69	7.28	12.32	8.8	10.36	17.62	17.53	26.25	28.42	32.2	2.68	15.73	17.26	42.64	55.8	3.98	19.97	21.41	9.83	25.08
363	8.49	7.18	15.81	5.15	31.4	18.51	1.05	11.15	16.81	30.65	79.3	5.89	6.64	13.22	8.44	11.56	18.12	19.45	28.18	30.99	33.39	3.29	15.57	16.84	47.68	56.62	4.72	16.56	23.08	11.97	26.97
366	9.27	7.38	15.85	5.03	30.63	16.15	1.47	10.92	16.02	30.63	61.85	4.84	7.64	12.32	5.89	11.21	18.53	15.9	30.6	29.06	31.43	2.87	14.92	13.49	44.82	57.84	4.92	16.2	22.06	10.22	26.91
369	10.97	7.07	14.14	3.49	30.61	19.13	1.5	9.77	18.78	32.88	62.5	4.93	7	12.9	4.94	9.73	16.65	15.41	30.08	32.89	32.48	3.79	13.77	15.13	47.32	57.65	5.88	18.53	25.4	14.32	26.5
372	13.31	6.26	14.88	3.79	28.91	19.7	0.85	6.01	17.57	33.11	62.13	4.74	8.39	13.3	4.11	10.66	15.76	17.42	34.64	28.4	30.38	3.15	14.87	13.04	46.49	60.03	6.67	15.75	25.76	13.55	24.32
375	17.2	6.7	15.57	3	28.5	21.79	1.64	2.89	17.44	29.46	66.93	4.86	8.84	12.3	5.22	11.16	18.56	18.91	34.14	28.8	31.53	2.23	14.44	13.24	49.27	61.1	7.45	17.19	21.41	14.14	29.55
378	17.09	5.98	15.77	3.63	26.51	21.79	0.57	1.86	18.92	29.32	66.57	5.84	8.92	13.8	4.97	11.58	16.71	15.09	35.13	27.41	32.66	3.11	17.84	12.45	49.11	58.45	6.72	15.48	21.94	15.93	25.76
381	19.6	7.06	15.85	4.51	25.9	24.1	0	2.01	23.03	26.8	71.08	5.52	11.43	15.02	5.14	11.75	16.71	14.48	35.81	28.06	27.57	0.92	19.59	12.25	51.79	61.69	7.11	14.98	19.81	16.92	24.88
384	24.26	6.78	15.98	3.76	25	25.65	0.68	7.18	19.14	25.09	65.75	5	10.64	14.51	4.95	12	20.28	15.68	35	28.77	27.04	2.03	18.87	13.08	54.26	57.46	6.79	13.5	20.3	16.8	26.2
387	25.45	7.28	16.83	3.87	24.72	23.68	0.55	4.84	21.81	24.24	70.36	4.07	11.76	15.45	2.8	11.79	20.18	15.49	35.63	27.25	27	3.99	19.55	11.69	51.36	50.54	9.08	11.69	22.52	14.27	24.13
390	24.81	7.62	16.25	4.1	24.83	23.85	0	5.97	22.57	24.14	64.49	3.41	11.69	15.06	3.56	12.87	17.64	16.34	37.65	23.89	27.18	3.99	18.48	12.33	52.05	49.1	8.6	13.1	20.98	16.87	22.41
393	26.43	8.95	15.81	4.28	21.72	22.79	0.52	1.71	20.26	22.82	60.27	4.24	11.06	15.84	3.02	12.57	18.73	15.82	37.3	25.42	28.25	5.22	21.67	13.32	54.74	52.57	9.06	10.79	19.67	16.73	27.14
396	32.05	7.1	15.88	4.55	22.12	23.62	0	6.09	22.89	22.88	56.76	4.72	13.72	16.19	2.13	11.9	15.93	16.97	36.26	23.2	24.35	4.48	23.8	12.27	54.04	54.4	8.57	12.16	20.16	20.42	21.47
399	31.38	5.85	17.09	4.37	23.45	25.87	0	2.04	23.17	21.87	51.86	4.13	12.92	15.43	2.17	12.68	14.93	17.87	34.41	24.7	23	1.35	23.12	10.98	54.86	48.16	9.27	12.68	22.01	21.19	19.73
402	33.35	7.31	17.7	3.98	24.75	22.02	4.26	4.36	22.47	22.1	44.22	2.52	12.87	16.59	1.97	13.74	16.46	16.77	34.2	22.9	21.03	3.13	23.34	12.94	53.26	44.38	11.96	10.63	19.24	23.47	19.25
405	30.65	5.44	17.36	4.02	22.81	25.2	4.8	1.7	24.35	20.49	47.74	2.38	14.4	16.21	2.67	13.56	18.12	17.55	33.9	24.72	19.94	0.99	21.06	11.94	53.12	47.48	12.19	11.37	20.28	20.04	15.61
408	35.9	4.69	18.78	4.82	24.94	24.73	4.02	4.55	26.98	19.33	47.24	2.64	13.07	13.5	1.75	14.95	16.69	18.31	33.61	24.42	20.19	1.41	23.07	11.3	53.4	52.53	11.22	12.1	19.93	21.02	16.82
411	38.45	5.19	18.33	4.49	24.4	24.8	4.4	3.96	26.93	16.57	46.2	3.08	15.11	16.18	2.06	15.15	16.47	15.76	32.27	24.02	20.13	1.7	25.48	11.39	48.41	43.74	10.65	10.96	18.05	23.37	18.8
414	33.13	3.29	19.08	3.73	29.98	23.24	4.03	2.37	22.47	16.48	46.69	0.97	17.76	17.75	1.41	13.27	15.49	17.18	38.45	22.13	20.49	0	24.7	11.96	49.34	40.73	11.12	12.95	14.53	22.95	16.82
417	34.63	5.44	18.57	2.4	28.51	22.8	4.53	3.72	23.02	16.9	48.43	1.35	16.78	16.24	3.31	14.52	17.14	16.25	34.07	18.15	20.34	0	25.69	11.83	52.01	43.03	11.6	13.21	15.45	23.9	16.5
420	39.12	4.32	19.56	2.49	26.91	26.05	5.95	6.5	22.76	15.62	39.62	0.8	17.33	19.89	2.01	13.73	15.24	16.5	31.7	20.35	16.92	0	24.8	11.23	52.48	38.67	10.58	14.3	13.22	27.9	16.23
423	41.58	4.35	20.53	2.24	28.42	23.14	7.62	3.83	25.15	14.6	43.12	1.33	16.89	18.03	1.8	13.41	13.25	15.41	31.89	19.54	19.74	1.28	27.06	12.95	49.97	38.45	11.21	13.4	14.33	23.41	17.26
426	41.66	4.34	20.72	2.52	26.84	24.1	8.04	4.52	25.52	15.37	42.25	1.16	13.3	19.05	0	13.87	15.83	15.01	33.99	19.25	16.04	0	26.53	12.4	46.89	39.06	11.12	12.44	18.29	25.73	14.63
429	42.78	4.91	21.04	2.51	24.96	27.6	9.18	6.25	26.03	16.5	39.07	1.65	15.89	20.6	0	15.37	15.49	12.54	33.97	18.23	15.17	0	25.05	13.72	48.53	39.26	12.2	12.55	16.29	21.72	14.23
432	41.45	3.75	21.96	1.24	27.28	27.97	9.41	5.21	24.77	15.49	41.16	1.36	16.02	20.74	0	14.51	18.49	13.36	39.86	19.44	13.67	0	25.73	15.77	49.98	41.05	9.49	13.93	14.76	24.15	14.16
435	42.66	5.06	20.98	1.25	24.67	27.66	13.38	8.92	24.45	15.97	42.96	1.53	16.65	20.36	0	17.7	14.24	13.71	38.96	18.47	15.83	0	28.85	11.93	47.48	36.66	8.58	13.2	11.92	25.38	14.18
438	41.6	4.31	21.52	1.69	27.01	29.62	13.49	11.4	25.31	14.68	42.44	1.02	12.38	17.61	0	15.03	13.01	13.59	39.39	15.75	15.62	0	30.57	15.28	50.97	36.85	9.42	13.15	10.17	26.3	15.62
441	43.63	4.04	24.14	1.83	27.76	25.12	15.54	12.27	26.28	14.39	46.01	2.02	14.38	18.26	0	15.42	12.52	14.01	41.1	15.52	13.89	0	30.69	17.66	51	39.54	9.03	13.35	9.59	27.06	13.32
444	41.95	4.95	24.34	1.62	26.84	26.65	17.1	14.58	26.29	13.09	42.47	0.98	13.51	15.43	0	16.61	12.22	11.93	37.77	15	13.69	0.73	31.77	19.86	53.26	35.17	8.37	12.41	14.71	27.36	13.73
447	45.09	3.11	25.19	0	24.51	25.33	16.62	12.27	26.74	15.15	33.37	0.72	13.45	14.47	0	16.15	14.58	13.06	39.56	15.41	13.28	0	32.85	17.8	48.76	35.18	8.96	12.85	15.21	26.5	9.95
450	43.92	3	20.41	1.55	24.76	25.28	18.29	10.63	24.92	14.1	40.49	1.2	12.32	19.48	0.73	14.78	13.1	12.74	37.52	15.47	11.12	0	35.89	17.51	52.92	33.99	9.51	11.46	15.27	28.68	13.35
453	43.36	3.75	22.17	0	23.9	25.5	20.1	13.77	23.56	12.18	40.05	1.24	12.37	19.52	0	15.06	15.81	10.03	33.58	14.44	8.99	0	35.59	21.18	47.81	33.8	9.61	11.19	16.12	25.02	11.22
456	45.12	4.66	22.58	0.96	20.84	25.59	21.55	14.72	21.58	12.45	41.59	1.2	13.39	19.75	0	15.92	15.39	10.07	31.49	12.18	8.95	0	36.66	21.28	52.05	32.65	10.52	11.28	16.7	27.83	10.72
459	49.43	4.26	23.62	2.61	19.63	29.6	20.99	17.42	20.82	10.68	40.13	1.9	14.07	18.75	0	15.78	13.98	10.48	31.27	13.69	11.41	0	32.72	21.79	43.48	34.31	10.05	10.61	20.89	27.37	10.24
462	43.31	3.35	22.3	2.16	19.47	26.63	22.79	19.82	20.99	11.4	46	2.15	13.91	19.11	0.54	15.26	14.84	11.18	27.32	12.78	8.4	0	36.25	20.98	47.91	34.87	9.94	8.95	17.41	25.12	8.8
465	42.89	3.77	16.97	2.41	20.96	28.6	25.57	19.75	20.99	10.84	46.13	1.49	13.02	19.94	0.98	16.91	12.98	8.98	29.48	13.27	11.13	0	36.3	20.55	44.66	31.85	8.3	12.14	17.23	26.78	7.93
468	46.56	5.52	19.72	1.08	21.85	26.18	27.09	23.51	21.2	9.45	46.14	0.98	15.06	19.04	0	17.84	12.28	8.57	27.2	10.88	9.24	0	37.23	20.49	45.89	30.46	8.03	11.55	20.04	25.35	9.37
471	40.79	4.42	22.75	1.21	22.34	23.63	27.62	24.62	15.42	10.22	52.52	1.08	15.97	18.34	0	17.45	10.71	8.51	28.16	10.6	9.17	0	38.66	20.09	46.66	31.45	8.59	9.42	19.49	22.52	8.22
474	40.36	4.05	22.86	1.34	21.85	23.88	27.45	28.83	16.74	9.76	50.6	1.06	16.79	18.1	0	16.72	10.05	8.74	29.66	11	8.48	0	41.79	16.76	53.03	33.57	7.11	8.66	17.44	23.24	7.58
477	44.68	5.32	22.12	0	22.64	25.76	27.68	29.74	20.24	8.8	45.69	1.27	16.86	20.61	0	19.41	13.04	8.3	27.87	12.32	7.97	0	41.15	20.27	51.25	28.55	8.19	9.2	19.5	23.05	7.69
480	43.84	3.95	22.12	1.3	22.58	24.19	29.49	29.37	16.18	10.18	45.39	1.14	17.92	18.3	0	18.71	11.58	6.4	27.67	12.08	8.44	0	42.81	19.52	49.36	33.55	5.72	8.5	22.78	24.31	6.38
483	46.15	3.24	24.22	1.18	20.31	23.96	30.96	33.26	14.54	8.45	38.39	0.73	19.34	18.69	0	17.35	11.49	8	27.4	13.53	10.47	0	41.84	21.11	48.57	36.66	7.31	10.83	21.33	22.57	6.86
486	41.67	3.51	21.09	0.81	18.79	26.37	31.95	34.36	14.8	8.56	37.76	0.76	16.4	18.96	0	19.71	11.02	6.02	28.41	15.31	7.84	0	44.28	22.94	52.18	38.16	5.97	8.57	18.14	23.47	6.13
489	47.91	3.77	20.73	1.37	22.11	25.29	33.37	38.44	13.99	8.73	45.93	0.93	17.48	18.5	0	17.98	11.48	7.35	26.33	15.24	8.79	0	44.42	24.07	53.43	39.83	6.8	10.26	19.29	18.51	4.74
492	44.91	4.06	22.91	1.58	20.18	21.16	31.93	41.76	12.28	9.36	41.65	0.83	17.09	16.54	0	17.48	11.67	8.42	24.36	15.39	6.54	0	43.96	22.27	46.87	34.98	6.99	8.39	18.64	17.42	4.15
495	44.14	4.11	21.12	1.77	21.79	21.27	31.89	41.54	12.85	8.85	49.13	0.91	20.32	16.84	0	16.87	9.82	9.32	26.93	18.08	9.82	0	45.45	19.35	46.26	37.35	6.47	9.06	17.31	20.06	4.77
498	50	4.83	23.13	2.18	20.32	18.34	35.73	46.71	11.74	9.96	49.13	0.68	20.67	14.55	0	18.42	10.44	10.08	25.33	20.14	8.32	0	42.39	19.49	44.47	33.19	6.91	8.85	18.75	17.35	4.01
501	46.97	4.8	26.01	2.34	20.11	22.75	32.66	46.13	14.8	10.88	52.4	0.81	17.3	15.28	0	17.24	10.02	10.27	24.36	15.84	8.21	0	42.56	20.05	49.93	32.67	5.92	6.71	18.17	14.84	4.6
504	45.32	3.54	21.23	2.5	18.27	22.98	30.12	50.15	15.71	8.93	47.64	1.11	19.59	14.39	0	19.21	10.45	8.71	22.33	18.67	8.35	0	43.33	16.96	39.91	34.68	7.4	7.1	17.65	14.71	5.36
507	47.59	2.93	22.23	3.07	17	24.13	30.88	54.28	13.75	9.48	46.26	1.03	20.2	13.51	0	20.03	9.46	8.41	23.38	15.94	8.69	0	48.53	16.41	48.48	33.84	5.79	7.49	19.56	13.23	4.06
510	43.86	3.17	20.26	4.06	15.4	23.1	29.79	58.64	17.49	7.43	45.79	1.03	19.81	14.65	0	20.49	10.23	11.64	18.07	17.97	8.64	0	42.79	16.73	44.64	30.12	6.26	7.83	19.36	13.42	3.63
513	38.92	4.73	21.17	3.78	14.92	22.76	31.54	48.35	13.17	7.04	45.21	1.05	21.96	15.2	1.56	17.8	10.31	11.81	21.46	16.42	9.51	0	42.93	14.38	46.37	30.23	7.19	7.04	19.71	12.33	3.94
516	39.56	2.91	20.56	4.78	14.3	26.32	28.97	55.46	12	7.61	49.74	0.61	20.68	15.45	0	15.6	10.22	12.17	19.87	19.23	8.08	0	45.25	15.66	42.68	31.65	7.26	7.63	19.85	12.13	5.16
519	44.85	3.44	16.82	5.1	14.67	24.34	29.5	61.38	10.83	7.72	40.69	0	20.77	12.62	0	17.31	9.24	15.01	20.61	19.62	11.36	0	44.7	15.11	43.08	36.16	8.75	6.87	22.05	9.99	4
522	37.48	2.77	17.75	5.42	12.25	24.1	27.68	67.75	12.34	7.89	45.16	0	17.82	13.59	1.42	16.88	10.21	13.47	20.74	14.38	10.59	0	46.27	17.65	40.85	36.35	7.51	6.09	22.39	11.46	2.74
525	40.79	2.8	19	5.93	12.18	23.6	30.34	66.58	13.23	8.29	52.13	0.92	19.53	12.06	0	15.27	10.13	13.99	21.31	16.79	9.96	0	43.5	17.18	41.85	34.52	8.7	6.56	21.81	10.82	2.44
528	41.42	2.41	20.59	5.74	11.12	25.81	28.18	64.34	11.94	9.09	45.24	0	16.07	11.96	0	13.87	10.14	16.06	21.44	13.91	11.07	0	41.85	17.57	44.19	37.93	6.94	6.86	24.6	10.65	3.42
531	46.97	3.73	20.32	7.35	11.57	21.89	25.81	67.43	11.32	8.1	48.52	0.59	16.99	13.75	0	15.26	10.9	15.45	22.39	16.65	12.05	0	37.07	16.46	38.76	39.07	6.71	4.95	22.83	12.23	2.76
534	42.5	4.63	19.57	7.41	12.79	23.76	25.38	73.84	12.73	9.19	49.1	0.5	16.71	11.83	0	13.3	9.18	15.05	23.55	17.12	13.92	0	39.62	17.56	36.35	36.76	6.38	4.11	23.73	7.16	3.49
537	44.31	3.02	17.32	7.58	11.54	21.56	25.28	66.49	11.33	8.58	46.68	0.86	17.32	11.93	0	12.85	8.62	17.24	24.31	19.98	15.25	0	37.02	17.81	40.41	39.65	8.35	4.47	25.92	6.58	3.56
540	50.53	4.55	18.88	7.61	12.35	20.62	24.03	61.77	13.31	9.72	43.92	0	16.52	10.84	0	13.37	9.08	18.15	20.1	20.73	17.73	1.03	36.73	16.51	39.01	40.38	9.92	3.46	27.88	5.35	3.31
543	45.4	5.47	19.68	8.08	11.25	25.07	24.1	60.69	11.89	10.86	45.44	1.06	17.09	11.57	0	12.55	10.41	18.8	20.93	21.19	16.02	0	37.67	18.99	40.7	36.29	10.41	3.19	28.37	6.64	4.35
546	52.1	5.85	19.81	8.1	12.17	22.23	22.97	61.35	14.07	11.64	44.84	0.63	14.89	12.2	0	13.74	7.46	19.18	19.79	22.44	17.49	0	44.02	18.33	37.92	39.26	9.52	3.42	27.86	3.76	3.28
549	53.44	4.97	18.53	9.06	10.22	22.1	21.39	64.19	15.02	12.91	47.72	0	18.67	8.89	0	12.63	7.04	17.27	20.55	23.29	18.73	0	36.2	18.58	37.6	36.58	11.87	3.35	26.23	4.18	3.03
552	46.3	4.09	21.17	9.01	10.36	19.91	21.1	65.25	15.97	11.36	46.78	0	19.29	9.5	0	11.67	7.44	19.69	22.09	22.75	22.05	0	33.89	18.58	37.97	38.01	14.85	3.82	26.51	4.04	2.42
555	42.9	5.52	21.8	9.38	11	19.6	21.5	61.16	15.27	11.22	45.04	0.98	17.16	10.28	0.7	11.8	7.75	21.05	20.63	24.69	20.82	0	27.82	17.57	31.1	37.72	13.83	3.1	23.4	4.57	3.7
558	38.36	5.55	20.74	10.29	11.92	19.16	18.29	73.96	16.06	14.22	46.48	0.58	18.88	11.29	0.58	9.07	8.31	20.31	18.17	23.31	21.11	0	28.57	18.82	33.65	33.9	13.3	4.58	25.33	4.85	2.58
561	47.49	5.79	20.1	10.45	11.21	18.67	18.72	80.88	16.43	14.31	42.76	0	20.47	9.67	0	10.09	7.3	21.14	20.92	23.38	22.12	0	26.6	17.66	32.5	34.23	13.46	2.89	26.36	2.08	3.83
564	44.22	10.67	20.1	10.89	10.96	21.37	17.02	69.62	16.46	14.21	40.29	0.72	18.64	9.34	0	10.04	6.68	18.21	22.77	26.47	22.5	0	28.66	13.59	31.86	32.04	13.52	2.77	26.28	4.88	4.39
567	41.48	9.68	19.5	11.07	10.61	20.79	17.67	74.61	14.87	15.02	40.96	0	19.26	7.81	0	9.37	7.63	19.77	20.31	24.6	21.18	0	28.06	14.77	32.22	29.85	14.41	3.43	28.73	5.62	4.09
570	51.84	9.79	22.09	11.05	11.91	21.89	13.26	76.73	18.38	17.69	39.25	0	17.4	7.71	0	10.96	6.23	17.08	22.11	23.53	22.01	0	28.21	14.14	30.09	28.92	16.15	3.66	29.64	4.45	4.11
573	49.55	11.2	21.15	11.81	8.77	20.31	15.82	84.07	19.67	15.81	36.64	0	17.34	9.7	0	8.86	6.48	17.35	23.89	24.47	23.6	0	27.29	15.06	27.31	31.99	14.74	2.6	26.58	3.36	3.63
576	45.76	10.94	20.54	11.03	10.93	22.13	17.1	89.8	20.83	19.96	39.77	1	18.03	8.08	0.55	8.94	8.5	18.15	22.23	22.28	23.1	0	20.1	15.46	27.52	30.66	16.59	3.27	27.85	5.07	3.59
579	52.47	13.7	20.66	12.08	9.96	21.62	14.53	91.68	21.68	19.9	41.43	0	15.16	7.55	0	7.22	6.87	18.53	24.21	22.06	26.12	0	26.35	13.97	27.95	29.27	16.34	2.47	28.6	4.28	4.28
582	53.76	13.19	18.34	12.2	10.3	18.8	16.07	90.01	20.11	20.23	41.6	0	16.97	6.39	0	8.1	7.65	18.85	23.28	23.96	26.9	0	23.16	15.37	28.02	30.88	18.37	2.87	28.59	5.11	4.46
585	53.79	15.09	19.38	11.43	10.41	20.63	16.22	92.79	20.86	23.17	35.77	0	16.5	7.88	0	7.93	7.25	16.61	18.54	20.45	25.42	0	23.28	12.46	32.26	30.56	18.95	3.28	29.19	6.05	4.54
588	55.39	16.04	16.26	11.42	8.54	21.31	15.23	96.48	20.68	18.14	39.57	0	15.91	6.67	0	7.58	7.4	16.13	20.74	20.06	25.79	0	21.89	10.57	28.16	32.28	20.16	2.43	31.92	6.37	5.4
591	59.01	15.58	18.36	11.27	9.42	18.66	15.56	88.17	22.16	22.82	38.86	0	15.14	6.79	0	7.26	7.3	17.31	21.04	18.05	30.81	0	20.43	11.55	26.38	32.75	21.21	3.43	32.1	6.35	5.21
594	64.52	14.21	15.91	10.92	9	21.53	14.35	91.55	24.9	23.9	41.13	0	16.53	7.31	0	6.72	6.19	17.53	20.11	18.91	29.43	0	20.51	8.48	24.75	33.06	20.66	3.46	29.45	9.15	4.9
597	54.32	16.46	17.71	11.06	8.54	18.59	12.84	97.17	22.44	24.63	45.52	0	13.3	5.42	0	7.84	5.45	18.42	17.36	16.52	30.53	0	22.57	8.49	26.21	30.09	20.64	3.94	27.49	11.15	5.77
600	55.98	19.79	21.01	11.36	7.87	19.97	13.48	90.34	23.64	26.7	39.94	0	14.19	5.07	0	6.02	3.24	16.08	17.42	13.76	26.79	0	22.75	9.51	27.25	26.05	19.14	4.45	28.3	9.14	7.09
603	56.34	21.02	17.22	11.84	8.31	22.79	15.35	93.21	24.12	25.95	43.27	0	14.84	6.27	1.08	6.25	3.6	16.44	16.51	13.34	25.22	0	20.95	7.82	30.26	31.01	20.18	4.82	30.41	11.47	7.41
606	52.66	21.59	17.64	13.8	8.47	21.67	12.13	91.14	25.97	25.91	45.14	0	14.26	7.22	1.63	5.67	3.56	13.51	16.64	11.78	29.96	0	24.92	8.08	25.88	30.11	20.88	5.21	31.75	11.84	8.2
609	63.64	21.43	18.25	11.95	7.62	23.11	14.14	87.29	25.65	27.08	34.89	0	14.97	7.68	0.8	5.99	3.58	13.61	16.95	11.02	29.4	0	21.93	6.43	24.17	28.85	20.48	6.02	28.93	12.75	7.33
612	65.77	22.46	17.41	14.33	7.3	20.39	8.38	93.25	28.83	26.59	39.47	0	15.79	6.7	1.31	6.89	2.77	13.93	17.93	11.84	32.73	0	24.12	6.2	23.64	29.56	21.7	5.64	28.85	13.91	7.68
615	60.61	23.3	18.63	12.9	7	20.88	9.43	89.07	29.32	28.4	32.58	0.74	14.91	6.71	1.15	6.52	4.64	14.87	16.72	11.59	32.09	0	24.13	5.45	21.72	29.27	21.91	9.06	27.19	12.33	7.37
618	55.8	25.32	15.05	13.76	7.92	20.35	8.83	90.98	25.65	29.13	33.61	0.99	11.31	4.31	1.89	6.48	2.53	15.01	17.44	9.26	32.13	0	18.83	8.39	21.42	30.62	22.21	6.65	26.53	13.55	8.65
621	62.19	25.29	15.39	14.29	8.83	18.03	7.41	90.87	26.88	29.78	33.3	0.77	12.39	7.26	2.31	5.21	2.61	11.41	16.6	8.73	28.5	0	21.74	8.5	23.14	25.85	24.34	7.28	27.84	16.64	9.88
624	65.32	26.16	15.16	12.63	7.61	17.46	6.27	101.04	30.92	31.54	33.23	0	10.67	6.54	2.06	7.72	2.7	13.72	13.88	9.2	29.54	0	22.52	8.25	20.12	26.73	24.13	7.2	28.88	15.8	9.46
627	63.68	29.5	15.49	11.96	6.98	20.74	6.79	91.22	28.72	27.61	31.72	0.74	11.25	6.29	2.41	5.33	2.28	13.66	13.97	9.95	25.34	0	23.71	8.75	18.57	33.08	23.31	7.76	28.33	17.08	8.82
630	63.21	28.87	16.22	13.3	7.7	19.07	6.94	91.59	31.93	29.54	26.29	0.67	9.67	7.05	2.78	6.01	2.21	14.4	13.12	8.63	24.84	0	21.41	6.19	19.15	30.34	23.91	7.26	30.66	17.71	9.41
633	53.79	28.22	14.79	12.5	4.88	18.4	9.96	95.28	29.13	31.98	27.85	0.91	11.22	7.02	2.6	5.49	1.76	13.76	12.43	9.83	24.94	0	24.9	5.48	19.34	30.89	24	8.58	30.09	20.53	9
636	58.43	30.11	15.01	12.95	6.44	21.62	7.74	92.85	26.48	31.44	27.6	2.16	9.81	7.99	3.37	6.05	2.3	13.78	12.27	9.56	24.44	0	23.51	6.66	19.86	29.44	22.21	8.88	26.95	22.39	9.93
639	56.88	30.71	15.12	12.33	6.23	22.32	9.49	91.07	27.99	29.45	27.66	2.07	10.18	9.77	2.88	6.4	2.67	13.35	11.96	10.1	26.71	0	22.34	6.13	19.6	28.31	21.1	9.21	25.76	20.71	9.96
642	49.08	29.96	14.81	14.63	8.13	21.88	9.87	92.41	26.19	30.98	28.5	2.4	11.51	9.5	2.97	5.76	2.39	14.13	13.68	11.86	25.92	0	21.95	6.69	21.21	30.97	19.74	10.87	25.08	23.17	9.64
645	48.33	28.72	14.09	14.63	8.17	23.16	10.23	100.49	24.64	31.87	28.96	2.18	10.06	9.41	2.98	5.79	1.58	13.27	11.85	12.39	25.84	0	21.05	7.74	18.83	31.16	19.64	10.59	24.61	22.75	12.04
648	53.89	32.86	15.83	14.72	7.14	22.37	10.92	88.9	25.35	35.2	31.49	2.65	10.96	12.08	3.68	4.97	2.21	11.91	12.9	11.61	24.95	0	22.73	8.89	20.85	32.94	18.13	11.84	22.32	24.34	11.95
651	46.66	36.48	14.56	15.81	7.71	20.97	12.32	86.54	24.13	32.18	27.69	2.81	10.34	11.11	3.35	5.08	1.94	12.39	12.53	12.64	22.73	0	23.49	13.23	19.47	33.16	18.42	13.04	20.75	24.32	13.84
654	53.85	33.75	16.18	15.96	6.24	23.29	11.04	96.69	19.86	37.64	29.55	3.33	12.15	8.53	2.86	4.85	3.3	11.75	11.04	13.72	24.43	0	23.15	12.88	17.98	32.92	18.89	13.75	18.44	26.54	13.84
657	53.67	33.1	13.82	15.9	7.05	23.43	11.36	89.93	19.65	34.16	30.76	3.34	12.21	9.97	2.49	5.99	2.6	12.07	10.62	15.87	24.42	0.76	23.78	12.32	20.51	34.78	18.16	14.51	16.75	27.84	17.07
660	47.92	35.53	12.73	16.67	5.56	24.02	11.51	93.26	22.9	31.34	30.36	3.18	15.36	10.28	3.34	6.16	3.53	12.04	10.43	16.01	22.8	0	24.84	12.46	19.82	32.12	16.8	15.38	14.89	27.01	16.03
663	53.02	35.22	13.71	15.45	4.92	24.58	11.08	98.57	22.2	32.82	26.28	3.1	12.16	11.48	4.1	6.01	4.42	10.87	11.94	15.15	20.81	0	20.08	13.86	17.83	28.89	15.57	15.7	17.17	27.34	15.97
666	54.02	38.49	11.88	15.94	4.36	28.56	13.18	94.39	21.28	37.17	35.29	3.24	12.23	12.17	2.91	6.99	4.16	10.03	11.03	14.4	23.41	0	22.07	16.6	20.26	31.07	18.26	16.96	16.18	27.18	16.38
669	53.26	33.86	10.25	15.51	6.23	25.37	11.74	84.27	20.61	40.56	33.83	3.36	11.81	11.82	2.58	6.15	4.77	10.15	9.76	15.75	19.58	0	21.82	13.63	18.76	34.95	19.61	17.44	12.5	32.41	16.6
672	54.99	34.09	10.3	15.46	5.19	26.59	13.56	98.51	22.21	38.75	36.45	2.96	11.87	12.33	3.32	6.39	5.47	10.99	10.74	17.15	18.25	0	22.93	12.39	17.07	33.13	18.51	14.09	11.92	28.9	15.76
675	51.58	32.67	12.24	13.23	4.82	26.27	13.27	96.12	21.24	36.55	35.97	4.01	11.76	12.41	2.85	6.89	6.89	9.91	12.64	21.22	20.06	0	22.68	11.45	18.56	31.48	17.5	14.46	12.29	31.73	17.46
678	45.88	37.9	10.46	11.6	5.99	25.63	10.9	86.84	23.35	38.69	35.38	3.53	11.97	11.54	3.03	6.63	6.89	10.05	14.62	22.12	18.87	0	25.01	11.1	18.61	32.74	17.32	16.29	13.72	30.61	16.66
681	40.37	33.2	10.31	12.37	7.13	26.3	12.22	91.44	22.83	35.97	32.51	3.6	10.65	13.16	2.25	6.32	9.31	10.04	13.81	20.76	19.94	0	21.84	11.73	14.5	34.96	18.62	15.41	12.77	33.42	19.2
684	32.82	33.32	9.29	12.71	6.7	27.75	9.06	83.45	24.03	37.1	33.22	3.36	10.52	12.74	3.5	6.32	7.38	11.63	15.62	22.94	17.69	0	21.35	12.68	14.07	35.63	18.18	14.13	12.8	32.59	16.59
687	37.35	33.79	10.27	12.7	6.97	26.1	13.18	85.1	25.65	43.54	32.29	3.58	10.98	14.31	2.23	6.66	7.17	10.92	14.56	24.56	16.49	0	21.61	13.64	12.2	35.3	19.11	13.32	12.8	35.33	17.4
690	42.73	36.01	8.37	12.9	6.78	28.63	11.97	89.24	24.56	40.55	36.23	3.78	9.92	13.57	2.25	4.88	6.25	12.23	17.45	29.79	15.06	0	24.72	13.92	11.9	36.16	18.96	13.29	11.67	37.81	18.6
693	38.61	35.9	10.45	12.42	6.98	29.56	11.45	86.56	26.5	40.4	34.33	3.76	12.11	14.25	2.13	5.05	7.38	11.99	15.39	29.78	14.87	0	21.87	17.43	12.24	38.83	17.92	16.87	10.36	37.84	19.69
696	39.08	37.77	9.49	11.91	7.82	31.45	10.47	89.3	25.15	39.93	34.25	4.05	12.45	15.48	2.22	5.47	8.36	13.18	19.3	27.18	14.38	0	26.34	14.06	13.06	36.98	16.87	15.73	9.85	40.93	17.74
699	38.89	37.09	9.39	13.42	8.01	32.33	9.56	86.93	24.73	37.51	39.16	4.17	11.33	18.58	3.78	5.15	8.49	13.57	18.43	25.31	13.4	0	27.4	16.07	13.88	35.68	17.46	14.97	9.93	40.39	20.79
702	39.19	32.92	9.74	15.04	7.96	33.64	10.63	91.61	25.44	34.04	41.4	3.54	13.13	18.48	2.53	5.39	8.58	12.55	21.03	28.83	9.43	0	32.51	16.13	13.43	42.35	16.09	15.99	10.05	38.53	22.93
705	38.52	34.64	9.8	15.36	9.36	28.3	11.15	76.29	23.08	35.4	42.04	3.54	13.47	17.15	5.48	4.21	8.53	11.99	20.45	32.99	9.3	0.7	31.62	18.51	15.44	37.99	14.99	16.58	8.16	37.92	23.14
708	40.03	37.69	10.25	16.31	8.56	30.27	10.44	76.16	23.89	35.02	38.53	3.54	15.58	17.61	5.09	3.47	10.36	12.17	20.78	28.11	7.51	2.1	35.64	17.92	14.37	39.91	15.6	14.71	8.42	35.89	21.95
711	42.36	37.98	10.36	16.77	8.17	34.42	10.98	77.39	22.58	35.18	40.66	3.96	14.59	17	4.9	4.05	11.4	11.56	22.4	30.93	8.79	1.75	33.65	18.55	15.04	39.3	14.46	18.39	8.35	36.24	21.97
714	45.14	41.53	10.32	16.69	6.28	37.7	12.09	75.59	23.88	34.64	45.27	2.99	16.65	16.82	3.51	2.9	10.71	14.05	21.55	32.42	5.53	0.99	34.36	18.8	14.96	39.66	16.18	18.24	5.73	33.77	24.86
717	37.52	38.35	10.2	16.73	8.56	33.66	10.58	75.77	20.68	36.82	45.08	3.01	15.91	15.53	4.71	2.86	11.72	13.31	24.97	30.63	6.29	2.26	31.95	18.81	15.56	38.57	13.26	18.11	5.67	34.71	23.59
720	39.52	35.32	10.92	16.94	7.44	34.54	10.8	83.77	20.22	33.27	37.78	3.14	12.83	17.71	4.11	2.88	11.11	11.28	23.01	27.58	4.62	2.26	28.09	20.04	10	40.75	12.13	18.34	5.45	37.11	22.62
723	36.32	34.2	11.33	16.15	8.09	30.23	12.93	79.77	16.62	38.44	38.86	3.09	16.41	18.67	4.64	2.67	10.36	10.77	24.5	32	5.3	4.33	29.19	16.16	14.77	42	13.29	18.67	4.82	33.27	22.64
726	32.22	32.41	10.49	16.27	7.09	33.04	13.19	77.47	17.47	35.11	37.68	3.53	14.67	17.23	3.76	2.1	12.27	12.38	22.12	30.6	3.33	4.99	29.8	15.24	16.36	45.39	12.58	16.45	3.31	29.19	24.83
729	33.94	32.1	11.48	14.54	6.33	31.48	13.58	81.02	16	33.71	33.09	3.51	13.44	17.53	5.02	1.88	12.06	13.2	23.94	31.16	4.38	5.79	32.44	14.51	12.38	48.59	15.27	18.58	4.14	26.46	23.65
732	25.67	33.62	11.59	14.73	6.73	31.59	12.42	79.39	18.73	33.1	35.99	3.85	14.22	20.86	5.58	2.01	10.95	13.03	26.19	33.13	5.3	6.77	29.47	15.67	13.88	49.92	12.69	21.7	4.5	25.43	23.72
735	24.62	32.78	13.54	15.46	5.91	33.08	8.97	76.91	16.83	31.62	32.97	2.92	13.31	15.58	6.26	2.25	13.23	12.29	25.73	35.78	4	6.54	36.61	17.54	14.19	45.4	14.38	23.01	3.49	26.73	23.77
738	24.31	30.11	12.54	15.29	7.57	35.15	12.7	80.56	15.58	33.49	36.18	3.14	14.71	16.12	6.63	1.97	13.22	10.86	24.32	30.47	5.84	6.23	35.21	17.52	16.69	47.09	14.31	20.17	3.98	28.76	27.71
741	26.92	32.45	11.9	16.28	8.72	32.56	12.69	73.17	15.88	32.89	36.78	4.93	15.76	14.84	6.58	1.68	15.27	11.94	27.75	34.9	7.25	7.51	38.58	17.86	17.56	45.43	13.75	23.49	4.32	33.6	28.29
744	22.34	32.45	15.13	15.22	8.21	34.84	14.55	81.25	12.2	30.74	38.94	4.42	16.07	15.41	5.79	2.08	14.14	12.16	28.6	34.02	6.76	9.28	36.1	18.94	16.9	43.81	13.46	20.58	4.96	34.12	26.94
747	25.43	29.89	14.41	15.79	8.46	31.5	13.62	85.41	12.85	31.22	37.28	3.88	11.75	16.06	6.7	2.36	14.82	13.4	29.07	33.74	6.35	11.56	33.02	19.89	17.37	39.09	13.19	19.41	3.09	27.09	27.51
750	22.15	33.23	14.76	17.3	8.42	32.1	13.22	75.8	9.9	31.28	36.21	3.65	15.29	14.67	6.8	1.63	15.55	14.74	28.59	38.36	5.69	12.52	34.41	18.26	17.21	36.89	13.6	22.18	3.45	25.52	28.75
753	20.89	31.19	15.29	16.52	8.82	33.83	14	72.27	10.04	28.86	40.28	3.59	14.95	16.66	7.69	1.62	15.74	13.38	31.75	39.87	4.42	13.39	36.95	16.94	17.12	34.79	13.53	24.33	3.9	27.76	28.35
756	19.23	33.49	15.47	14.72	8.51	34.5	12.55	76.07	9.12	27.85	37.08	4.36	12.37	13.76	7.96	1.55	15.14	11.45	32.75	36.19	4.98	14.75	36.62	18.68	17.96	37.29	14.76	21.05	4.44	27.95	28.87
759	20.79	33.89	16.44	15.87	10.03	33.06	12.44	69.89	8.25	29.3	36.34	4.52	11.8	15.41	9.48	1.6	15.72	11.43	31.85	37.98	5.03	15.7	35.82	19.45	18.16	38.22	15.12	23.8	3.62	28.58	28.22
762	18.11	32.58	17.72	13.63	8.06	32.4	13.51	71.17	10.1	28.24	33.92	4.54	13.87	14.53	11.5	2.4	18.64	14.38	33.88	41.21	5.25	17.31	34.75	20.33	20.98	39.49	13	21.95	4.36	28.68	28.5
765	17.35	33.57	16.26	13.98	9.8	32.82	13.56	71.33	10.88	26.3	35.4	4.16	10.34	13.93	11.85	1.57	17.72	13.72	34.71	41.76	5.11	19.03	33.02	21.02	19.73	36.28	11.96	20.5	2.54	26.64	29.43
768	14.61	34.59	16.35	11.14	9.89	31.63	13.21	73.06	10.63	26.8	33.47	4.87	9.44	14.43	11.25	2.06	16.28	16.48	33.58	37.53	4.66	18.24	34.43	18.05	22.72	28.65	13.17	22.34	3.84	26.76	26.87
771	14.95	30.96	16.02	13.81	10.21	35.22	14.5	75	10.94	30.65	32.77	4.6	13.28	13.8	12.4	2.08	16.63	17.06	32.8	36.68	4.76	21.69	35.88	22.03	20.91	23.95	13.3	24.72	1.55	25.32	24.32
774	15.34	31.18	17.94	15.36	10.75	33.93	15.06	65.6	10.95	27.21	26.03	4.54	14.29	14.94	11.95	2.98	19.73	17.58	30.95	36.32	5.02	20.45	32.97	18.67	23.38	27.68	14.65	24.66	1.44	25.85	22.39
777	13.89	34.46	17.36	15.69	9.46	29.56	17.89	63.29	12.59	25.43	25.56	5.54	13.15	14.94	13.49	2.58	18.89	16.79	30.29	38.26	5.08	21.32	30.91	17.7	25.25	27.7	13.41	24.09	1.26	26.47	25.33
780	17.03	31.63	19.27	16.53	9.96	31.9	16.87	59.85	9.91	25.89	27.02	5.25	12.19	12.75	12.23	2.93	14.42	14.87	27.65	41.11	5.47	26.04	30.66	16.69	25.46	25	14.19	22.92	1.33	26.78	25.59
783	17.97	30.79	23.01	17.22	8.54	31.41	18.71	57.56	10.25	25.78	24.77	5.61	11.47	11.88	15.07	4.21	16.53	16.95	28.59	38.92	5.64	25.07	29.91	16.85	23.56	24.23	11.45	24.79	1.54	26.66	27.38
786	12.56	30.09	22.52	17.72	9.03	29.57	19.64	58.77	9.74	24.47	21.81	5.27	12.93	13.45	15.29	4.46	15.24	16.5	27.72	40.83	5.96	28.15	26.94	17.22	23.06	24.49	12.4	24.39	1.86	27.36	27.94
789	11.36	29.64	24	15.95	9.23	26.79	22.09	60.7	9.45	26.1	23.2	5.92	11.16	11.6	16.74	4.59	15.45	18.35	25.81	39.62	6.11	29.82	32.2	16.97	23.67	28.12	12.27	26.59	1.06	25.04	26.18
792	15.3	30.75	22.73	15.82	8.87	28.9	19.96	58.18	7.7	21.24	26.45	6.71	14.11	11.1	19.9	3.97	16.84	17.8	26.28	34.55	6.84	30.32	33.63	15.93	23.3	33.06	11.73	24.96	1.1	22.18	25.37
795	11.86	30.51	26.28	16.56	11.77	25.97	19.63	50.61	7.35	19.86	27.82	6.87	11.48	12.49	20.28	4.45	16.77	16.46	28.49	36.68	7.45	31.84	30.31	19.05	25.57	33.25	13	26.2	0.5	22.54	24.03
798	13.63	33.74	24.46	16.04	11.07	25.07	20.31	52.03	5.61	19.29	23.78	6.85	10.53	12.28	18.46	5.47	16.12	18.21	27.46	38.06	7	33.34	33.05	17.51	25.75	29.92	11.54	26.83	0.71	18.78	24.61
801	9.83	34.25	25.28	14.32	12.91	25.52	19.93	49.51	7.36	18.76	23.7	7.12	7.36	12.49	20.26	5.12	17.28	14.92	27.08	32.91	6.36	34.3	30.75	16.77	30.25	32.75	11.93	23.91	1.07	15.96	26.95
804	7.93	31.49	26.05	16.31	13.44	26.94	21.92	60.88	6.33	15.47	18.73	8.32	5.87	12.56	22.66	4.97	15.77	15.2	30.95	38.37	6.63	35.95	32.29	16.11	30.37	27.71	14.22	26.52	0	16.32	24.15
807	7.3	28.82	23.28	16.97	12.16	26.56	20.32	55.35	8.08	13.13	23.45	8.33	6.33	12.67	20.69	5.1	16.53	15.29	28.98	36.86	6.74	34.05	31.82	17.98	31.66	31.32	13.6	25.29	0	13.97	24.65
810	7	29.42	28.85	14.85	12.52	27.87	22.06	59.46	9.58	14.05	18.56	7.5	4.56	11.46	20.17	5.59	14.22	17.88	30.32	36.78	6.42	37.2	31.24	17.78	27.57	23.22	13.99	26.74	0	15.36	22.1
813	6.77	30.1	25.75	15.06	12.45	26.36	20.29	51.39	13.54	10.55	28.26	9.72	4.27	10.83	20.48	6.65	14.37	18.72	26.7	41.77	6.29	33.8	29.62	17.56	31.74	24.25	13.3	28.07	0	16.37	22.02
816	8.16	31.23	26.64	15.43	11.27	30.91	21.8	48.19	11.55	12.93	19.37	9.31	3.37	9.35	21.81	7.16	17.44	15.25	24.72	35.38	6	38.78	29.73	18.03	27.63	21.57	13.51	24.62	0	13.72	21.79
819	9.11	26.52	27.67	14.24	11.64	23.47	21.24	50.09	12.56	14.21	17.18	9.69	2.88	10.01	21.03	7.91	16.28	15.35	22.12	32.48	6.11	38.21	30.11	16.15	28.1	23.33	12.69	29.74	0	12.79	20.91
822	8.55	30.53	27.13	14.83	13.45	23.88	21.41	47.07	13.31	10.37	19	8.7	2.84	10.22	14.5	8.2	16.12	17.9	24.84	29.99	6.09	42.62	28.52	16.88	24.88	25.89	14.65	23.31	0	13.63	22.02
825	7.31	31.08	24.66	12.8	12.47	23.09	22.23	53.3	12.53	12.41	17.61	9.92	2.18	12.05	17.15	8.81	14.71	16.61	22.98	32.22	5.65	43.43	23.7	15.59	25.08	25.68	13.97	22.1	0	14.6	23.33
828	9.5	29.24	24.45	11.9	14.58	22.66	25.28	55.28	15.89	12.73	20.73	11.44	2.74	11.05	18.25	7.27	15.93	19.13	23.07	29.51	6.28	46.3	25.52	17.66	28.19	29.97	12.64	23.18	0	14.25	19.79
831	6.72	27.31	27.23	12.16	13.9	21.3	24.9	49.64	15.85	11.43	15.28	11.04	1.08	9.83	19.16	8.89	15.91	18.61	26.5	28.83	4.99	39.39	26.63	17.84	25.26	27.24	12.84	21.53	0	12.77	21.16
834	9.64	29.53	28.18	13.1	13.66	23.03	23.53	45.03	16.61	10.87	14.27	10.41	3.99	10.41	16.24	9.24	15.75	19.23	24.66	27.15	5.18	44.36	28.68	15.41	24.78	25.76	12.45	21.34	0	11.4	18.19
837	8.85	28.67	21.88	13.08	14.01	20.5	22.09	41.83	15.8	10.7	7.97	11.02	3.86	11.22	14.69	8.78	16.46	19.42	21.28	27.95	5.74	43.51	29.25	14.68	29.1	26.4	13.15	19.23	0	11.31	15.65
840	8.72	28.72	21.75	11.73	14.85	25.13	27.49	43.12	15.66	12.39	12.68	11.95	2.52	10.3	15.98	7.95	16.62	17.45	20.85	26.94	8.16	41.61	29.09	15.92	28.17	20.34	10.72	20.45	0	13.18	18.87
843	9.06	27.88	21.68	10.77	15.81	22.66	25.45	44.07	16.29	11.9	11.06	12.53	2.09	10.87	16.48	9.8	17.02	18.89	23.29	24.01	7.19	48.87	28.42	17.81	26.53	21	13.89	21.65	0	10.49	19.08
846	8.27	33.03	20.87	10.96	12.36	23	27.24	47.71	19.99	13.22	10.18	12.6	2.13	11.26	15.62	8.83	18.74	19.28	19.64	22.29	7.83	49.47	26.19	16.89	28.72	21.97	13.39	21.15	0	10.64	17.98
849	7.04	31.91	22.63	13.72	13.42	22.99	24.46	43.7	21.79	12.76	10.95	13.25	3.13	13.73	16.21	8.94	18.3	17.05	18.57	21.64	7.14	50.01	23.45	17.73	27.54	16.47	14.02	18.02	0	10.35	16.22
852	5.42	33.59	20.05	11.88	12.75	19.62	25.58	36.29	19.14	14.02	13.58	13.21	2.98	14	18.98	9.69	19.59	17.41	18.52	23.28	8.23	47.67	24.01	15.52	32.75	17.79	13.28	17.97	0	9.38	17.24
855	7.48	29.4	18.41	11.53	15.48	19.68	26.99	40.45	21.32	13.98	10.3	14.55	3.8	12.96	17.25	9.49	19.23	18.13	19.62	23.1	9.74	45.85	21.92	14.64	29.57	18.41	12.84	19.25	0.61	9.89	18.74
858	6.8	29.29	19.17	10.14	15.78	21.29	24.41	41.74	21.41	15.41	10.43	14.66	2.12	12.04	17.65	10.27	18.37	17.65	21.35	26.01	11.09	47.57	24.5	15.46	29.43	18.79	13.84	20.7	1.48	9.47	18.88
861	7.29	28.31	21.26	9.45	17.7	20.76	28.78	39.99	19.29	17.85	13.56	16.38	3.55	12.64	18.53	10.14	19.82	17.82	19.81	23.97	10.68	45.46	21.79	17.14	28.07	19.12	15.43	19.75	2.45	10.9	19.04
864	8.02	29.86	22.69	11.08	16.82	17.76	28.44	31.65	20.46	15.86	10.51	15.06	3.77	12.12	16.86	9.69	15.26	18.96	19.67	22.92	10.67	42.1	19.9	16.74	29.21	18.16	16.24	18.41	1.77	11.54	16.75
867	5.53	29.77	19.35	10.71	14.71	19.25	25.43	35.49	21.14	17.4	8.19	15.49	3.38	13.51	16.92	10.1	17.68	19.72	20.28	25.88	13.08	44.58	21.01	16.37	29.65	19.89	15.61	19.03	3.7	9.75	17.07
870	5.38	30.69	17.84	11.14	14.08	15.74	25.73	28.58	21.44	21.85	10.42	14.44	3.16	13.57	18.44	9.87	16.3	18.6	18.6	27.55	14.56	42.91	18.11	14.08	31.77	20.02	15.14	16.07	4.51	8.5	20.69
873	4.03	30.07	22.18	10.36	14.48	17.85	27.61	29.56	21.81	20.15	9.62	16.24	4.68	14.58	16.14	9.87	13.61	22.5	19.97	26.23	13.3	41.59	19.37	15.19	33.55	24.39	15.7	16.42	4.86	5.92	18.98
876	4.37	31.07	20.97	11.29	14.25	20.38	30.42	24.33	25.63	18.19	10.13	15.82	5.04	12.71	17.82	9.24	16.18	22.8	18.13	24.04	15.11	41.04	24.27	16.71	31.79	25.17	16.12	16.16	5.49	4.19	19.06
879	5.39	27.92	20.87	10.61	13.74	19.23	28.43	22.23	24.61	18.26	10.96	13.47	0	14.48	18.05	9.45	15.21	20.55	21.09	25.11	17.15	41.74	20.76	19.06	31.59	28.28	14.41	16.94	4.84	5.48	20.18
882	6.65	30.33	20.22	10.23	13.92	18.11	26.35	24.1	25.45	16.55	10.98	15.48	4.86	15.29	14.94	9.3	14.78	22.1	20.17	19.58	16.11	43.63	18.06	16.63	33.72	26.44	14.07	16.26	4.28	5.88	19.3
885	6	30.63	19.33	10.42	16.31	20.47	28	18.16	21.9	17.92	12.89	17.01	4.75	15.14	12.61	8.42	14.8	25.19	19.41	22.14	16.22	46.27	17.37	17.31	36.44	27.86	13.55	18.15	5.82	6.4	18.2
888	3.98	27.11	23.14	11.08	12.39	16.84	28.09	16.56	22.71	16.78	2.03	17.83	5.71	16.04	13.64	8.28	15.91	24.55	18.77	26.24	17.43	45.15	12.27	16.23	32.86	26.15	15.75	17.63	6.91	5.72	19.36
891	3.42	28.97	21.53	11.12	14.54	18.6	30.05	15.16	20.75	20.65	8.8	18.89	5.71	15.68	12.86	7.21	14.56	26.62	17.22	24.46	17.54	41.96	15.34	15.45	33.2	28.6	17.03	15.6	7.35	8.21	18.41
894	3.61	25.08	23.24	10.34	10.83	14.2	30.74	15.42	18.57	21.24	7.78	18.76	5.98	15.46	10.78	7.13	14.35	25.39	16.13	22.41	17.52	43.85	15.12	14.46	39.54	30.74	16.41	15.18	7.21	6.77	20.19
897	3.54	24.21	23.47	10.41	11.66	16.68	31.41	12.56	20.01	19.75	5.64	14.6	5.68	15.69	9.73	9.04	12.6	22.68	16.3	24.89	20.64	40.89	16.39	15.53	39.75	32.63	15.27	16.96	8.86	9.13	20.5
