# Supplementary material for: Stochastic pausing at latent HIV-1 promoters generates transcriptional bursting
Source: Nat Commun. 2021 Jul 23;12:4503. doi: 10.1038/s41467-021-24462-5 (PMC8302722; doi:10.1038/s41467-021-24462-5)
Supplement: Supplementary file 3 — Source Data [file 41467_2021_24462_MOESM3_ESM.zip › _Source_data_zip/Figure_7AB_S3_ChIP.xlsx]

## Sheet: Figure 7A & 7B
ChIP Figure 7A
	Primers	Cell line	Time after TRP addition (min)	Antibody		IP (% input) Rep1	IP (% input) Rep2	Mean IP		Normalized IP Rep1	Normalized IP Rep2		Mean	St Dev
	GAPDH PR	No Tat	0	Pol-II		0.642688	0.803214	0.722951		0.888918	1.11095		0.999932	0.156998
	GAPDH PR	No Tat	10	Pol-II		0.165954	0.135265	0.150609		0.229535	0.187088		0.208312	0.0300149
	GAPDH PR	No Tat	30	Pol-II		0.019648	0.0774203	0.0485341		0.0271756	0.107082		0.0671288	0.0565024
	GAPDH PR	No Tat	60	Pol-II		0.0699365	0	0.0349683		0.096731	0		0.0483655	0.0683991
	GAPDH PR	High Tat	0	Pol-II		0.915219	0.99575	0.955485		0.958345	1.04267		1.00051	0.0596273
	GAPDH PR	High Tat	10	Pol-II		0.135734	0.226438	0.181086		0.14213	0.237108		0.189619	0.0671596
	GAPDH PR	High Tat	30	Pol-II		0.0892414	0.127084	0.108163		0.0934464	0.133072		0.113259	0.0280198
	GAPDH PR	High Tat	60	Pol-II		0.0983355	0.0488281	0.0735818		0.102969	0.0511289		0.077049	0.0366565
	GAPDH_neg	No Tat	0	Pol-II		0.00589561	0.00657188	0.00623375		0.00815437	0.00908974		0.00862206	0.000661411
	GAPDH_neg	No Tat	10	Pol-II		0.0354974	0.000829113	0.0181632		0.0490973	0.00114677		0.0251221	0.0339062
	GAPDH_neg	No Tat	30	Pol-II		0.0183322	0.00166398	0.00999809		0.0253557	0.0023015		0.0138286	0.0163018
	GAPDH_neg	No Tat	60	Pol-II		0	0	0		0	0		0	0
	GAPDH_neg	High Tat	0	Pol-II		0.0296434	0.0289329	0.0292882		0.0310402	0.0302963		0.0306683	0.000526073
	GAPDH_neg	High Tat	10	Pol-II		0.00826095	0.0154511	0.011856		0.00865021	0.0161792		0.0124147	0.0053238
	GAPDH_neg	High Tat	30	Pol-II		0.00991519	0.00408303	0.00699911		0.0103824	0.00427542		0.00732891	0.00431828
	GAPDH_neg	High Tat	60	Pol-II		0.0220032	0.00759284	0.014798		0.02304	0.00795062		0.0154953	0.0106698
	TSS HIV1	No Tat	0	Pol-II		0.112958	0.154898	0.133928		0.842969	1.15596		0.999462	0.221315
	TSS HIV1	No Tat	10	Pol-II		0.124469	0.113	0.118734		0.928872	0.843281		0.886077	0.0605215
	TSS HIV1	No Tat	30	Pol-II		0.0331968	0.038324	0.0357604		0.247738	0.286		0.266869	0.0270555
	TSS HIV1	No Tat	60	Pol-II		0.0651777	0.0322265	0.0487021		0.486401	0.240496		0.363449	0.173881
	TSS HIV1	High Tat	0	Pol-II		0.694408	0.683521	0.688965		1.00785	0.992048		0.999949	0.0111734
	TSS HIV1	High Tat	10	Pol-II		0.308254	0.188076	0.248165		0.447393	0.27297		0.360181	0.123335
	TSS HIV1	High Tat	30	Pol-II		0.0653285	0.0509205	0.0581245		0.0948164	0.073905		0.0843607	0.0147866
	TSS HIV1	High Tat	60	Pol-II		0.0911165	0.0705305	0.0808235		0.132245	0.102366		0.117306	0.021127
ChIP Figure 7B
	Primers	Cell line	Time after TRP addition (min)	Antibody	KM pre-treatment		IP (% input) Rep1	IP (% input) Rep2		Mean IP	St Dev
	GAPDH PR	High Tat	0	Pol-II	+		0.756246	0.710511		0.733378	0.03234
	GAPDH PR	High Tat	10	Pol-II	+		0.197774	0.152505		0.17514	0.0320104
	GAPDH PR	High Tat	20	Pol-II	+		0.116785	0.093553		0.105169	0.0164276
	GAPDH PR	High Tat	30	Pol-II	+		0.0552427	0.0340059		0.0446243	0.0150167
	GAPDH_neg	High Tat	0	Pol-II	+		0.0176637	0.0103224		0.0176637	0.00519102
	GAPDH_neg	High Tat	10	Pol-II	+		0.0115331	0.00345267		0.0074929	0.00571375
	GAPDH_neg	High Tat	20	Pol-II	+		0.00471649	0.00345267		0.00408458	0.00089365
	GAPDH_neg	High Tat	30	Pol-II	+		0.00285346	0.00333506		0.00309426	0.00034054
	GAPDH PR	High Tat	0	Pol-II	-		0.900536	0.851959		0.876248	0.0343492
	GAPDH PR	High Tat	10	Pol-II	-		0.121065	0.228277		0.174671	0.0758101
	GAPDH PR	High Tat	20	Pol-II	-		0.0692931	0.100054		0.0846738	0.0217515
	GAPDH PR	High Tat	30	Pol-II	-		0.0242454	0.0185666		0.021406	0.00401551

## Sheet: Figure S3
ChIP Figure S3
	Primers	Cell line	Time after TRP addition (min)	Antibody		IP (% input) Rep1	IP (% input) Rep2		Mean	St Dev
	GAPDH PR	No Tat	0	Pol-II		0.642688	0.803214		0.722951	0.113509
	GAPDH PR	No Tat	10	Pol-II		0.165954	0.135265		0.150609	0.0217008
	GAPDH PR	No Tat	30	Pol-II		0.019648	0.0774203		0.0485341	0.0408512
	GAPDH PR	No Tat	60	Pol-II		0.0699365	0		0.0699365	0.0494526
	GAPDH PR	High Tat	0	Pol-II		0.915219	0.99575		0.955485	0.0569441
	GAPDH PR	High Tat	10	Pol-II		0.135734	0.226438		0.181086	0.0641374
	GAPDH PR	High Tat	30	Pol-II		0.0892414	0.127084		0.108163	0.0267589
	GAPDH PR	High Tat	60	Pol-II		0.0983355	0.0488281		0.0735818	0.035007
	GAPDH_neg	No Tat	0	Pol-II		0.00589561	0.00657188		0.00623375	0.0004782
	GAPDH_neg	No Tat	10	Pol-II		0.0354974	0.000829113		0.0181632	0.0245142
	GAPDH_neg	No Tat	30	Pol-II		0.0183322	0.00166398		0.00999809	0.0117862
	GAPDH_neg	No Tat	60	Pol-II		0	0		0	0
	GAPDH_neg	High Tat	0	Pol-II		0.0296434	0.0289329		0.0292882	0.0005024
	GAPDH_neg	High Tat	10	Pol-II		0.00826095	0.0154511		0.011856	0.00508423
	GAPDH_neg	High Tat	30	Pol-II		0.00991519	0.00408303		0.00699911	0.00412396
	GAPDH_neg	High Tat	60	Pol-II		0.0220032	0.00759284		0.014798	0.0101896
	TSS HIV1	No Tat	0	Pol-II		0.112958	0.154898		0.133928	0.0296562
	TSS HIV1	No Tat	10	Pol-II		0.124469	0.113		0.118734	0.00810988
	TSS HIV1	No Tat	30	Pol-II		0.0331968	0.038324		0.0357604	0.00362543
	TSS HIV1	No Tat	60	Pol-II		0.0651777	0.0322265		0.0487021	0.0233
	TSS HIV1	High Tat	0	Pol-II		0.694408	0.683521		0.688965	0.0076985
	TSS HIV1	High Tat	10	Pol-II		0.308254	0.188076		0.248165	0.0849781
	TSS HIV1	High Tat	30	Pol-II		0.0653285	0.0509205		0.0581245	0.010188
	TSS HIV1	High Tat	60	Pol-II		0.0911165	0.0705305		0.0808235	0.0145565
