# Supplementary material for: Stochastic pausing at latent HIV-1 promoters generates transcriptional bursting
Source: Nat Commun. 2021 Jul 23;12:4503. doi: 10.1038/s41467-021-24462-5 (PMC8302722; doi:10.1038/s41467-021-24462-5)
Supplement: Supplementary file 3 — Source Data [file 41467_2021_24462_MOESM3_ESM.zip › _Source_data_zip/Source_data_long_movies_Fig3&8/Long_Movie_Raw_Data_Table_High_Tat.xlsx]

## Sheet: Feuil1
Time	Site1	Site2	Site3	Site4	Site5	Site6	Site7	Site8	Site9	Site10	Site11	Site12	Site13	Site14	Site15	Site16	Site17	Site18	Site19	Site20	Site21	Site22	Site23	Site24	Site25	Site26	Site27	Site28	Site29	Site30	Site31	Site32	Site33	Site34	Site35	Site36	Site37	Site38	Site39	Site40	Site41	Site42	Site43	Site44	Site45	Site46	Site47	Site48	Site49
0	8353	8759	6798	22835	10774	7028	11289	3746	10767	13570	20637	13851	6181	5051	10158	12096	6802	5051	12096	10158	0	7716	16218	10506	13325	14661	7791	8927	6820	8019	14913	20156	37894	8228	8003	7836	16544	17051	9628	5178	17777	11545	11637	5175	0	17631	21227	7243	8861
180	9180	11568	5978	18182	11431	3122	858	3149	12863	10658	17715	9579	10571	7856	6236	17389	5732	7794	17383	6238	47	9789	3613	7442	16112	13425	13291	7853	7304	9689	13657	22649	23337	2119	9349	4374	14857	15524	13154	5554	16991	15481	20788	7876	2745	22187	33171	5068	5110
360	5569	6181	17055	14096	12890	2903	6829	3891	13094	14160	16996	8084	14261	6077	499	12765	3371	6097	12762	500	0	9133	13935	3637	18189	11732	9901	7550	6411	6709	18028	11675	33655	0	13057	5283	11950	19215	9177	5835	14070	22637	17181	9302	429	16159	25623	9927	6780
540	13022	10016	18941	18033	18168	4015	675	0	10347	3788	15212	7381	8819	5116	5064	8508	4030	5147	8505	5076	6310	9564	14888	4581	17263	10265	7233	9390	6025	12954	12687	19047	24247	0	15761	7111	15523	0	12868	5959	12355	9950	21437	14350	5061	27976	33061	6173	8862
720	16928	11532	16601	12606	14464	2157	125	0	9856	4668	11143	6751	8422	9235	10805	7437	0	9298	7436	10842	10632	4684	16809	7231	17703	5762	12680	5368	14221	9390	14093	20941	18696	16	13080	9401	15787	15284	14981	10954	11013	10214	17516	10944	12237	24285	5583	7091	6992
900	11824	6319	18108	9580	13412	17	8	2473	9331	3970	9506	2500	5882	7167	11528	6484	2418	7218	6484	11580	9518	5588	16739	6156	20187	6558	5462	5045	10825	9385	23371	12617	11306	11414	7358	3889	11973	18161	22584	4679	16857	20830	19538	6476	10337	20251	80	10035	6110
1080	10315	10855	12173	5521	10031	6149	12946	5341	9089	2607	11325	3568	9929	7526	9406	9230	3975	7580	9230	9455	10320	3771	12491	4210	9286	7655	10831	2582	10738	9379	12349	14228	20619	13330	9781	4154	13328	9594	6307	4208	21179	15863	18694	6184	8044	9802	18103	3021	5526
1260	15566	5175	9771	4270	7838	3279	10259	3097	10604	6010	6966	6197	11259	6476	7883	3531	327	6523	3531	7929	3731	1826	11829	3903	9184	7797	6011	5835	11549	8581	10524	18331	21992	10668	10104	7921	8432	12829	13457	5503	19355	17428	16457	9733	4523	6926	16660	6245	7416
1440	14675	3928	7112	11519	9540	4685	14958	5552	9858	4100	8804	8076	6758	2909	232	2662	2582	2929	2663	233	3096	2882	8046	6638	6409	5487	2849	1797	15132	6082	11335	15168	23131	10257	7122	4794	11702	14960	7576	5516	19936	9692	15146	4720	3510	12073	18243	1747	3696
1620	9211	7000	12266	8280	14251	3042	11018	4393	9958	3074	10069	2030	10418	5275	7756	0	4094	5313	0	7808	7695	4276	11984	8673	17398	3569	7542	649	11156	6291	10745	14809	28066	10102	14820	5074	12222	10923	12021	4165	13720	11650	6123	4888	3245	5312	19736	3178	2410
1800	16933	845	11127	19619	7793	2491	9104	2563	9253	6808	11520	5055	11995	2524	1912	1879	1177	2542	1879	1925	4985	8241	7057	5647	14100	8069	11963	4815	6417	5185	9284	11615	17195	9142	9258	4522	7909	8646	6499	4222	10249	12766	8041	4566	5191	5411	12507	3861	6190
1980	13432	10172	20255	21404	7162	5021	9513	0	11356	6652	17662	7590	14343	1186	5287	5	1688	1195	5	5326	5222	5141	10841	4468	11106	5799	8040	5258	8972	5007	8836	20731	19222	8222	7774	6594	10536	7391	9438	2261	3748	8838	12826	4179	3168	5080	15680	3619	2174
2160	19880	12153	17753	15731	12708	4238	10278	4427	10588	3221	15091	8616	11411	3003	4399	2879	3623	3025	2880	4432	4195	5340	5439	5561	17381	5885	6002	7805	5289	5980	8578	20691	26705	4380	13194	3918	8646	8736	9729	3066	9052	2126	15785	5204	4774	10876	10948	4101	6748
2340	22186	7215	16931	22663	9744	1583	12086	9694	7875	9587	13587	13536	10227	8303	6566	3476	4283	8362	3478	6615	8133	2759	2974	10454	9462	7380	2094	8805	6795	5210	11438	22521	20111	154	12305	2815	13322	10649	9953	2293	14369	11234	10050	9075	5353	19607	13433	5246	9040
2520	12760	86	22735	21108	15397	2837	12552	4389	5867	16033	21150	9997	10830	7859	5533	5243	7685	7915	5247	5576	10669	9318	10108	8394	11835	8590	7057	7249	5550	5403	15738	15693	23198	1630	8685	6500	13499	9627	10465	2894	21132	15628	11284	7316	9832	22703	24458	5601	7743
2700	6278	12956	26760	27862	15904	1614	17011	4028	7556	18232	16529	14168	10624	7031	0	3304	10049	7082	3307	0	10287	10528	13959	9434	19002	8263	8608	9841	7696	7400	9829	12956	32818	12395	11188	6041	11327	216	6819	1677	19026	10153	7566	4964	4614	21159	14753	5341	0
2880	10339	10726	18566	24646	15787	53	9216	131	13471	10630	19059	14169	11699	11733	0	3624	3873	11816	3627	0	10950	11179	4671	8972	18665	8439	6824	11324	8994	9736	15997	13800	21878	8387	10873	3117	9916	172	14376	4899	15069	13290	9994	9858	5894	16748	11737	5281	7483
3060	4586	13234	25304	32554	18338	2307	14815	3353	12183	16805	14099	8286	9974	7027	357	7791	2401	7077	7799	360	11937	174	3600	5555	19718	11426	5465	9503	10903	9057	19708	20977	5928	13305	11207	4297	11088	7949	10435	5037	11047	17154	12463	10664	13701	28193	11105	1926	11674
3240	5856	14056	19762	21575	14842	2886	12175	4567	12233	18583	8109	12622	6553	9872	7568	6536	4060	9942	6543	7628	10499	30	14771	3409	9745	5863	3285	3253	7402	3160	10006	22052	30617	10869	18175	5872	15843	16124	11403	2120	18749	15134	19856	9106	4653	24777	17175	100	9915
3420	13310	11844	25911	6104	10832	5348	13848	5243	12017	14499	13248	11078	12489	7371	4264	5872	6046	7424	5879	4298	10537	1690	11379	11301	10523	7835	4048	9732	9541	5376	16613	25242	32088	13048	17837	4222	8959	11483	14339	424	13249	11458	16678	10482	5616	15172	14574	4443	9630
3600	14050	9217	14824	11784	14623	3061	16263	3570	11612	10454	12958	11315	14511	8657	10689	4140	7458	8718	4145	10774	8109	9736	5885	7601	19196	7348	5008	10740	11369	9323	10947	25645	29508	12790	16984	5852	9010	7025	12484	6349	21526	16783	9493	9011	6835	11796	17845	7696	7034
3780	25996	9386	11259	19762	17449	3848	17416	3325	5810	5981	15546	9802	11192	6563	2811	3491	6163	6610	3495	2834	12602	10466	6900	4713	15231	10050	2448	11541	8361	8066	11831	27234	27242	14381	20705	5770	4300	9252	7507	7047	7506	17315	17866	8723	5917	18655	10432	7415	3918
3960	21463	6679	7166	15045	18475	5228	20946	2016	11082	3583	13117	10604	10469	8379	11009	6252	6504	8438	6261	11096	7855	10859	11162	7849	9983	9987	5606	7984	6383	9003	20467	12492	12816	12733	15589	8571	14353	10686	4807	5266	18665	17197	17643	6383	10474	11870	18659	5825	5559
4140	17238	11743	22017	17970	20513	3048	19500	558	10177	11259	15906	11197	8366	8028	6157	8285	7941	8085	8297	6206	12852	5022	2872	12630	14275	6263	3272	7409	6179	9631	14262	13987	28847	10242	15460	4916	20226	10524	17984	8096	16348	13718	19596	13270	6443	16868	22165	6279	3821
4320	13554	9998	18175	20927	20184	2659	15482	5842	14933	5352	25111	5787	12113	8509	16801	12047	9171	8569	12065	16935	11424	6163	12871	4389	14423	15003	2630	8095	12450	6527	15105	15335	29265	15135	19675	11616	8256	10596	10898	6031	21468	16663	0	12358	8181	12368	13410	7447	6107
4500	5445	5508	23193	17199	13785	5262	11609	3975	9124	5460	25494	10846	13127	9861	8754	5312	7867	9930	5321	8823	13373	9561	3413	8199	17621	10217	4940	10879	6226	8022	14349	7756	23193	14400	17802	9531	3223	12236	13981	8058	21922	13939	12036	12257	4536	16179	31559	7343	8513
4680	4018	5763	18395	0	12654	4116	9052	5329	8457	5756	13661	7717	15591	8309	5962	3707	5948	8368	3714	6009	10024	7173	0	14016	20668	4290	369	6722	6982	7503	16534	16040	15309	12672	15779	6580	9453	14831	10306	7210	15006	11669	10481	13633	5695	12166	4146	9032	7860
4860	4241	14880	20302	8320	13611	5938	16616	5280	15006	10719	16844	8298	15668	10489	7359	9001	8684	10564	9017	7418	8557	11364	370	6769	11910	3590	360	8361	2407	9887	13058	19839	29793	14341	13779	4508	11295	8892	9480	6274	19138	3893	19172	5275	9908	6812	21690	7265	9335
5040	7157	12490	18743	8647	12420	3207	10829	5470	13931	10338	22963	9891	12727	3121	4968	2376	7472	3143	2381	5007	7381	7086	629	7924	17134	7395	1851	8323	6963	9694	13203	16283	14360	11448	21790	5830	9833	9515	5718	5478	8298	13398	17065	9082	9828	18453	15391	8992	8051
5220	15834	12033	19278	9607	12363	635	12695	7067	7149	11380	23523	8156	9280	7678	8768	234	6474	7733	235	8837	10337	8029	131	8844	13070	6899	2497	9000	9369	7152	16785	22838	18855	12961	12994	4360	13640	15513	5957	7309	20024	15980	13075	14170	7672	22205	9721	7059	277
5400	16588	8686	18775	5357	13791	3753	16701	3389	7957	10009	20361	4761	14711	4086	11685	5411	4594	4115	5423	11778	3139	6828	6816	6170	14624	10331	20	4774	7741	9336	4059	18824	36617	8837	11896	9437	9300	13625	14018	6886	19925	10934	12526	6600	10121	18980	13844	2560	10206
5580	17307	9772	18125	3267	17998	6880	10310	5277	15315	11049	24045	8311	14284	10695	9387	10260	4485	10771	10283	9461	7680	4941	11064	6490	16827	9792	0	7371	5601	5996	13104	27657	42841	12744	14394	5671	12933	10284	9984	8353	17985	16525	13487	11632	6180	22301	17248	6468	8784
5760	2084	8791	20513	2405	15971	3329	16586	3711	13043	11409	21246	7002	12956	7043	7328	4500	4393	7092	4510	7386	12182	71	18287	7319	18026	7939	9173	4395	7284	7331	16559	15466	38494	12526	8582	3038	8838	16851	14813	5326	4599	12336	15477	8802	2956	12038	16079	5255	8228
5940	7583	5081	30560	1383	21394	3055	16094	5259	14545	14534	11509	11611	13701	7541	6784	0	6414	7594	0	6837	3874	6920	15387	7040	9259	8200	12301	116	10064	11339	15863	13724	32287	10377	10860	10093	11131	18357	15995	2929	12186	14008	19140	5170	3417	9533	22413	6180	5307
6120	18091	11378	21661	1803	16723	0	9755	1827	4990	13098	16786	7486	14880	5179	2329	9461	6093	5216	9484	2348	4304	6968	16025	10474	9329	8997	15772	115	6805	10121	21989	15785	10901	10845	13512	6913	12266	20823	6042	5677	17371	11466	14167	2190	10101	11203	24315	4511	16230
6300	15697	4752	17746	455	12390	5298	15964	4902	7986	11921	15209	9124	21984	7684	4672	10303	2821	7740	10328	4709	9583	8827	15691	8374	11351	10771	14022	6825	5218	5421	19002	11251	28777	7220	13403	5522	16553	19730	12363	1854	4164	20247	13614	13336	5049	16416	12931	4636	8077
6480	15452	9356	22044	268	14283	5385	14085	6990	10596	4672	11672	5642	17310	1490	5542	8178	4945	1501	8199	5585	2655	3972	9213	7000	16084	7247	10928	9504	5284	6795	17777	14233	18911	4946	7973	6379	7775	15908	10044	413	14546	8455	9837	10692	4507	11914	9453	3251	4040
6660	16218	14376	25580	2225	17646	2019	10714	5276	11112	8854	13131	11693	13211	3800	5616	16298	7231	3827	16342	5660	6643	5417	8612	9106	18746	6859	11384	3481	4976	8406	11064	25150	25095	6011	14033	3904	13560	12377	10738	357	20586	239	15357	11168	3970	14730	14812	6468	7450
6840	10713	6918	17457	2001	14494	2894	10466	6270	5709	11594	28610	13768	11895	9398	8019	9474	6910	9464	9501	8082	2690	4959	17480	5790	9577	12253	5461	5271	6277	7659	11786	19423	33837	13401	8400	8036	13116	12039	11393	0	15185	128	18873	12027	15686	16170	17702	1949	4969
7020	22434	6711	20335	615	7445	3872	15296	4714	0	12672	46526	10291	12112	13041	10290	8291	0	13134	8314	10371	5128	6920	22195	5625	10747	5908	9918	6176	9608	11121	14622	16994	21625	6154	9845	5781	8235	9681	17472	0	20686	11070	12407	8127	9611	14011	25547	4127	5191
7200	20852	8198	19343	0	10485	3450	7793	5217	1866	10852	50631	11397	18748	5558	10131	9944	5974	5597	9972	10211	9851	6784	19324	10551	12505	11649	11857	4684	3211	7992	11294	15711	14448	6051	10681	6279	9554	9173	14166	8	9523	10419	11525	7022	9596	15024	26695	8017	7587
7380	33842	11145	29038	2533	19769	3658	15342	3927	0	15158	52597	9171	11135	2790	5685	5064	7505	2809	5080	5730	12245	3672	11451	5009	8529	10236	5794	2777	278	9302	17000	16905	30625	25	11648	10999	9350	15765	14851	51	17310	12594	14091	12181	5555	13362	8981	6447	5993
7560	28277	10744	18823	2033	14081	5736	12626	6766	403	8033	42399	6213	11132	5094	7828	9409	2112	5130	9438	7891	8371	4794	7832	6217	17317	9439	8524	3403	3517	8852	11246	19312	21739	8465	12464	5236	7879	11888	14313	187	16461	19979	18995	9576	5359	13474	2699	4160	8599
7740	16022	5136	16719	1042	9806	2176	7421	5164	3390	14100	34301	6565	10841	4166	10223	12540	6238	4195	12579	10303	11987	6377	13679	5422	15533	10361	10826	5915	6072	6125	16164	12446	26454	11322	11494	4059	5161	12517	6153	0	11120	18192	19382	8945	5110	8813	18418	6952	9403
7920	19568	12386	15981	121	7515	2783	2144	7090	537	10722	35038	7587	16844	12562	8750	8653	4083	12651	8681	8819	8789	6757	9059	8315	10090	11545	14398	10296	6537	6959	19268	12803	26402	4837	11053	2764	15793	11219	13882	3124	9219	18636	21996	8890	8089	13569	33027	6126	10212
8100	16591	10212	16606	825	15533	2837	4376	7006	0	10001	24313	7068	10308	13018	1446	4227	2558	13111	4241	1458	11950	3740	6985	8434	10338	6262	8560	8106	6409	7659	15894	19519	32194	10092	10185	2783	9851	10981	14678	5076	5980	18214	13612	10243	32	17736	26510	6486	11265
8280	23667	15092	23820	10084	13919	2616	7423	4221	2310	8611	23920	10012	11928	10596	9700	8335	2508	10672	8364	9777	9970	6186	9920	4961	10686	5341	10937	6605	6794	10342	19013	16662	32752	9613	13615	5265	19823	7909	12502	5962	11038	12417	16687	8124	1863	15088	20677	4570	5264
8460	20217	10276	11251	4546	12047	4252	13566	2352	2597	3593	27190	7604	24464	10530	3959	8111	5828	10606	8139	3990	9006	4075	12458	627	10169	7308	6329	7568	3301	9007	12513	17129	29608	3842	14231	6837	8086	9838	11336	14838	18079	8363	9765	8370	3075	11869	16702	2261	6478
8640	19133	9647	23069	150	12938	3100	17207	0	0	8126	28920	10979	17645	11187	9655	7879	4688	11266	7907	9732	12880	1766	13620	7449	8936	6837	7590	7186	6429	9421	10685	12711	33499	6392	14292	3404	13847	10064	14013	13118	12031	15220	17895	5770	4537	13630	34500	1673	8808
8820	13885	10602	10589	163	15152	5312	15774	4167	2296	14188	21328	8388	17362	8509	8287	7286	5492	8571	7313	8353	9430	3414	16991	7351	9184	8926	6553	5830	4982	9015	18859	11804	42699	16072	10134	4857	8147	4792	7174	9752	12380	14493	5490	12555	6825	11746	18295	8652	6924
9000	27240	15870	20618	2226	12990	3342	14579	4748	2425	2069	10549	9501	15456	2211	7781	11290	6008	2227	11333	7844	11946	64	13783	2815	13827	8657	4909	6727	9085	6997	16874	3654	33362	21380	11454	3859	19151	9365	3502	11532	2502	10631	8149	7979	6846	8047	20119	1900	5531
9180	27696	12523	16429	3740	16313	902	20283	6113	3135	0	15947	5928	17604	9529	5396	9906	5831	9597	9945	5439	9058	1580	13133	6196	10369	6375	7666	9463	7476	5919	6079	10380	38734	9497	8582	7862	11683	5367	5522	10199	1908	6480	1950	12610	6579	10224	1995	0	9339
9360	13576	12653	16151	255	14269	6857	13399	3853	4027	9972	5852	6583	11721	12145	7562	4994	6513	12232	5014	7623	18760	986	7104	5743	14528	8502	8612	4235	5286	7811	9271	15017	37754	4575	5541	2577	9311	10869	15857	8219	12748	13370	7378	8806	3624	11324	7975	3209	8078
9540	13759	13417	18853	412	10634	4160	11048	4889	2203	11954	10982	10437	10353	7518	3856	8648	6992	7571	8682	3888	10841	45	9201	8345	14677	8267	5917	2971	4743	5964	8927	19841	8443	1757	10501	6282	7211	12545	8883	10370	14591	15402	13279	12135	4731	11296	18555	7416	8527
9720	13949	11739	15069	324	19809	7957	14018	5255	2132	7707	21024	6376	7811	5932	5893	9617	9236	5975	9657	5940	15040	3023	12551	7173	14715	8267	3353	6173	5107	6961	15537	19372	2304	10165	7942	5147	6447	6713	2651	10591	16000	7573	14256	13119	7571	16077	20939	13247	8670
9900	18200	15828	20375	10603	13364	6909	14894	2779	2360	7617	12434	5904	14880	5019	9274	12445	12459	5054	12496	9348	12209	4100	14258	6887	8666	9825	4239	4839	1980	7014	13335	10549	0	13372	8309	6300	13116	16270	15922	9498	25989	12007	12932	6643	5223	15522	18387	7035	6247
10080	14246	12400	19236	4422	19009	4506	9848	5869	129	11037	23933	3940	13559	5729	6736	6595	12117	5769	6623	6789	9183	4399	9922	2130	11137	9457	10044	4986	4157	8906	10603	11322	8517	12135	10023	3796	10698	13368	13613	6283	17091	11318	11992	6706	7976	10972	4954	3743	10989
10260	24807	7942	21069	840	18135	7837	7344	3655	434	7599	24718	6445	12268	14318	5569	6630	7594	14420	6659	5614	2828	7219	8862	5821	11606	6362	4931	5107	5207	6000	10663	23069	17941	17382	5371	4027	13377	7920	12655	6354	8499	5396	4588	8802	8888	12413	22572	7007	4152
10440	27627	12354	21217	0	10743	2234	15224	2357	2066	9775	20477	7251	10553	12866	6597	12270	7037	12958	12326	6649	9383	4464	8306	7062	12739	7291	9359	4032	4887	4454	20601	13806	13319	11761	10107	4732	9028	12218	10258	11710	10701	12885	4647	18065	8080	12009	23561	8260	1932
10620	24520	15917	14348	0	12539	0	12447	5983	5247	8125	15550	7523	7237	11260	4187	9008	8039	11340	9048	4221	13571	5198	4350	11041	11117	6522	5551	0	5296	6271	12935	12830	39562	9589	9981	5272	9972	11593	11383	6940	22613	10616	10361	14877	12100	5281	13605	6062	3182
10800	12590	17338	14200	216	8509	3548	11726	5837	0	7973	18364	5298	9028	7450	4624	12177	481	7503	12233	4661	13725	4025	9081	6245	11864	10244	5729	2013	5913	4930	14550	9959	13810	2971	10127	3728	10623	9435	4370	12027	14150	18005	11372	11463	9601	13947	24839	3899	6250
10980	8736	13091	9665	295	14186	4277	10902	5855	2699	6594	19162	6805	10226	3289	6006	6304	179	3313	6333	6054	6561	6563	11747	8678	9571	6946	8600	6547	3949	3823	13553	13894	29398	8253	9610	4682	11176	9077	10728	2912	19404	10372	16832	7713	6405	10876	19917	2954	4598
11160	3613	11224	4461	304	13551	5262	14743	1104	2108	8375	18697	6603	9198	8547	5821	8592	0	8608	8634	5867	7243	3115	11607	7963	12122	10439	8244	5411	7296	5035	13437	11884	36912	5904	4142	4378	7596	8471	7028	7483	8487	8315	14394	11357	4914	10757	22940	228	4101
11340	17764	9980	13054	4043	16287	3901	8638	3664	3965	14429	17542	7582	7590	13020	11909	4630	8472	13113	4652	12003	6063	7314	15326	5458	11257	8794	6698	6223	4630	10396	19064	14825	38209	12547	6665	4368	12301	6650	13487	14931	4943	8905	11571	10100	6714	18465	12218	2311	5226
11520	17682	11259	16293	12694	12154	5511	17825	6055	0	8139	10797	6583	12486	14057	14976	9748	8499	14157	9797	15095	5804	245	11680	9317	12418	4594	6956	3158	3415	6209	13240	9759	38005	12558	14089	4031	8595	8658	11272	12441	8247	4214	9790	3123	6293	12188	8817	4465	5600
11700	14762	11567	13773	21831	10564	5834	14338	6158	246	10317	11724	4616	11137	1675	4623	7684	5527	1687	7723	4660	10155	145	6237	8535	9139	8811	9089	3316	3364	7612	12115	13294	28036	10662	9810	3592	5549	9380	15357	5125	6428	262	10349	5352	4284	15246	30010	8916	11228
11880	15530	8374	17954	24999	13141	5101	12997	5357	1839	6195	19205	6602	13077	2644	6588	9054	5914	2663	9100	6639	10313	3786	6896	10440	10807	6361	6447	3566	7081	6673	9045	12497	23733	3355	13631	3916	7323	10026	6936	11762	9781	8635	14098	7708	1776	12366	31097	10262	8824
12060	18942	10666	10036	26553	17388	3328	10098	3812	3240	7710	19255	5823	13713	6589	11636	10341	3400	6636	10396	11728	7172	3413	6065	8638	11750	7383	7937	4638	9368	9220	16256	17220	29017	5498	16294	7906	9465	13103	15645	6659	8545	17933	17554	10371	1386	11268	14266	4453	6545
12240	19538	12241	19164	13571	19152	3907	14421	5086	3592	534	23914	7301	14625	3285	10298	6754	6019	3309	6790	10380	8583	5417	9942	8961	13698	8910	6892	5173	9508	8974	10684	15431	32363	2585	16366	4833	10696	4690	9248	11965	9495	17137	19931	6211	7968	15520	20910	6638	4366
12420	26089	10173	17446	19360	13163	3571	13692	3395	3413	41	19221	4456	11904	4111	10228	12169	808	4140	12235	10309	13715	6497	11440	6866	14170	6772	7928	2039	6916	5283	11586	16527	25450	9420	9073	4888	7821	9596	10261	10593	7004	13153	12716	10567	4249	15289	10792	6672	6156
12600	26158	8968	8022	16845	9373	5437	12231	3261	16	205	20924	6209	10989	1823	6132	10225	2248	1836	10281	6181	14254	2600	9382	10223	11246	8161	6352	2210	9182	4079	8900	15179	28801	7038	4629	4263	8022	10644	9516	9983	4939	11295	23470	18320	7830	10532	25033	8654	5113
12780	18275	11940	16995	15974	8584	4082	9711	2215	2242	0	20553	6883	6232	1566	6547	7365	3690	1576	7406	6598	14117	6344	11963	9917	13936	5996	7628	5335	6908	6229	12101	16855	22953	4222	10844	4190	15214	9749	12841	11549	5998	18088	17566	6698	10413	8176	7077	9803	10764
12960	17670	11980	13982	12135	8760	5868	3067	1877	4706	102	17464	5910	9142	9646	5808	9296	8801	9715	9348	5854	9535	7693	10476	4016	9804	4126	2955	4354	4397	4325	11373	4830	17889	7398	6195	1851	10356	7777	9184	5691	4135	18848	14804	12018	6892	13365	29735	4110	8632
13140	25442	5676	13922	10504	10865	4102	12752	1775	2533	0	13452	4835	6955	9531	12304	7421	6645	9599	7464	12401	2871	6432	9347	6518	18002	5123	3407	55	2677	6332	10736	8185	32290	9119	7690	1897	9761	11251	7160	5918	6568	13344	11044	12876	6116	15418	23853	1036	8141
13320	19214	3757	19420	11724	11143	6920	18362	5177	221	13855	10983	5349	7429	9668	8983	10080	8902	9736	10139	9054	12083	6034	7468	6390	19299	9678	4870	3427	6911	4364	10306	12106	24621	4090	7156	5012	9747	10625	7099	9309	6862	13401	9899	9087	8402	13759	24933	3081	1608
13500	16346	7770	23414	26338	9604	3965	21962	6684	2699	17551	15200	9524	9712	12446	5597	9119	7756	12534	9172	5642	9031	3549	16359	6201	19951	8611	7036	4094	11640	7774	13669	12279	17323	6289	9066	6080	5429	7311	4510	6466	7517	16250	11606	9831	10429	18958	9541	13140	0
13680	28157	5697	22945	17156	10944	5778	8146	3155	0	12756	14320	3996	12788	10397	435	5336	9749	10471	5368	439	10130	6756	12933	10014	19745	4251	6656	3905	7859	7275	10459	17635	15648	9443	2399	2150	7146	7691	11350	9772	7177	16303	15970	4534	9795	10921	5720	12445	826
13860	23342	6075	23229	23364	10789	4384	13506	5893	2592	6204	15654	6989	10899	11817	3398	6231	4292	11901	6269	3426	5067	3654	9715	4425	25254	6961	2821	3393	7357	5219	9152	20270	18312	9095	35	3464	6799	8559	10571	13108	7238	9475	12367	7455	8455	9026	18334	7149	0
14040	27824	15305	19595	24234	9826	3005	11490	6504	43941	13949	12069	4074	9343	4475	8232	5773	6329	4508	5809	8297	7147	82	16569	5291	16566	8378	11	1749	9013	6232	9223	14436	9064	0	6418	1811	14699	13255	9327	14178	8816	15061	15763	9817	13058	14526	26520	7437	0
14220	15616	8499	14647	17291	15418	5457	10184	7025	2059	8623	11485	4378	9738	425	6875	9556	8464	427	9615	6929	8434	0	10006	6102	12802	11321	6061	4127	7055	4390	14401	19882	11226	0	6187	1761	9047	6221	7097	10610	8705	4862	16223	7005	9885	14368	24711	4216	6925
14400	17632	6281	14989	10114	13829	2993	17650	5363	331	6894	14340	3909	12952	9370	13370	9330	4229	9437	9388	13476	6972	6235	12404	11534	8798	11420	8570	3562	4571	4501	10472	7330	17719	11217	4866	0	10751	6511	3904	10370	3020	6004	13367	10072	6815	7176	18396	12731	9384
14580	17323	6499	13324	136	5967	3040	19219	4579	796	10082	15831	8186	10345	5647	9522	5996	2401	5688	6034	9598	13924	6211	14776	7024	12784	5585	8559	4042	5359	2351	10451	15740	12494	11773	13704	47	7896	12075	14164	7839	9698	14990	17429	10202	8437	7149	27044	12632	4809
14760	15207	10296	13407	50	8352	5660	11718	6182	1893	10440	12760	6706	8236	2839	7667	8518	1497	2859	8573	7728	11998	5328	13550	10080	19914	9356	6392	427	8442	5882	9931	11429	12652	10346	8636	3249	8628	5105	6584	4609	15920	13934	20932	3620	6524	5451	18951	6964	6225
14940	14281	4542	17145	848	13909	5042	12727	5446	2177	6962	7901	3551	15538	10831	6773	8733	3190	10908	8790	6827	10380	8536	16090	4620	11590	5370	5363	0	11803	8238	11741	6217	24901	7114	12255	4712	9128	4664	6472	9264	22493	11318	9171	11748	10406	7388	20305	8773	9807
15120	10855	6994	18727	22422	12377	2953	14340	5245	0	6596	10965	5786	8116	8463	11433	6590	6873	8523	6634	11523	5555	7765	18297	7148	13531	7500	7119	36	8273	7347	10103	0	21709	9169	10138	4028	7337	7411	9618	4182	25651	9298	3941	12464	5864	10425	16936	11364	7366
15300	11437	8345	21295	17753	13436	2856	8981	2691	2346	5836	15556	6197	8096	6946	9248	9688	6983	6995	9752	9321	12612	8429	5976	7828	10802	5981	3693	0	4899	8112	13870	10433	37181	12643	12436	6319	9118	7451	12242	15845	17978	11472	4428	12472	3855	18798	19123	8823	13213
15480	10018	11617	23163	22697	10561	4207	16524	3889	414	8094	16765	6721	9546	5530	11859	6600	4202	5570	6645	11953	14027	7812	10212	8674	8822	6088	5705	65	9365	5118	11381	15830	29063	12171	11852	3652	8235	10111	9910	7294	27604	13132	22913	14344	7413	19445	31223	6986	10062
15660	10306	11042	14369	28386	13311	1494	12500	2099	4078	9308	16320	6544	9400	2335	7472	9868	8847	2352	9936	7531	13126	9771	11621	11525	8829	4772	5442	0	6405	5736	11826	13070	29316	5613	13162	9746	10345	10290	9876	7014	13841	22658	18681	7950	7807	9703	29393	6562	11560
15840	15993	6952	17068	28525	9234	3036	14608	5012	1851	10437	12799	3958	10837	11679	6704	4704	4152	11762	4736	6756	5841	8805	9987	10837	13047	6638	8422	61	4041	6686	9737	14899	8625	6407	12287	8145	10318	12139	10080	7891	19601	19779	7647	7368	9055	9540	25792	3887	15616
16020	19767	6139	19760	16305	11092	3406	14265	3510	369	9019	11669	6658	13537	10009	7249	8733	6216	10080	8794	7306	5482	6869	19460	7202	13264	5729	6997	106	3749	6815	15581	8432	25705	3865	9395	7122	11183	14837	9254	10970	21213	17876	6162	9540	4342	6365	17572	3387	12890
16200	18069	5728	20820	9676	12609	5044	11066	1614	2602	12065	18316	6449	11626	16569	5713	126	5547	16688	127	5759	8928	7285	13962	5549	12766	8764	7042	0	579	4846	11662	18959	29979	8528	9401	5161	15998	9953	10802	6384	24950	19262	12725	12980	6567	17347	21295	5613	14515
16380	21434	4061	14053	25857	11654	6131	7204	7161	2508	8760	24110	3002	9393	11462	8977	1007	8997	11543	1014	9048	8056	7855	8942	7462	11154	4277	6973	0	3166	7697	8308	21645	33497	2392	13848	7484	18157	6750	10495	8663	21712	16383	6898	9226	5629	26907	22942	4279	9066
16560	29295	13513	12481	19302	13623	6741	3913	5287	205	10099	15189	5530	10685	7978	9025	8727	7916	8035	8792	9096	3589	8396	19042	9829	7058	6905	8238	0	7897	5228	6437	18650	26283	7831	11523	6002	6610	10370	3850	14030	19151	18454	19893	8071	4753	24374	28764	10955	10370
16740	43667	14972	16682	27726	11232	4338	13163	4126	2792	3934	6661	4914	9931	3679	9197	1990	2910	3704	2005	9270	7744	6737	17560	9430	6895	13533	7636	76	13177	2989	10468	18904	8300	5137	8597	7132	13172	8659	4465	9734	21316	11692	14868	8198	7623	20106	22679	8784	12251
16920	42010	9466	16782	17116	15867	6966	16593	5204	2812	7750	9930	5201	12223	4198	8300	10994	5482	4228	11076	8365	7845	9400	12120	9859	10109	7742	12518	0	11202	5789	13616	11935	23616	10324	4459	5206	11378	0	11034	12316	24836	12089	7010	8537	9562	11261	14290	3735	8661
17100	50254	8632	21028	21321	14806	4134	20748	3525	123	10805	12267	6603	12587	3215	8247	9524	7582	3237	9597	8312	11512	13878	3637	7556	9731	12611	8191	60	13868	9896	16484	13945	30240	9217	6438	3323	12919	194	12839	6940	24363	9629	10571	9605	9816	10923	19082	8525	6361
17280	51444	7982	12000	26877	14647	6362	8970	4334	3968	12919	11676	4437	11734	2786	7070	7697	5754	2805	7756	7126	10993	9911	15689	9081	11422	8584	5448	0	7861	9041	8421	18984	22964	0	12341	5427	15799	5810	9388	8883	27095	16133	2080	13558	6429	7631	28045	12708	5515
17460	54074	6522	6933	16628	8849	114	8373	3690	2120	9291	9910	3247	13475	403	8533	8428	5037	406	8494	8600	13061	7024	20125	9473	5420	11451	8487	0	8422	6162	10318	19843	13052	5966	12201	3065	7873	10459	9691	14617	21048	9757	158	10620	4669	16408	17976	5140	4669
17640	54887	7974	9571	11008	16879	5504	11039	6341	0	7641	19311	4750	6997	12944	8988	8726	6288	13037	8795	9059	11018	9598	2686	7820	8971	10623	6785	0	10266	4041	7842	10235	27791	5218	10198	4520	10002	12125	16193	3761	20339	18357	7242	15673	7080	18853	18254	6397	4599
17820	41728	8732	18420	11290	19530	2147	11762	6160	2587	10378	6358	2283	9153	9647	11232	9883	10302	9716	9962	11321	9662	4924	69	4848	11996	13090	4361	2755	15002	5572	9914	20765	41493	2461	7744	5194	11999	8706	12502	15626	5666	13540	10600	9574	9893	13730	18729	6803	8635
18000	45064	15756	17610	10909	16371	5376	8187	3333	9	6736	7317	2074	15835	11180	7486	18107	7654	11260	18253	7546	9304	7116	0	4064	11336	10787	5371	3307	12877	2510	18684	23316	23999	5200	12986	3607	5513	9915	12617	15096	18575	10955	7894	16014	9209	6591	25912	4944	7497
18180	44746	10518	20547	24690	17810	2063	12143	5885	1694	6897	7394	4616	7924	14695	7678	15920	5301	14800	16050	7738	9271	12694	10705	10643	14575	13650	12155	3744	7160	2867	11884	12283	23974	11127	9635	4539	11305	9715	7067	14343	23950	7266	7874	20614	7450	13846	5356	8001	8145
18360	46695	13150	24734	14480	13341	2347	12719	6488	3319	7258	3901	4184	11499	10480	9860	14640	11313	10555	14760	9939	12342	9718	13814	12345	12581	5894	8322	4694	4405	4398	8668	12858	19050	12463	8564	6621	10746	12230	11206	12166	16635	13311	11456	14693	10797	13306	11183	8731	9036
18540	38802	13189	25789	28348	10030	6572	12378	3981	118	12829	2948	3516	14012	18341	8089	9009	3558	18473	9084	8154	12517	9790	16980	4845	12420	9918	12505	2797	9268	4466	12881	16050	27876	17507	7431	3504	11437	14354	10535	8466	14961	15586	13965	21894	11088	16148	2242	4509	9705
18720	47848	9063	17371	15213	13707	3475	13043	7208	0	9115	8932	2796	10799	15061	2583	5796	10769	15170	5845	2603	13186	5744	10115	6242	17778	8228	8720	161	5864	4360	12322	10969	49332	7652	9346	3384	6764	9745	5725	8809	16555	14706	14259	8365	5393	22522	69	980	11329
18900	40539	12049	19322	10263	14226	4045	5101	5984	4161	2125	8755	4014	11603	11515	4622	7489	12509	11597	7552	4659	13693	11468	11467	5976	10449	8857	8337	2371	8115	8757	6697	22315	21190	9673	10056	5197	8365	13679	11027	15482	24341	16134	11800	11614	9197	22518	9501	8399	8277
19080	37367	13815	19864	20529	17160	4179	15088	6983	142	1838	14255	3308	6536	8713	9545	11635	10062	8776	11735	9620	17692	11911	8719	3550	13014	13243	12889	0	10213	6913	6960	12561	28797	16410	12057	4718	9489	8052	9347	12723	12535	7587	18507	7056	9526	17898	23351	4251	7780
19260	54579	4382	18730	18570	15263	3462	13145	4188	67	5201	6287	6487	8992	12355	8945	6618	7963	12442	6674	9016	14703	13647	12340	4860	13253	11779	11195	5138	14034	4938	10176	9494	22092	12911	8769	6612	13252	7717	8742	8483	15833	5607	23619	20359	7155	18129	28951	7002	6272
19440	46757	14672	20431	17505	6580	525	11567	3209	1906	4314	14826	3077	8556	4656	12436	17488	6052	4689	17640	12535	13594	8487	5840	5193	16306	10169	11892	1648	11311	7736	5223	8703	20677	8777	9695	3935	8969	8447	7463	9735	17818	181	13803	14697	5952	17361	25496	0	212
19620	40928	6909	20694	10241	7169	3050	6447	4065	2702	6006	14004	6601	7494	2268	13732	10857	10845	2284	10952	13841	11892	10615	15110	6000	11741	9629	5733	153	10938	6105	6040	4797	17967	4210	10419	4506	4111	12383	8486	8124	10443	474	22610	16848	8118	13453	24890	5792	3417
19800	31357	7933	20367	18894	11576	4616	15557	1831	1930	7198	8006	7337	6054	6132	8778	4242	8577	6176	4280	8847	10528	9577	26197	5887	15954	14203	8710	5271	10286	7080	5507	10059	14943	9252	10201	3773	11597	6587	10927	8647	10832	617	18434	11501	5116	10262	12288	8304	2735
19980	40462	12576	10871	19316	9752	4359	7398	4725	0	7129	6891	5199	8172	7730	7426	9330	9991	7785	9414	7485	16716	6862	12813	9058	12251	13861	19660	4804	8313	4886	20219	5281	32590	8745	9929	5543	4024	9156	8369	10032	16146	433	16669	12632	8296	13825	5088	5774	6577
20160	47621	9940	12600	11453	10954	4519	5222	3656	0	4152	11630	5051	5346	9938	5682	8233	5732	10009	8307	5726	12745	4135	11242	7712	14584	10712	7962	7702	6499	6093	17073	11288	18386	7151	14294	5067	10696	9663	4234	15712	10428	68	20111	10120	9648	17994	14468	2755	7428
20340	42997	14663	12771	2399	9478	4981	7031	5143	0	2340	9234	5900	5164	265	6295	17047	11998	266	17202	6345	16615	4613	18654	5549	15818	8657	9171	7977	4664	6524	7132	9574	6449	9286	6701	4913	9157	8749	2493	12630	14939	410	13441	15921	8926	14684	20397	2301	9374
20520	35086	10188	17694	8938	10001	194	16012	5326	0	822	12725	4965	9679	0	9939	9489	10407	0	9576	10017	19441	7731	26932	3958	12791	6156	5783	7063	6606	4692	9275	6760	3587	10609	6228	5695	8364	10599	1703	12577	18167	1932	9186	16977	7697	18284	14936	0	12452
20700	27150	8822	12646	10156	10731	574	16086	5801	0	119	7813	6433	7430	1855	7524	7746	10034	1867	7818	7583	23016	1706	15632	6194	14769	10274	10290	5028	4116	4877	8041	6464	3833	14336	3740	5102	9783	10750	1904	11147	15012	1799	6775	20900	7892	17708	19328	311	8921
20880	37698	6727	15649	18846	14131	823	8858	6085	135	206	12821	3148	3578	3701	8624	6749	5080	3727	6813	8692	14090	6980	18291	7391	10068	15149	7587	5677	12035	6749	8149	11332	438	6176	8823	8171	10659	11665	6174	9000	20245	2550	8813	20726	5275	17801	20188	1890	3180
21060	31398	8600	7909	19488	5486	0	22333	4255	85	6963	15819	4984	6390	10038	8460	5926	5812	10109	5982	8528	17619	9305	16961	10370	11430	16551	13500	6600	6103	3604	9735	5755	172	14023	15166	7964	15319	6571	6558	9798	15062	4590	6288	23977	9090	15453	21070	5259	5019
21240	22536	6346	10409	13664	11085	6114	11888	5051	0	8341	16258	3013	9131	4080	9118	6355	4222	4110	6415	9190	18941	5301	20574	8687	10312	8551	10848	6598	8218	5869	8029	11152	0	9048	10181	1730	8705	8566	8906	9471	11876	5603	11346	13625	10934	13342	21438	5540	8490
21420	17269	9832	14622	14189	6029	6440	4864	5696	1793	7749	12430	4082	7797	7270	5390	3958	6442	7322	3997	5432	23919	9071	21260	6061	12779	7320	11786	6827	6959	6297	10071	14533	0	9048	6478	5707	12402	7586	3742	3227	11810	5387	11697	23549	5309	19516	18094	2689	5645
21600	19216	7852	19324	10066	15951	3937	2805	5293	634	13788	8665	3631	5266	11639	8596	7069	7022	11723	7138	8664	17956	8884	14733	6655	10950	11014	13595	9598	5772	6055	14430	12828	0	6694	9185	2404	8263	11934	2415	1883	16496	3287	8703	14251	11907	25596	19302	8999	6113
21780	18260	9518	19522	28046	8267	5696	8988	6007	1827	12231	7011	4530	5844	6582	8890	4235	8183	6629	4277	8960	16050	9119	22263	6138	12567	16589	11644	6168	11232	4688	11221	16977	18322	7282	12202	5617	9727	7540	6865	8164	9046	364	7235	20803	9204	23748	15432	9529	3426
21960	17044	12372	27228	15994	13364	5602	8587	4013	1034	9730	4759	4768	7261	8593	8018	4521	3110	8655	4567	8082	17414	7492	11693	5571	10776	8496	12899	7193	12868	10697	12626	19986	22190	15068	8939	4014	10536	10172	6362	9982	13514	2286	8740	21374	7298	26258	15425	6605	7085
22140	11030	7572	22171	17679	15837	7858	13103	4360	248	10737	4903	3699	6154	2132	7541	5166	1817	2147	5218	7600	13762	7007	9326	5076	13580	7479	6479	3097	9662	8398	10061	11830	28159	11513	8267	3831	11561	8549	4417	6010	13223	14509	7800	13038	8575	13547	20002	3440	9969
22320	20062	8613	14962	14998	3556	8794	11475	7261	0	5155	5718	3228	9538	118	9041	7998	5102	119	8079	9113	8759	8373	5067	10358	11355	6803	9380	5014	11268	8886	6824	14831	32401	9554	7124	3474	9384	8730	8281	6487	22073	13128	8294	17589	5646	7675	21074	6006	4817
22500	13901	7249	9980	10681	4454	6830	9984	5051	240	4172	5459	4132	8426	9726	5337	4665	3024	9796	4712	5378	8831	7331	11726	9438	13358	9132	9842	3777	7821	6687	7668	16222	23366	8250	11185	8799	6529	7231	6847	6510	16271	13469	5166	14684	7702	9278	16525	5923	5496
22680	21381	5901	5323	15670	9301	4711	12318	2798	64	5393	6468	2759	5903	10218	2424	3036	1805	10291	3068	2443	9598	5139	22135	9428	14591	6094	6883	7223	10012	5738	12370	13692	19229	7315	6956	7513	16966	8467	9267	9548	16546	11254	11882	22185	4797	13299	13699	6086	2201
22860	9484	6405	7657	13186	8663	7284	7606	4043	0	1402	6956	3723	4239	7297	6940	6208	157	7349	6272	6995	12865	7499	9646	5119	16178	10641	6223	4329	4011	7472	8884	7749	7585	6835	11615	5446	12754	8301	9324	6564	18988	12538	6140	13218	12366	6399	24429	3562	1486
23040	10099	8002	12080	8191	13065	7660	5411	5555	0	0	4765	4543	4677	11348	8460	7731	0	11429	7812	8528	14309	5773	6871	6961	15645	4531	8966	2492	5406	9564	7417	6785	17225	6412	10174	4839	9414	5620	7413	9620	17522	4882	5786	19979	7466	15212	18318	4143	2292
23220	15188	9571	11310	203	10156	10663	3080	4802	1889	0	7685	2741	4380	10152	9149	6496	102	10224	6565	9222	12870	6001	10407	6777	17949	10684	5872	5767	8712	5677	10792	15487	29925	8426	10208	4956	4419	7513	7223	10353	18378	6545	4260	17036	2645	16909	11334	2772	1806
23400	11205	9317	14862	0	14404	5908	2632	4636	2942	0	8200	1125	5587	4093	8550	6496	0	4122	6565	8618	8563	7249	13617	6069	13640	12426	6287	5090	5050	9067	9460	17336	20853	8127	8609	8554	7960	3673	9888	7580	18271	1078	4007	15375	9847	18080	16183	4604	2761
23580	4788	6036	17851	276	10528	7941	14330	5543	575	1946	9290	21	3059	5413	9183	6129	7	5451	6195	9257	8734	7895	16871	10129	10662	7279	7903	4229	0	7864	9723	11447	22267	7663	9655	6747	6818	3399	7169	7992	16697	1263	2396	14771	11153	19758	13916	7495	2612
23760	8066	4141	10350	0	10953	6086	12735	6019	1892	6976	7488	1425	1227	9386	7663	6061	84	9454	6126	7724	13696	7229	9394	4212	7943	8736	9735	5388	137	8454	9698	9415	27851	9569	6797	6467	4592	7099	7049	4823	8904	296	4032	16429	11909	17755	10075	6302	139
23940	9386	3285	17270	0	15668	3725	8296	1789	0	4391	7512	24	0	12284	7276	4874	0	12371	4926	7334	18111	7551	18986	2120	10182	8374	7044	6779	9048	5266	11536	11809	39314	7993	13285	5271	4846	5336	3876	2666	12590	8265	19	14671	8262	6154	13796	3140	344
24120	5360	1932	12654	0	11935	6886	6471	2680	203	3665	6748	200	1554	9709	7428	8280	0	9777	8371	7487	13174	3104	18212	6042	12193	9221	13611	4792	10744	7948	9681	12257	27722	9673	7848	5213	11228	4415	2876	2869	16715	5081	3136	13568	5823	5364	13801	3050	5412
24300	6171	2406	9715	331	6344	6323	9385	4643	158	7877	6832	231	1972	6417	4703	3598	70	6463	3637	4740	16246	6912	14767	7237	11444	6865	17456	3662	9152	12396	11274	46213	38388	7143	9727	4103	10993	4906	1772	648	17576	2621	6370	12158	5852	6759	8374	5270	4219
24480	6138	4325	10531	496	5164	4742	6724	4991	3167	5837	5370	0	99	6607	6055	2638	0	6654	2668	6104	14642	6370	16495	8377	12645	6445	16197	4260	7145	7015	12746	13862	40065	1892	10165	6673	8129	6730	728	281	11459	3126	124	9495	10006	9994	10295	6961	6464
24660	4682	6140	13431	58	17622	7763	5763	6420	0	4944	8738	0	1094	5286	6786	3615	0	5323	3655	6840	12092	5034	11617	8071	10132	13561	14262	4668	15088	9158	10657	7294	20049	8399	5162	3373	5131	8897	4575	282	14855	8646	2172	18475	4096	10589	7278	5588	2985
24840	7045	3949	12582	0	12121	9505	6825	5057	0	2356	7045	0	2488	3197	4024	3596	53	3220	3636	4055	13794	5969	17778	6623	9439	9938	17143	5644	10300	4987	13093	14427	24599	149	5009	6005	6068	6634	5548	2918	10698	7238	497	16573	6250	15774	2354	5678	6243
25020	6608	3221	11258	0	4866	6914	5611	4451	0	2673	4475	0	0	1980	4610	3967	0	1995	4012	4646	8710	4700	14925	5488	14061	18401	10917	6241	11907	3192	13305	10390	18410	6410	9525	5404	7019	6619	7525	5462	14257	4398	5057	17129	2881	16207	2103	4316	4015
25200	6253	5253	8433	0	2606	3645	8091	4084	3202	3611	6627	0	126	3693	4552	2657	0	3720	2687	4588	14506	7951	13090	4188	11949	15681	20740	4978	14437	4179	9393	10565	23205	7089	10411	6218	12440	6287	4523	5335	11804	7130	3449	13213	5618	10941	1827	7399	2437
25380	8177	6622	8913	0	12332	3651	5030	3701	0	2719	4815	0	418	6381	4473	2794	0	6427	2826	4509	9879	6829	13950	5011	11850	11482	13860	5604	13484	6849	9506	10327	29832	10900	9778	6084	5195	5499	6293	3042	16127	10682	2832	10331	3183	12716	2486	6349	3455
25560	8743	6248	13856	64	9988	2734	2984	2210	470	-1	-1	-1	-1	-1	-1	-1	-1	7345	1708	7360	17294	7709	18767	5671	6724	15850	7067	5521	13971	5808	9114	10661	26462	8291	11110	5745	11666	6035	6909	2434	8125	8441	2247	11755	9821	4841	6510	6570	3206
25740	5888	6761	13885	0	8280	1805	5624	3068	2573	-1	-1	-1	-1	-1	-1	-1	-1	4135	1809	4569	10391	4622	17898	3215	9621	17660	9247	5645	12703	10237	14195	13184	15194	10926	7818	7445	7929	4672	7414	2178	9158	9494	4883	10002	4049	11423	2313	6891	3936
25920	7170	5076	10610	255	8372	1404	6486	3836	1929	-1	-1	-1	-1	-1	-1	-1	-1	4763	2145	4172	7930	1971	14430	5477	9136	9388	4044	5496	7955	11314	17882	7832	9449	11505	8533	3586	9361	5670	-1	-1	-1	6350	2836	11150	4303	7038	704	4649	3561
26100	7356	3319	15343	170	11284	9570	6744	3653	282	-1	-1	-1	-1	-1	-1	-1	-1	3250	156	3473	12658	2358	16366	4958	9539	14861	1870	6543	6580	7366	14461	10444	6966	2335	6638	3465	6983	5436	-1	-1	-1	8788	4707	17704	9495	16781	248	4613	1668
26280	8100	3775	7286	515	12536	9118	8276	2694	12	-1	-1	-1	-1	-1	-1	-1	-1	-1	-1	-1	8261	2014	13334	5456	8636	13081	5268	3661	5017	8242	10408	7292	15806	7194	10183	5096	8196	3470	-1	-1	-1	8621	4666	12281	7388	19950	173	3600	1578
26460	8265	2211	14402	298	10818	8923	8340	3239	142	-1	-1	-1	-1	-1	-1	-1	-1	-1	-1	-1	7551	202	17693	4849	7673	14443	13856	4937	4879	2806	20010	6833	13421	7686	10918	5712	8864	3813	-1	-1	-1	5945	4924	15373	9373	13000	237	2642	2215
26640	2765	4012	21550	9923	9750	6546	8772	1705	232	-1	-1	-1	-1	-1	-1	-1	-1	-1	-1	-1	8070	3475	18002	6317	7079	8553	15062	4005	7317	8161	13930	7345	14941	8208	9855	3054	9919	4539	-1	-1	-1	7528	5318	17118	5138	11633	5464	2843	2920
26820	-1	-1	13448	21789	13221	7527	4193	2515	24	-1	-1	-1	-1	-1	-1	-1	-1	-1	-1	-1	11550	3367	12867	6097	8059	10596	18138	3579	6351	7427	8666	9086	12076	7530	10371	4466	11091	3500	-1	-1	-1	2906	8758	11576	9860	4637	4396	4814	3269
27000	-1	-1	9505	25282	6005	7843	4507	3581	37	-1	-1	-1	-1	-1	-1	-1	-1	-1	-1	-1	13332	3120	18045	6124	10557	15384	14099	7023	9180	7848	9323	7376	16580	9145	5370	6835	2646	4091	-1	-1	-1	2142	8808	16741	6069	13039	-1	-1	-1
27180	-1	-1	14298	28295	4801	4117	4648	3211	3112	-1	-1	-1	-1	-1	-1	-1	-1	-1	-1	-1	8605	4064	16233	6933	11470	7582	11211	5758	5138	7089	6396	10888	18611	9273	4371	250	8317	4201	-1	-1	-1	6528	9319	12387	14463	14516	-1	-1	-1
27360	-1	-1	12426	22692	4561	3461	3149	3250	49	-1	-1	-1	-1	-1	-1	-1	-1	-1	-1	-1	10308	8162	13658	6471	7986	12021	7201	5184	12342	8873	6266	16378	23761	8317	4710	3999	11215	2658	-1	-1	-1	3477	9272	8394	6699	13448	-1	-1	-1
27540	-1	-1	12289	12468	4307	2711	4700	4698	108	-1	-1	-1	-1	-1	-1	-1	-1	-1	-1	-1	8470	4728	15876	6412	6690	12182	7778	6074	9970	7222	13428	17744	19633	8887	6656	6795	10183	2741	-1	-1	-1	3356	13410	6563	10346	13803	-1	-1	-1
27720	-1	-1	10786	12124	7323	2479	6303	3104	47	-1	-1	-1	-1	-1	-1	-1	-1	-1	-1	-1	10612	3955	10346	6505	6410	7664	14400	7988	12109	6669	12339	13796	19050	6161	7551	4709	11842	1814	-1	-1	-1	4677	8338	8657	9958	12815	-1	-1	-1
27900	-1	-1	11130	20899	8734	2249	4461	2331	278	-1	-1	-1	-1	-1	-1	-1	-1	-1	-1	-1	11630	7127	11696	3539	7617	15246	9985	4983	8645	6899	16183	15574	23691	2484	7489	5117	9360	2442	-1	-1	-1	5840	9250	8578	8699	14256	-1	-1	-1
28080	-1	-1	5135	19581	8883	4346	4659	3765	2707	-1	-1	-1	-1	-1	-1	-1	-1	-1	-1	-1	13210	5849	11541	3763	5736	8423	8381	4266	10295	4565	13307	13361	16825	12424	7618	8089	9220	1873	-1	-1	-1	6142	6247	5979	8016	10035	-1	-1	-1
28260	-1	-1	10034	20504	9205	3244	6052	2689	0	-1	-1	-1	-1	-1	-1	-1	-1	-1	-1	-1	8363	5227	7788	3398	6387	8459	13103	4841	6805	6451	18443	8419	14826	9620	5925	8922	13175	1556	-1	-1	-1	6216	4020	6520	7841	26344	-1	-1	-1
28440	-1	-1	12326	26666	9169	3674	9204	3412	0	-1	-1	-1	-1	-1	-1	-1	-1	-1	-1	-1	10391	5455	9589	2068	8265	6890	14203	4889	9016	10018	10901	9829	34728	7850	9954	4474	5412	2042	-1	-1	-1	9347	4428	7782	15570	15177	-1	-1	-1
28620	-1	-1	18721	31378	8027	3330	5296	2569	436	-1	-1	-1	-1	-1	-1	-1	-1	-1	-1	-1	9416	5575	12312	4242	5937	11583	13359	4293	7842	10925	13907	13279	15849	2430	7078	2930	7545	79	-1	-1	-1	6543	4300	5351	17167	20567	-1	-1	-1
[truncated: 491 more columns]
