# Supplementary material for: Stochastic pausing at latent HIV-1 promoters generates transcriptional bursting
Source: Nat Commun. 2021 Jul 23;12:4503. doi: 10.1038/s41467-021-24462-5 (PMC8302722; doi:10.1038/s41467-021-24462-5)
Supplement: Supplementary file 3 — Source Data [file 41467_2021_24462_MOESM3_ESM.zip › _Source_data_zip/Source_data_long_movies_Fig3&8/Long_Movie_Raw_Data_Table_Low_Tat2.xlsx]

## Sheet: Feuil1
Time	Site1	Site2	Site3	Site4	Site5	Site6	Site7	Site8	Site9	Site10	Site11	Site12	Site13	Site14	Site15	Site16	Site17	Site18	Site19	Site20	Site21	Site22	Site23	Site24	Site25	Site26	Site27	Site28	Site29	Site30	Site31	Site32	Site33	Site34	Site35	Site36	Site37	Site38	Site39	Site40	Site41	Site42	Site43	Site44	Site45	Site46	Site47	Site48	Site49
0	8179	0	0	75	169	95	7744	80	0	17	40	1658	3808	15883	980	0	1494	5930	2	0	0	79	5346	0	3990	0	1625	15	3010	0	170	0	3647	7074	2001	20	2932	2749	5527	20927	0	7533	2515	0	0	265	0	0	2414
180	4232	55	113	26	34	0	11017	0	0	0	0	135	4570	15678	1481	0	2392	13515	55	64	10	118	7684	433	3167	52	4236	0	2578	34	0	0	2919	4130	8	60	0	1568	2420	8533	2178	9676	6236	0	0	0	97	0	2040
360	5861	0	130	0	54	10	12365	0	0	522	237	1896	7312	13361	861	0	15947	4529	303	0	6871	0	4082	1993	1866	0	5477	0	1633	26	374	163	2630	2289	0	255	162	2027	2848	14808	1836	9181	5532	9	0	483	114	0	3215
540	0	1	5116	0	25	0	5730	0	0	4561	74	4888	7832	21992	115	10	14202	17483	0	51	10791	0	0	1059	78	0	2186	0	1952	120	4013	89	2436	65	25	255	103	665	157	10048	234	5389	3303	6527	0	0	404	2342	7477
720	2114	0	4498	14	123	67	0	0	0	7333	0	4714	4100	17169	5110	117	8899	18428	0	59	13120	19	3395	129	2713	0	5179	1835	2547	170	2494	41	2465	0	2525	0	2123	1983	410	15099	71	2105	10462	10089	516	0	0	6046	10370
900	3066	49	6493	115	0	91	11	257	0	4494	0	2515	3025	19871	200	100	8305	20864	2357	124	6865	0	5162	0	6877	65	4823	2630	5064	176	98	0	330	0	0	137	62	6319	6	21495	549	4008	16727	6478	222	0	1534	5735	4119
1080	1740	0	6390	244	11	48	0	0	0	120	0	1119	1971	15720	1755	0	10634	9586	3893	22	8354	55	4799	127	2370	66	2062	5460	1891	2324	13	0	0	35	4982	0	144	4160	2197	20933	0	7295	8173	8893	28	0	8508	3287	0
1260	9551	0	8719	0	0	0	13	0	73	0	0	0	2401	22628	2735	0	7515	4880	4630	0	9150	74	5218	174	0	43	2159	3897	56	5367	0	39	0	2155	4660	0	0	2119	419	20378	0	4190	2106	4985	53	163	10323	0	68
1440	5910	0	7645	87	0	306	2417	224	104	41	5	0	3174	15813	2497	131	4580	9866	8961	213	11265	0	3968	0	0	0	205	200	0	4366	2430	0	0	3083	3142	0	0	11	2816	13857	0	6650	0	4539	0	0	4600	101	0
1620	1862	0	7112	31	0	177	4422	44	27	0	2281	2292	9843	15015	2047	0	362	3425	9097	13	9036	0	5524	0	300	0	242	0	0	3389	412	0	3315	97	2180	8	0	158	1801	10484	2547	4622	67	5300	0	0	9224	79	0
1800	2486	0	6181	0	0	0	3807	174	0	115	0	165	8710	15565	1286	0	0	0	6854	84	11578	0	5152	132	3319	79	0	0	2607	1894	3064	56	901	7112	223	245	56	4868	228	11630	416	3068	155	2887	135	0	10572	0	155
1980	6668	113	10240	0	0	122	5183	4098	158	119	3067	524	6881	17605	152	83	0	18	1853	81	11706	123	4622	1644	2062	0	21	0	2258	1528	5245	0	1926	6893	474	161	0	4599	403	11236	117	2559	1547	4108	86	0	8160	38	1
2160	3492	81	4169	0	0	1	1849	3958	162	0	4294	9	9841	7650	0	37	0	0	2261	163	3723	114	4119	358	0	59	0	10	0	2864	3452	11	2555	3417	0	0	0	3282	83	7930	203	639	0	140	249	0	7110	0	148
2340	1865	0	6501	106	0	184	313	1952	0	0	5734	0	6427	6397	92	85	6	3085	4593	20	0	300	2882	0	50	23	3187	0	40	2109	14	0	4812	2030	117	44	42	3065	0	9865	0	37	0	1822	123	0	10835	0	0
2520	5593	0	2728	56	0	7	225	4384	274	17	9202	0	5273	5840	50	0	0	3612	3261	0	3355	0	3617	0	42	0	3137	0	0	341	20	143	3102	0	0	169	17	0	0	9701	178	90	7	2481	51	39	12723	0	0
2700	2664	0	2153	42	0	20	3635	5751	8	0	5993	195	5697	5706	0	12	4260	5022	7853	154	5653	148	2454	0	120	0	1605	0	0	1829	243	0	6454	81	0	0	1672	0	0	5434	115	1	106	3091	0	3	11023	51	136
2880	205	0	0	138	0	0	5125	1696	0	103	1602	106	3438	4439	129	12	4507	7676	2594	5	5495	0	1739	0	0	20	10	3663	0	0	2024	135	2052	0	0	0	0	10	0	3707	192	203	113	2177	143	140	2253	0	143
3060	3525	0	3298	0	0	50	0	0	132	0	0	0	0	3554	81	14	205	6170	4885	0	2303	40	0	0	2244	19	0	2959	1689	75	263	131	1109	368	0	0	0	0	435	8789	65	0	0	117	128	0	2092	1794	391
3240	125	433	3890	72	0	0	0	118	0	3	0	18	0	0	0	0	19	2705	1095	43	26	103	2766	75	2714	0	47	10	1538	0	323	0	0	0	0	66	2819	0	29	9749	272	5903	0	3	0	203	8070	1929	48
3420	2165	134	797	0	0	184	0	0	2712	0	147	2280	0	6013	0	0	453	9861	1704	0	116	39	4946	224	2041	102	27	196	0	21	0	10	0	39	2217	398	2109	0	0	10426	0	6444	0	5537	5	258	10637	17	23
3600	6619	0	570	0	156	0	154	0	2306	121	102	2614	222	7645	100	285	3633	10065	96	0	48	52	3561	0	1015	0	0	19	142	2379	4302	0	6474	0	2123	0	1963	0	30	10671	30	9512	2693	2905	0	0	8396	202	38
3780	9172	0	3932	0	0	353	46	0	2471	20	7	0	135	7608	33	0	2246	3546	49	0	48	0	3789	70	207	0	0	0	198	3439	2357	0	6732	202	4850	78	3330	96	32	10596	115	7144	3366	535	29	75	7349	0	0
3960	6450	5	4621	0	13	27	0	0	5522	0	176	2188	175	10327	109	0	611	122	3603	4	5596	275	4926	0	21	7	0	0	21	3357	6254	2917	2787	15	7126	14	2591	92	2907	7877	181	7783	0	395	17	211	7749	0	32
4140	10368	0	4715	0	0	91	144	104	3007	104	61	128	0	8678	0	107	63	3490	0	0	10185	165	3720	2806	0	0	47	0	0	2186	5587	3575	5232	22	6435	233	112	0	2418	4323	0	7545	0	1904	8	80	8633	50	0
4320	5471	193	2051	0	0	0	62	0	4271	7	207	2498	0	17325	48	143	0	2737	2174	85	14633	7	3572	2126	0	37	0	2971	0	2330	3950	2219	7263	223	7554	30	454	0	0	2519	0	4038	0	2217	0	0	5440	83	0
4500	2678	0	0	175	4	0	215	0	4001	106	0	2632	0	18597	87	0	0	15	2215	175	12369	0	5827	2010	0	0	0	3366	164	51	4233	3318	6778	0	7602	79	3058	0	0	8698	0	4895	0	2330	0	0	3644	74	214
4680	234	0	2729	67	110	0	78	101	4910	140	0	0	3	12712	0	0	98	91	1124	22	11204	203	3323	3272	0	0	3	3167	0	2418	2623	0	6238	0	7772	158	4885	0	56	11670	0	6875	27	4167	0	0	8107	0	0
4860	0	0	739	0	0	3	43	43	2522	83	0	0	0	13318	3	15	3899	232	0	0	5716	0	154	529	0	26	208	2134	43	1807	1146	25	2507	63	8761	3	3128	4121	0	7748	46	7746	214	3033	57	0	3025	0	70
5040	6475	3789	4848	0	0	0	0	24	1516	0	3742	0	0	8613	73	0	7427	109	138	2277	3607	0	261	4291	0	0	0	3197	0	2111	658	0	2174	43	5259	2323	1587	5836	2081	7113	9	9777	138	1438	0	144	2416	0	147
5220	8257	161	7406	0	106	0	4100	0	749	4	260	0	5511	13897	258	63	3739	3209	9443	3065	6655	0	3647	5158	0	0	0	4716	0	433	606	0	0	0	9329	3871	291	2921	449	15670	1983	9305	0	952	31	0	300	0	14
5400	8989	3977	6673	0	15	200	2544	87	1924	142	28	0	6061	10314	0	11	8526	3245	7158	3088	7519	0	6075	6824	0	0	36	149	0	206	228	0	153	228	5678	3242	119	1462	745	9478	2327	7164	0	3036	0	64	0	0	4430
5580	5020	4808	4956	6	89	84	7083	28	4414	0	0	103	3190	10403	20	33	9083	1731	4129	2585	5868	103	3230	4012	0	0	1764	212	222	1749	0	0	0	0	3211	0	16	1884	9	16367	2294	10674	296	5238	0	0	5090	11	4317
5760	1527	12892	5015	0	5	2688	9295	104	2330	48	0	82	0	11859	0	0	2811	2857	4866	2795	1983	6	3899	1439	0	0	5050	0	0	5201	0	424	0	2670	2675	863	144	2913	1714	10551	1920	6880	85	3073	155	0	8062	146	2290
5940	110	4080	937	0	0	3126	7818	193	88	0	96	0	0	4129	21	88	85	8107	5147	2857	3363	8	5905	74	0	0	1456	0	0	0	0	0	16	1945	4946	389	0	4438	52	10674	533	8278	171	2001	0	95	14497	0	0
6120	0	3502	2229	60	0	2249	6786	235	180	80	186	0	16	15929	172	111	0	4294	0	3324	474	0	6329	0	0	12	192	0	0	3993	0	0	0	4938	7067	115	2499	2787	181	7716	1632	7807	3848	4803	0	0	10416	0	0
6300	375	0	484	0	0	3218	4185	0	82	154	0	63	33	14486	168	0	0	3125	237	3178	621	0	5206	199	0	0	0	0	0	4042	4297	0	66	4783	7010	0	0	3016	202	11715	2037	11760	2911	8561	0	0	9989	125	106
6480	0	196	3827	0	169	4070	2935	5469	138	88	166	0	0	10800	195	27	195	636	138	834	0	0	4625	151	0	0	363	0	0	2088	9905	126	517	948	4193	13	89	124	591	15255	4997	9442	0	7141	0	91	9239	0	0
6660	0	680	6004	200	82	0	42	5651	28	0	3562	0	0	15276	0	102	0	279	2433	0	0	144	2892	0	0	26	0	2085	0	3714	5242	268	0	432	2727	132	0	0	2165	8554	1887	8997	0	3196	0	201	7313	8	0
6840	0	111	1471	128	188	5524	75	6897	0	0	8086	0	0	9718	0	0	0	1545	6626	705	978	16	6029	2974	3451	0	88	2699	2285	2843	9799	0	0	0	4867	109	0	999	28	8283	1874	6263	0	6256	77	0	7428	64	0
7020	156	152	39	0	0	3239	0	3735	0	96	3038	1715	0	17872	2	5	0	1889	10344	626	2111	58	6218	0	6659	0	204	2023	5214	3672	12987	0	0	0	2182	79	8	0	67	3700	16	8853	0	7446	13	8	8570	0	88
7200	4264	0	0	15	0	833	2286	3683	0	106	0	6434	0	12376	0	0	0	5285	5749	64	5823	1629	4137	190	4051	2	0	68	2005	3208	13363	0	5752	356	111	51	0	0	496	6092	12	1625	29	6502	104	112	4287	0	0
7380	2741	10	0	4	0	466	3985	5825	0	0	0	3984	59	13680	2763	0	56	6057	3692	6591	10654	454	5149	44	1566	0	0	21	216	0	2533	32	3268	0	1589	138	0	29	714	10732	302	5954	100	9839	107	0	4294	45	51
7560	3168	3241	0	72	0	2006	5435	5126	0	0	4095	2070	0	5508	3546	178	0	2944	0	3703	9965	0	4388	2825	456	0	13	191	942	0	0	0	1356	0	6637	0	0	2662	4622	10795	22	10630	0	7310	0	4	10334	0	0
7740	2332	103	16	2639	0	212	3328	3517	176	1730	4534	2486	68	13180	6	25	5	95	19	1693	11755	835	4409	2434	83	61	3057	0	0	3027	491	0	2451	192	4480	0	0	2250	2115	9103	45	5735	0	4745	86	87	11218	0	94
7920	2733	92	0	4437	0	165	0	2588	367	43	386	2551	0	13190	2411	123	0	67	363	0	7261	0	3249	49	18	74	5012	0	308	3108	190	522	500	0	180	0	18	3242	3204	2910	0	5677	0	44	0	19	4643	0	148
8100	335	173	0	1752	0	3681	144	754	67	0	0	594	0	16371	1826	0	0	267	215	146	6469	201	2449	3320	0	46	13062	0	44	2312	2985	0	524	2670	2180	0	3	235	1127	10343	0	9008	0	4683	42	65	0	0	2608
8280	6486	3236	32	2077	0	3476	4	649	418	8	0	458	0	15693	2094	2	19	3084	107	66	10313	0	4290	2759	1578	0	8636	0	481	1676	4979	19	160	3613	1093	13	138	0	5196	12245	0	9510	50	3844	0	76	3913	0	5158
8460	14767	3702	7	0	190	2372	0	0	0	0	3	7733	63	18945	2793	0	0	4170	62	0	17663	20	7016	1755	0	0	5823	0	0	2063	1874	0	6381	2996	0	219	0	86	3845	9455	57	6606	101	4750	40	0	10777	100	6550
8640	11749	5500	0	94	0	2938	0	0	0	0	11	8422	0	9169	80	0	44	1736	109	0	12966	0	6190	0	0	0	1588	0	0	179	122	0	3512	2498	100	0	0	20	3611	5671	33	4630	0	4070	21	0	10858	0	3906
8820	14266	2709	116	1465	0	3365	0	78	0	0	29	2205	61	8594	23	1833	26	98	97	0	6878	0	4205	45	64	0	0	0	85	123	46	0	4603	3456	3784	0	0	109	2387	12666	0	10220	0	3216	2556	38	9652	29	3913
9000	6751	0	125	3011	4	481	0	5	238	0	85	305	93	14900	0	2962	0	25	0	101	5659	2020	4547	4018	0	138	5324	38	48	0	94	55	1654	4779	7307	186	66	0	2120	6238	0	9921	36	5006	1356	135	9097	226	7346
9180	5368	0	0	2461	0	0	6501	77	0	0	0	78	42	7332	1452	2061	28	0	138	18	2306	2941	5195	4437	102	121	6515	132	14	124	0	2067	2605	2614	9694	0	55	0	3368	5224	2	12381	0	4421	0	0	12374	64	11271
9360	18	5480	0	1588	0	12	6203	0	0	49	0	633	0	11655	500	0	0	0	19	0	1764	5254	6622	3887	0	0	178	0	0	5	0	2205	0	931	8594	0	0	87	2122	2197	0	12987	0	2288	87	0	8556	49	6852
9540	462	5931	0	1827	0	231	8340	0	180	73	24	2290	40	15890	1780	800	8	0	0	88	111	3260	6090	1630	0	77	66	0	28	111	68	0	2489	0	5586	389	2793	0	228	0	135	9497	0	2453	75	0	10766	0	2875
9720	0	2528	162	278	0	1743	3099	22	36	11	103	0	0	16300	3128	60	0	81	0	0	0	35	7693	0	2503	0	0	0	174	38	0	1753	5538	39	2330	0	0	145	220	0	0	9036	0	2667	2801	142	11890	2449	2505
9900	0	2798	599	2603	0	3052	2164	0	0	40	0	0	0	17340	3824	0	11	0	85	97	2410	0	5740	145	1146	0	0	149	0	0	88	3184	5960	2321	53	63	216	1746	1777	0	1662	8527	38	228	3491	217	8937	2783	4306
10080	0	2738	32	4516	23	2027	977	0	0	140	0	594	0	4550	3713	0	0	30	0	1818	2968	0	3772	236	458	0	4323	22	0	0	22	4397	3299	8035	0	0	2808	2184	2113	49	5063	3846	24	148	0	118	14931	2707	3436
10260	0	0	7	6532	142	361	490	3285	45	0	190	40	0	3815	2377	0	87	109	102	6824	6718	0	3045	0	34	0	3705	0	0	0	68	2636	3334	7176	0	155	3598	756	1641	106	2408	5953	0	46	0	0	8801	195	63
10440	148	126	0	6768	0	1876	0	19	94	0	203	233	0	14955	2710	3	0	19	5302	5102	5884	0	2231	0	0	44	3871	0	0	41	0	4294	2810	10253	3772	2368	1857	22	2203	0	646	5167	0	2107	6	133	10472	0	0
10620	310	135	65	11262	293	2195	0	0	156	64	112	0	0	17956	3131	0	0	236	4274	5082	0	63	310	0	102	0	6692	7	54	122	13900	3540	3291	4185	4015	1747	362	537	345	26	0	5864	0	3489	0	0	10596	56	165
10800	715	0	0	2795	56	678	120	3752	0	8	0	11	0	12783	899	178	84	236	3969	3823	0	13	0	66	0	0	7726	0	178	0	10669	3970	5275	4735	2320	4537	0	0	0	51	0	7838	0	3383	39	0	10637	23	2791
10980	10248	3934	0	2643	31	0	5	4735	0	82	0	4977	0	9997	3	0	0	0	0	0	0	108	56	209	0	0	7241	0	0	129	8775	4501	6329	3927	317	4971	0	0	220	4231	117	4762	0	2749	0	120	8211	0	3203
11160	8074	5174	0	3327	0	0	0	3564	113	124	102	8400	0	7642	166	3476	0	277	4	0	44	0	134	0	88	0	3069	12	0	240	5374	275	6733	5223	13	3829	0	1533	13	17	72	3938	8	3091	0	0	8750	52	5653
11340	2381	154	0	3429	98	242	320	1896	0	97	0	4213	6	0	108	3522	0	0	12	38	5438	0	0	0	12	25	279	64	0	15	3310	5356	10563	4308	108	104	0	1498	192	692	2330	2255	0	5384	0	106	14284	0	7618
11520	39	585	131	5072	2120	84	263	32	0	75	79	1839	0	2	0	2057	0	54	17086	210	11389	0	244	90	0	56	0	0	62	0	5638	2937	5669	4201	0	218	0	2293	0	0	708	0	0	2391	56	111	10104	0	4825
11700	0	217	0	7657	942	4344	35	0	0	58	0	3731	1634	3	31	2162	0	164	11094	127	13714	0	2472	5	0	0	0	0	0	50	8942	0	10231	791	4441	5	15	3960	0	331	41	18	0	3462	0	0	9560	176	8140
11880	0	7805	83	7208	0	2	0	0	118	0	129	3582	25	12385	191	96	10	330	3681	26	14483	0	2170	153	0	0	0	0	61	23	5636	0	10276	0	2685	0	177	2728	0	1921	22	3868	33	2726	43	0	6736	0	5206
12060	0	9395	0	12216	2057	3494	75	0	171	33	3383	5032	0	12565	265	1699	0	2455	50	102	12519	0	3340	0	1100	106	0	0	0	215	7051	80	4314	3329	4071	0	162	197	27	1664	16	7190	0	459	36	0	8120	22	2831
12240	30	8243	0	5444	210	2676	0	246	0	0	3647	2142	0	15609	1	2234	0	2382	88	56	7739	6	2407	139	801	215	0	0	0	122	7447	0	3519	5646	2090	275	0	146	0	2745	0	8610	0	4613	138	0	4389	0	2365
12420	0	10403	0	5089	87	3805	0	219	0	32	5255	3121	0	15629	0	3896	26	648	2861	14	6715	24	3942	11	0	0	0	0	161	0	37	0	4446	3239	5004	111	611	0	0	0	0	6099	0	4124	0	0	28	0	2991
12600	7368	11564	0	4150	23	1996	0	0	0	0	5646	233	0	17831	159	1903	0	66	5941	0	8635	0	5568	22	0	40	0	2581	0	0	254	21	8028	6680	5596	43	638	136	0	1688	0	3223	0	2542	0	0	0	0	2668
12780	8348	3449	40	5641	19	2042	0	0	22	9	4199	495	0	16891	0	2234	48	1665	6095	175	6014	0	4775	163	0	0	0	2118	0	0	0	3428	5965	4929	5900	69	0	0	69	21	0	0	0	4308	20	233	2003	0	3631
12960	12051	2725	0	6112	24	272	62	148	63	92	3185	2407	0	15487	0	1743	0	6309	2652	0	4150	0	4640	209	0	16	0	206	1	203	0	4019	3901	2584	9238	0	2340	86	0	2	0	2036	0	3321	150	0	507	0	1850
13140	9409	2797	0	6194	47	664	25	27	172	0	3049	0	56	10145	0	3712	72	3699	2174	0	3031	4	5773	315	377	0	3469	0	136	114	122	2239	1250	4549	10909	181	2713	132	0	5218	208	2403	82	1276	109	0	0	0	81
13320	10572	5926	40	1820	103	0	0	42	40	0	889	333	0	6477	0	5367	0	1644	0	0	2246	0	5328	115	206	0	3560	0	42	0	0	2812	2648	5920	3309	0	0	70	0	7648	0	103	64	0	130	0	136	0	0
13500	23551	3748	0	171	88	6905	135	60	0	2869	0	0	0	4640	117	3573	7719	340	0	33	1751	0	3306	15	0	102	15	113	0	37	53	62	109	6248	18	155	0	124	0	0	0	0	0	549	76	18	0	0	169
13680	8623	3044	0	513	196	11100	77	0	0	181	0	37	0	6578	0	2858	13067	519	81	0	1980	84	3973	97	5	0	0	0	0	0	97	101	6982	3521	63	77	10	159	62	0	0	338	4	146	0	0	36	278	8
13860	529	10637	2031	508	158	5031	0	0	3	2633	0	2103	19	9575	0	2718	4051	207	0	5	592	10	3971	0	0	123	304	122	83	31	107	0	5374	2101	0	47	0	262	158	4069	2730	0	128	78	15	151	107	39	10
14040	599	10225	3049	223	87	4145	52	282	56	2869	0	2752	17	11751	0	387	393	2192	58	72	439	103	8589	2208	0	0	0	0	48	0	0	0	3822	0	17	0	0	0	0	6526	0	0	29	203	92	0	3487	0	0
14220	4105	11246	0	0	0	9084	16	99	361	817	3	3541	139	7262	0	456	0	5106	143	0	0	0	3632	2903	41	69	169	1	40	89	5358	127	4183	0	372	0	2353	0	35	10532	657	0	0	2317	0	283	9045	0	161
14400	2259	3380	0	92	49	7859	0	448	88	1271	105	3926	1	12206	0	3183	67	3566	0	0	2297	0	5226	257	0	162	0	115	48	0	4569	0	3526	384	50	6	629	0	190	5214	0	0	37	3232	1879	2294	6926	0	45
14580	7283	6749	5	0	146	3079	0	0	0	145	16	3542	0	11022	0	4499	0	6152	0	0	8171	129	6506	131	0	0	0	0	0	0	1552	3415	105	72	0	44	1668	28	0	644	33	0	30	0	19	3881	11812	0	0
14760	6686	6462	0	47	0	2412	0	0	0	14	215	5782	0	9606	0	2573	0	4449	0	0	2560	70	7102	186	24	0	4687	0	10	0	2417	4122	4	79	0	3	2523	0	0	5	255	0	0	305	0	5475	8547	56	0
14940	5799	7354	0	3782	0	0	0	486	15	43	60	88	0	2575	30	2730	0	1782	0	40	364	0	2922	0	0	173	5865	0	0	63	0	1775	0	225	153	241	2367	41	128	226	206	40	0	6	111	3032	7365	0	0
15120	3364	10860	21	5778	0	43	0	135	86	211	26	0	0	0	39	3113	20	85	15	137	0	0	2127	0	200	348	0	0	4	147	84	1905	297	67	1090	0	3233	36	9	4801	25	0	0	3335	41	2946	6156	37	73
15300	156	2132	155	2581	22	335	0	0	76	363	2230	2749	0	0	0	2516	0	0	71	64	9800	228	5359	186	0	0	0	42	23	0	79	3217	332	2790	594	0	1185	1	96	7471	0	0	0	4419	0	66	4170	168	0
15480	0	994	147	1236	76	679	165	0	102	202	574	0	0	5624	0	0	28	127	0	75	12987	0	7116	106	134	90	484	126	21	0	0	3232	76	4827	21	0	471	1840	53	10714	0	71	0	2086	0	0	3407	1	269
15660	564	74	36	1752	0	0	49	155	113	0	0	129	0	12008	0	0	0	89	42	361	15588	33	3348	294	0	0	112	115	125	221	20	3686	4405	6994	0	0	2720	37	13	4920	0	111	0	42	0	0	5144	0	0
15840	0	0	3140	0	0	0	35	20	56	34	0	43	0	3158	0	0	2012	10	159	98	9294	0	3758	6	67	0	0	0	61	0	0	4166	2360	4890	0	0	4553	0	0	0	0	0	0	137	33	20	6403	0	0
16020	0	2316	2133	51	7	649	18	146	171	0	306	76	3	158	0	3030	0	2265	0	0	13462	84	4840	51	172	0	0	81	183	69	0	5253	4695	2147	201	0	369	39	224	121	0	0	14	0	2	0	11889	0	96
16200	417	101	2402	152	0	10	146	66	0	15	0	79	0	44	0	2465	0	282	243	112	17524	0	4557	0	0	0	0	0	0	0	80	4707	4050	0	0	0	21	2	0	0	0	0	27	139	73	136	9699	0	0
16380	225	0	206	0	50	0	22	278	2	0	0	155	2877	0	0	3829	0	365	0	28	10376	122	4638	66	2671	38	82	0	1654	0	3363	3454	3947	0	2107	0	0	291	0	267	0	0	46	0	0	50	4332	77	6828
16560	448	2693	0	189	326	1679	0	0	0	7	276	2413	1918	159	7	2446	0	2332	215	68	5550	0	5987	471	0	128	61	0	0	122	5069	1392	4819	1904	2402	0	2127	2713	0	66	0	138	0	0	0	0	4043	0	3541
16740	0	0	77	0	0	4382	0	39	0	123	0	1493	240	1915	0	1727	0	1471	0	0	2985	45	4085	111	0	0	145	0	44	16	1958	3353	2964	2861	3139	63	1304	347	57	0	182	0	103	0	0	0	2933	49	6
16920	0	212	142	0	0	2963	99	93	0	273	179	0	715	1263	0	2303	0	1996	0	385	3669	0	3701	0	95	5	2412	0	0	0	370	2017	2862	4288	2640	0	123	300	173	2464	171	0	0	2762	0	0	8230	3116	131
17100	0	2955	0	0	16	17844	0	0	0	635	0	0	0	133	73	3002	0	5087	39	117	2326	17	5768	39	0	73	5373	0	0	241	239	1045	563	3426	47	1778	0	3141	2960	3123	2075	111	0	2669	50	80	6394	152	14
17280	11	2215	0	2657	130	18985	41	198	0	433	2071	15	80	2538	0	2541	0	4723	0	177	341	0	3835	0	0	6	2585	42	0	214	7136	248	5408	1262	80	3272	1391	1906	4170	0	79	18	0	478	1877	0	5475	58	0
17460	0	2576	0	2250	0	10486	40	0	46	0	3772	102	0	7689	148	2280	363	2864	0	168	1023	145	3168	0	52	50	288	99	52	42	6951	222	6497	2531	2691	134	4429	8	515	287	11	0	0	79	161	483	4698	20	45
17640	4055	1440	38	2763	218	7702	68	0	249	180	5950	0	0	6920	110	2442	0	1942	0	3	8041	0	2907	0	0	0	275	29	39	0	4722	3433	9326	3046	2557	5029	216	85	144	0	0	2	0	2074	124	66	9675	591	43
17820	19290	193	0	0	168	9575	0	102	150	142	1798	232	0	9747	0	2494	19	215	0	25	4140	0	6302	247	151	89	15	0	0	0	2012	6911	4437	2652	61	6059	53	129	0	82	1671	89	0	1724	0	0	10205	339	2258
18000	22498	2291	0	18	205	5027	230	0	0	112	1951	0	3053	11158	101	2444	0	0	164	33	16052	39	4849	0	0	0	2534	0	0	149	0	3529	3252	2244	0	4057	2607	76	89	374	110	81	0	269	3	0	8448	261	3728
18180	13856	0	348	0	0	2958	4	285	111	0	0	995	4236	17268	0	2874	0	0	96	12	14368	0	5886	202	0	64	3607	0	0	2499	0	2111	354	4121	59	1787	17	23	67	0	16	0	87	94	0	243	10056	360	6450
18360	9059	85	0	3	0	1992	0	0	0	0	0	160	6315	14778	111	2052	61	3788	54	78	12592	97	4528	94	101	26	2873	0	0	4076	32	0	0	7976	4615	221	1618	0	109	153	65	0	0	192	82	204	6789	0	6184
18540	1998	145	0	126	48	261	66	224	0	0	188	115	4007	20122	0	913	59	3305	47	78	18113	0	543	2	0	53	0	85	0	0	0	0	333	10869	7027	4	2216	122	156	1528	278	233	0	0	0	1785	882	0	1153
18720	142	0	0	75	0	7	0	44	0	30	0	65	4425	11095	167	363	21	2049	52	53	12565	50	3408	0	0	140	3538	0	72	128	0	13	65	2797	4227	39	399	0	0	7527	293	108	0	73	0	1921	0	39	114
18900	0	0	0	310	0	0	0	131	344	46	65	314	2476	11057	29	2703	4	59	205	0	5998	0	2870	276	0	52	176	16	0	0	85	2597	349	2669	14	41	52	0	0	4721	3	0	0	0	83	157	326	0	0
19080	1	21	93	0	0	0	0	0	53	116	212	0	1671	6911	200	2890	0	141	337	0	1414	0	2601	472	35	86	103	29	0	11	0	1694	0	3476	73	0	0	3106	0	3225	37	68	53	0	77	33	2126	0	1921
19260	1017	414	48	248	0	6528	85	0	0	282	2991	0	1688	6202	71	1872	0	111	0	0	171	1	574	0	5	0	106	0	0	72	17	0	0	7322	108	55	0	2491	0	120	0	0	0	0	0	3	3075	0	3579
19440	7314	11455	286	169	0	5364	0	174	106	0	4562	0	0	2330	0	1750	0	45	0	0	198	0	228	0	0	0	0	61	0	0	288	0	0	4942	349	0	133	56	0	183	0	0	160	225	0	0	2104	28	4772
19620	10447	10429	0	554	0	3153	0	15	0	0	4972	68	156	132	0	81	77	1838	250	31	3875	0	195	1773	341	18	4549	0	0	27	0	2861	122	3584	10	308	46	494	87	258	0	0	0	0	0	0	217	0	6266
19800	4289	7180	69	3	0	6171	0	57	0	218	12161	47	1	12589	10	323	0	3365	0	0	7715	102	2933	2728	0	168	2304	0	0	127	0	0	473	2446	0	0	0	1808	0	3881	0	123	12	92	273	0	0	0	4635
19980	3541	7932	9	0	0	711	2	55	221	0	8956	3616	156	11454	0	761	1	434	202	142	5087	56	3965	2567	7	0	38	5960	0	37	0	0	7128	3561	4893	172	2326	2181	0	5497	0	106	28	0	123	104	0	90	3385
20160	0	11096	20	143	37	2032	40	133	0	95	3151	2487	68	4618	37	1823	0	42	0	79	0	0	3691	108	269	110	21	6828	0	0	0	262	7539	5037	5002	0	1003	811	0	1986	6	2858	0	0	535	448	63	19	2399
20340	0	12152	1957	0	385	0	0	497	95	0	36	29	0	80	51	0	0	311	257	15	157	0	2942	0	0	0	105	0	0	2693	161	109	6554	8402	650	0	418	248	0	0	0	252	0	0	75	23	306	0	5092
20520	2702	13232	2213	0	0	1881	0	0	0	104	42	0	185	727	111	194	0	231	0	178	0	196	2464	270	60	41	0	308	0	0	0	1639	4483	10341	3599	276	53	670	52	148	128	2006	0	240	100	350	3790	0	5889
20700	2669	8705	9	15	0	2654	0	0	22	43	2091	0	118	6377	50	2159	0	0	0	0	296	13	2499	343	0	13	0	2513	0	330	41	2070	2886	9214	5687	104	47	94	50	38	5	2609	3130	0	0	0	2946	0	5707
20880	0	1044	2049	0	132	2602	0	8	0	0	1	21	235	14292	178	1665	0	0	0	63	515	0	4320	37	350	144	0	2190	0	0	0	1806	2868	11601	4093	259	1843	176	0	71	0	0	4185	3687	79	0	1708	0	1917
21060	5751	5481	0	0	0	44	110	86	0	51	0	0	0	7362	0	17	0	46	0	0	1997	0	5215	160	0	0	2085	7631	0	14	4376	1291	4767	1876	5182	274	4	0	0	3077	299	269	2533	3077	0	0	8649	43	1662
21240	3511	9490	191	145	0	4616	21	348	44	0	0	2	0	1915	0	2363	0	229	167	64	302	0	4442	4392	6221	0	6221	2431	4183	0	3765	669	4209	899	8269	209	0	0	176	2957	15	2377	140	280	0	57	3357	97	1797
21420	1933	3765	2	508	0	3701	0	0	0	0	267	0	52	125	0	26	0	0	19	104	950	0	3284	3	2279	64	3093	31	1873	2662	3154	437	3974	2462	5048	143	138	56	0	120	205	2490	0	1153	0	145	3081	143	509
21600	2222	3192	0	0	0	1494	251	115	0	1	125	143	44	226	0	152	0	657	364	0	0	0	6604	434	1669	0	5229	2690	2006	3003	0	273	2671	2540	0	109	154	492	0	3066	52	0	151	2185	1857	53	2467	0	55
21780	0	2413	60	340	33	0	0	324	29	0	112	601	0	0	0	0	32	195	36	68	307	0	5770	227	589	32	4592	3238	284	207	2893	0	3962	0	31	59	258	1791	64	3541	207	38	90	1507	0	0	460	0	0
21960	405	2057	141	0	127	2932	0	0	0	38	129	31	28	323	55	0	0	0	81	0	253	125	7524	0	138	217	2405	130	900	0	3407	1956	6270	946	0	0	97	1745	31	3057	0	0	0	1891	0	0	144	0	3798
22140	949	5537	76	0	119	514	0	79	92	36	0	0	15	127	0	51	30	190	0	25	0	0	7291	141	1794	2347	3373	0	0	0	4301	2345	12792	1508	0	160	0	10	122	3242	9	0	33	0	0	37	331	0	3831
22320	0	6499	181	0	0	3870	2	272	0	143	2109	0	91	227	0	129	0	113	329	0	0	0	6726	2166	15	1415	379	0	0	174	1822	1109	3932	0	0	178	0	115	0	2209	250	178	1	2507	334	92	236	36	5181
22500	529	3851	2500	0	0	2994	0	0	11	0	2751	103	0	7643	0	30	67	121	115	53	571	4	7539	1711	338	1725	0	113	0	27	0	0	4519	2481	0	0	0	129	0	3204	34	0	0	4420	1572	138	36	0	4465
22680	122	6193	5226	0	0	6358	0	171	271	82	66	7	0	4416	0	164	0	0	22	141	482	0	3141	71	5	878	0	255	56	0	155	0	4883	2322	138	0	174	0	61	2307	0	189	0	5125	3312	288	105	0	3787
22860	189	2004	2615	17	231	4229	85	120	140	0	166	153	0	2809	0	0	23	0	0	39	76	0	3734	0	0	1666	206	153	121	0	4533	60	3804	2442	145	0	127	0	0	0	22	64	54	2640	28	0	2762	0	2522
23040	0	8657	750	201	14	1594	0	291	1854	0	183	32	6	7729	0	82	0	0	0	34	841	2	1580	0	0	2219	0	90	33	133	9044	33	6270	0	29	41	225	2931	34	2	16	3184	52	2013	0	0	2060	0	151
23220	11111	16499	256	591	84	3807	64	0	3264	0	2116	15	0	10333	0	306	0	76	0	62	0	0	4081	7	25	2195	1578	106	0	59	2241	0	4991	0	0	97	0	3224	20	0	15	2668	7	919	95	46	2271	0	0
23400	7849	10993	164	0	0	5341	0	0	0	86	2676	12	0	4677	44	153	0	139	4	51	0	215	3728	78	32	487	3246	219	0	0	210	0	2525	0	7	366	170	5290	55	3612	226	319	94	109	484	0	215	0	1844
23580	7196	9850	391	0	0	4848	0	0	145	0	3275	157	64	2090	0	181	0	0	0	178	0	2533	3612	182	3	450	0	98	5	0	191	0	6444	25	0	0	0	2688	191	11443	0	0	0	101	140	0	0	0	2725
23760	4864	8988	0	5	315	10176	0	0	0	0	1959	0	50	3074	144	0	0	0	18	0	0	193	3093	0	8	418	3672	109	0	0	6579	0	9387	153	0	0	0	3534	0	12964	0	0	53	146	0	5	778	0	3325
23940	0	5149	184	0	0	5454	0	0	0	0	681	1748	145	2010	11	0	0	0	0	0	6212	907	4927	4765	136	179	16	0	87	2874	4745	2058	9809	31	3275	33	0	2395	118	7447	0	116	0	118	0	0	4990	0	72
24120	11353	3045	0	279	0	19112	2210	96	131	124	29	0	42	2086	59	27	48	0	0	231	3651	34	5690	2170	0	304	0	183	103	0	6918	4760	5025	119	2733	0	0	2554	63	3629	9	0	0	173	25	21	13161	0	2317
24300	14103	2089	0	0	0	16291	6678	0	0	0	0	4	0	3829	6	124	0	0	0	125	2868	0	4494	217	37	1857	81	1	0	164	4012	2659	8388	3726	1600	43	0	1307	8	8521	0	48	0	113	0	10	7986	49	20
24480	4080	1740	0	247	0	11909	4023	0	0	0	149	0	121	1078	45	115	21	56	184	77	4616	36	3219	378	12	890	0	66	247	0	0	1440	6996	4534	1448	338	0	96	49	5146	0	0	0	5	58	297	2999	0	146
24660	339	2715	210	0	0	7368	6990	0	103	0	244	0	0	2349	30	159	57	2652	2251	141	2379	0	3185	0	11	0	32	188	0	245	0	0	11426	6597	1550	76	0	0	163	3155	0	41	0	143	69	118	0	0	0
24840	5597	1783	80	108	77	4166	4122	0	0	0	89	0	13	9209	0	88	35	4816	0	14	2200	0	2644	0	0	84	63	222	10	0	928	0	6577	8687	68	11	0	0	0	4214	0	194	0	87	2030	0	0	0	2003
25020	2427	989	0	0	0	3394	3897	202	0	0	250	189	0	14742	0	110	90	2564	0	109	271	0	4367	423	212	14	56	78	0	0	2	45	4570	3173	563	0	0	285	181	4132	255	153	0	89	2082	0	2328	0	3173
25200	2935	0	131	154	0	4484	14643	0	6	137	118	0	2749	4469	0	0	0	245	0	165	121	0	7514	0	172	57	0	61	84	0	28	341	10095	0	4935	177	0	1022	38	0	0	112	0	202	0	0	0	0	249
25380	12184	179	2603	129	0	11128	5063	22	197	0	158	1616	3537	8493	0	0	22	11	113	114	550	18	1950	0	178	24	347	110	0	0	0	0	6499	98	2492	116	0	117	0	183	25	84	0	0	0	40	0	0	1848
25560	6478	0	3767	0	119	10347	12733	1795	0	0	26	248	2554	7597	116	40	0	0	680	0	0	93	220	0	44	39	111	0	141	0	288	0	7767	0	0	1646	2349	139	0	4161	0	0	41	2046	138	0	0	0	0
25740	6007	0	991	0	74	7798	9335	3065	87	0	0	0	927	4357	0	0	121	45	2	1886	341	228	311	0	16	199	56	0	201	130	0	0	5531	0	0	4761	3252	3784	115	7864	0	0	0	4556	0	0	0	0	2063
25920	3901	0	2928	97	202	12446	8005	4056	0	88	241	234	7120	6568	0	0	85	121	0	3052	114	0	563	118	0	91	226	0	57	53	6031	39	4176	2082	2722	2274	997	3101	6	6102	0	77	0	2784	51	46	0	47	57
26100	3792	2491	3897	0	0	23591	5504	3674	0	0	20	6	4187	3407	0	119	0	30	824	2049	117	0	159	7	2234	135	0	0	0	16	3339	0	2885	135	2171	1198	2080	3606	82	7364	110	0	4	224	0	0	148	5	0
26280	0	1983	2822	0	143	3604	9989	2574	0	132	0	56	2034	352	0	20	292	243	7453	2649	0	80	490	30	31	114	26	21	122	336	2405	160	4400	0	1735	1309	1867	2525	159	9312	6	39	2779	2154	0	0	0	0	2430
26460	202	45	3386	0	37	2895	7250	3494	62	0	0	14	2323	0	0	0	0	0	3327	1911	124	3	0	0	2486	198	0	266	0	400	757	2424	2971	68	4677	2155	2234	128	102	12175	2371	69	258	1639	0	0	0	101	4205
26640	0	274	2936	0	0	3464	5332	2491	0	308	0	92	4812	0	0	0	0	310	3740	2331	93	0	12	1634	2567	160	0	0	0	80	83	1031	1987	1446	4189	2405	2344	218	172	14345	865	0	0	242	1869	193	0	0	6443
26820	3575	128	1400	0	0	11057	1898	2554	182	0	72	0	4368	9669	0	0	0	0	2351	183	79	70	0	128	960	10	0	181	0	0	9863	804	341	2858	3597	2789	3420	0	0	6317	368	183	11	133	2795	0	2	0	4447
27000	3878	578	2247	0	0	3645	3776	718	52	36	273	0	3510	11811	15	129	0	147	517	120	37	49	0	0	0	0	0	155	0	0	4495	176	4203	2649	3377	258	2561	0	11	3960	94	108	60	246	4693	13	0	0	6567
27180	6001	0	3668	274	0	0	2129	0	0	0	0	39	0	10459	78	0	0	0	1	0	0	0	37	2005	0	0	2410	2339	70	13	8441	249	3109	0	3287	0	242	47	0	3252	138	52	0	1882	164	18	0	0	5727
27360	16260	836	2432	0	0	0	3719	0	0	135	0	0	3	6942	44	85	0	0	0	5	136	400	0	232	0	24	1885	2407	0	90	159	340	7247	7095	2191	104	172	714	50	7234	57	0	0	2198	104	98	17	0	4568
27540	4131	2115	0	0	0	758	7471	37	0	0	0	139	0	10256	0	37	30	194	70	0	0	130	2581	0	237	2191	0	132	0	73	0	72	7812	2776	2003	1	144	147	0	7551	0	0	51	1774	0	0	0	0	5500
27720	374	6131	97	94	113	3481	4102	101	0	182	0	217	0	14457	0	55	0	201	0	1912	5619	1	4321	0	0	4527	293	0	0	0	2274	2319	7672	2986	1	0	333	232	50	10204	0	0	0	2787	4490	21	26	0	40
27900	0	2008	223	0	0	368	3455	308	0	11	32	0	155	8063	0	0	26	3297	0	244	4191	0	2607	0	0	4093	0	8	76	0	3920	78	3853	4333	119	0	28	1971	0	7940	0	0	370	3332	2300	0	0	0	2941
28080	80	0	5505	163	210	183	4002	900	0	507	13	215	197	4438	114	0	9	4355	0	381	2347	0	1588	0	0	42	5	99	0	0	2714	0	2978	3231	121	0	27	554	21	5603	21	224	0	3371	21	0	0	0	2938
28260	73	28	2690	0	25	55	3166	94	322	0	148	27	126	1162	0	0	54	2527	0	2049	2033	8	4137	0	0	2549	248	0	26	12	0	169	3690	3434	2096	0	0	0	0	2737	0	1799	0	2010	0	0	41	0	2131
28440	0	4750	2384	0	26	123	2488	101	39	206	3930	4	0	270	0	137	0	0	0	2726	3222	13	3850	385	0	3270	174	0	0	0	2430	73	2332	7987	209	91	0	0	215	4625	3	2638	35	3269	0	112	0	0	2270
28620	2464	8724	0	0	169	1299	5467	0	202	258	5398	199	0	2317	0	2233	0	313	150	2275	2093	256	4432	144	147	2253	33	464	0	109	181	0	2299	3817	2447	0	0	568	0	6280	16	3748	28	3999	115	153	144	213	2035
[truncated: 76 more columns]
