# Supplementary material for: Stochastic pausing at latent HIV-1 promoters generates transcriptional bursting
Source: Nat Commun. 2021 Jul 23;12:4503. doi: 10.1038/s41467-021-24462-5 (PMC8302722; doi:10.1038/s41467-021-24462-5)
Supplement: Supplementary file 3 — Source Data [file 41467_2021_24462_MOESM3_ESM.zip › _Source_data_zip/Source_data_long_movies_Fig3&8/Long_Movie_Raw_Data_Table_No_Tat3.xlsx]

## Sheet: Feuil1
Time	Site1	Site2	Site3	Site4	Site5	Site6	Site7	Site8	Site9	Site10	Site11	Site12	Site13	Site14	Site15	Site16	Site17	Site18	Site19	Site20	Site21	Site22	Site23	Site24	Site25	Site26	Site27	Site28	Site29	Site30	Site31	Site32	Site33	Site34	Site35	Site36	Site37	Site38	Site39	Site40	Site41	Site42	Site43	Site44	Site45	Site46	Site47	Site48	Site49
0	2506	22	0	46	0	2173	3241	1833	10674	0	0	0	76	5678	31	14	2774	0	142	3679	4325	0	0	3093	7824	7518	260	0	0	0	205	141	3056	5055	34	66	2650	0	0	0	0	23	39	0	280	0	52	15	52
180	1851	0	0	2311	4587	269	3079	496	7213	6	403	132	75	2848	79	150	2002	27	0	3958	100	0	0	3508	8876	6550	3582	1820	49	25	0	2391	119	3630	0	120	3120	0	0	190	98	0	0	0	210	0	0	0	0
360	1845	87	14	2753	6394	43	5295	0	7524	0	386	4708	0	0	150	71	3914	0	29	1652	0	0	80	5051	3448	2178	2665	2561	72	0	0	3833	2342	430	8	0	0	0	121	2152	0	0	0	0	81	0	28	0	35
540	163	0	33	13	3969	175	3987	2650	107	44	243	8512	0	0	0	0	2514	0	82	4353	0	34	5171	3802	2375	2679	1824	3895	117	44	0	4324	0	505	0	0	1902	45	122	925	196	60	0	0	0	4240	0	0	0
720	0	101	42	88	3246	0	2252	40	5763	0	0	656	69	0	22	2195	732	38	83	6606	0	0	5148	2178	274	13	315	184	0	60	220	179	0	8255	0	0	2351	0	159	1738	0	0	0	108	0	4177	0	0	418
900	0	0	0	0	4558	39	160	64	5491	0	0	1726	41	0	86	0	3389	0	12	4972	0	783	4301	47	0	0	6682	2784	0	0	52	3008	32	202	0	0	1968	11	17	796	0	0	0	114	0	42	0	0	0
1080	0	17	2234	58	2581	52	0	0	1990	0	0	358	19	90	0	0	2634	104	0	9467	0	127	2548	14	1432	0	4490	173	0	2766	0	11	25	282	130	0	95	2095	82	21	27	0	0	126	0	0	5	0	17
1260	183	0	2113	37	2440	0	0	5	14002	0	19	124	4	0	44	0	2567	220	0	5409	0	0	0	39	781	54	66	355	1640	32	115	64	0	0	129	106	4763	2307	15	0	287	29	96	0	254	0	0	0	106
1440	133	39	3284	67	4225	3679	0	23	6094	44	262	32	455	0	0	202	1705	32	0	2643	0	6	0	129	324	2496	77	2672	199	192	0	208	0	0	0	0	9903	0	195	0	37	82	0	0	0	0	0	65	32
1620	22	0	132	5814	2825	2683	1638	0	8005	164	264	101	163	29	0	42	273	313	0	5319	0	2043	3304	4154	895	270	0	6518	95	289	124	0	103	0	61	328	4409	88	37	3094	0	49	79	3628	150	49	53	167	62
1800	0	82	149	4246	2674	2022	0	9	6064	0	3859	29	0	34	27	0	160	0	0	10804	35	108	0	211	44	6	0	3571	0	36	0	78	0	102	121	96	2865	89	13	4297	116	72	0	0	0	0	0	0	101
1980	0	5730	3256	128	2789	164	2752	0	3896	39	2417	124	191	62	77	180	21	103	1	7268	5	39	0	184	252	2845	94	2115	386	18	79	52	0	147	59	0	157	107	11	1983	84	2370	0	190	37	196	137	41	142
2160	0	6706	2051	0	4736	9	0	0	3175	0	0	65	0	1937	0	122	586	0	100	8641	0	128	161	0	41	18	0	130	49	31	0	247	1993	204	0	95	179	0	0	869	4611	2341	62	123	0	0	0	0	0
2340	0	0	4795	2429	4904	6383	0	0	1644	70	94	314	1765	0	1831	0	43	55	0	8409	0	0	2199	22	102	61	18	82	412	109	0	0	3207	154	0	0	0	59	123	3	3380	0	85	0	24	0	148	89	0
2520	25	2508	325	78	2149	3559	0	78	7447	0	4772	46	2165	0	0	0	1635	138	14	4281	0	0	0	0	63	0	109	0	0	0	0	77	2241	10	0	8	170	158	344	96	2015	0	66	0	89	0	333	0	0
2700	0	203	42	0	3677	2041	0	135	7260	0	1582	0	788	175	21	29	0	57	0	3213	0	49	5949	2	0	0	0	55	39	3054	0	3	1148	150	0	0	99	0	73	0	1964	0	105	25	0	0	14	17	0
2880	0	6616	421	0	4831	139	0	29	5857	0	0	3802	321	0	0	0	276	39	116	2257	0	2470	4165	216	0	114	123	233	0	2293	173	146	1672	176	168	49	199	29	9	18	2299	0	76	147	230	0	300	28	4
3060	0	3803	411	0	5336	15	87	2995	7611	0	127	4167	53	0	1864	109	112	116	0	2251	67	267	5671	2074	76	0	2017	0	0	175	0	2186	62	4124	15	0	15	0	1546	64	1845	0	42	0	73	0	0	0	0
3240	0	2601	0	72	4672	152	0	592	7527	0	362	2997	0	2	2	205	2043	0	1552	2563	23	639	221	6644	132	81	174	0	0	0	2	0	0	0	0	0	0	2270	1496	68	124	0	0	25	222	139	67	24	0
3420	0	5941	130	0	1895	45	0	1537	4021	0	0	2857	54	21	0	1931	1709	0	2712	3546	63	2400	0	9482	6555	0	350	159	145	1905	335	0	0	225	0	149	255	2026	0	0	555	0	164	0	106	35	0	46	0
3600	2832	5527	24	30	4693	41	140	2701	3655	0	94	0	0	152	67	179	859	35	2788	1790	0	103	184	2627	1694	114	0	0	0	1680	4118	2823	62	6202	64	8	95	0	77	0	0	0	0	0	1856	13141	0	0	0
3780	1780	2489	0	71	2020	78	2712	5683	3393	10	0	146	152	163	55	446	0	40	2093	268	0	2878	0	0	0	12	60	16	337	925	2320	0	0	8086	0	0	2040	111	0	0	298	0	254	61	275	0	76	0	0
3960	681	0	48	75	2252	5477	2329	4945	527	0	47	169	1864	13	0	3887	167	53	2295	162	0	2598	73	0	0	60	307	0	0	766	2209	0	0	114	102	0	202	4938	2275	0	167	0	40	3828	0	88	274	111	0
4140	23	300	131	39	4808	2356	20	4857	2781	7	0	43	1884	3895	0	3556	0	260	70	0	60	2291	25	0	155	0	0	181	0	34	461	3432	0	193	80	134	539	2818	4726	53	0	0	86	2392	0	100	0	29	0
4320	37	463	29	0	2956	305	135	5667	4783	0	20	0	41	5937	15	2651	2471	54	17	2112	65	1067	127	0	131	0	272	9	0	8	2731	2535	0	3191	174	0	218	2228	114	2075	0	0	245	31	0	0	0	4366	77
4500	152	1	59	171	7944	92	0	4766	4224	2	28	0	17	2964	0	1786	3358	0	0	0	0	0	3826	155	53	29	699	0	18	101	0	0	29	6227	0	0	175	0	379	359	257	206	40	0	243	0	122	4629	0
4680	0	20	0	0	6481	170	0	3406	5542	0	155	2835	0	1821	2598	1935	0	0	168	17	61	0	5606	8	0	0	1532	0	2	69	168	1007	0	3833	145	222	100	40	703	0	0	2183	0	303	231	57	33	36	27
4860	0	4	47	0	2141	2848	33	1647	3504	101	252	1875	100	333	3863	1736	44	0	27	0	0	0	3569	2710	0	28	1	0	0	46	158	2183	2983	354	54	11	32	2	2438	0	0	1650	93	0	0	159	28	1588	94
5040	12	30	25	0	6409	3149	190	13	1715	0	188	135	4061	3397	0	4137	0	0	0	0	100	4756	60	9381	166	0	0	241	296	0	120	13	13	0	0	96	0	132	130	129	0	2759	128	0	49	282	0	171	0
5220	18	0	28	0	3142	3286	72	0	7399	0	93	24	3137	4450	0	2434	101	43	0	0	0	4753	0	2774	22	70	140	481	219	0	0	0	124	122	137	0	19	318	2333	117	327	2073	8	0	0	0	29	2067	95
5400	0	120	0	156	493	4854	46	0	12036	0	0	32	2257	2213	0	2058	81	115	2528	0	0	1387	50	1527	0	7	0	176	0	0	0	308	0	2759	0	0	36	96	2254	35	8	2083	10	0	44	0	4	2511	0
5580	53	0	0	229	0	1737	5	0	9474	0	0	0	2754	1825	0	3065	0	52	6886	23	10	2504	0	0	156	3590	14	0	304	485	0	0	0	2765	18	265	317	110	5013	3017	24	0	242	9	2313	427	94	45	0
5760	0	0	0	24	2685	515	4	0	2902	0	82	100	2402	632	23	3318	2347	0	3344	2217	116	3016	173	0	96	615	275	0	101	5188	0	0	0	36	0	1614	88	0	4512	0	164	3606	23	125	2856	454	79	37	0
5940	0	0	26	47	4387	0	2273	2507	3001	0	0	0	1042	0	0	3435	596	168	2426	1842	3890	1634	134	2147	0	45	0	12	191	259	192	7	0	382	374	2894	94	20	0	0	2144	1067	0	0	2293	0	80	51	72
6120	2286	108	0	0	0	0	8405	3894	828	0	6715	0	4484	141	0	0	0	85	368	2235	3126	198	60	2637	29	8	0	0	256	95	94	348	294	2282	0	4423	0	0	116	0	4730	2506	0	249	676	115	64	0	36
6300	1055	0	0	282	3220	44	5711	2075	2809	0	4222	165	2344	417	14	0	74	28	25	313	4489	268	152	51	161	30	106	0	0	81	4105	0	59	2855	240	6591	136	33	0	0	13	2172	0	0	59	13	285	318	59
6480	1991	49	0	211	4299	236	7367	1019	2875	7	3312	0	596	45	0	0	0	23	3043	13	2924	24	31	0	52	0	2271	0	0	5516	11447	9	0	2754	127	195	3019	225	1647	0	0	269	16	0	189	0	0	191	7
6660	2148	0	0	73	4127	2	5486	0	2138	55	34	0	39	2822	52	0	34	179	1943	2771	2641	0	147	17	59	289	53	0	0	6269	4659	3166	31	203	0	157	3962	0	733	0	0	60	0	19	99	0	0	0	0
6840	100	4	5	9351	2059	54	7170	0	3656	155	106	0	8	0	97	4345	0	0	2369	2005	4992	45	106	85	0	0	273	0	0	3227	5388	3281	0	27	124	0	5468	0	2430	445	0	0	30	0	0	220	145	441	114
7020	1	0	86	10523	400	0	0	2550	2408	11	40	0	164	3242	0	2348	0	89	2172	0	2854	58	112	0	135	0	325	0	0	28	5979	104	31	283	68	67	2398	2	0	0	162	249	61	75	293	92	4	67	0
7200	50	9	0	4098	412	0	74	3283	196	3096	291	9	0	2792	88	3584	25	0	112	0	6794	0	0	1782	73	1796	196	0	261	2123	1871	419	0	220	49	23	48	0	2930	2172	2484	0	79	0	465	0	0	0	0
7380	0	30	4	65	4398	0	0	3414	2391	5519	0	117	0	480	2880	2098	0	0	62	208	6620	0	5	2122	55	204	66	202	0	6325	2237	127	46	15	0	8	501	0	280	0	3429	0	186	335	238	0	0	81	0
7560	46	33	0	0	2862	53	166	30	48	4615	5092	0	7474	0	2263	135	0	23	524	65	10142	184	59	5408	16	3973	2477	236	449	5125	163	24	0	80	0	0	66	0	164	33	2784	0	121	120	175	0	151	0	21
7740	5	0	0	0	2600	107	3376	86	4444	8688	3594	71	4800	15	2971	0	0	0	139	1680	6024	0	29	2376	0	207	168	551	0	7011	2100	0	255	525	10	95	237	3717	182	0	319	234	0	0	244	177	0	0	0
7920	3364	0	0	256	2293	3	2732	1918	8811	3544	40	0	118	0	0	0	57	116	79	1893	688	0	0	102	105	0	453	0	216	5320	3421	16	0	200	0	1940	256	2908	0	0	140	0	74	0	304	0	2208	0	2
8100	4579	0	66	19	3969	0	144	1005	3698	1859	135	0	16	108	17	0	241	0	0	3646	3026	0	52	385	87	251	4073	0	43	3246	5219	125	0	115	0	7311	0	0	26	0	2310	0	54	0	0	142	50	1	0
8280	4037	0	0	50	7828	75	291	437	5553	225	3006	0	3303	2058	0	74	0	90	0	2818	2541	2304	131	8	2779	104	2756	187	136	2068	3608	84	0	150	149	6647	252	73	52	0	0	5	0	0	40	1	0	0	0
8460	1664	4394	0	0	7624	0	1337	383	2527	0	3528	66	2104	2708	0	0	45	0	103	2152	2756	2161	0	0	2388	573	15	15	188	1002	1803	0	30	169	0	4357	98	11	0	73	8	1	190	0	153	2	0	0	0
8640	0	2093	2136	0	2622	78	0	214	2407	0	1	11	38	7176	0	2357	49	157	126	2905	1770	17	120	72	2071	225	2403	0	431	0	4459	126	0	0	44	1995	281	0	0	0	4179	0	339	3054	2768	90	124	0	71
8820	23	4169	127	0	5610	0	0	759	0	0	0	0	7084	13	2138	4889	17	0	89	5915	0	0	0	24	658	0	542	253	82	0	5515	0	0	0	346	613	183	0	69	21	4557	51	298	10	5405	0	0	0	67
9000	0	1770	0	284	5988	0	0	3841	192	126	38	0	4144	64	1927	3491	241	0	79	2706	0	2268	58	49	37	15	130	168	186	0	4177	9	0	514	153	2773	301	0	0	163	4226	150	27	0	3421	0	12	0	1836
9180	0	140	0	62	4638	0	0	6535	69	0	35	0	3099	0	0	12727	2	129	11	0	0	2194	0	64	0	137	0	62	0	0	7019	374	0	329	312	5282	201	213	0	3424	2453	0	0	0	1847	0	123	0	2941
9360	0	0	0	0	7790	0	131	7581	111	4348	0	0	7	2271	2154	9427	33	26	60	14	0	317	57	0	176	0	60	235	0	99	3344	187	15	2085	5890	7033	0	0	2277	1742	46	80	91	237	0	0	106	0	4696
9540	0	0	0	291	5247	0	100	4792	0	2014	0	48	0	30	387	5958	0	0	2481	182	0	56	27	126	0	0	79	0	416	0	262	118	0	278	3289	1486	0	25	79	3322	55	83	111	78	0	211	0	0	1710
9720	0	0	0	0	4377	107	0	2767	0	0	0	0	86	178	207	1821	0	83	2477	0	150	0	0	0	96	0	304	0	122	0	256	0	0	102	0	0	0	0	190	2607	51	87	0	43	0	0	0	0	0
9900	0	0	0	0	2682	0	3824	0	7648	0	48	2447	0	0	83	1707	83	45	2654	0	49	10	64	0	145	0	0	0	0	0	4609	0	0	169	445	2022	497	0	194	2917	4975	13	19	73	212	284	171	0	99
10080	0	0	0	113	4103	348	1529	0	8800	0	0	5325	0	0	1762	154	4	0	3458	0	0	0	0	3	0	0	431	0	276	0	2264	0	0	334	0	2903	157	15	188	94	4351	132	78	0	78	0	48	0	0
10260	0	45	0	0	6982	215	0	304	2749	70	0	3279	110	69	1451	2206	0	0	1884	0	67	2800	0	0	17	0	453	0	0	0	69	59	0	86	86	4874	207	212	0	0	2071	0	143	44	0	0	0	0	0
10440	88	77	0	7	3565	81	112	61	3250	96	447	2842	0	4248	40	87	80	0	0	289	172	2693	0	156	3	32	172	397	304	92	6450	0	0	40	0	5407	73	241	177	0	733	0	70	109	0	0	122	0	3
10620	0	271	17	0	3369	0	0	0	3870	86	95	3102	28	3088	42	0	226	0	0	33	0	529	5	0	0	0	286	143	148	207	3165	0	0	149	377	3214	0	0	75	0	182	101	61	0	2402	0	0	0	4562
10800	0	0	0	1	4308	0	101	0	2833	0	0	4358	10	5850	0	114	50	0	150	44	0	2557	0	2040	0	24	0	62	0	0	3204	7024	0	0	118	2037	89	18	11	26	525	0	0	0	129	0	63	0	3714
10980	0	129	182	205	6638	0	0	2784	3633	0	0	3569	0	3955	0	229	256	68	134	0	144	4125	0	5615	196	18	238	0	0	2999	3601	3762	0	68	162	7489	149	85	136	186	26	65	84	0	62	11	0	0	0
11160	0	0	0	66	3739	168	2678	4911	2427	0	2211	3052	4	2193	0	14	2770	114	0	113	0	2265	57	2060	115	215	170	0	816	4445	5	10537	0	178	270	3978	0	87	0	0	0	0	222	239	0	0	75	0	85
11340	0	0	0	68	5192	0	4449	2560	135	0	2892	29	5826	165	0	0	3616	0	9	120	100	251	59	284	0	26	218	0	61	1577	2032	10366	0	85	65	5371	0	0	14	22	31	7	0	1	198	119	75	0	0
11520	0	16	35	0	3691	71	2742	350	2745	0	482	0	6210	2370	0	0	2060	0	0	0	0	49	145	184	195	0	96	0	0	549	5045	3078	0	139	0	5955	0	112	1421	0	0	18	241	25	20	34	26	0	107
11700	0	0	1	0	3389	0	127	4779	432	0	8	434	6419	2817	0	67	0	0	0	0	47	0	3637	90	69	28	458	0	6	4129	2763	14671	0	0	151	5193	72	0	1003	0	2113	97	19	31	172	230	23	0	0
11880	0	0	0	19	2597	0	0	3451	0	0	1850	271	6106	51	0	1903	245	26	0	0	0	0	4109	159	120	0	189	0	0	3826	431	4747	0	113	9556	3602	0	191	45	0	5734	0	0	182	79	0	10	2853	201
12060	51	2214	45	47	0	0	3005	2626	167	0	1918	0	5582	3146	2816	3383	100	0	44	0	0	0	964	157	138	0	0	44	267	9	182	6425	0	29	7790	3796	479	60	0	4	5780	18	0	2100	103	0	205	5103	0
12240	169	2754	0	0	1013	2	7793	2817	3070	483	0	145	3960	2081	75	2723	95	36	4687	158	123	35	336	0	175	0	38	0	75	2321	424	3207	0	159	3706	5404	121	35	112	46	2886	6998	0	2563	0	0	128	4083	46
12420	0	0	4	0	0	195	5203	1761	10305	99	181	0	2140	2670	1351	2464	294	0	3705	146	0	0	864	61	1910	0	0	229	109	3115	3912	3817	0	41	134	3703	0	0	2	0	167	2211	0	210	0	0	29	2391	28
12600	0	0	136	144	2175	24	4701	63	3635	0	0	51	3376	2682	2190	3267	2930	0	332	0	200	0	1916	156	3487	142	1818	87	191	2428	3884	1274	0	0	5560	3400	0	87	0	39	0	45	0	0	0	14	60	127	0
12780	0	2086	103	0	2627	83	3849	11	1644	28	0	112	2260	2728	19	3422	3887	101	41	2453	76	0	103	0	250	44	2808	0	254	4498	4376	5651	0	237	3450	2447	0	22	81	0	3597	0	0	539	0	227	61	188	0
12960	0	4117	0	3	2402	0	5902	0	1928	0	30	1721	3439	167	173	2294	4398	0	0	4183	52	0	143	12	0	45	6699	0	311	8102	367	3122	20	273	2482	4469	0	168	80	0	1880	2370	84	0	53	14	66	0	2852
13140	0	2228	171	0	3479	100	2623	1565	1703	100	128	434	4061	0	0	32	227	122	536	2146	0	0	6	0	77	0	4577	140	172	6730	2038	0	4	64	2559	1083	121	79	12	4	3066	3511	0	0	61	0	78	2317	0
13320	48	1011	45	145	2250	121	4184	2991	6480	1991	49	0	3983	0	0	2081	1862	46	186	3112	158	0	0	2555	204	0	3447	48	2	4862	2943	333	16	596	1393	0	134	3	280	39	9822	2038	0	31	0	0	7	0	0
13500	2559	0	0	46	2653	0	4188	4315	4398	1926	342	87	1960	0	128	2657	5094	60	3362	6218	0	0	46	2	0	5	0	0	26	7009	3067	1578	0	0	237	131	7	4361	0	0	7152	0	0	0	15	0	181	0	0
13680	2356	125	2022	171	56	11	0	0	2024	0	0	39	2735	42	24	0	2610	93	8418	4440	0	0	22	146	97	0	101	0	20	6135	224	2819	0	143	0	82	0	3026	0	59	1761	0	0	333	31	252	0	0	0
13860	2191	0	2024	0	76	0	191	2092	3776	0	0	0	0	0	8	4426	48	196	4014	1818	0	12	0	21	56	170	34	0	0	4964	2219	2632	0	516	0	2353	254	0	31	0	2597	136	33	21	0	0	1632	0	0
14040	0	3500	2	0	163	185	3993	2587	5686	0	0	0	2050	0	0	2761	0	0	8104	367	0	0	10	382	35	171	3	0	0	2671	2624	2850	0	2389	171	2678	190	43	62	24	2828	354	117	42	34	160	0	0	21
14220	282	4386	0	0	205	158	3469	20	3449	17	25	0	2385	0	0	2643	2337	0	7761	6	0	0	110	93	0	0	460	0	94	3480	5712	671	0	2678	518	1912	0	0	239	0	3405	59	0	43	0	210	0	11	0
14400	0	1621	0	176	0	73	2342	0	0	166	0	108	1619	0	0	1813	0	0	3103	0	0	107	283	0	74	0	0	155	393	2125	4884	2773	0	186	38	0	554	2405	158	0	120	102	0	0	17	311	1765	0	26
14580	0	1620	0	16	0	1952	3068	0	0	189	0	82	2461	0	98	1288	92	43	2526	356	26	0	0	1120	0	329	0	0	363	8801	5101	4043	22	161	4531	211	0	8760	142	112	33	3	0	331	0	70	720	0	55
14760	42	151	41	0	31	2256	5558	123	1769	0	0	51	2384	0	96	1882	0	329	486	1768	0	24	42	2101	38	0	128	0	312	8752	6404	3259	42	73	3179	5571	0	3771	143	0	0	0	37	0	0	441	99	4755	0
14940	67	402	105	0	361	626	3844	59	284	57	144	165	0	115	0	320	1	46	302	934	4481	0	37	501	0	28	19	0	0	5276	3200	4069	0	194	0	3754	0	226	27	0	0	3666	59	0	0	0	0	3326	0
15120	0	1446	145	5	0	81	1954	24	4519	69	30	185	20	65	2358	162	0	29	329	157	3689	0	123	0	30	0	140	3	203	43	3264	4456	0	2238	0	2423	0	0	39	0	243	5461	0	170	26	0	531	1006	34
15300	0	2610	0	6	275	2682	3058	74	15108	26	8	0	0	0	2562	82	0	371	72	0	184	2	0	0	0	132	896	0	141	3344	3415	4227	0	480	305	2505	317	0	0	0	0	2956	0	235	0	0	265	0	31
15480	158	5175	95	307	2389	3071	1806	2050	7480	58	0	10	0	7	583	0	0	247	88	0	68	0	0	0	0	0	598	0	23	10983	9121	3816	44	12	1754	2205	0	0	125	0	0	383	74	0	0	0	3186	249	0
15660	0	3343	3303	0	5604	5195	634	2482	9334	105	106	0	3461	25	1	0	2569	100	0	173	0	0	74	2227	0	0	10778	0	203	3078	4576	2837	0	0	326	0	0	0	0	18	122	0	19	78	393	83	2094	10	0
15840	0	61	2701	26	4593	4576	0	2338	4521	2517	55	255	5792	0	0	95	89	0	110	0	0	0	30	0	0	0	4773	0	404	4470	138	3129	4	61	0	586	122	29	0	1633	4431	3505	0	0	0	79	212	2	147
16020	2119	3685	2970	0	4646	3929	293	3693	4328	3212	2056	0	4587	318	0	3385	0	119	2192	8	0	0	0	58	0	0	2506	0	80	3017	2377	3297	0	0	0	2176	12	0	0	990	2299	0	0	0	0	0	2389	2807	0
16200	2522	1671	264	231	4285	5263	0	2024	3192	1594	52	41	1470	0	52	2320	0	25	3125	52	35	123	65	27	10	0	1551	0	442	6500	9457	3306	0	0	0	1959	0	38	0	1522	2716	512	0	0	0	66	6154	1761	159
16380	0	188	245	47	2848	3711	124	29	7131	116	374	0	3621	0	2239	3513	0	0	5095	2668	131	0	0	0	0	0	288	0	0	7885	7655	0	23	4932	45	2345	235	0	86	395	41	2141	53	0	120	0	2930	2637	0
16560	142	6	1843	0	1648	3279	3440	105	3877	130	1895	15	4524	187	2772	352	0	137	1904	3393	0	0	9	2698	0	14	0	0	323	6810	4172	263	0	4165	0	3524	111	0	16	16	196	543	9	63	0	0	60	2930	16
16740	0	199	3397	3	0	2860	9360	311	0	107	50	0	2525	0	2792	0	5598	95	46	750	0	3985	23	2281	0	0	109	3433	386	14978	2158	416	3	85	0	2508	66	17	103	0	3	179	0	0	0	206	414	3797	0
16920	42	2891	3036	0	0	2443	4972	125	7862	0	38	95	1756	0	63	2016	3952	111	1112	0	1822	148	0	2194	25	18	583	1744	390	10089	2686	1066	0	0	0	4085	0	44	122	0	0	126	0	0	19	323	2990	0	99
17100	0	5145	2150	0	161	3454	3299	0	3355	0	67	89	3663	105	391	928	2185	42	799	2391	1651	2622	4	4021	60	0	2421	42	139	3273	2084	0	12	206	0	3896	0	0	18	0	0	4	0	594	48	378	1781	2	0
17280	0	4196	0	4	214	1752	11	3886	78	19	23	0	183	0	19	152	0	18	337	2464	340	2255	0	2534	0	6	2464	181	11	8031	2046	33	0	3780	42	1673	4027	0	0	0	134	20	75	0	316	0	89	0	162
17460	0	199	0	0	301	321	332	1871	5672	0	167	246	0	0	0	0	0	329	44	54	140	3497	159	26	171	0	225	472	0	5085	1745	3681	0	1890	0	4707	1077	0	288	0	28	4441	0	0	19	0	2580	22	91
17640	0	0	0	254	0	2862	34	112	6029	0	0	0	2461	0	41	1958	0	47	19	128	0	386	56	3814	7544	0	355	179	0	3886	3843	5594	0	1504	114	1931	388	10	71	0	144	2123	210	0	0	0	7563	106	0
17820	0	319	0	0	412	1889	801	0	4785	91	2509	0	5322	0	0	38	123	0	175	52	0	0	207	2686	4339	133	2262	106	600	2930	4724	2597	1728	227	0	2841	5754	0	151	15	24	4654	0	0	136	105	2786	0	0
18000	0	0	9	17	121	821	7155	483	7796	98	2011	0	262	118	0	0	0	0	1056	25	0	0	0	3293	1855	2133	1831	128	25	1674	1808	960	1436	0	0	123	3741	0	34	0	18	5458	60	17	0	0	497	0	0
18180	0	47	0	30	0	1967	2312	771	4390	38	56	22	0	305	0	150	186	0	2480	0	234	14	4222	935	0	2900	291	65	175	3250	5242	4192	156	0	0	63	1457	0	179	107	0	4133	0	62	0	0	258	5509	0
18360	0	49	0	186	2068	3496	214	163	2384	0	377	126	3382	0	2269	0	75	0	2364	0	459	2276	1676	365	448	136	247	0	49	2830	6411	7926	28	0	0	23	5091	0	128	3	53	2281	170	60	167	106	0	4846	0
18540	85	6662	0	78	445	1545	2182	52	5287	200	154	168	3835	0	2269	0	164	56	1537	0	59	131	2093	0	78	150	4477	73	0	4024	9062	6028	195	185	259	76	2080	28	0	60	28	31	0	0	0	0	3150	0	1
18720	0	11283	2349	0	0	2688	2634	52	7169	94	0	42	2029	122	2371	2438	0	56	563	84	2346	76	116	0	78	0	2971	95	181	5400	2398	5583	0	198	194	0	730	0	161	66	0	35	0	0	0	12	1906	0	24
18900	54	3844	2394	0	99	102	2023	0	5446	0	0	4	797	3	0	215	56	0	0	0	0	95	2373	14	0	135	225	81	248	7225	2046	6031	3107	11	322	139	56	76	78	0	8077	0	114	0	118	0	2359	51	164
19080	0	5483	967	92	0	231	0	2350	7040	108	0	2868	1933	0	177	0	40	220	430	26	0	243	2283	84	273	47	32	100	80	5168	2402	7575	0	0	54	242	178	54	0	11	0	18	0	0	0	150	3199	78	34
19260	49	6883	6	0	63	48	3596	2142	358	25	51	3374	0	0	2912	1944	0	295	69	1	644	0	2211	73	63	12	183	244	0	3333	5132	5053	2243	117	0	153	66	0	0	0	0	151	22	0	152	126	0	0	0
19440	0	5508	1587	55	0	41	1192	123	143	0	99	2057	0	168	1922	3737	0	16	52	42	5	527	0	205	0	24	337	201	239	4183	3478	3483	440	0	0	81	1925	8	25	108	0	0	92	0	0	262	231	0	0
19620	171	7392	0	308	72	234	183	383	0	221	98	22	37	44	726	2569	22	0	239	100	0	0	0	0	101	176	2641	0	228	2829	209	4241	201	270	31	125	2660	199	22	0	0	120	20	91	0	149	0	0	0
19800	486	4638	399	230	0	43	4153	177	134	65	2034	0	0	120	2034	63	0	1	79	16	0	0	1196	0	0	0	4014	190	733	3810	7076	2734	2481	178	98	0	139	247	0	0	0	57	0	45	0	0	215	0	0
19980	366	4526	79	0	0	1925	3107	411	304	17	23	98	58	0	2767	0	31	22	53	71	0	0	274	78	0	0	88	120	391	5566	2621	2655	111	145	0	87	4103	170	75	0	80	156	0	82	0	137	414	0	0
20160	0	2199	0	0	0	2047	1488	0	0	150	0	81	5	0	1590	4848	18	133	0	0	0	1723	5667	15	0	0	4397	7	311	2627	3878	1632	220	0	139	36	3077	76	48	8	5	0	0	51	0	0	106	0	0
20340	19	1944	276	0	117	3035	913	154	2340	0	3102	35	0	0	2120	3739	138	137	0	4	63	88	3540	1483	21	22	0	279	376	1873	3707	2365	1959	2128	0	66	7173	0	0	0	0	0	0	0	0	0	313	73	157
20520	0	2407	122	16	3307	3528	0	112	186	0	2703	1833	166	70	1527	3916	0	0	176	2157	0	0	3366	465	0	0	432	198	307	2362	5800	153	0	477	206	0	2440	17	39	103	0	14	0	0	0	112	0	49	0
20700	0	3296	4470	222	2895	3300	560	38	72	0	279	1129	0	148	2622	157	206	0	95	2209	0	0	3120	121	191	0	217	69	329	275	5862	2174	78	56	0	42	4545	82	0	0	32	0	0	278	0	0	17	318	0
20880	79	2422	2676	0	3091	2944	5099	9	3048	0	173	1301	0	0	252	1749	0	57	143	311	48	0	6794	136	220	0	9296	2452	0	97	2471	4878	233	0	0	0	2429	0	24	0	30	18	0	0	0	0	0	58	0
21060	0	2613	2348	5	3195	2956	5441	0	6992	51	29	241	74	0	486	704	0	0	25	1963	7	0	3220	56	40	2173	6668	2360	159	0	10	8863	202	277	0	66	373	0	173	162	0	62	0	0	0	176	163	0	179
21240	0	4384	128	0	829	253	5637	0	2249	124	0	314	0	0	0	2658	0	0	161	4281	33	61	0	158	0	79	5018	2083	0	2095	3418	18517	1571	3996	168	0	812	45	0	0	6	0	51	231	0	100	116	67	0
21420	15	5908	0	32	241	1407	231	5	29	0	0	73	54	477	0	0	151	334	57	3504	13	0	0	3296	0	0	2062	934	258	3248	4314	14320	1013	261	181	0	2666	197	0	0	0	0	189	35	6	163	0	250	0
21600	0	5486	140	88	139	102	4	6	0	16	453	141	3327	107	0	0	0	0	0	3377	153	0	0	2216	2849	0	203	35	0	1986	5094	7921	1662	0	0	69	0	56	0	76	2004	0	0	267	0	66	1806	0	0
21780	0	4610	0	38	252	2619	191	0	71	0	83	1725	2275	0	82	214	32	0	291	3223	0	0	36	2148	3391	3	5235	0	77	1038	2394	3562	1651	0	0	0	62	0	0	93	284	0	0	60	0	0	3451	0	215
21960	6	7154	0	32	233	3616	372	22	68	0	0	3145	0	84	9	744	118	0	0	2045	0	0	0	2349	2475	45	3828	2138	175	1852	210	4011	127	163	0	124	219	14	147	0	0	27	0	0	311	0	3505	38	3
22140	0	2910	6	69	0	5260	0	0	0	136	30	882	0	286	0	2633	27	58	0	734	0	0	5	1914	39	16	4563	148	335	423	0	4724	1592	0	17	32	152	101	38	6	0	283	144	0	306	0	503	21	0
22320	0	3493	129	0	311	4982	63	0	0	38	159	0	374	26	21	3784	8	101	37	1622	0	0	340	89	0	103	688	39	170	190	303	10203	793	0	0	114	5789	97	1	0	0	1808	92	90	0	66	176	0	54
22500	203	2760	99	0	0	2474	0	220	217	95	0	112	0	10	0	475	233	103	124	2088	51	0	2155	2092	25	0	53	1828	0	201	32	10735	114	198	17	0	7822	117	14	60	88	234	44	0	80	145	22	519	0
22680	0	3590	28	0	0	3163	0	0	0	0	149	0	0	0	101	243	0	255	189	458	117	1849	1333	62	415	24	85	0	109	11	190	6172	0	0	0	7	2549	0	0	0	63	134	3	198	0	0	2221	0	30
22860	0	2416	59	0	7	5047	17	29	0	0	0	308	2003	286	81	250	0	21	14	488	74	1930	36	1582	0	0	164	2584	29	93	294	6174	0	164	0	104	0	0	23	11	105	323	0	87	150	60	34	0	130
23040	8	5619	0	106	0	3742	17	0	32	133	46	72	203	0	132	1564	193	0	85	225	13	911	2763	2081	82	0	0	926	1828	3532	292	5422	116	324	0	0	0	42	50	0	2253	0	0	0	86	200	95	124	45
23220	39	7751	49	0	0	6011	0	0	2	173	3268	0	814	162	81	259	92	26	0	114	58	130	5500	619	0	0	306	187	2344	2899	253	4289	0	0	0	0	0	86	122	0	105	583	44	225	253	66	116	66	20
23400	0	7133	0	41	0	3970	103	0	0	59	4451	86	51	0	25	84	39	0	0	0	0	109	4924	0	0	0	0	96	2334	2793	174	0	173	61	0	106	3404	0	87	10	0	9	0	0	0	0	29	194	49
23580	0	8033	0	120	35	3233	53	0	88	128	3748	2467	103	0	183	62	0	111	99	92	114	70	1705	21	185	124	404	0	161	0	3361	4187	40	295	0	0	4330	6	13	22	0	0	88	265	126	0	0	232	123
23760	0	3082	7	0	0	482	18	39	0	0	3682	3292	0	42	25	67	0	0	41	47	0	111	241	2885	0	0	129	0	0	346	297	5043	0	59	135	0	153	0	0	0	0	0	69	173	0	57	0	1763	0
23940	0	12	0	223	0	0	0	0	60	27	2973	4603	166	0	31	122	3	61	59	0	11	0	80	3396	53	0	2431	513	265	2645	230	2446	164	68	169	0	0	101	10	86	0	0	0	12	17	204	0	4197	0
24120	0	3738	0	0	0	189	122	0	183	13	2277	4870	446	190	13	0	0	0	0	0	57	0	3241	168	34	0	3992	0	22	2480	3020	2048	0	159	101	2	380	98	231	0	0	154	5	0	0	0	11	3702	0
24300	0	8091	0	23	0	105	0	0	0	0	11	7111	0	76	5	113	0	0	0	0	0	164	4792	0	2	32	2572	70	6527	2326	2939	403	215	372	0	0	252	0	0	0	43	0	0	0	5	250	0	2263	0
24480	0	4884	21	0	0	0	0	0	0	0	241	7931	0	83	59	0	0	50	19	252	33	0	5327	0	101	77	0	0	8577	2181	490	626	75	118	165	87	132	111	35	5	12	0	0	177	0	213	27	1873	0
24660	0	4133	54	0	0	3722	0	0	0	0	0	6710	227	137	0	0	138	0	0	88	0	87	3065	0	0	23	0	150	2994	178	72	3474	0	55	0	37	63	186	212	0	72	0	62	228	0	29	148	0	0
24840	0	7274	20	68	0	2020	388	0	0	241	0	2846	56	16	47	4671	85	0	375	37	0	61	4827	235	0	0	292	100	1663	6092	0	1794	228	0	0	103	0	0	0	64	159	45	35	145	96	0	135	74	62
25020	0	3099	0	0	2297	2187	50	83	0	0	282	814	0	0	113	3494	80	0	3613	627	0	16	7150	2677	0	3	221	0	3122	4426	29	1789	0	25	6	0	132	0	0	0	84	57	54	55	0	0	31	0	0
25200	21	5256	3	0	2642	2350	0	1817	209	0	0	2485	2252	73	12	0	0	186	1334	106	0	0	7356	272	0	2976	172	0	0	4862	159	2139	88	0	81	24	0	0	0	0	6	0	0	195	0	0	149	0	0
25380	0	3753	124	105	1038	3975	2816	0	28	140	0	292	2769	42	90	126	0	0	443	648	76	0	7296	107	0	669	144	0	654	1587	0	0	0	0	128	71	0	0	0	15	65	106	0	129	36	0	92	0	0
25560	112	0	0	19	87	5073	112	483	0	36	29	0	339	122	4	84	0	0	563	233	165	78	5900	3287	0	185	115	225	0	2672	198	0	4	182	100	29	0	0	0	192	73	0	195	0	0	0	77	0	0
25740	0	200	0	0	0	3281	54	9	0	0	0	2	3	42	0	0	55	3	0	281	0	0	3046	1628	201	10	263	256	207	5340	276	2805	38	145	0	0	0	0	0	0	0	0	0	124	184	77	83	0	0
25920	82	0	0	0	77	1961	0	150	0	74	0	0	0	93	102	95	0	117	40	1956	57	0	2425	2328	0	110	3065	207	453	3969	2991	3533	0	0	0	0	205	87	17	9	1941	95	25	0	0	0	133	28	4
26100	62	1590	0	0	417	3583	163	30	0	0	0	50	0	0	0	10	0	111	2097	2335	0	58	165	53	31	2503	4330	0	38	3945	2139	6501	103	0	0	250	11	19	0	44	0	0	0	23	386	0	0	0	0
26280	0	134	10	29	0	2622	0	0	96	132	0	65	0	98	131	19	0	0	496	375	0	0	1917	156	83	2392	6982	163	0	3406	7230	5447	0	0	0	0	0	0	78	0	0	0	0	429	19	0	60	0	0
26460	0	332	0	0	0	4539	0	6	0	144	80	114	158	48	102	130	0	48	645	1773	251	262	3543	0	0	2112	4407	0	275	3609	11753	6979	20	216	0	0	261	186	0	100	67	3760	15	9	0	0	321	0	0
26640	0	55	0	0	0	3702	0	0	0	23	0	41	24	0	0	53	0	38	49	0	0	0	8983	184	0	406	5199	0	192	5282	6588	6364	0	316	225	83	63	109	0	0	0	3206	0	176	0	204	85	29	0
26820	82	0	10	0	0	2987	217	0	0	73	106	216	10	0	91	0	0	0	83	95	178	0	6258	0	0	11	4347	2334	251	2210	3954	687	0	0	0	0	0	0	51	135	0	43	0	0	0	0	317	0	158
27000	25	0	0	102	0	175	0	0	50	30	20	418	29	213	50	0	0	0	0	147	3	53	4735	247	0	246	6576	4608	0	0	282	0	63	91	1	95	0	0	78	0	120	5	211	0	0	0	0	33	0
27180	196	79	8	0	33	1629	26	13	66	17	214	4820	171	0	0	0	64	0	135	641	0	20	3208	0	0	233	5330	4357	345	0	90	27	0	0	25	0	0	0	60	222	0	0	147	329	92	178	144	86	158
27360	92	0	701	43	67	0	58	76	131	0	0	4026	116	74	25	33	0	0	0	1851	25	47	3566	0	0	0	5282	0	2268	0	0	48	132	0	0	34	0	49	124	0	0	87	23	0	167	0	28	342	0
27540	62	0	0	80	46	0	0	0	148	0	43	2344	23	0	31	119	2	0	0	439	166	0	814	12	47	21	305	234	378	10	221	2675	43	0	16	26	0	29	57	40	0	22	0	0	88	348	209	4004	28
27720	0	24	63	116	185	586	93	82	203	65	52	1473	0	109	0	391	89	116	0	1738	0	114	131	0	0	0	628	111	0	0	0	3066	35	143	0	152	177	12	0	87	0	28	61	0	0	579	30	2894	29
27900	0	0	0	0	36	2181	29	93	0	177	0	206	7	4	97	0	0	79	58	2170	33	0	0	52	62	106	303	231	271	2367	0	2249	19	259	0	160	47	52	214	13	0	93	193	21	0	0	0	2059	0
28080	4	0	0	0	221	3677	0	0	11	0	111	0	187	16	68	0	0	60	33	3180	130	87	168	0	41	0	196	0	0	2835	121	2934	95	0	0	57	0	153	160	0	16	28	0	171	0	20	0	1015	227
28260	0	0	0	0	139	3319	0	0	177	0	0	55	54	0	0	0	0	45	0	1923	0	0	0	0	31	113	3540	44	0	2255	0	3228	186	94	0	28	135	0	0	55	0	102	0	0	0	86	72	17	45
28440	0	104	2	93	0	2248	182	13	12	0	0	70	235	0	26	0	46	12	0	757	0	101	0	0	0	270	5249	72	120	180	369	4103	0	0	466	0	111	161	72	0	1881	0	0	0	153	57	46	0	12
28620	0	81	128	0	6	1707	0	0	179	0	0	323	2297	53	0	193	157	177	104	287	0	0	60	0	46	227	2338	0	0	2598	0	2765	0	41	0	0	68	0	27	0	0	0	0	0	0	0	0	97	0
[truncated: 92 more columns]
