# Supplementary material for: Stochastic pausing at latent HIV-1 promoters generates transcriptional bursting
Source: Nat Commun. 2021 Jul 23;12:4503. doi: 10.1038/s41467-021-24462-5 (PMC8302722; doi:10.1038/s41467-021-24462-5)
Supplement: Supplementary file 3 — Source Data [file 41467_2021_24462_MOESM3_ESM.zip › _Source_data_zip/Source_data_long_movies_Fig3&8/Long_Movie_Raw_Data_Table_No_Tat2.xlsx]

## Sheet: Feuil1
Time	Site1	Site2	Site3	Site4	Site5	Site6	Site7	Site8	Site9	Site10	Site11	Site12	Site13	Site14	Site15	Site16	Site17	Site18	Site19	Site20	Site21	Site22	Site23	Site24	Site25	Site26	Site27	Site28	Site29	Site30	Site31	Site32	Site33	Site34	Site35	Site36	Site37	Site38	Site39	Site40	Site41	Site42	Site43	Site44	Site45	Site46	Site47	Site48	Site49
0	0	0	0	0	4348	0	0	119	60	0	127	0	0	20	4359	14	0	40	32	2928	208	1815	0	164	57	6	0	82	89	24	89	0	0	0	22	3438	19	0	2196	141	0	1872	0	38	0	102	40	55	28
180	21	0	23	267	1801	1758	0	0	0	0	110	93	0	53	4010	0	16	63	9	3026	0	53	0	0	34	111	23	60	50	0	0	0	0	0	0	4902	4	0	77	0	22	135	85	0	0	424	0	0	45
360	0	91	10	0	5914	0	33	11	215	40	0	0	30	0	4586	17	26	0	0	43	0	29	87	15	0	0	0	0	362	0	50	177	32	23	171	2282	13	4209	69	4543	18	0	0	85	0	228	0	0	26
540	0	3893	2	92	2860	1276	0	198	19	47	17	0	0	33	4364	155	103	0	0	0	0	282	0	41	28	283	0	37	87	0	0	2838	99	53	439	316	11	330	9	1616	0	185	0	0	0	0	0	60	47
720	0	82	0	0	0	0	104	0	34	2	0	0	0	35	2631	0	48	0	0	0	0	38	201	40	111	0	0	148	39	0	84	1009	0	0	1651	509	0	0	107	3190	129	2582	17	0	0	3503	0	0	0
900	0	0	0	0	0	0	1	0	0	33	117	0	0	0	0	0	0	55	0	1787	139	0	78	6	0	0	0	511	112	0	59	1712	0	0	45	26	0	0	0	2697	2024	376	0	0	0	3286	53	44	52
1080	0	48	0	0	10473	152	0	238	102	208	35	0	10	0	1952	63	0	0	3	1524	0	15	0	0	0	26	0	2638	10	0	0	415	26	56	44	51	0	5172	0	847	3221	140	0	6	20	0	11	0	110
1260	75	9	0	0	11590	20	0	408	259	278	0	48	0	30	2623	0	0	144	0	3225	26	6	36	0	0	0	0	1715	211	0	0	85	15	0	0	197	9	2801	178	106	2132	5	16	8	0	4845	21	0	0
1440	58	9	43	0	7009	0	66	1521	0	135	26	0	3	61	1419	58	0	0	89	175	111	21	0	129	156	116	22	2256	542	67	0	1	0	0	0	36	0	2518	0	0	0	35	0	26	0	6693	0	0	0
1620	381	0	0	0	11446	0	0	136	0	79	34	0	81	26	122	35	0	0	13	10	61	124	0	128	45	28	0	3243	2473	0	0	2463	58	65	0	72	0	8013	201	95	0	93	0	0	0	2236	0	0	55
1800	81	1681	0	63	7528	20	106	0	28	0	0	167	0	8	29	0	118	0	0	46	0	0	87	141	78	223	0	2413	7105	0	25	71	0	7	4	149	0	4761	0	94	46	11	17	0	0	0	0	0	2028
1980	0	586	54	0	4707	6	0	65	64	0	0	39	0	0	0	45	0	0	0	0	35	0	0	3876	9	63	0	0	4152	0	0	0	0	84	75	2119	0	114	0	21	0	29	0	23	0	52	0	32	0
2160	0	0	57	0	2517	0	0	0	78	0	60	45	0	0	2129	44	120	30	0	39	2589	50	0	254	0	0	0	2093	2575	0	0	0	0	280	0	3077	2393	176	181	6	0	0	0	0	0	147	35	0	76
2340	0	0	0	7	2991	0	0	0	74	3	92	0	31	38	2435	45	0	104	0	44	1545	0	162	3624	99	121	0	2789	1563	77	0	2164	33	683	8	1888	0	108	109	4652	53	0	0	0	0	307	60	0	0
2520	0	89	80	0	3758	0	0	53	0	0	0	0	28	0	3073	0	0	7	0	233	2137	0	71	4776	98	119	2	1676	321	4421	74	3766	80	30	0	10	88	0	0	4688	0	40	0	24	0	0	0	0	0
2700	0	58	21	0	4134	0	0	0	48	13	0	2757	0	48	225	0	0	0	0	3447	0	0	143	7130	9	0	50	24	2662	157	10	5531	0	2290	0	351	2718	2120	25	4862	0	0	0	27	119	0	53	34	14
2880	0	0	82	0	2518	39	0	2573	0	73	2	314	0	0	1708	173	13	0	0	2739	2059	319	6397	4596	0	0	0	0	540	27	33	3158	10	2889	107	2153	2246	246	0	2155	0	15	0	0	40	0	57	0	0
3060	151	48	162	0	3877	0	0	2448	34	48	16	13	0	63	2169	47	28	0	22	2137	4559	0	6749	5592	0	96	0	0	0	63	0	3193	7566	2415	0	0	157	113	0	4336	0	0	0	3	0	1991	0	96	0
3240	40	10	2165	0	9538	1934	31	200	0	0	67	103	0	0	2430	0	162	0	68	0	60	111	154	3425	0	34	0	2697	48	311	6	5380	23	175	18	0	0	144	0	3476	0	0	0	89	0	531	21	27	0
3420	123	18	3456	0	2041	1908	0	2243	0	0	0	4	0	0	1774	71	0	108	0	146	828	0	774	73	0	6	0	2166	0	2184	0	3562	0	125	0	32	182	0	0	159	45	79	0	0	0	2119	9	0	0
3600	151	91	3272	0	0	2116	366	175	296	0	18	0	28	0	221	90	19	0	0	63	36	0	126	3237	26	6	0	1594	8	2141	0	3977	7	93	0	125	36	4854	0	3610	0	86	31	0	0	0	0	10	0
3780	41	0	2246	117	0	121	194	0	0	238	0	0	0	0	0	49	95	0	0	76	1	6	0	0	0	39	0	1249	77	1697	3054	4603	22	72	0	22	0	284	73	4364	0	127	10	5	0	4952	17	26	0
3960	60	6	2274	56	0	614	848	33	24	0	21	0	0	0	153	0	0	0	61	0	0	110	0	0	30	0	113	2261	739	64	0	3016	27	0	0	94	0	0	0	97	95	131	139	4	0	3357	0	0	0
4140	0	32	2566	0	0	255	0	360	104	0	0	0	7	0	0	0	0	0	0	2196	52	0	0	0	87	83	205	2162	2923	279	500	1944	0	0	40	0	0	0	0	60	85	0	0	6	26	1040	0	14	16
4320	51	31	4	48	6499	0	526	0	8	30	0	0	0	0	34	0	0	0	0	4324	2	0	200	0	1912	101	0	55	3316	310	0	233	0	0	2493	0	0	68	0	110	17	14	64	1851	35	0	81	0	48
4500	1798	0	3	0	7676	0	1813	0	109	0	0	0	0	0	0	42	41	209	16	3357	317	65	31	52	2	0	0	0	505	3718	27	64	0	9	1346	0	0	0	55	1433	3	0	0	2267	0	72	0	92	43
4680	5217	110	91	0	7480	0	2136	136	0	0	84	161	100	0	0	0	0	0	56	24	3844	0	488	83	0	33	20	0	0	2132	2517	0	10	0	0	2509	91	0	0	310	0	13	6	2502	68	29	110	87	50
4860	2112	45	11	0	5085	0	390	31	118	163	0	0	3	0	11	0	0	93	0	107	2514	175	0	121	0	73	0	150	5441	344	988	39	23	26	8	254	0	167	17	102	66	0	61	14	0	0	67	0	0
5040	0	1836	0	0	94	0	3	7	0	0	0	1973	40	0	2228	91	0	31	0	173	108	135	288	0	28	9	0	0	6329	3122	225	126	0	1	0	108	0	0	0	153	119	0	0	36	0	0	0	0	15
5220	0	185	38	0	5548	0	16	0	159	37	0	194	0	0	1293	27	15	41	207	47	0	68	247	4530	44	21	0	114	3013	3598	63	2228	0	0	0	0	0	0	371	154	158	0	8	0	0	61	0	31	0
5400	0	0	46	0	5215	82	0	0	0	11	66	35	0	0	1522	36	112	0	0	77	0	84	78	1612	0	0	169	27	1617	1	1915	10	35	39	75	75	0	1663	0	70	0	0	0	50	0	164	268	16	69
5580	84	0	61	60	1863	0	0	0	111	33	0	175	0	0	4321	0	54	117	27	0	0	1	2124	2349	0	0	55	1788	2660	165	4829	162	88	155	2359	56	0	740	161	0	0	0	0	61	23	0	184	57	13
5760	44	14	0	0	3220	0	0	0	22	135	0	0	23	113	3258	0	1	0	0	108	77	99	3487	40	17	0	247	22	4510	0	4905	1758	0	165	55	78	80	0	0	119	0	80	0	11	31	2637	0	0	42
5940	51	0	0	0	4179	0	58	0	114	0	88	0	0	94	129	10	46	194	0	44	2572	80	3041	0	0	67	81	0	4030	73	1957	132	14	84	0	0	0	0	60	372	0	176	139	187	0	74	0	0	43
6120	0	0	101	0	0	0	31	16	137	0	66	40	0	0	0	0	0	281	21	0	103	18	4446	0	0	0	0	0	237	166	0	255	0	181	39	0	0	786	0	0	18	0	0	0	35	0	0	0	118
6300	78	0	8	0	7	0	21	0	0	146	0	0	0	0	54	0	0	209	0	9	1278	22	2304	0	23	0	241	217	0	4602	0	281	57	0	2488	27	2119	0	108	158	0	62	0	35	26	0	0	0	0
6480	0	0	464	0	0	50	0	69	22	52	52	105	106	0	0	0	89	0	7	74	1906	0	43	0	0	0	0	39	0	2631	141	135	0	66	3421	3329	0	0	0	0	227	0	0	39	13	0	0	233	0
6660	0	0	0	0	0	44	119	0	0	41	0	71	38	57	0	0	0	0	0	3	51	1	71	2103	47	143	0	55	53	1836	0	0	0	0	998	4053	59	0	14	0	0	162	15	2274	0	0	35	104	0
6840	12	21	620	54	0	313	101	39	275	25	0	0	66	8	22	40	0	17	0	1885	145	0	230	4183	1632	55	114	0	0	213	0	0	1830	0	27	1982	31	0	0	23	191	0	205	2399	0	0	0	15	95
7020	0	0	0	0	0	52	0	0	0	0	0	0	33	92	0	18	8	192	0	694	45	0	1683	3300	0	13	0	0	1773	241	58	0	0	0	46	3317	0	6	6498	169	0	0	22	1689	17	122	134	0	0
7200	27	0	2231	0	3045	41	0	0	0	0	0	39	15	10	0	0	146	23	0	0	146	0	4593	2116	0	124	30	123	2830	33	0	6	74	0	0	3940	0	0	0	15	101	0	0	886	0	105	17	49	0
7380	0	0	2761	5	170	0	48	0	30	0	0	34	18	96	1834	0	133	76	64	0	31	60	440	8	19	36	107	80	3549	0	0	28	0	0	2699	4085	17	2	2125	2226	54	135	0	3439	0	0	126	39	0
7560	145	0	287	96	3149	66	0	0	52	0	165	0	0	36	2014	0	0	11	0	96	58	77	9	0	33	22	0	2030	3130	0	74	14	49	0	4828	3149	0	0	0	42	0	31	0	626	0	48	55	14	0
7740	181	0	11	193	2382	232	0	2	0	27	56	3146	23	0	0	0	92	34	0	0	0	0	0	46	117	0	0	2220	2243	50	2575	0	0	230	1907	3602	59	0	0	65	32	0	0	178	73	0	96	0	176
7920	2072	0	0	40	2077	0	28	23	172	62	8	7177	0	53	0	0	16	24	269	1957	0	0	30	0	0	58	0	2332	83	9	1860	6	0	0	65	718	25	0	132	80	69	0	47	66	54	3603	0	0	0
8100	3145	0	0	16	2291	0	2904	0	1	0	0	2357	0	42	0	29	132	151	7	2921	0	12	0	0	0	0	0	21	0	2252	0	27	2265	0	0	209	0	41	244	0	0	213	0	0	74	2477	0	0	44
8280	678	18	110	19	383	74	1522	0	0	3	70	390	19	194	0	0	0	53	0	3647	113	68	92	39	6	115	78	0	81	1001	0	41	2099	78	111	0	0	0	5536	0	105	286	0	0	78	51	183	140	0
8460	0	0	1852	43	5	0	0	0	0	0	33	1846	21	0	21	0	0	64	0	2156	32	1783	137	9	24	182	0	0	0	37	0	198	148	28	8	63	1	109	218	0	0	0	90	0	0	0	0	133	2
8640	2971	1980	246	49	15	98	512	0	0	0	4	1680	0	0	0	0	0	149	319	44	48	47	48	3121	0	0	154	0	0	41	132	0	0	0	2419	0	0	0	2129	116	0	0	37	0	0	0	0	0	0
8820	130	1815	0	0	7964	0	1857	2	0	35	6	2325	0	4	29	0	9	0	0	31	2150	20	50	3640	54	0	0	0	21	32	93	0	0	0	0	49	0	37	1977	0	0	91	0	5	20	43	0	87	0
9000	0	502	0	0	4077	0	1068	12	7	0	0	0	0	216	0	0	0	6	57	101	7116	0	0	1170	0	78	0	35	0	0	0	95	64	119	119	0	17	3	0	0	71	0	0	49	88	0	0	0	0
9180	0	123	0	0	5275	0	586	0	0	0	40	0	0	0	2	25	74	175	0	2705	7749	7	1812	3	17	86	104	30	0	25	0	90	16	0	131	3811	0	0	68	0	115	128	0	94	0	0	0	43	0
9360	6	35	0	2	5087	216	30	0	149	0	29	0	30	89	26	0	54	0	0	1920	6471	0	2546	0	194	218	0	0	140	21	0	33	3	67	63	5188	109	0	160	0	0	45	92	0	0	0	114	0	9
9540	192	0	0	0	8598	1015	66	39	29	9	0	108	0	0	65	0	0	93	16	0	2160	10	3580	56	0	45	4880	0	58	0	73	0	0	0	39	5348	72	0	0	166	5	0	58	87	39	0	110	66	63
9720	73	117	0	0	9252	2040	209	0	134	97	0	0	9	94	0	38	125	4	113	0	4886	33	66	87	134	104	2332	0	0	39	0	0	0	0	88	1836	48	77	0	0	81	87	0	0	93	0	10342	107	8
9900	34	75	0	76	12030	1953	0	0	15	0	4	3077	13	110	0	43	0	0	66	80	3106	0	0	107	97	0	99	0	177	70	0	64	29	179	0	1896	3	132	0	0	169	297	0	0	0	175	6642	37	12
10080	4034	17	5	82	0	0	119	21	38	0	58	7464	0	0	7	0	72	79	103	0	2088	12	17	0	0	0	0	0	48	0	1801	66	87	0	0	3032	67	170	0	0	48	105	11	83	34	92	2591	110	0
10260	5035	2635	0	198	0	1689	84	0	119	0	60	10749	0	0	0	0	0	130	0	12	3389	61	64	0	0	0	0	239	72	15	2924	0	105	97	0	0	2791	0	97	0	0	42	0	0	70	43	2226	0	0
10440	1617	1544	0	60	27	4057	0	0	0	0	93	2068	20	145	0	149	20	0	166	76	3139	12	55	79	4	0	29	144	0	9	0	0	17	6	1861	2251	3503	0	0	226	0	0	0	0	71	363	61	0	0
10620	0	2677	0	0	0	3777	29	27	140	0	66	2371	0	200	0	66	0	248	32	635	2200	5421	16	18	95	0	49	2009	35	0	0	0	71	108	2726	2871	1890	0	15	86	170	0	23	65	153	0	3218	0	187
10800	0	3845	0	2	233	0	3106	22	0	0	31	0	0	50	26	2365	21	0	0	151	201	1519	4476	1954	0	73	0	34	132	0	7836	0	0	0	615	2500	0	41	0	128	40	9648	0	5	0	73	5651	0	0
10980	50	2837	104	128	2711	129	227	0	0	190	0	56	16	0	13	2679	67	56	198	69	105	23	2523	1762	103	30	0	74	0	0	5714	24	2442	0	0	28	151	185	0	48	33	5925	0	30	0	0	6326	0	132
11160	242	1902	40	0	2704	1460	0	116	229	0	88	2213	18	0	0	2471	0	68	18	0	0	16	1169	1884	43	0	0	0	22	0	309	38	3015	38	0	2248	156	45	84	122	8	9137	79	0	0	308	6114	132	154
11340	15	1721	0	50	9368	0	1769	0	0	0	0	2175	0	26	0	1763	0	162	0	0	0	69	918	0	0	0	1759	176	0	28	2342	24	1709	0	132	3137	0	184	0	0	67	7781	0	66	100	0	11655	6	0
11520	82	3494	1738	109	3476	59	649	99	18	0	0	98	0	133	78	74	63	0	0	0	0	183	0	2226	131	102	57	100	55	22	2048	0	188	0	125	2825	3	0	0	102	88	11094	166	0	143	222	4675	156	101
11700	0	661	188	0	0	0	0	75	0	0	77	351	0	0	21	0	0	274	60	99	2446	89	449	240	10	37	94	4577	39	0	55	0	1957	0	0	0	138	0	27	162	35	1739	0	0	177	0	2780	286	183
11880	0	72	1941	0	5627	2574	0	73	335	0	0	2896	0	220	0	13	242	97	68	53	312	54	77	134	1	0	0	2622	0	49	56	0	95	98	2604	212	0	17	0	0	92	81	0	31	8	0	0	0	40
12060	0	37	18	89	5310	4481	0	0	250	0	0	3998	6	0	69	0	0	143	0	108	79	60	0	0	0	3	0	0	2463	6	102	24	0	38	8	10	126	11	69	0	0	54	0	0	0	0	0	91	1
12240	0	0	18	0	3719	329	7	89	0	0	0	202	0	386	0	0	0	234	0	164	48	6	81	0	0	108	266	2412	629	74	0	0	44	155	1507	97	2161	76	229	142	126	0	42	6	0	175	0	21	150
12420	0	103	16	0	3684	62	7	0	108	0	0	39	0	183	153	0	0	60	9	134	0	0	9	0	0	43	47	67	10	0	0	0	162	175	61	2103	0	88	85	32	0	124	3	36	93	0	0	261	0
12600	70	631	0	0	4263	123	0	197	0	0	0	117	57	17	0	0	0	18	42	18	105	0	5064	89	0	185	50	22	84	0	47	35	325	55	0	851	0	0	195	34	4	110	91	117	1625	0	0	88	0
12780	0	233	0	2	7998	0	15	0	274	0	39	96	0	148	118	0	0	0	27	217	137	0	3322	61	31	30	83	144	89	0	8	0	133	551	0	0	0	2167	56	103	0	2942	10	10	6459	0	32	3504	82
12960	128	133	3	88	5893	81	0	70	150	0	20	57	0	86	0	0	0	0	241	25	212	0	0	74	0	0	0	0	7157	0	86	7	259	0	0	210	0	2102	0	0	0	34	42	15	0	0	133	3195	0
13140	0	71	56	0	880	0	1880	119	248	0	0	190	27	53	0	58	0	134	39	247	227	74	62	0	118	0	0	2550	4402	2	1	23	3508	9	2749	84	0	2048	0	0	0	2501	0	76	3452	261	0	0	0
13320	0	0	55	0	179	0	529	0	157	22	0	0	0	54	10	34	129	192	229	0	266	63	0	7	86	80	1887	2550	956	6	0	0	3268	0	808	0	0	3308	0	0	74	1892	0	0	7189	0	76	2540	0
13500	238	91	141	18	157	298	49	0	251	0	17	0	3	0	0	0	0	0	0	0	99	48	42	0	0	258	207	3484	2174	0	0	2731	4796	103	2443	95	47	6110	0	124	0	127	82	0	10613	112	0	371	0
13680	0	0	0	0	3424	0	1859	0	81	0	23	138	0	71	0	0	106	3	66	0	0	0	84	112	0	0	0	1119	612	0	0	4049	0	75	437	0	1821	6906	0	25	0	0	0	8	5757	46	0	0	0
13860	0	3	3003	0	3484	0	1917	0	178	0	0	285	0	267	75	11	106	77	0	32	0	102	0	3086	2292	67	5	249	6739	3	165	656	166	0	0	0	150	2330	0	165	0	0	0	0	1969	0	0	1722	0
14040	0	0	4141	0	3487	2908	0	117	0	0	0	0	209	46	0	0	0	6	185	135	97	3101	157	1912	1266	42	309	253	3804	0	0	123	0	2365	41	77	106	0	0	0	0	0	0	0	39	217	0	5057	0
14220	79	0	4556	111	272	412	4183	0	0	0	0	0	0	0	16	0	0	26	0	0	0	2285	231	0	1355	0	185	0	0	0	0	52	0	170	74	124	316	106	0	184	0	29	2	110	273	0	0	0	0
14400	128	59	2685	212	85	444	2613	174	33	55	37	0	58	0	18	0	0	3	80	0	0	1589	0	0	1977	161	0	1780	157	0	61	59	107	37	7	104	30	127	136	42	2	0	60	0	2490	31	0	2605	0
14580	40	0	2222	102	0	0	104	0	8	0	0	20	0	59	0	0	48	79	0	0	1625	159	0	0	145	4069	152	3008	0	0	86	0	0	0	0	53	50	1846	104	0	0	2365	0	0	816	190	0	2229	0
14760	0	0	83	0	0	21	565	12	243	0	68	131	10	234	83	58	0	128	1	54	1119	0	0	477	752	0	26	2004	2720	99	88	42	15	0	0	51	0	0	0	81	0	116	124	0	0	174	0	141	0
14940	42	2059	0	263	4	0	346	0	129	94	30	0	0	137	145	0	0	0	0	10	0	0	2844	0	11	2947	0	2763	3910	114	50	86	0	0	0	84	124	11	85	1777	0	112	0	56	0	229	108	976	0
15120	0	3937	0	0	2164	0	0	24	58	36	0	0	54	0	13	67	0	51	49	69	133	0	0	81	41	0	0	5338	65	30	253	0	30	133	0	0	14	0	81	3059	240	0	0	210	3893	23	72	0	72
15300	102	2856	0	140	0	6570	0	54	33	289	0	0	0	0	10	2965	0	112	117	0	0	0	74	83	56	0	187	3225	2194	0	86	27	32	388	0	289	0	234	0	46	0	0	114	59	3471	0	0	73	29
15480	1	2070	117	0	3653	4712	0	0	65	192	0	71	0	0	17	4377	0	0	0	59	116	4598	55	163	250	114	0	2033	4158	0	43	32	2013	0	12	163	0	1	216	111	0	0	0	0	70	0	161	0	78
15660	0	162	0	88	2677	2515	0	0	214	86	228	0	17	139	0	2847	0	0	95	237	189	36	0	0	0	0	0	208	3072	0	218	0	773	85	30	0	0	0	142	8866	135	0	0	0	131	0	0	60	31
15840	0	110	0	141	251	1648	12	77	264	0	0	0	56	71	36	86	100	0	0	11	0	5233	14	50	0	0	46	2661	3658	0	0	49	51	50	15	6580	0	19	56	5079	90	60	48	89	13	0	30	34	168
16020	0	417	0	216	263	3673	0	26	0	0	0	0	24	0	118	79	0	0	0	65	0	3455	124	58	134	0	250	2594	3784	0	0	19	76	0	43	7532	112	0	0	5195	18	239	0	58	0	0	67	0	0
16200	0	0	0	0	0	5345	81	0	0	37	20	23	124	194	67	91	37	58	65	65	183	2603	0	34	0	1866	29	197	2656	0	0	205	0	0	0	2363	52	70	139	1824	0	0	0	0	91	0	0	0	192
16380	0	0	1028	161	60	3125	160	0	0	27	0	0	45	34	124	0	0	44	217	42	474	1893	6	39	0	2700	13	0	2224	28	19	0	29	99	79	2697	36	0	0	661	39	189	41	0	58	253	28	0	25
16560	70	0	3225	0	0	276	0	9	153	0	25	66	0	0	31	0	0	0	305	0	0	3809	0	96	0	2157	100	0	1955	10	0	0	57	60	15	0	0	0	0	2330	0	35	0	0	102	0	0	0	57
16740	110	102	2984	0	0	2412	40	0	17	0	0	0	95	0	14	0	0	0	0	0	0	533	0	281	0	1508	10	0	2128	0	0	34	0	0	2102	1257	1597	0	166	6054	18	2	108	63	109	0	0	0	0
16920	0	35	692	147	0	4033	0	0	57	0	0	0	0	13	6	0	33	18	71	62	0	0	0	0	206	0	11	123	2741	13	94	0	24	3	3058	49	2850	43	5	3757	0	113	58	0	74	82	43	51	55
17100	170	39	444	109	78	2086	0	0	0	89	12	89	0	0	64	0	228	77	0	104	104	0	0	58	0	49	126	151	134	0	169	0	0	0	3234	0	2371	154	0	4665	0	28	20	0	41	0	0	61	110
17280	0	0	85	0	93	0	72	0	117	0	10	0	0	50	0	0	20	95	0	14	18	0	0	0	0	90	161	0	0	0	59	39	305	200	0	71	3789	113	4	0	0	0	80	0	93	0	0	226	114
17460	0	2837	165	35	0	220	0	0	0	0	99	133	0	0	0	41	0	57	0	87	105	41	0	0	0	22	150	168	150	0	120	196	106	282	201	0	4455	161	0	89	0	0	4	39	65	0	0	90	52
17640	71	3012	0	0	0	75	0	55	0	0	6	41	0	100	0	0	0	0	0	173	12	0	0	0	61	3832	0	5428	4	0	0	0	50	78	52	88	4029	239	108	194	0	20	17	0	72	0	152	15	207
17820	0	0	123	30	0	17	167	5	0	379	67	100	65	157	157	78	3	0	58	0	92	183	3076	137	0	3341	0	4710	2233	0	40	0	2456	369	0	0	0	106	0	47	0	107	0	0	10	193	0	0	0
18000	0	659	2055	44	8	0	0	23	4	0	0	75	24	0	141	27	0	34	0	0	0	0	2495	12	0	1439	230	2434	6471	0	29	0	74	0	0	935	0	187	0	27	0	0	200	189	0	103	245	33	0
18180	0	325	3611	63	0	150	0	0	73	214	0	0	90	43	14	0	0	0	172	74	114	0	1498	0	0	575	0	439	4565	18	0	18	127	0	12	0	192	218	59	0	0	141	10	32	164	150	191	49	5
18360	0	13	3278	7	78	0	93	83	22	0	0	0	50	0	0	0	25	20	31	15	78	0	0	46	120	0	10	61	3686	0	18	0	223	2822	0	48	0	120	120	142	58	0	0	0	0	138	1	110	45
18540	69	0	1785	33	9822	0	0	48	119	0	0	4667	5	0	10	22	84	0	0	0	104	0	0	1568	0	0	0	436	1608	0	0	0	183	119	0	0	76	0	0	2819	0	0	93	85	17	183	0	0	6
18720	0	0	6	297	6363	1783	0	81	81	0	29	4650	103	56	43	2581	0	0	204	0	0	0	84	2403	0	0	0	0	3397	0	0	0	0	0	0	0	0	1967	0	2372	8	0	0	13	51	0	0	0	0
18900	143	0	2544	165	3658	9	0	146	18	0	0	2166	0	0	0	1809	0	0	0	0	0	3171	1144	171	119	11	183	0	2953	0	2	5	0	32	34	1636	3	910	120	84	21	0	0	30	39	126	32	31	85
19080	66	194	1446	0	151	0	0	0	0	56	52	48	138	143	0	4518	0	0	0	0	0	111	2161	17	87	1647	77	0	2731	0	0	0	19	0	45	2322	97	87	5145	0	21	0	0	133	0	7	0	210	0
19260	0	43	523	0	0	48	0	67	9	0	9	0	3	31	10	4842	13	0	163	0	0	0	0	0	123	76	94	129	2273	0	25	4	0	0	0	77	0	57	3667	260	90	0	52	0	7	0	82	36	124
19440	13	56	2754	15	4540	138	0	81	48	0	0	39	144	0	0	2692	39	0	0	0	0	0	2073	2056	0	0	0	45	3346	0	5	0	0	0	202	3028	1	124	2252	390	0	0	0	0	7	320	109	0	4
19620	0	109	2560	106	11493	0	0	115	0	97	109	0	98	0	81	224	1	0	0	0	12	0	415	2480	0	32	243	27	3609	0	0	0	55	157	174	18	0	0	0	96	0	0	0	42	112	0	0	0	49
19800	0	0	426	0	12976	0	117	1719	0	38	40	2974	4	156	0	711	73	0	0	72	0	0	110	53	169	0	86	0	2615	0	228	114	74	0	0	3902	0	20	0	55	0	0	0	3	0	0	0	26	0
19980	209	87	650	72	3333	1781	0	2777	3	33	0	0	48	0	0	0	0	135	322	0	2163	1639	193	0	0	10	79	17	124	86	0	0	0	0	116	3152	0	205	0	81	12	0	5	0	0	119	0	0	0
20160	0	129	0	96	3273	86	0	0	183	103	34	51	0	0	0	0	108	28	0	0	2155	4767	7	0	0	173	96	0	726	0	77	0	164	158	0	4173	6	2	10	0	0	29	0	0	0	315	0	0	98
20340	0	0	0	57	3237	0	36	154	68	78	126	124	113	0	88	0	38	0	0	23	1989	158	75	0	0	0	0	26	2589	0	0	0	92	0	0	3074	145	21	0	14	5	69	0	0	0	0	0	0	104
20520	0	0	22	93	344	0	8	3402	104	0	163	80	36	0	5	0	189	22	0	0	123	69	0	3078	1887	85	142	0	192	1573	0	0	0	0	0	0	251	7	274	0	40	12	21	17	0	0	156	265	47
20700	0	0	10	0	2194	0	0	2763	48	0	0	186	0	21	0	21	0	0	378	32	78	78	113	2020	2477	219	331	28	2193	2922	0	0	29	0	0	104	0	121	14	11	61	0	0	0	0	0	44	0	0
20880	134	0	76	26	2339	74	47	230	0	115	11	0	1	0	0	0	0	107	0	0	87	136	102	1177	2699	0	0	174	35	249	0	163	15	0	0	109	0	0	0	15	0	64	0	0	0	0	34	141	0
21060	0	19	115	179	1420	126	38	0	22	0	0	3451	0	152	0	0	42	0	0	0	29	70	0	23	2132	0	0	134	121	2368	0	86	0	59	6	28	0	0	0	227	69	0	0	0	8	0	0	167	59
21240	39	175	1944	0	522	0	0	345	44	0	68	1949	0	0	0	0	3	29	177	293	2754	126	4952	9	98	0	25	0	0	1926	0	17	0	196	0	47	101	0	174	0	0	0	23	0	0	7	0	0	132
21420	3	0	3510	74	776	0	22	0	0	137	38	30	0	0	36	0	0	0	276	0	2369	2159	2172	153	0	0	159	0	0	761	27	0	128	63	0	68	12	155	0	70	0	1	111	2	108	6	63	0	0
21600	0	0	0	0	0	0	0	0	0	0	43	108	0	0	0	77	0	0	0	0	2255	55	1973	6	0	2699	125	1768	0	6	36	0	45	20	0	115	0	0	3789	3255	0	0	16	146	0	47	0	201	179
21780	0	0	0	0	0	59	19	43	7	260	109	0	0	45	0	0	102	0	0	0	174	24	3831	43	11	0	0	248	72	193	0	0	0	0	133	186	0	0	3243	24	0	0	0	162	29	0	0	99	2
21960	0	32	31	93	0	126	0	76	0	203	116	0	36	0	0	0	0	11	167	28	65	12	0	0	2043	0	111	59	0	53	0	125	0	0	9	0	59	16	134	231	0	274	0	4	0	0	0	0	81
22140	0	79	54	157	0	22	0	0	72	91	0	26	0	0	0	0	51	0	0	0	0	0	208	110	2294	22	0	263	0	61	0	0	0	143	0	2080	30	0	40	1429	0	0	28	0	204	0	0	0	16
22320	0	6	163	132	0	145	103	103	11	183	53	7	0	102	0	90	0	119	14	0	0	105	20	0	1835	123	257	44	0	91	0	0	251	93	0	18	144	0	0	2516	142	0	1	35	0	0	0	122	0
22500	150	0	113	0	0	0	0	0	276	0	6	0	8	258	0	0	0	29	20	0	13	2030	231	0	1889	68	0	44	0	0	0	0	0	24	53	0	0	1850	3537	6671	23	0	0	3	0	0	263	0	0
22680	0	164	0	0	121	215	50	0	206	14	31	0	0	155	0	0	0	99	0	0	17	355	9	0	167	0	0	0	0	0	0	0	0	0	100	68	0	4126	2920	2067	53	0	91	0	0	51	0	77	211
22860	131	17	70	77	0	0	27	0	0	31	0	0	8	0	14	89	0	8	47	0	54	141	25	0	0	0	15	0	0	0	0	81	0	646	49	776	21	1029	2609	48	58	119	0	38	0	68	75	0	34
23040	0	23	2	220	0	1619	48	91	159	0	0	0	103	34	43	0	0	0	0	11	91	69	0	0	28	65	0	0	0	83	4	57	0	197	0	1052	0	19	0	0	91	0	0	0	0	0	103	0	69
23220	146	0	41	34	193	1717	0	2249	96	53	0	0	0	0	0	0	25	0	13	45	26	15	0	66	7	44	165	0	0	0	161	121	5	92	55	1584	140	14	191	147	133	98	0	0	0	366	188	0	0
23400	55	85	0	0	644	2046	0	1432	28	157	13	23	0	0	0	0	31	0	0	84	0	0	2468	74	0	16	0	0	144	237	0	0	0	79	0	2165	181	52	0	193	0	11	215	126	0	77	0	0	0
23580	185	68	98	10	0	2733	65	577	50	195	0	161	14	126	88	0	45	0	40	0	140	61	131	0	0	0	0	487	0	44	36	0	18	176	0	2255	0	198	156	0	127	0	21	0	0	95	0	185	0
23760	240	66	34	147	0	3175	17	0	0	0	156	0	0	0	0	0	0	66	0	1	77	0	185	50	0	47	123	0	95	0	0	38	25	2485	0	63	0	42	0	27	103	0	29	0	51	154	71	0	0
23940	0	133	0	0	5107	1788	0	0	217	0	19	22	82	0	0	0	0	0	0	26	162	0	219	76	0	93	340	36	0	15	0	96	0	564	14	53	67	0	59	2169	29	161	31	0	44	0	0	0	125
24120	0	229	0	0	2665	39	1	327	26	0	0	0	0	77	36	0	0	21	0	22	0	27	5163	0	0	0	0	0	14	91	0	75	0	0	111	4107	0	127	0	5	0	29	0	164	0	143	0	46	0
24300	0	10	0	0	365	94	0	50	0	24	0	0	0	0	0	0	30	2	0	255	95	0	0	0	0	1883	241	71	56	0	0	6	0	0	10	3096	166	33	0	1916	0	32	0	0	39	1	54	23	26
24480	144	0	0	72	8113	2624	0	406	206	69	74	87	138	0	0	0	0	0	52	0	8	264	1824	36	0	2875	0	21	0	0	0	0	44	79	146	4226	166	9	52	188	0	0	0	0	0	0	0	0	0
24660	0	121	4	67	6828	4093	103	1235	158	35	0	0	48	0	0	4	25	53	0	0	126	2191	66	24	15	3045	177	184	0	161	71	142	0	159	0	2695	139	2365	0	375	0	0	0	154	0	0	0	64	66
24840	230	103	0	0	6629	0	0	2571	0	0	3	0	0	0	12	0	0	29	0	23	37	2721	0	95	0	200	0	20	165	0	0	74	0	54	0	37	0	2058	0	96	0	0	150	0	0	0	0	0	225
25020	56	319	56	16	2392	60	35	3119	0	77	27	0	48	204	0	0	30	0	0	9	0	0	128	0	7	59	195	295	0	0	62	162	2559	0	0	419	36	253	128	0	91	0	4	0	0	0	0	0	123
25200	0	0	75	0	3799	45	0	2261	6	0	0	0	0	307	4	0	0	0	0	20	0	163	238	0	32	36	22	0	271	151	178	100	153	0	76	101	176	0	0	0	0	0	0	117	0	0	0	191	0
25380	97	138	18	20	3673	121	102	859	186	57	26	131	115	209	98	0	0	0	0	0	0	6	58	0	0	214	0	0	0	0	36	0	0	303	0	457	130	118	0	174	0	0	219	0	0	0	0	218	0
25560	0	13	2012	0	2506	493	0	16	57	0	12	0	0	91	9	31	0	0	0	0	102	2759	0	233	0	15	25	57	202	0	0	0	0	162	0	70	0	104	32	143	9	0	88	0	0	16	0	0	96
25740	0	0	1760	35	1017	220	0	0	11	0	4	31	58	11	0	0	46	0	0	0	0	984	8	0	0	2370	157	2214	156	128	46	0	27	269	42	0	0	93	74	209	0	1964	0	31	37	0	214	0	20
25920	0	76	76	0	0	52	224	352	116	0	43	140	108	34	0	0	4	88	0	69	0	1506	59	19	42	32	57	155	24	3	83	0	0	38	395	0	0	0	166	0	0	1017	0	0	0	0	0	13	0
26100	60	0	1770	220	0	40	54	0	0	19	0	28	0	134	27	0	0	22	0	149	0	25	138	112	0	0	0	0	0	139	0	64	0	145	165	2077	27	0	2220	435	151	23	0	0	24	56	0	55	47
26280	0	0	1791	0	28	0	0	130	27	105	0	0	193	149	184	22	0	0	0	0	26	169	3867	0	3	0	0	156	112	31	0	90	237	0	50	0	0	0	3847	235	195	0	146	80	0	0	0	78	137
26460	0	25	814	0	0	370	0	116	0	76	0	32	0	114	2	0	0	0	0	0	0	79	4777	0	0	0	0	135	0	31	176	10	45	0	0	675	0	94	75	182	0	0	193	0	0	0	0	64	130
26640	79	268	309	0	200	126	0	0	57	129	0	126	91	18	55	26	0	0	0	0	0	242	1875	96	17	151	0	107	56	144	0	69	0	0	0	65	0	0	590	0	36	11	0	0	48	78	0	0	115
26820	0	0	0	0	50	39	0	18	140	0	98	0	68	120	0	0	0	0	122	0	124	0	0	85	0	0	0	43	58	0	0	13	0	79	0	121	0	33	0	113	36	0	211	0	37	64	39	132	0
27000	10	80	0	0	128	10	24	0	173	0	0	104	0	99	83	0	0	28	106	1851	0	314	37	43	0	157	0	117	51	0	0	0	44	3265	0	186	0	0	0	0	196	235	9	0	138	173	41	53	50
27180	87	0	1607	170	0	29	0	0	0	0	0	0	2	189	0	0	69	0	168	33	107	0	0	141	3940	181	186	89	0	91	64	0	0	0	0	0	0	0	187	0	0	227	22	85	29	34	0	0	50
27360	0	26	0	47	42	0	73	0	56	0	0	0	160	126	172	0	139	0	0	0	47	97	1557	88	2058	123	0	118	1861	0	40	101	101	0	52	0	51	0	0	0	0	0	0	44	0	0	66	8	240
27540	0	0	227	109	0	0	0	85	0	0	0	0	0	0	0	0	0	0	0	0	80	974	2050	66	2062	0	7	0	0	150	9	162	115	234	0	0	119	0	67	234	0	0	0	1497	0	0	19	0	196
27720	0	19	0	90	232	128	43	8	129	36	0	118	0	0	0	24	5	0	0	25	0	528	1589	82	1801	18	0	116	0	0	0	0	0	8	0	0	0	0	0	0	0	0	0	1319	0	0	0	86	0
27900	29	0	1829	0	374	0	9	0	51	0	1	0	0	0	31	0	0	57	0	88	192	0	116	0	2916	39	0	335	1749	16	167	0	0	362	0	0	0	0	14	0	0	44	0	2257	0	0	0	0	57
28080	0	167	1947	79	0	0	99	0	14	84	0	0	0	0	0	0	0	0	113	0	0	34	0	68	2220	166	13	0	1978	9	0	16	0	381	297	0	166	13	1025	0	11	2444	75	0	0	110	58	0	0
28260	0	55	667	0	107	45	42	0	75	107	34	96	10	0	69	0	0	92	0	0	0	0	204	0	1829	0	0	0	501	84	0	25	88	0	0	0	0	47	0	0	0	0	90	0	0	202	0	0	172
28440	0	160	76	0	0	1	0	0	6	116	21	0	62	0	1	188	0	21	0	0	0	0	185	0	0	65	0	0	543	0	0	0	25	204	0	0	0	0	0	0	0	15	0	0	0	212	0	148	0
28620	0	0	0	14	93	0	64	123	356	30	124	0	36	41	0	0	0	0	0	0	0	0	104	102	0	223	0	3	0	0	81	0	219	92	155	2124	42	0	0	0	142	0	71	131	9	0	38	111	224
[truncated: 35 more columns]
