# Supplementary material for: Stochastic pausing at latent HIV-1 promoters generates transcriptional bursting
Source: Nat Commun. 2021 Jul 23;12:4503. doi: 10.1038/s41467-021-24462-5 (PMC8302722; doi:10.1038/s41467-021-24462-5)
Supplement: Supplementary file 3 — Source Data [file 41467_2021_24462_MOESM3_ESM.zip › _Source_data_zip/Source_data_long_movies_Fig3&8/readme]

Long movies raw data. 

1. Time is measured in seconds
2. Sites ordering is arbitrary
3. Missing data is coded -1 
4. Threshold is 1200 except for tat_latency when it is 500
