# Supplementary material for: Stochastic pausing at latent HIV-1 promoters generates transcriptional bursting
Source: Nat Commun. 2021 Jul 23;12:4503. doi: 10.1038/s41467-021-24462-5 (PMC8302722; doi:10.1038/s41467-021-24462-5)
Supplement: Supplementary file 3 — Source Data [file 41467_2021_24462_MOESM3_ESM.zip › _Source_data_zip/Source_data_long_movies_Fig3&8/Long_Movie_Raw_Data_Table_No_Tat1.xlsx]

## Sheet: Feuil1
Time	Site1	Site2	Site3	Site4	Site5	Site6	Site7	Site8	Site9	Site10	Site11	Site12	Site13	Site14	Site15	Site16	Site17	Site18	Site19	Site20	Site21	Site22	Site23	Site24	Site25	Site26	Site27	Site28	Site29	Site30	Site31	Site32	Site33	Site34	Site35	Site36	Site37	Site38	Site39	Site40	Site41	Site42	Site43	Site44	Site45	Site46	Site47
0	50	128	105	0	0	0	156	30	101	0	0	0	0	1742	130	0	0	0	16	0	154	10	0	0	0	48	47	662	0	0	0	0	97	316	2137	0	0	0	44	0	0	199	5	0	273	0	0
180	48	42	13	0	0	0	2011	0	0	12	58	129	0	28	0	0	0	182	6	130	10	143	166	19	157	0	0	2135	0	0	0	0	0	71	1782	24	108	0	139	0	60	11	0	55	0	17	8
360	73	96	159	76	62	0	59	269	0	29	0	57	33	0	0	0	49	528	0	0	12	0	0	0	31	0	1892	67	0	129	0	3	137	0	0	3	0	65	1449	0	27	0	0	0	3306	139	0
540	0	0	0	102	168	99	182	91	10	68	0	40	0	0	36	0	176	998	0	60	17	14	0	0	329	122	55	214	122	0	43	43	2250	0	0	0	71	0	322	77	59	0	47	4	42	72	113
720	0	26	0	190	0	75	89	0	0	13	0	86	0	2259	338	0	110	1960	0	65	93	0	288	87	0	50	355	10	22	0	196	4	2585	37	377	0	0	161	1657	0	3	0	0	45	180	0	0
900	0	0	214	0	94	32	0	0	12	0	0	0	0	1885	94	0	0	606	22	157	0	37	73	1	290	0	31	79	94	45	0	0	2305	112	0	0	58	0	0	0	36	0	47	0	0	0	0
1080	27	207	373	12	88	58	612	42	0	219	0	38	0	2562	112	0	36	0	88	104	15	0	0	172	219	0	0	2840	0	775	0	124	569	0	0	0	0	192	64	97	43	91	0	0	121	0	94
1260	232	1853	125	48	107	0	0	388	0	159	0	0	0	1673	0	0	165	2340	0	57	0	0	0	0	234	0	98	3950	0	552	0	0	0	0	78	0	0	778	2629	128	0	21	0	0	1849	44	0
1440	100	51	0	476	0	58	0	0	0	0	0	0	0	1825	132	49	0	1488	0	82	0	0	0	0	0	26	4159	257	0	201	196	0	0	1	13	14	121	0	3572	174	0	0	56	0	3959	94	80
1620	0	0	0	0	0	30	2007	146	0	0	17	37	37	3113	123	0	0	491	0	40	34	0	17	0	254	0	3295	292	130	89	0	0	2096	0	0	94	0	90	2923	62	0	0	0	13	3086	0	19
1800	2197	586	76	0	27	115	218	209	0	0	25	0	0	696	0	0	2380	33	5	87	56	0	149	49	0	0	719	197	0	287	0	0	2115	0	0	0	12	2	3802	0	186	0	32	0	2367	10	0
1980	922	2352	5	0	3	0	77	426	79	44	0	0	0	2080	252	0	481	0	3	0	0	0	12	41	111	40	557	0	0	3345	18	0	2342	0	0	0	0	86	1783	0	242	92	0	0	247	58	89
2160	62	1926	0	137	0	1	306	2344	0	43	33	0	0	2257	0	0	2346	1640	0	5	107	0	282	0	133	0	0	5359	74	2347	0	160	2430	0	46	72	37	0	632	87	67	51	24	0	0	0	0
2340	845	49	0	2519	0	0	46	137	0	122	43	0	25	1940	201	0	476	0	5	8	241	80	82	6	130	0	0	4821	0	44	8	76	0	0	0	9	34	0	804	0	581	1	0	0	283	133	363
2520	294	0	54	2510	68	0	110	83	0	37	24	0	2	2994	16	0	700	1427	0	62	41	20	129	11	0	13	2109	3297	16	196	0	276	1864	167	0	0	0	128	2480	97	139	0	0	0	164	17	64
2700	135	2	0	1224	43	75	0	0	0	1563	38	0	1	2127	99	0	16	1516	0	209	94	0	140	19	109	53	113	2054	0	309	0	49	2343	63	0	195	20	44	3	138	1893	0	0	0	148	24	416
2880	2321	231	151	10	0	33	119	209	0	34	0	38	0	2227	67	0	181	59	0	140	51	26	1	13	0	0	0	1351	0	86	0	0	0	121	0	115	0	45	89	0	1988	18	5	11	106	162	264
3060	2290	0	0	0	0	18	12	501	189	178	0	0	28	2229	0	0	0	95	0	0	0	0	106	0	5	0	96	1885	0	547	61	0	0	90	46	107	144	0	137	0	110	61	0	0	0	0	14
3240	0	4	88	0	65	43	0	672	0	140	0	0	0	2551	0	59	0	0	34	33	12	49	0	93	0	3	0	400	0	0	76	228	0	118	9	0	232	0	177	0	144	38	0	0	144	94	0
3420	23	0	209	5	84	3	203	126	139	53	34	49	74	3056	239	56	129	91	0	0	0	0	0	65	0	53	215	2668	305	0	109	0	113	0	0	67	0	89	2301	0	0	0	0	0	0	248	1
3600	123	282	47	0	34	10	185	111	14	117	118	0	37	1745	405	111	198	0	0	0	12	0	62	132	0	7	75	2819	0	1141	5	9	0	0	0	0	5	0	1950	189	192	136	0	42	117	54	0
3780	587	61	330	2089	121	18	19	0	72	27	48	0	27	0	150	0	0	59	0	81	0	0	211	157	0	0	0	3474	4	880	0	0	0	22	0	0	39	0	1921	31	63	0	0	0	601	26	162
3960	179	107	163	1601	9	43	0	257	59	0	0	0	0	1914	192	152	2539	0	0	0	0	12	0	102	239	60	81	4694	0	80	0	0	42	96	0	87	21	207	1118	15	41	34	0	0	579	6	0
4140	143	523	158	171	86	102	177	109	0	0	0	69	101	3791	0	0	114	232	10	0	80	0	0	350	105	29	1889	3127	0	0	172	249	0	298	0	0	0	25	711	77	0	157	0	0	57	0	72
4320	154	72	86	0	9	100	2107	1909	309	0	19	0	20	2038	0	0	429	40	0	0	63	77	68	203	0	8	5208	2141	139	8	159	85	0	232	39	152	4	0	323	0	146	0	0	0	0	0	146
4500	111	13	258	106	53	217	2069	3210	172	279	0	0	75	1916	0	0	303	150	1	0	0	0	1	0	0	0	910	3364	513	0	0	173	0	276	0	67	0	0	1853	73	135	110	0	0	206	0	0
4680	90	86	338	0	0	0	1533	2024	591	0	0	280	8	183	114	29	2503	84	0	9	0	30	0	80	107	127	532	3231	0	0	0	225	0	91	0	46	0	32	2719	0	0	0	0	0	33	0	132
4860	106	1938	743	0	211	63	1769	176	0	0	0	88	0	0	0	0	266	250	0	0	31	0	192	0	0	0	3078	2192	0	1632	153	0	0	0	112	145	117	228	3043	58	0	50	0	0	0	45	34
5040	37	308	2200	12	167	0	1668	170	243	0	0	33	24	0	45	197	1941	5	0	44	24	0	0	0	52	0	47	3093	221	1882	0	0	0	132	0	0	0	385	141	0	0	213	0	0	86	17	6
5220	0	111	2719	159	0	159	3098	379	0	0	0	2	41	137	48	2	0	0	83	0	0	48	86	113	0	73	3	4718	2573	337	114	31	0	183	0	0	40	85	0	0	15	0	15	247	0	0	0
5400	0	1239	3446	0	2529	109	2367	2099	4	0	339	133	81	2635	0	245	0	0	0	0	0	0	0	118	228	0	0	3502	0	554	0	95	0	189	86	146	0	0	0	0	61	88	26	47	285	28	0
5580	0	1934	1679	34	72	138	2378	364	3426	0	0	1886	20	1657	18	62	572	6	24	0	15	177	0	84	100	0	0	3114	0	0	173	0	0	87	0	36	186	0	0	0	11	23	0	0	150	98	38
5760	226	238	200	0	192	0	2681	231	3832	0	110	124	83	1415	0	0	732	0	0	0	72	117	44	146	39	89	110	3748	248	583	0	28	0	0	21	33	175	0	1697	0	0	35	94	94	0	0	0
5940	125	888	224	20	56	9	4207	576	3707	81	0	126	31	221	233	146	15	240	0	0	89	0	126	160	0	37	0	4808	0	18	0	80	0	0	0	0	60	0	443	0	27	0	121	0	4180	0	287
6120	23	126	0	2278	149	227	4589	3072	1890	0	93	500	9	0	205	165	0	0	0	96	119	0	0	103	45	0	0	4094	97	314	25	181	72	0	0	165	0	53	0	0	0	82	131	56	444	113	0
6300	0	180	0	2159	500	0	3292	0	38	30	49	60	143	24	233	81	257	0	0	57	0	110	8	92	19	0	0	677	123	1603	0	0	0	45	0	57	0	186	114	0	0	0	0	69	2293	0	0
6480	168	63	201	112	0	101	128	120	0	78	0	0	0	0	46	0	17	0	0	0	0	18	165	53	64	0	20	131	106	55	22	91	0	232	0	0	113	2064	0	67	229	0	66	0	3550	0	288
6660	0	1538	0	0	162	0	0	0	0	0	0	1518	0	0	0	25	67	0	248	0	0	0	0	166	0	33	6	1850	0	63	38	0	0	0	0	0	411	399	143	0	68	0	0	6	3062	0	0
6840	26	3067	206	168	170	0	2804	0	0	170	249	264	201	160	71	56	0	0	0	0	0	0	29	293	0	0	0	4096	51	0	1	0	3757	0	0	74	0	3	2680	539	0	27	0	14	2500	0	0
7020	0	2956	0	24	639	173	3081	113	0	207	0	0	32	2124	0	0	79	0	0	0	49	0	0	145	8	14	0	2708	0	25	142	0	1653	159	0	45	1851	111	1821	291	0	0	0	0	250	12	40
7200	0	635	0	0	54	43	4266	75	7	16	0	45	120	1664	70	50	2101	182	39	37	0	35	290	113	292	0	0	2104	7	17	0	0	431	45	0	186	1366	140	1687	0	23	118	11	0	90	136	0
7380	0	0	0	0	48	232	3542	2568	0	79	0	213	78	0	189	2329	454	186	86	149	0	5	131	138	1645	10	0	208	174	0	0	12	1140	52	0	48	1	0	690	0	92	146	0	146	137	154	11
7560	11	2331	0	0	54	187	1775	2785	0	64	316	0	0	0	291	0	2287	79	2	39	49	0	0	0	0	10	0	2688	0	0	69	131	0	0	0	0	2086	0	374	0	69	0	32	0	87	0	275
7740	0	3638	0	0	0	0	238	1048	0	26	0	33	12	1679	59	438	46	0	0	74	0	23	0	170	116	23	0	2021	0	2277	54	82	289	0	0	57	2007	118	189	20	0	0	0	0	276	25	0
7920	233	3205	0	24	132	0	17	0	51	0	0	0	3	2180	121	2449	125	0	4	20	241	34	48	0	324	2	0	540	0	1918	0	0	1580	144	38	20	10	0	0	0	0	0	0	19	1927	0	0
8100	29	2664	0	0	34	150	141	0	23	0	0	0	0	28	132	2110	115	0	0	30	0	0	0	164	128	0	0	201	329	0	0	25	207	0	25	49	0	0	0	19	0	42	0	0	3356	0	0
8280	0	394	0	0	42	0	2834	628	85	0	0	0	72	0	62	62	21	0	12	0	10	0	75	0	57	0	9	733	374	272	0	0	1054	59	0	15	4	0	0	0	39	312	51	0	89	66	256
8460	39	241	0	129	115	0	2109	0	138	1547	0	0	0	0	0	1069	83	0	0	0	286	158	108	0	0	11	0	279	0	257	176	45	368	0	0	179	0	304	1560	0	0	2092	0	99	1435	37	292
8640	0	253	83	65	0	79	2945	174	183	1558	165	361	31	197	55	10	48	0	0	142	0	201	78	0	88	0	79	399	237	0	0	105	2024	550	0	161	86	0	1342	0	105	624	0	322	2268	116	324
8820	17	419	0	0	0	100	2426	46	0	799	430	112	0	4	153	104	48	40	182	0	199	33	0	65	109	0	0	0	53	0	76	32	447	85	0	0	95	128	0	0	0	2507	24	0	3469	95	27
9000	0	694	0	66	0	0	0	231	430	0	56	0	0	0	0	4337	0	101	140	152	0	0	0	0	0	0	23	3489	0	89	267	0	0	0	0	71	294	103	142	0	88	2410	9	585	1795	0	197
9180	0	134	0	0	0	34	250	60	0	0	0	0	0	0	262	2659	0	0	0	132	1115	29	0	58	166	59	242	560	293	45	0	0	0	0	0	83	234	0	277	74	0	2417	22	0	17	80	109
9360	0	92	0	0	7	80	32	0	71	259	0	0	0	196	116	451	0	0	0	67	1034	138	0	189	231	133	0	0	458	227	49	0	0	77	161	176	0	53	201	23	4	295	0	88	415	2	130
9540	2269	2155	0	15	110	102	0	16	244	0	26	0	0	10	1829	344	4	0	0	94	204	129	191	63	731	0	0	55	0	0	0	59	59	21	18	0	35	0	163	0	0	0	0	25	153	0	334
9720	190	838	105	0	53	0	0	0	0	0	195	36	0	0	14	840	45	82	105	0	443	138	0	0	256	0	23	2234	48	2979	25	0	0	0	34	19	0	180	80	0	0	0	98	0	0	0	1885
9900	1567	203	360	0	0	98	0	79	0	0	6	91	0	0	640	629	28	0	0	0	250	0	179	79	210	94	0	570	0	157	0	0	0	0	0	33	0	0	65	56	87	0	0	139	61	154	2651
10080	2874	1299	0	362	280	147	57	1728	0	2915	94	59	0	265	36	4646	130	75	0	0	2769	27	2242	0	91	504	0	0	3	53	0	46	0	2	0	90	24	18	1048	97	137	16	0	12	7	0	884
10260	3313	2211	13	0	80	53	0	2204	0	1931	0	195	0	0	325	1246	20	14	0	34	2429	0	542	0	12	154	2051	24	0	97	229	0	0	0	90	164	28	0	541	22	0	0	0	137	3065	0	507
10440	2388	364	0	0	0	90	0	2276	0	5457	71	86	0	0	0	1693	50	0	0	79	485	0	0	138	0	0	960	90	71	0	0	0	2731	0	0	0	0	201	246	0	11	5	89	36	3941	62	124
10620	2571	399	0	0	0	0	0	1959	0	6549	70	32	108	0	66	2487	254	0	0	0	131	0	1329	149	42	222	0	0	31	44	0	0	1015	28	0	119	0	53	233	0	0	1969	82	395	2750	0	21
10800	2134	0	0	0	150	0	0	292	0	288	0	0	0	0	4	1862	59	143	0	46	7	0	64	0	2920	29	314	0	291	0	168	0	341	24	63	177	0	227	127	11	0	0	0	4463	449	0	3568
10980	0	0	0	0	197	245	64	22	95	90	106	39	0	0	0	2430	141	0	98	0	76	53	22	366	1350	0	302	0	151	160	58	4	0	0	0	0	0	0	25	171	0	0	0	3792	259	0	3671
11160	7	0	0	35	51	25	1794	175	0	0	0	282	0	15	0	2769	0	72	33	28	107	0	29	75	2587	0	90	2529	117	30	0	169	0	0	0	0	177	0	214	95	135	162	1	2457	0	108	2913
11340	292	0	0	0	0	193	5271	0	0	0	266	63	0	96	85	865	117	33	0	0	2534	73	237	0	2217	0	11	6471	318	0	0	0	0	0	0	101	0	0	2	0	19	140	0	3570	19	0	2527
11520	8	18	0	25	0	28	6293	71	0	115	192	1880	76	0	0	147	150	0	0	246	2731	46	2199	158	4574	134	269	3022	0	267	200	98	93	0	0	43	0	0	435	0	137	35	17	5019	195	0	3204
11700	0	0	1	0	406	0	2165	61	0	0	74	91	6	33	0	186	5	0	53	80	2032	35	495	0	4153	0	183	2583	0	61	683	73	0	0	0	0	0	0	371	173	112	72	0	2751	0	0	463
11880	52	134	0	0	238	51	603	223	149	189	107	78	0	28	0	16	0	23	0	0	1839	41	333	154	5135	0	29	4555	65	0	175	147	114	0	0	142	0	112	27	89	0	0	0	3980	0	114	14
12060	0	0	134	26	38	0	266	0	101	141	191	2	0	12	311	3297	0	0	1	0	544	0	0	6	4477	0	5	8652	0	0	53	128	0	267	43	0	0	31	0	0	56	38	33	0	1938	24	253
12240	3263	2	0	0	0	0	725	173	0	341	0	0	7	53	0	6433	162	0	0	51	128	0	309	163	3261	0	27	3729	92	0	219	0	228	0	0	190	0	169	107	202	47	0	31	0	329	0	207
12420	3625	0	0	0	0	35	1013	260	0	601	0	0	34	0	0	2353	0	136	85	0	0	173	1724	49	3736	44	0	3565	123	0	2189	31	0	0	5	0	37	0	0	3	0	0	46	2720	0	0	0
12600	4214	169	16	0	175	0	2516	114	53	66	90	75	53	0	2259	3692	108	0	137	0	2349	0	0	0	5081	0	128	2613	173	0	721	0	170	0	17	30	0	0	0	87	0	0	0	260	163	274	0
12780	142	0	0	0	0	34	4378	115	0	0	0	0	0	0	46	519	0	15	72	0	1029	0	0	0	2206	45	35	64	0	52	104	0	194	0	0	0	0	253	443	0	160	303	0	274	2155	112	272
12960	64	0	0	95	290	192	4396	51	45	535	143	81	3	112	59	97	0	0	9	0	141	0	0	0	2460	51	47	0	173	0	0	58	0	0	0	0	0	117	0	0	0	48	0	1716	3409	0	0
13140	1989	0	0	0	40	0	2450	5	204	0	186	0	137	0	27	2409	217	0	80	0	2	0	0	0	446	0	0	399	126	93	393	0	0	0	71	0	27	190	0	0	107	232	0	0	2169	0	0
13320	74	88	132	140	116	0	2481	0	39	0	0	0	0	163	0	2721	0	27	17	0	109	0	207	10	151	214	44	600	0	0	531	7	0	75	0	24	0	0	0	0	0	123	0	0	41	74	16
13500	35	0	73	0	145	93	3803	163	99	289	0	0	0	0	0	4333	0	89	0	69	130	40	0	0	2051	0	282	1002	132	37	0	55	109	80	72	0	128	62	207	126	2656	0	86	209	216	75	100
13680	9	25	38	0	5	38	2197	151	0	58	0	0	0	0	241	3420	63	0	0	0	0	0	0	0	2654	22	0	3935	192	55	0	18	0	0	0	0	0	0	1595	250	3595	144	26	0	0	0	167
13860	0	54	0	0	138	63	1356	61	0	0	0	0	0	0	98	3116	67	0	17	0	0	0	50	157	1115	54	89	2751	0	1901	81	149	0	0	0	0	0	299	625	0	310	151	0	144	2707	0	52
14040	2984	0	120	0	0	47	0	0	0	0	0	20	0	0	0	132	95	0	0	1	0	30	2524	0	2220	0	2	141	38	18	232	128	369	0	0	0	0	243	410	0	39	0	0	159	1597	0	0
14220	2968	0	0	0	169	0	31	87	0	12	272	1	5	43	166	197	0	0	0	140	6	0	2303	142	2717	169	0	620	111	129	0	13	134	55	5	187	0	0	0	0	0	0	0	318	4425	103	21
14400	445	0	0	0	0	100	117	0	31	666	0	79	225	170	67	0	85	0	0	157	0	52	0	0	1880	0	0	3220	0	0	1790	0	120	0	0	164	0	174	71	48	206	0	13	66	4070	220	1801
14580	0	0	0	53	0	0	217	2	0	1545	0	0	0	199	0	2156	176	0	5	0	0	0	0	0	2389	92	65	3698	345	26	37	39	17	0	0	202	0	41	77	0	163	14	0	37	182	0	270
14760	188	225	276	0	12	69	2330	260	0	228	25	91	0	0	0	173	0	0	0	0	0	39	90	0	4665	0	77	3007	0	145	70	95	155	45	0	0	0	133	0	159	0	0	0	66	161	199	1882
14940	307	0	0	0	2231	382	1483	16	0	0	191	181	0	31	143	1536	0	38	41	0	0	5	117	79	213	0	0	5427	0	51	0	0	397	115	0	0	1946	0	0	139	130	145	128	2453	77	116	84
15120	2330	0	51	0	617	280	3563	18	0	0	0	144	0	37	44	3134	114	0	73	0	53	0	0	0	1726	152	190	4665	0	12	2	221	0	126	0	44	1116	0	0	0	144	71	0	1918	259	0	102
15300	265	124	0	0	462	0	4961	182	124	0	0	254	0	94	16	2267	0	70	0	0	35	3	0	0	2424	58	0	2219	25	2370	77	8	356	0	0	0	0	121	173	62	3022	0	69	2896	7	0	0
15480	1860	0	41	0	0	313	4721	132	0	72	0	2324	0	0	93	262	72	16	20	73	0	9	0	0	441	0	100	0	0	264	91	0	49	0	37	0	80	539	0	98	2035	78	46	143	0	233	83
15660	2700	0	0	0	183	98	3255	267	0	0	10	1076	73	0	43	155	103	21	8	19	133	0	0	0	0	188	312	1362	0	197	0	84	230	38	0	118	3233	22	0	0	2638	0	0	209	0	82	27
15840	172	0	140	83	0	59	1966	0	0	788	0	67	0	71	16	0	0	0	159	0	0	0	22	0	1568	0	0	413	167	69	0	84	107	0	30	70	2978	0	0	31	2165	0	27	2551	8	0	0
16020	65	0	83	3	0	0	1663	0	0	0	59	0	51	313	434	16	0	0	0	232	0	0	69	0	2573	68	120	0	291	2099	66	0	0	0	16	175	136	0	96	48	122	59	77	94	0	128	0
16200	240	55	0	0	52	18	6592	419	0	3490	17	54	4	165	563	273	0	0	221	0	0	0	0	0	258	0	128	288	0	1015	0	0	0	0	2209	0	267	0	169	0	0	0	0	1875	0	12	0
16380	49	0	0	56	28	0	5143	128	0	421	32	0	200	0	60	2692	0	0	0	141	0	30	0	0	454	27	0	1382	216	121	27	107	0	41	2267	0	100	85	0	162	534	0	0	1907	2227	20	38
16560	123	126	75	0	0	990	5031	0	0	77	0	111	34	219	126	3580	0	0	21	57	0	136	0	91	2798	0	22	286	0	0	0	0	0	0	1916	163	25	22	0	236	0	0	384	2699	1881	0	970
16740	230	39	78	116	0	1801	7758	0	240	0	6	126	60	46	2510	2982	0	0	130	95	1810	1	0	369	860	34	38	658	0	0	2695	0	0	40	113	0	176	170	0	132	2095	188	159	3717	2833	44	111
16920	262	63	3	17	0	1129	3212	141	40	0	368	124	39	0	519	3390	0	0	0	96	2010	0	0	170	3072	70	49	466	55	30	2663	0	65	0	0	0	75	18	47	53	1878	0	86	2376	2234	0	0
17100	0	0	41	40	0	474	3976	33	0	7	0	0	82	0	432	4287	206	0	0	10	332	69	158	0	3297	0	220	10	178	0	88	0	191	0	165	0	0	63	0	0	78	0	43	1384	49	0	719
17280	370	107	0	0	85	489	1990	50	20	0	15	1828	0	0	0	3285	102	0	0	28	280	98	0	43	633	23	29	0	0	193	2206	0	96	171	26	0	188	238	0	29	0	0	22	123	288	140	799
17460	0	243	0	0	0	101	1996	32	56	515	186	2499	148	16	0	2652	0	0	57	0	17	62	0	0	1389	12	292	118	102	0	231	50	302	0	1	96	0	21	8	0	0	199	0	3465	0	0	0
17640	57	1458	0	0	0	46	1521	399	1	56	0	3228	0	0	84	2450	13	0	282	0	57	103	173	0	1606	0	0	0	117	23	0	0	195	0	0	2	20	0	47	200	0	23	0	5119	8	0	75
17820	0	2408	0	0	72	109	2371	63	0	0	0	3143	20	0	417	1873	53	80	0	1901	0	0	0	112	1979	0	101	51	0	77	66	0	0	0	228	0	140	0	279	0	3308	0	0	5392	0	150	148
18000	75	18	123	0	0	0	4962	59	0	6	169	187	71	149	0	3463	0	165	0	0	81	0	0	242	3069	0	6	101	0	539	0	0	43	67	0	0	0	141	0	171	2549	178	64	2902	2737	0	1757
18180	0	16	45	0	4	5442	3814	41	0	0	0	591	0	168	0	2319	49	0	0	0	0	15	0	0	2592	64	0	2301	0	0	0	0	0	0	1	0	6	0	0	158	3375	9	0	1683	2748	0	2445
18360	33	181	36	85	0	3024	4647	234	0	2740	102	161	0	3	0	2987	0	0	9	150	0	1	0	0	2897	0	164	553	62	2346	0	0	0	0	280	19	512	0	202	43	1415	0	0	2043	315	563	89
18540	0	71	0	86	69	2842	2373	0	0	0	158	1810	0	0	2191	668	96	85	63	0	0	67	0	0	1170	0	0	261	0	3163	36	0	149	221	1035	33	6	0	0	125	0	1871	0	2959	57	0	0
18720	0	431	0	0	0	3840	6550	56	17	223	0	739	33	108	1957	1026	61	0	77	93	1	0	22	0	0	0	0	163	0	137	94	272	0	0	43	0	2030	0	0	111	58	363	0	3169	1857	120	3123
18900	119	0	2	0	0	3643	4705	314	0	442	16	1779	75	209	381	323	0	0	20	296	1900	0	0	162	0	17	0	50	0	0	0	0	200	0	31	0	4922	0	16	58	0	181	0	2982	156	13	0
19080	2440	0	69	0	198	2617	2973	186	0	370	8	414	24	227	2400	205	263	48	0	260	1856	15	0	35	94	0	0	49	0	4	228	0	0	0	124	205	460	0	138	25	3579	142	60	4608	448	0	1567
19260	776	1991	126	0	0	2593	3614	0	0	5328	0	239	0	104	2780	183	171	13	101	3115	2618	0	43	0	332	0	0	0	114	0	0	22	0	0	426	0	0	0	0	340	333	87	122	1876	144	282	321
19440	74	1192	0	0	0	2278	6271	45	0	238	30	0	56	0	300	0	58	21	106	2155	2457	108	0	206	0	0	0	92	0	9	64	75	177	0	0	0	0	0	125	131	1970	31	0	58	365	0	0
19620	1984	25	0	0	1840	3387	7273	0	2048	1929	0	28	0	441	425	0	0	0	0	3798	1947	6	0	0	294	0	80	0	0	0	2054	84	0	42	0	63	104	16	98	94	115	86	0	2798	281	10	302
19800	2565	212	0	109	0	3130	273	113	106	199	160	144	86	316	144	162	44	0	133	786	789	0	0	0	348	127	144	183	223	0	1708	0	79	0	2987	0	0	96	0	466	0	0	0	2855	0	151	357
19980	2093	1852	51	4	0	3400	2686	275	2602	644	0	160	0	0	3120	134	121	0	36	2588	3116	0	2247	4	0	5	59	226	142	0	1228	113	0	59	3105	0	0	451	0	422	2475	1865	0	3326	2439	0	188
20160	2977	2392	0	127	0	3498	7023	48	2805	3126	277	147	108	0	3522	339	229	0	0	2646	2196	0	2242	0	11	91	9	0	203	0	59	0	0	0	2077	49	202	16	159	0	5586	397	0	4261	949	0	436
20340	2299	795	0	0	23	2434	5709	128	3178	1919	153	0	9	185	4324	46	0	0	174	3499	2696	0	875	0	83	16	0	25	16	0	101	197	0	0	3231	0	75	126	0	151	2302	0	0	2795	761	0	0
20520	351	80	120	0	0	2506	5282	38	3330	1480	23	0	115	2064	2663	0	37	35	37	1925	2520	0	0	0	0	0	0	258	27	193	439	0	0	0	379	0	122	29	0	0	2108	73	89	2500	1925	0	346
20700	173	0	0	0	277	1974	6880	0	166	2106	0	16	0	101	2764	0	22	0	34	449	2386	4	317	0	0	0	28	189	4	112	267	98	0	0	2278	116	2812	4	0	162	959	0	2	5047	2685	32	3700
20880	306	2079	9	132	75	1860	6597	85	107	151	41	0	72	363	1199	20	155	1	27	279	1609	0	151	0	116	0	0	78	0	56	0	56	0	0	2114	73	672	277	5	0	2299	0	67	4275	1886	0	1994
21060	1004	2734	0	0	0	3045	3442	0	232	0	75	0	0	658	2571	0	106	0	236	87	1924	43	0	0	0	0	446	202	223	30	77	54	0	0	3346	15	1	0	37	0	2323	93	0	6157	304	19	950
21240	539	14	0	97	0	2567	2344	122	195	0	48	165	11	336	837	0	47	132	90	0	696	0	58	17	68	49	200	0	48	78	0	42	0	145	4359	0	0	152	17	0	2491	0	152	6088	2383	0	1337
21420	340	91	0	0	84	3087	1685	0	276	393	0	52	45	0	178	0	351	0	0	133	575	114	511	113	0	27	82	0	0	2815	145	0	0	65	6676	0	1685	68	44	74	3220	117	0	3628	4078	95	0
21600	685	0	0	0	0	2286	1890	108	0	0	64	0	29	155	363	231	96	0	88	241	620	0	0	0	24	17	54	0	2	2635	91	0	185	0	4526	0	146	0	0	0	1895	155	0	3555	3455	73	2214
21780	719	0	0	80	43	452	4715	0	0	0	0	13	0	41	283	0	0	11	0	2301	460	29	625	3	78	0	0	45	0	589	156	0	0	0	4212	0	401	0	0	44	128	36	6	3774	3312	143	3439
21960	0	84	0	9	0	0	6447	31	2207	0	48	1721	0	180	1891	25	0	16	100	144	2047	109	2194	0	0	0	12	0	378	1832	0	0	0	182	4297	0	77	46	0	99	2646	1806	15	3741	2636	0	2596
22140	493	48	0	4	0	0	3033	0	696	0	0	0	136	0	658	0	167	0	5	184	460	0	2233	267	2274	43	56	291	0	2554	150	0	254	0	4375	267	198	0	0	0	702	428	0	3952	2504	64	2720
22320	2142	337	195	155	157	6	1918	24	272	86	0	0	126	124	2596	326	44	76	14	0	268	0	2965	42	2574	0	69	160	0	2088	0	197	0	0	3608	631	29	0	0	77	0	261	0	2959	2301	0	32
22500	2733	77	0	0	223	0	4763	114	129	0	54	89	173	324	1981	0	157	17	0	73	1523	0	3784	0	3360	95	125	0	301	316	3575	0	0	0	2568	1386	51	0	30	15	115	85	0	3531	2300	75	0
22680	446	82	0	0	39	0	4518	0	0	232	6	0	125	0	2203	10	173	0	0	134	1311	0	0	75	7189	160	42	39	0	158	3641	0	0	249	2780	833	0	121	132	105	2143	0	39	2775	3314	78	2444
22860	1809	29	47	0	199	0	1581	190	105	123	0	0	219	0	590	0	0	0	45	59	558	14	2225	32	4634	218	0	0	387	891	4606	88	0	0	272	1002	65	356	0	233	498	335	128	3209	4926	0	910
23040	2847	0	0	0	382	154	3047	0	1854	0	0	78	60	1417	1500	87	136	0	457	3621	1569	306	3829	2391	2693	0	0	0	290	0	3111	0	0	0	1955	479	0	48	0	61	3356	153	0	2084	4100	0	78
23220	218	237	119	0	10	0	4219	50	2840	0	126	0	58	1282	78	162	142	0	0	3782	1625	49	2786	2430	5183	59	184	40	206	116	2745	0	255	0	1882	1809	97	236	0	0	2255	6	69	2097	5402	0	0
23400	86	48	89	0	0	0	5581	46	2434	0	0	0	115	1867	217	0	162	0	0	3886	237	24	3221	2229	5415	0	139	0	165	0	3048	177	267	0	2410	2684	70	233	0	22	0	0	220	1741	5721	92	0
23580	265	2662	0	20	0	0	4267	284	2745	0	59	0	145	282	626	69	0	0	0	2622	1253	0	3801	222	6254	0	0	115	0	1815	3679	0	130	0	2613	3871	96	0	0	45	0	55	196	1701	5264	249	247
23760	233	2626	0	0	0	0	2517	84	0	0	214	0	0	108	534	0	11	0	0	2440	578	266	4962	100	6446	84	0	114	0	827	5299	244	129	0	1469	1912	0	135	25	0	2049	0	37	1987	3923	42	0
23940	2885	407	160	0	103	82	2555	0	0	160	0	39	0	0	565	0	16	0	61	109	421	50	4351	175	3251	0	9	0	311	78	5136	0	0	48	534	2168	92	2466	26	3	2375	2	0	2120	4889	80	0
24120	1816	320	0	0	87	0	759	161	5	247	0	2254	77	29	106	113	42	33	74	0	305	0	1332	108	5093	68	39	0	317	703	4091	88	121	35	507	0	0	1950	43	0	4	0	0	3148	3918	226	647
24300	1662	2254	66	0	79	89	4955	59	204	2644	77	20	68	2568	2273	61	0	0	54	373	913	243	414	3272	5700	0	1580	0	122	285	3979	318	0	74	1786	41	0	476	0	0	1495	97	84	1851	2627	85	207
24480	2460	2272	244	0	119	77	5863	137	0	6330	420	2784	0	2226	2026	104	98	0	177	97	905	3055	898	3551	4682	56	976	72	46	1663	3882	82	0	0	1129	0	0	1055	33	0	198	0	0	4916	2033	112	47
24660	416	1992	115	0	0	153	4182	0	173	5659	52	0	180	3476	1510	0	168	0	0	275	790	2082	3679	3005	5383	0	2304	0	1498	96	5268	92	0	0	1107	0	0	546	0	109	230	2571	0	5354	2455	264	0
24840	2156	2117	0	49	0	154	2982	580	2897	3829	61	702	128	1142	3118	0	0	0	0	950	1799	350	4248	4025	3640	0	90	0	562	354	4046	112	180	112	2075	46	12	1147	94	177	124	971	80	4002	222	212	0
25020	2685	1647	0	0	251	36	2187	552	3412	1811	150	4	0	2093	3619	232	0	16	185	1144	964	103	3827	2984	3637	145	116	0	436	545	4903	553	0	79	1966	44	137	806	242	357	1	1651	212	4748	0	112	0
25200	1929	750	35	78	0	0	766	197	2512	190	15	0	255	1403	2578	0	0	0	26	934	197	36	2514	517	2905	75	73	0	0	1961	4222	0	0	124	1167	0	0	186	71	178	65	1908	23	4257	0	0	0
25380	2701	0	0	71	0	0	49	905	4404	781	0	142	121	813	668	113	0	0	0	1837	506	182	2660	279	5548	0	159	134	117	448	4454	39	186	0	905	16	124	319	33	371	0	1928	52	2802	442	34	33
25560	3462	452	74	55	0	7	508	22	2563	594	418	9	44	231	2151	0	227	0	0	1749	198	24	2461	2957	4379	84	359	0	140	75	6854	0	0	35	229	0	196	2292	16	419	27	97	367	2747	522	612	0
25740	2704	366	0	10	208	90	325	433	2237	86	58	69	220	77	2306	396	72	5	0	1961	584	99	2404	1992	4380	71	252	0	281	87	4997	96	334	28	205	64	112	2320	63	0	90	2102	0	2547	55	311	0
25920	4556	0	0	0	139	0	443	197	4590	344	0	0	0	1198	2762	179	119	62	0	1677	370	0	3404	2764	4197	24	17	0	0	2526	7054	167	53	0	121	36	0	3938	0	0	20	3949	99	1994	524	411	0
26100	3919	584	0	0	0	0	409	17	3517	274	47	107	16	37	1516	0	72	145	116	0	38	154	7010	745	4843	0	75	192	0	3536	4959	0	0	0	1611	225	63	1724	39	0	0	2656	120	1881	2385	2255	0
26280	4322	292	0	0	108	0	62	0	512	290	0	21	22	442	190	20	20	0	0	2107	0	0	4292	1355	4089	77	0	197	184	2902	5450	0	0	81	359	0	0	1745	17	0	0	1613	0	2844	540	1245	166
26460	3884	0	60	42	1	50	0	300	43	0	182	0	35	371	236	40	0	0	0	546	84	116	6926	0	3905	0	0	0	92	2469	4457	119	0	0	148	35	191	0	0	129	0	2667	128	2338	223	1961	58
26640	3565	0	0	35	0	16	0	189	0	5	0	115	39	186	85	0	0	0	231	184	28	98	6027	86	3684	7	0	0	0	2576	6319	0	0	0	902	0	0	351	0	0	171	275	66	1771	0	1646	39
26820	3316	16	136	0	80	4	0	83	3877	1003	56	0	16	311	2602	0	0	0	1874	2608	545	134	4421	2830	3917	18	41	0	159	1607	2991	469	280	42	610	1588	132	388	83	0	0	2298	72	2783	0	90	0
27000	4215	3457	95	131	331	0	179	2524	3686	334	247	0	50	0	1921	0	216	0	553	3169	280	15	5881	3788	5031	85	1887	202	146	1965	3851	482	0	170	939	1807	0	1987	0	41	1627	2924	2074	2034	0	282	218
27180	5601	2942	0	28	0	0	851	2685	2661	51	160	27	0	0	2132	121	0	11	1758	2764	560	76	6584	3354	5331	162	1978	0	15	2254	2231	0	0	116	522	2524	0	455	0	117	81	3242	2681	2994	151	525	0
27360	4320	3125	0	0	0	96	496	3868	2505	4	45	33	325	0	2359	76	366	9	822	2958	429	0	4274	5333	5162	0	69	0	291	1548	2350	120	0	90	587	4140	86	440	70	69	15	2006	2798	2609	200	586	0
27540	4190	566	0	0	0	0	0	2708	195	0	262	40	62	98	270	68	387	0	431	3490	382	308	4935	676	5090	0	198	93	0	253	2800	0	0	96	37	4737	0	147	0	0	10	2333	93	2541	0	628	0
27720	4832	30	0	11	0	0	34	2191	526	0	405	51	16	14	1849	0	31	0	1403	2872	0	0	2629	3564	8462	115	659	30	81	89	2368	42	0	0	168	4050	13	302	0	434	0	1793	618	2254	53	1945	0
27900	4696	525	20	0	208	115	0	4635	1892	106	87	0	196	0	2588	0	0	19	611	2957	948	125	2982	7486	4058	0	139	62	750	1973	3182	26	0	64	368	3789	0	277	6	74	4	2864	2461	2267	75	1957	0
28080	4463	1312	60	0	127	0	0	5041	2748	6	0	74	106	0	2395	0	0	29	157	2730	555	0	2499	7574	4724	0	1850	0	69	225	2789	26	43	1778	353	4756	46	59	0	0	0	2785	2388	2806	0	2280	0
28260	5836	2279	321	20	62	0	0	4874	3825	2345	0	0	111	0	3930	0	0	33	650	4115	244	135	3842	6421	4996	5	2328	168	23	43	2350	0	0	2145	717	3543	0	373	0	279	3096	2712	3181	3007	77	845	0
28440	4548	1939	0	140	2358	0	168	4393	4502	1028	144	49	54	0	2591	0	19	0	646	3541	0	0	3639	6275	7683	118	4537	63	2707	193	2365	0	0	2264	1028	3713	170	572	3	73	3084	1757	2757	2490	143	829	55
28620	4263	1815	2	431	871	0	0	3614	3144	2497	0	0	5	0	2421	0	37	10	680	2146	24	0	4146	4617	4160	73	1687	0	1676	183	2438	102	0	3112	640	4016	0	390	17	26	2657	2488	1912	3404	1996	365	269
