# Supplementary material for: Stochastic pausing at latent HIV-1 promoters generates transcriptional bursting
Source: Nat Commun. 2021 Jul 23;12:4503. doi: 10.1038/s41467-021-24462-5 (PMC8302722; doi:10.1038/s41467-021-24462-5)
Supplement: Supplementary file 3 — Source Data [file 41467_2021_24462_MOESM3_ESM.zip › _Source_data_zip/Source_data_long_movies_Fig3&8/Long_Movie_Raw_Data_Table_Low_Tat1.xlsx]

## Sheet: Feuil1
Time	Site1	Site2	Site3	Site4	Site5	Site6	Site7	Site8	Site9	Site10	Site11	Site12	Site13	Site14	Site15	Site16	Site17	Site18	Site19	Site20	Site21	Site22	Site23	Site24	Site25	Site26	Site27	Site28	Site29	Site30	Site31	Site32	Site33	Site34	Site35	Site36	Site37	Site38	Site39	Site40	Site41	Site42	Site43	Site44	Site45	Site46	Site47	Site48	Site49
0	0	11153	0	102	2583	0	3934	2171	0	87	9599	12052	0	0	0	11	11107	6136	0	87	6877	112	3457	0	330	2708	124	34	134	110	0	4719	4230	0	0	0	2169	12944	0	5046	5336	4646	2120	6091	2286	191	3593	0	0
180	205	2167	204	169	6434	0	7397	3491	176	3241	8216	5393	0	0	2585	187	8502	5374	61	6601	6777	91	0	5705	224	2024	0	8	191	863	93	4332	0	0	0	75	2933	3062	1736	2267	4760	275	4282	6094	5804	2826	3097	0	0
360	7	264	2664	0	2973	349	3039	0	0	4105	9424	9659	0	125	3232	12	9249	4808	42	158	12686	0	2106	130	0	5752	0	0	208	1940	1	11391	182	65	0	4668	2608	11412	3362	2779	2838	2984	1646	4096	3914	2421	0	0	126
540	10	118	1817	2932	3120	0	5147	0	0	4315	3099	4773	0	100	1628	468	4791	5180	0	1045	13958	20	1743	5515	0	3624	2222	0	0	0	0	3241	0	0	0	350	1834	13990	366	0	3894	0	3713	106	3535	4118	0	2	165
720	2396	168	1894	2506	3575	196	3492	204	0	3078	2534	5657	217	411	120	2990	2692	3412	0	2651	8423	1835	301	114	0	2501	3197	0	84	0	0	151	0	0	69	0	12	17471	0	2251	113	66	1626	4320	0	0	60	0	0
900	3113	9	2601	1772	6407	4562	5474	3772	0	6887	19	4307	164	327	1209	2901	1899	5143	6194	9286	9526	2184	0	18	0	3131	75	105	0	0	0	47	266	220	0	4211	3597	18023	48	1916	748	0	3414	4462	5034	18	265	0	0
1080	2513	2712	5937	0	7990	4145	5440	3405	150	6674	0	4953	42	1611	2238	1933	5922	5165	7104	8937	8373	2065	73	5705	7	4704	52	0	0	1801	0	3647	42	0	637	9850	0	6340	0	5235	18	0	3589	3120	3793	6559	0	24	0
1260	4385	4606	2110	3690	0	1945	8875	2794	62	3451	0	6989	0	1965	227	380	5687	4702	7648	5765	12992	4015	0	3532	0	4874	32	96	13	150	307	4700	27	54	0	4921	1737	13828	2544	4438	6	175	3709	3658	5708	2314	59	161	90
1440	6157	7686	2195	2096	43	0	4995	210	51	5401	103	6926	42	57	31	2068	0	5138	6122	859	10803	5099	0	0	142	8245	0	10	2518	263	48	1706	9497	383	2033	2626	332	9319	9784	1772	0	0	4002	1722	4270	0	235	48	54
1620	97	5008	2363	1816	0	1697	2173	2469	0	5350	60	4934	351	0	183	2089	25	4802	1877	102	10672	4636	0	0	42	2807	22	108	0	0	76	7112	12803	1670	0	99	0	15395	4035	2933	0	3827	4802	6246	2918	182	69	0	0
1800	2410	2245	122	0	155	3593	3737	2033	0	4473	131	4009	0	0	0	2521	30	10410	4074	11985	5689	252	0	1480	141	2106	217	15	0	43	170	2553	12813	2066	1842	88	231	16300	2004	3560	44	2739	3395	6172	331	268	41	60	63
1980	0	130	0	126	255	4852	3230	1942	0	7622	138	3014	84	0	0	2156	1867	5093	2729	6033	7215	50	0	2987	0	5475	0	0	0	215	102	5449	10325	1174	2366	209	0	12566	2309	2904	187	2318	3772	9722	266	0	2623	79	0
2160	3988	1869	2555	0	21	0	0	2358	10	4176	584	4707	0	0	3434	0	0	5256	6827	5973	2648	0	0	3898	94	3635	89	4668	76	0	216	2641	10850	739	0	0	1784	5769	624	1860	0	5096	3395	2515	0	0	2523	0	26
2340	2521	1977	4525	0	19	0	3863	2059	39	4265	0	6057	0	10	2389	4067	2994	4017	4870	9113	1715	59	0	0	23	2852	1705	127	255	23	0	73	15393	201	0	0	2110	9911	385	3703	0	4078	4953	3630	145	2	53	0	15
2520	2215	4309	1751	72	131	116	5164	4294	4	4115	4217	353	169	0	1878	1538	2311	4339	3357	4397	5512	239	0	213	138	2755	78	4281	82	0	216	200	14290	2536	2014	1610	235	4263	0	0	86	4137	4291	5087	110	241	25	118	0
2700	113	4608	93	2642	2234	0	0	4071	0	32	8115	4126	15	0	853	53	2592	5809	2913	3760	6133	0	96	0	2164	2348	0	2409	0	19	64	117	6905	2233	358	929	215	89	4198	11	2678	9	3697	7177	1557	2319	1593	0	109
2880	0	8126	1714	2440	31	156	2	2229	0	222	9519	8752	160	0	136	2310	94	5127	2901	7266	8130	70	2230	0	4183	101	44	518	25	151	27	120	4593	2678	78	2386	2429	0	1409	185	2969	1846	4876	7452	0	0	2612	0	0
3060	0	7814	59	25	0	2641	79	334	30	135	8900	5968	148	0	0	2631	2137	4556	811	4519	3833	0	70	267	12	2545	0	2121	2	41	170	35	1948	3601	72	4790	115	9080	301	0	4775	0	3441	4666	6498	0	5514	0	263
3240	152	4787	0	1924	61	5776	0	1781	243	0	5464	6025	32	94	0	0	6720	4436	3266	501	11808	94	1873	0	0	3496	2312	0	0	145	4088	5291	14	3799	1808	0	0	12722	21	0	2423	145	3156	5904	7345	0	8	0	97
3420	0	4209	253	1989	326	2684	0	0	2676	0	3744	4679	0	42	0	2036	4992	2803	4801	8635	11259	72	0	4206	0	3395	6332	0	23	49	2878	7516	9528	2262	3390	178	26	11592	0	0	3456	0	3627	4316	6004	0	360	55	0
3600	0	4753	628	0	0	0	110	2309	4369	3069	2644	7225	137	3819	0	2820	4079	3617	3550	10304	5303	20	0	2271	0	5364	2537	1835	0	2026	2607	2066	3301	2229	2208	0	88	988	8571	3351	3612	0	3907	3032	3568	0	0	2672	0
3780	0	4811	984	39	3994	103	0	2864	2799	2974	382	3958	1871	1807	0	3789	2552	2354	4458	6442	9819	1912	0	0	0	3223	55	321	0	308	3189	0	714	3237	2029	34	0	3995	6552	45	0	0	4796	2961	124	50	1895	2541	19
3960	0	6067	1608	0	209	57	92	2437	2167	2130	4884	0	1752	0	0	0	5408	2908	4664	8757	8295	99	1638	0	0	3738	3972	29	107	0	106	1894	11102	2710	1278	1621	189	8168	3970	0	5	166	4167	2587	5444	59	2561	0	0
4140	12	4037	1430	1998	72	3	404	1985	2049	3387	2988	114	109	0	0	2254	4861	8089	76	7707	8913	0	2253	43	0	3419	22	0	0	0	0	0	8726	52	75	0	0	10918	3046	2782	2280	0	2749	3403	2786	0	1751	0	121
4320	48	4466	521	2861	131	0	35	51	1804	3889	3987	38	21	0	35	488	0	8841	91	3333	11539	88	81	1820	39	5421	47	5	83	2862	0	0	2214	40	1696	0	12	12203	2847	6046	4025	95	3463	5792	20	0	3037	15	336
4500	0	3426	1965	196	0	0	0	252	78	4602	5499	0	0	0	1812	2098	15	6225	77	14464	12188	0	0	0	19	4195	36	2015	0	2402	170	7	0	0	2152	137	1860	2818	5973	4462	4743	70	3735	3664	0	99	0	0	85
4680	0	2010	3522	7	27	0	135	0	109	6893	6908	0	0	0	0	2149	0	3747	0	5065	9847	0	0	2196	0	1555	166	0	52	146	0	142	0	81	0	0	1286	9569	3	3673	5002	106	4172	0	3081	106	0	120	59
4860	4	6383	1895	33	0	0	0	10	235	130	5823	0	0	80	2313	3007	169	5153	0	1333	8844	78	93	4553	315	2655	92	67	0	70	54	0	0	1526	0	0	1121	14079	0	5230	4953	34	4234	81	2726	0	10	47	2
5040	81	2469	559	135	4747	0	2875	299	128	4456	4552	60	128	0	3100	3768	0	9461	3809	3888	6798	78	0	0	0	3363	0	302	0	78	51	3656	0	27	0	0	0	9979	0	3920	5279	109	3917	0	1798	0	142	28	0
5220	103	2836	374	441	2555	0	249	5911	19	3524	3106	5699	60	0	2724	0	0	6691	3774	5631	2076	75	1	0	0	4524	131	2	1994	11	0	6713	8600	186	1	103	2301	11122	0	2294	4865	2	2538	49	1787	177	0	132	0
5400	0	5084	182	1420	99	0	83	6032	119	3378	215	3545	0	0	2820	2	201	6714	5440	2170	246	92	52	0	0	4751	34	232	69	4	361	2689	11279	129	84	164	69	12979	2954	2635	4259	0	2836	0	2865	54	0	1	58
5580	43	5248	0	300	0	0	2173	3364	0	3277	0	5366	157	0	2330	91	65	5037	114	141	0	2157	1540	0	0	6910	1	0	507	185	0	2685	11066	0	280	0	8	8346	0	3374	1286	7	1959	2929	2203	0	58	0	137
5760	215	3981	53	198	5722	0	1773	1905	0	2598	0	8157	73	90	2633	0	6488	5937	3685	0	9455	2165	2154	337	128	4382	25	56	0	278	0	6795	3862	139	2449	261	77	320	2829	4403	2047	0	3216	2293	191	102	0	0	126
5940	0	2838	7	0	234	9	3333	1844	0	2466	309	1921	247	38	0	116	2621	6550	3793	3312	11410	786	212	0	0	3280	124	253	53	0	0	2198	9744	2930	194	8	145	223	4041	4129	3021	15	2297	2019	55	79	0	82	0
6120	0	8130	0	0	142	88	1650	5320	3041	3191	0	0	95	45	611	65	569	7886	3713	5128	4107	293	0	171	58	4256	92	189	0	5	0	6454	9745	3747	0	155	1683	0	1923	615	422	0	2829	2936	1	0	141	0	79
6300	526	4595	103	27	0	0	131	341	4145	2427	0	178	0	210	2	143	80	6655	7827	3162	246	150	2478	60	167	1791	7980	374	88	0	1609	13448	5361	4408	163	0	1090	0	238	2940	101	3939	3450	3083	231	0	177	0	132
6480	0	3007	112	16	4848	56	0	0	3465	2755	159	2681	197	0	0	1722	0	13190	3562	1530	120	0	3533	2336	0	2844	0	0	0	172	1161	5958	4121	1346	0	0	1314	9430	1848	0	0	2330	101	4314	0	0	0	0	88
6660	0	2175	43	0	1945	22	0	1614	4	3412	134	562	118	0	388	4110	0	10581	3544	427	50	256	2713	2149	129	0	43	32	0	1736	700	6752	3721	256	11	0	88	16574	4258	1932	0	347	4597	8422	37	0	99	96	89
6840	0	5267	65	0	115	0	2814	2679	0	5630	25	1487	27	0	1834	2384	70	11406	271	3685	0	2759	0	0	104	3221	0	0	149	6251	0	2038	4564	173	15	8	46	7780	1633	340	0	87	5211	9072	2853	63	2291	37	196
7020	22	4721	44	0	0	13	3170	1961	102	6200	0	3444	0	48	4973	78	6	5538	85	3580	10501	4662	905	1943	0	2296	34	127	0	4670	4	2053	11963	0	2694	130	233	6141	2355	138	38	2448	5488	2722	295	64	2594	60	0
7200	6	9907	166	107	8113	209	2828	2834	0	5157	0	161	0	0	107	1850	220	5809	0	1739	12301	340	4133	275	93	3391	8	212	289	3951	33	4563	8906	2361	1958	6	156	2766	4474	65	3408	2556	4334	0	503	45	169	191	131
7380	130	5285	0	0	125	0	4164	2911	0	3006	3159	191	4	181	0	2179	7795	2881	3978	3176	14747	0	3982	232	15	45	0	410	0	2301	0	5558	7326	2718	1914	0	639	736	0	3482	1480	2002	2425	1503	409	0	271	71	0
7560	105	2039	10	0	109	0	10153	59	2906	0	3568	379	0	49	171	719	5431	3645	3082	2444	15752	4065	3805	90	6	0	0	462	128	4365	0	0	8694	620	733	158	1875	259	0	3450	186	2525	2414	3807	0	236	83	68	33
7740	0	3985	2	348	21	0	1746	2399	2853	52	6377	0	0	132	0	3518	15	5097	2856	4815	5317	3057	3740	0	96	4415	0	236	0	4027	0	0	8496	0	98	43	1790	97	3657	0	0	2244	5239	2974	0	0	154	100	192
7920	25	9159	2538	63	226	0	31	1154	2298	2863	9791	0	0	228	0	2911	5518	8139	612	249	155	267	1700	0	292	3564	170	82	76	5052	0	2827	1847	55	344	0	1594	1944	36	0	0	4963	3955	2315	181	57	0	9	0
8100	0	9377	4725	103	5	0	4132	2403	246	2189	6712	0	0	64	138	0	9891	3813	335	3893	7983	1224	3565	737	0	2657	5106	0	38	4810	190	2542	74	0	22	66	158	10349	360	134	104	1653	3445	3584	2148	18	256	88	3020
8280	241	9048	0	22	192	0	7149	2233	5347	14	7397	0	0	92	0	331	5893	2646	64	4418	10950	200	3339	4122	0	4370	4516	0	21	2533	276	9446	9345	101	0	0	0	7168	0	3424	16	4288	3922	2958	2933	0	95	162	0
8460	19	9101	10	127	124	0	75	5480	3439	52	1915	133	18	0	1685	80	1381	2152	0	3223	5998	3066	186	2198	5589	3017	0	0	0	129	3494	3164	13424	95	27	73	0	2335	59	561	4	2129	4419	12	303	152	73	96	142
8640	0	6920	24	89	0	0	161	9183	125	4269	6143	222	0	0	268	0	2122	0	3445	3936	7448	24	0	175	2900	2772	57	70	263	2094	181	7348	9977	0	41	64	107	1	2415	153	0	0	1701	1634	0	83	117	203	90
8820	0	4447	0	2462	0	0	59	6924	35	3994	4523	2836	0	0	248	12	0	3460	5628	8187	10514	0	125	0	1571	0	56	0	16	0	0	6028	4858	0	56	0	2017	7491	0	0	275	45	3619	359	1697	134	37	102	0
9000	0	0	0	1878	7904	0	130	3948	2694	4696	9893	216	91	73	51	0	0	5207	2801	8293	9418	36	0	0	265	3024	51	0	0	11	107	1519	145	107	101	146	1612	157	0	10	0	0	3579	1959	1996	47	70	38	0
9180	0	0	131	1992	92	0	0	2139	5437	277	11387	0	183	0	32	0	0	2602	2087	5634	10796	0	53	1937	81	3792	0	160	1837	0	192	820	4305	64	0	193	595	8015	841	3613	0	126	4390	2736	1116	0	2211	97	17
9360	38	3671	133	368	3058	11	0	3064	5234	81	6053	113	23	60	177	1900	0	177	255	1787	7848	0	7880	300	0	3345	0	0	141	65	110	4046	11082	0	109	171	692	9329	671	2163	3756	45	3292	273	372	49	2153	76	14
9540	0	268	0	0	0	116	6747	4243	4772	42	11883	0	56	94	56	597	0	0	3200	0	5067	132	3283	2206	0	2638	95	60	87	210	136	3210	4989	2005	0	326	0	11893	120	268	363	0	4753	0	392	13	1773	76	168
9720	0	488	0	43	81	0	2375	2483	5527	4054	10822	68	60	3561	0	0	0	87	4318	12	6550	37	440	3091	105	1923	0	29	78	186	0	2220	402	3084	13	11	9	5973	118	20	7	27	4578	0	19	34	121	15	44
9900	4	0	0	1937	0	19	274	1438	5060	6898	14668	0	291	4327	2262	470	0	0	4478	0	10592	0	226	2739	2928	678	0	0	430	114	0	1452	36	2628	0	0	1803	136	443	224	5361	2237	6446	2804	92	102	0	0	2491
10080	0	0	142	1623	0	0	0	2985	2252	5440	14163	0	0	2437	2063	264	0	0	4001	113	15938	136	181	2398	2767	0	0	0	0	217	0	4471	68	3147	0	0	1596	0	553	33	435	0	2640	2701	138	119	0	16	3586
10260	0	51	0	2427	112	153	4980	4815	126	4355	15876	155	23	3127	1710	0	0	6560	2817	141	14460	0	156	0	2247	0	37	0	201	28	220	583	85	142	0	0	61	2	16	10	223	38	2691	0	31	1614	0	40	2104
10440	0	3202	209	2082	181	0	6	7727	2068	4091	7987	0	112	4249	2524	0	0	9885	2837	5780	11602	0	170	0	0	203	164	14	282	53	5	124	126	2387	130	41	240	275	0	0	2448	8	3417	4974	376	0	3514	0	2399
10620	0	9055	0	3287	297	10	162	5117	2374	3663	8798	56	0	2707	79	968	0	7840	0	9033	10997	208	11	2352	0	0	3	0	0	6	191	0	132	1811	0	0	30	5	0	398	4360	2883	3878	2970	0	0	1613	9	0
10800	0	8697	9	2085	118	0	174	6614	2877	261	12378	63	0	558	0	159	0	9879	10	8956	8790	0	52	5005	0	70	0	1413	79	0	206	314	30	0	0	0	0	106	0	10	31	26	5521	2918	0	0	107	0	0
10980	91	3604	156	0	0	0	2069	3733	1998	3672	7068	0	0	66	0	140	56	8996	2923	6611	5235	0	0	8098	0	201	0	4454	115	0	0	4115	2146	0	0	49	0	0	0	2312	4626	110	3799	2278	0	0	1575	92	16
11160	0	5510	0	0	1512	0	23	3041	115	1791	4596	47	14	1481	63	210	19	12219	5286	5729	5062	1956	100	2803	213	51	0	1921	0	92	0	10965	12504	14	0	113	0	24	0	3478	5240	2338	4020	4025	349	12	122	132	0
11340	0	4650	0	2162	53	0	0	3144	0	4303	3628	135	0	1897	0	0	2555	11862	1591	7690	154	2470	488	941	25	86	0	569	0	154	193	5411	9395	0	0	0	20	105	1873	827	594	3779	4548	1742	44	0	2340	67	0
11520	12	2568	0	2430	130	0	88	3452	271	3203	3966	164	0	0	45	137	3832	14318	4469	5251	142	1738	80	0	30	0	156	0	2	45	74	2328	3717	0	36	166	26	6	0	629	2144	3478	188	133	0	15	2202	91	3373
11700	0	3673	0	3294	87	34	0	5821	228	3138	2184	0	0	48	12	316	4504	13379	5564	5912	36	2261	0	0	24	108	0	1	192	443	108	3939	5142	38	15	0	380	12	578	0	172	0	0	3141	0	0	0	36	142
11880	98	4667	0	2431	50	0	220	4084	34	3260	85	0	0	2167	0	0	599	16430	2636	4008	88	283	0	82	157	0	24	0	1831	16	110	11397	2230	34	0	348	0	0	0	47	1723	2857	0	0	50	178	0	181	1601
12060	108	7424	29	0	72	58	0	214	78	2990	4732	0	0	38	23	22	0	12503	0	5633	0	50	246	415	214	135	0	44	27	0	0	7738	4055	0	0	2451	2681	0	128	234	0	2875	118	0	0	203	0	8	1999
12240	69	5985	97	0	257	51	7198	45	12	3386	2044	23	0	85	65	11	26	8515	143	9644	0	0	264	0	172	0	0	91	0	0	0	4906	3155	0	0	2675	2135	0	365	5732	0	2721	0	3144	217	0	3327	121	1762
12420	63	2781	1989	181	0	0	1799	21	5035	4503	4285	0	132	0	272	0	0	8637	318	4918	127	0	87	5480	0	250	0	0	0	0	64	3849	83	118	143	189	3163	2392	246	6340	0	4183	1735	5307	37	0	6194	0	0
12600	6	131	3448	2076	65	3165	2745	490	2897	2187	165	0	55	1557	0	93	16	9055	107	7052	4596	1	374	0	0	158	0	44	0	0	259	3876	0	192	10	1977	3143	6586	0	3162	106	1908	3123	2109	0	0	2348	0	0
12780	108	2388	2991	240	92	2321	7262	88	1673	1633	2193	118	0	3058	16	53	72	7581	4538	7566	76	60	285	347	28	165	0	34	0	95	153	1951	0	0	43	0	1619	64	4	217	1896	48	4997	4012	0	153	36	0	0
12960	106	196	5166	0	0	136	5745	0	6155	2486	2363	0	0	2854	0	38	0	9018	6254	6049	66	0	0	0	0	0	17	0	0	25	50	156	0	538	29	0	2322	4196	88	258	510	3111	4024	1471	0	0	107	37	176
13140	0	0	4810	0	0	0	3350	0	4046	4980	3296	15	0	2406	0	119	179	7783	3004	5454	970	20	44	3002	74	121	121	39	0	0	261	218	446	244	16	0	2093	10024	1548	0	46	8876	3166	2851	0	101	0	77	134
13320	26	78	4309	2854	2828	0	170	0	3447	2265	4816	100	151	314	0	0	2173	16817	2681	3668	56	191	1769	3050	51	150	11	602	48	0	0	200	37	69	27	0	3475	13025	4094	0	0	7272	1800	3838	17	89	351	0	1916
13500	0	94	2057	501	0	59	95	69	4288	4141	7438	0	111	2049	0	26	1798	18860	2582	1774	0	126	1909	12447	92	350	0	0	0	0	238	18	57	458	0	243	0	3573	2461	98	32	6373	2723	3368	30	42	0	0	0
13680	1	474	3126	338	311	2	7489	0	5788	2468	8705	5	77	2416	0	101	201	8836	0	518	0	2025	475	2476	0	0	5619	0	0	154	0	89	0	0	0	0	0	72	65	4	0	4363	2721	4609	0	0	0	92	0
13860	0	0	1431	2325	0	182	8272	0	2139	2993	7260	2113	0	61	0	120	133	3258	3169	127	0	261	0	0	0	0	322	0	0	202	31	0	114	0	103	0	2711	1766	0	58	0	8027	3911	2551	0	0	87	0	51
14040	0	0	2155	2844	87	73	5208	4174	1260	1672	7536	4411	0	10	163	5668	237	3610	1879	0	7	63	0	383	3886	0	0	157	0	24	0	0	263	118	0	0	2181	0	0	145	0	6396	3424	3043	150	135	338	0	0
14220	17	359	2708	0	78	287	7298	3849	4893	0	14161	4214	0	287	0	2667	0	8682	61	4199	159	0	92	200	6836	0	160	0	0	33	103	63	137	0	18	0	3897	0	0	3114	246	5936	1684	4600	4854	0	0	72	0
14400	0	0	8735	222	338	0	1976	281	5923	138	11217	160	0	1910	36	1022	3	8461	2603	2021	258	179	0	0	4443	89	76	250	22	120	0	1094	0	0	18	217	2992	154	158	1957	0	5308	233	3207	7068	0	0	0	0
14580	0	26	3742	0	15	3271	0	736	6986	1732	7566	2271	0	2293	0	36	303	13896	3058	229	0	0	0	52	2300	200	93	192	0	0	193	10	66	741	0	0	2321	0	0	229	331	4102	321	340	4926	45	0	112	24
14760	26	25	4845	0	103	3985	0	252	4270	3968	3710	3128	0	42	93	0	107	16068	2160	195	0	0	1641	0	616	253	127	4	0	6930	0	582	0	2472	1	0	3785	4	2690	47	0	1263	505	3056	3439	0	0	27	0
14940	102	13	5012	8	0	2302	2146	5940	5262	3231	1821	3044	0	0	0	103	0	13151	349	2471	0	229	5136	99	77	187	74	0	211	6923	131	399	78	230	0	6	3502	22	7	0	115	0	192	6148	3474	196	8602	0	0
15120	0	136	3410	93	171	360	18	5817	6300	5348	0	0	0	0	0	218	118	13223	3629	3262	0	0	5412	0	2307	21	47	0	65	2070	24	0	127	2379	0	63	4611	278	2030	76	18	120	0	4776	3710	0	3224	61	65
15300	0	2045	3691	9	0	0	423	3340	2745	0	0	4634	2891	13	137	38	59	18285	2082	2922	0	0	2559	1683	0	243	0	72	0	344	2	0	447	2711	0	5	2293	3343	54	3733	0	19	0	2116	3189	33	0	145	155
15480	0	4773	2280	424	63	0	2217	81	3043	2960	0	7231	36	0	168	0	1	6927	0	2560	0	0	1697	2398	146	176	152	0	0	3309	0	0	55	1896	0	333	3063	5680	273	2545	0	0	0	2104	0	38	107	64	16
15660	21	4467	261	195	170	0	2497	179	6566	1615	0	6916	438	0	0	0	0	4291	0	3622	60	28	1	84	0	332	129	8	0	2758	0	0	247	0	0	147	3857	3020	0	4394	0	205	190	1980	3011	117	0	9	0
15840	0	1884	969	0	52	0	242	0	4847	2788	0	9049	863	3013	68	0	203	4667	6821	5517	0	5	306	4395	25	0	0	152	119	422	198	121	1	0	78	19	3433	2072	2421	2710	2027	4	0	4060	3818	0	0	101	21
16020	118	0	453	88	36	45	257	40	3184	5328	3586	4056	4565	0	50	0	3	2188	4483	4697	0	0	59	3011	0	92	569	218	0	72	0	0	0	12	0	30	4967	440	708	1749	3068	0	179	2468	5212	178	116	64	0
16200	0	19	416	4	0	89	1338	0	3471	341	177	6440	8205	68	0	0	140	2233	2498	37	0	1	279	3695	251	0	0	153	21	128	0	46	329	0	0	0	4843	702	0	84	0	105	50	1935	2644	0	55	190	66
16380	0	161	1841	100	0	1888	3988	92	2435	3604	0	0	5970	384	0	3200	11	2086	70	424	0	0	142	610	0	89	97	2456	28	0	50	0	8479	0	12	171	5504	853	31	299	0	133	0	2999	289	44	31	89	55
16560	0	0	1602	74	0	2654	5748	0	4940	2096	0	73	7183	4296	0	2053	38	1449	1002	430	0	2833	0	534	36	0	180	2204	0	68	14	0	4445	117	0	165	5522	0	36	301	48	228	191	115	196	93	0	0	195
16740	0	36	112	0	0	4730	2006	83	4899	2558	0	29	3595	2511	151	265	157	532	170	419	0	2337	61	534	0	0	84	3103	156	0	0	207	2951	10	9	11	1530	2700	0	7	43	0	410	3778	175	0	176	57	0
16920	7	0	519	0	0	7100	2284	0	3804	3935	299	4502	2846	6649	61	0	156	1994	91	479	0	0	71	73	41	2700	0	3078	1	33	141	272	193	0	0	0	0	4068	0	0	376	566	2890	5592	0	0	104	90	74
17100	0	89	120	0	0	7962	194	2328	4220	4982	0	7261	219	1669	0	89	327	1935	330	3549	15625	0	157	394	29	10	83	6359	65	0	14	131	152	2323	0	0	5660	5442	162	77	97	15	4466	5250	0	1831	2968	219	0
17280	18	4619	0	0	0	7200	1984	0	2915	57	262	1982	138	91	0	0	0	0	125	2221	14812	0	3991	0	0	56	0	5067	0	2040	110	0	28	600	0	264	6125	3020	109	0	63	28	1751	3087	12	0	3804	0	152
17460	170	6364	0	2434	46	2366	190	0	3744	3837	0	10	266	41	0	0	0	2084	185	2186	10208	0	134	14381	0	38	172	3148	43	2037	0	2202	0	577	0	59	3029	76	0	16	0	16	258	3922	0	7	0	22	0
17640	273	5567	0	0	0	2023	0	134	2169	3056	484	84	196	117	0	229	2801	6560	92	2622	6034	35	157	8088	0	338	0	0	199	2891	287	492	0	139	0	0	365	0	87	41	168	706	0	2180	8712	165	0	0	0
17820	0	8050	3028	0	0	125	512	196	3176	3208	0	0	0	0	0	0	364	12471	2514	1911	2807	0	171	1096	0	0	204	213	0	726	0	0	51	2005	9	3050	3248	363	0	0	42	108	0	218	3289	3385	155	0	0
18000	0	925	158	0	0	0	0	0	3367	5533	177	8907	133	0	0	0	46	13547	284	139	7778	0	73	70	0	3201	0	2833	69	1497	0	0	359	2526	39	504	6163	0	3799	161	235	0	196	0	37	2622	0	31	129
18180	0	527	2412	0	65	132	0	110	411	2120	0	11522	0	0	0	0	0	8099	1169	1836	5004	65	111	200	121	1987	36	1857	0	1851	186	0	174	0	119	0	5675	0	3002	117	0	197	3063	94	3	39	419	0	10
18360	0	8010	214	0	0	97	3562	0	2014	5380	2999	0	44	124	0	0	0	9954	293	0	2232	0	339	160	1767	2363	45	0	84	1429	0	0	22	111	0	0	4157	0	2158	33	38	0	5730	0	663	0	0	107	0
18540	2265	3299	0	0	4095	141	7177	0	1799	324	5486	1847	0	131	0	0	0	10054	2502	0	6333	29	1701	83	13	2551	0	126	240	186	82	4961	0	172	117	11	5403	131	1030	0	0	111	6012	1257	0	0	122	10	36
18720	0	193	56	0	1747	98	6501	43	2533	3336	8170	6608	0	0	0	0	84	12551	0	2004	2299	777	1494	26	0	286	210	0	39	0	12	4810	98	157	143	7	1855	109	439	42	0	53	4891	91	0	0	50	89	0
18900	81	0	2996	53	340	3197	8893	69	61	2798	8515	4020	0	0	26	99	0	7645	1454	121	0	0	25	110	1995	3278	0	0	185	27	0	86	123	0	58	0	2433	0	112	45	0	65	4330	0	0	0	197	153	0
19080	453	168	0	0	21	0	12270	14	0	2240	9502	10492	0	94	0	138	0	2166	272	275	4675	8311	1802	0	254	0	0	203	154	0	144	0	153	0	35	194	3320	128	1809	319	0	0	5604	100	1821	183	198	155	11
19260	81	109	0	0	104	227	1855	1	78	318	5495	11721	116	0	0	0	0	2135	2717	7419	13005	4872	765	2893	39	107	98	15	0	287	256	2745	53	0	198	140	7649	0	0	0	88	29	3663	1893	581	9	22	56	0
19440	0	0	0	0	2137	0	3782	0	0	41	2538	7364	0	0	0	0	1471	0	127	5602	8428	4295	311	80	117	145	2868	29	34	128	114	3291	3419	0	0	110	1833	210	0	206	0	0	6152	29	0	24	386	0	0
19620	0	0	109	0	80	0	5519	0	1650	3601	2157	5787	187	90	10	65	940	4286	6249	3988	2346	2467	177	0	0	131	0	0	65	3361	25	0	114	0	33	280	7186	67	0	0	57	0	4536	0	82	46	71	25	136
19800	0	0	2453	0	66	0	2585	36	1966	3935	2321	2697	175	309	0	69	106	10704	0	111	100	135	2072	108	0	0	0	71	24	3160	0	26	108	0	0	0	7205	0	0	49	0	138	6250	0	25	139	199	0	125
19980	0	7	92	40	0	2524	122	0	2130	2949	94	2177	0	1005	459	9	1781	20927	2744	3	0	3	4418	2600	60	0	1885	57	163	1829	20	0	266	0	28	256	7290	99	21	48	0	283	5837	198	102	24	139	0	0
20160	0	2671	82	0	115	32	61	2242	0	2967	0	2618	0	0	161	0	0	13920	8932	0	0	0	119	103	89	0	0	0	50	778	282	112	8821	0	71	0	7907	146	130	0	0	0	1688	632	0	0	0	0	20
20340	0	10195	0	0	95	0	4329	2005	4174	2795	219	5935	69	21	0	93	0	15648	9834	2265	212	0	0	0	0	33	86	11	0	692	186	0	7008	0	0	94	11902	2141	0	150	174	201	5279	2357	21	70	317	0	87
20520	0	7399	23	12	0	505	7621	216	3928	23	21	5285	5	117	106	358	0	7785	11106	3174	0	0	237	584	0	8	185	0	0	31	0	0	3005	63	0	0	10647	179	19	184	0	94	2787	397	2091	133	190	0	0
20700	0	3517	584	84	78	41	3091	145	2480	44	0	6253	0	2962	0	41	166	2961	9631	444	38	0	0	0	0	0	2512	0	60	0	39	11	3604	70	57	0	6997	3045	0	216	0	58	7116	2374	8807	0	109	92	40
20880	0	0	2429	0	58	198	77	0	2321	2714	296	5758	0	1873	0	135	2259	3964	3591	168	43	0	42	0	59	0	162	2707	18	2184	0	0	4970	0	0	16	7593	656	1486	0	0	0	7164	1614	3525	0	22	37	18
21060	1750	3776	2332	0	117	137	0	0	38	2307	0	12204	2727	0	52	1	627	0	395	595	63	5	39	0	78	1	87	0	0	3294	43	14	13425	0	0	0	5243	5128	2123	214	0	131	5579	7160	0	75	56	54	0
21240	61	2639	1467	0	0	497	0	98	26	0	0	12014	1878	0	0	0	396	5424	3656	0	48	0	239	0	346	128	0	1986	80	2122	140	0	7733	0	0	0	8932	12842	12	0	70	123	5037	3100	267	0	51	0	103
21420	0	10144	1948	0	0	143	0	9	0	0	0	11945	52	33	0	118	516	10748	2788	360	2417	0	600	36	148	220	30	0	125	106	166	0	293	0	120	265	7290	8570	21	296	62	0	4592	2172	216	76	480	76	0
21600	2742	5990	81	0	126	0	319	25	0	1802	0	3333	557	0	158	25	5	6720	446	2841	6182	21	391	464	60	136	2	183	0	0	0	180	162	2187	82	141	6152	7279	0	56	0	110	5387	2745	71	0	0	138	6
21780	76	7553	0	89	118	0	0	85	3164	2163	2663	608	316	6	0	0	3	9831	0	2067	10407	0	0	99	3766	0	0	0	0	28	204	2021	89	609	73	0	4735	2412	4729	18	2611	25	9647	0	125	108	192	0	54
21960	0	3158	5381	220	373	64	699	110	2362	1625	229	2104	5	325	173	21	160	11492	164	209	11694	0	38	0	2369	0	0	3350	0	115	162	696	91	409	48	207	11195	2912	2320	0	111	0	3926	53	0	25	0	118	0
22140	0	4992	4089	0	81	0	0	331	3293	3929	231	1117	204	116	0	0	542	6663	0	1616	11281	0	167	2249	1948	331	6204	1641	0	78	0	153	419	165	58	143	13320	125	2614	202	102	0	7872	18	12	130	162	12	0
22320	0	4852	2556	0	219	82	317	475	2687	0	249	0	421	0	54	0	0	6036	4131	3822	6812	0	1689	2631	0	0	3926	127	343	19	85	0	0	166	8	0	6689	1571	2942	6161	126	100	3855	132	5	0	62	177	41
22500	152	4421	0	0	681	6627	5910	118	3577	0	0	162	71	81	167	28	0	3763	5539	3084	3942	0	568	0	54	0	2564	106	0	42	256	251	504	0	168	0	2608	1886	5905	4772	0	192	4366	0	0	0	222	0	0
22680	0	2539	83	81	77	4979	4690	0	5477	0	0	0	224	69	63	0	234	3976	6169	2591	6823	72	0	0	110	0	2552	21	16	0	48	57	0	44	129	0	297	179	4242	19	108	240	12482	0	0	0	71	0	63
22860	19	2788	71	40	75	5106	3291	40	2955	117	376	0	138	3	0	0	50	3166	1604	946	8350	0	0	215	0	0	41	183	0	0	35	117	0	0	0	0	384	2285	5315	0	25	0	5608	37	30	188	169	0	0
23040	0	0	0	0	96	5349	121	0	4003	1777	2361	45	151	0	32	214	0	69	3022	5716	0	200	0	0	70	274	69	0	234	0	225	22	2610	157	67	0	34	6	669	0	0	284	4048	3061	0	63	0	0	11
23220	83	0	149	0	66	5565	0	0	42	2033	118	82	0	77	50	0	93	21	90	2991	0	0	32	0	0	0	165	0	0	107	244	7521	0	146	0	0	14876	5258	722	0	0	0	9716	3056	94	257	0	13	0
23400	40	0	0	77	235	9970	427	0	54	2888	3215	353	131	10	0	496	0	23	3409	2030	2223	84	0	338	95	0	122	2007	0	0	389	7268	0	0	0	213	13577	4689	119	2527	0	0	7254	2351	0	165	0	0	30
23580	36	3187	0	109	0	4477	3565	0	55	0	2348	0	2967	0	43	0	47	145	3301	2052	147	31	0	0	0	225	30	1509	0	0	403	3185	402	40	15	92	12534	0	205	265	0	0	3149	627	64	48	16	358	4
23760	109	2055	29	0	0	418	7913	123	0	2478	134	252	3503	0	0	250	46	1561	10353	3804	9589	0	0	0	22	0	0	0	0	0	0	4468	321	0	16	65	4193	0	55	0	0	22	3789	0	0	329	46	0	12
23940	170	68	27	0	0	0	46	0	0	2406	128	270	2202	353	455	0	231	2900	2861	65	5987	0	0	81	0	0	101	32	11	147	12	4607	239	0	57	0	8777	39	176	43	187	205	4819	0	61	0	109	0	0
24120	0	0	181	7	79	3439	115	66	382	239	18	3063	129	78	116	164	190	94	0	3876	3328	9	0	23	0	0	0	369	0	25	0	0	511	1911	66	56	16795	66	0	72	0	71	6112	55	0	115	0	0	0
24300	31	9	3789	0	2	5652	5953	116	126	28	0	102	2351	242	0	0	48	30	85	346	7187	0	0	0	106	0	4269	4	0	31	93	0	110	2989	4	2452	6698	1689	353	2369	0	110	4622	2088	0	0	55	0	0
24480	5	13	4935	0	2803	2441	0	0	53	1919	24	164	4750	0	0	152	14	83	0	76	9415	190	0	133	629	0	4163	337	5	67	143	0	182	1910	58	2398	3919	10121	0	1750	218	36	9933	4683	0	2285	127	0	0
24660	0	0	3924	76	1241	7	161	0	4442	4749	0	0	2664	59	55	0	0	8	131	3190	3985	0	0	243	0	29	1089	32	69	0	49	170	130	1254	0	0	2145	6011	0	368	290	218	5206	3249	0	2317	54	107	0
24840	0	190	2817	0	202	4189	0	0	2515	4803	181	0	8014	14	0	65	18	3820	0	4920	4940	0	0	1129	110	214	3445	59	27	0	225	0	604	0	5	50	7834	3336	0	110	37	24	810	2722	0	45	0	68	0
25020	0	0	0	0	6	2359	0	0	316	2024	2692	0	2167	0	0	0	96	8107	1894	2876	10890	0	0	0	6	110	3935	203	187	133	75	72	153	471	0	331	8128	2211	3	118	35	0	0	2665	213	13	11	109	183
25200	0	0	376	0	0	155	0	0	2167	217	2891	0	2504	0	0	165	84	7052	108	2630	10516	0	0	0	277	196	7302	0	34	0	0	13	180	274	0	8	12860	6913	0	0	0	0	0	2577	75	24	19	240	0
25380	0	57	156	0	133	3565	324	0	3856	2263	323	73	1631	42	101	0	0	1980	3148	6254	5567	0	0	0	35	0	2443	32	0	85	160	19	140	0	65	0	9917	308	0	5672	315	19	4243	5628	45	0	59	0	0
25560	0	0	0	47	101	4829	0	149	4080	1074	0	33	0	2095	0	104	188	20	8511	8062	14355	85	115	130	44	310	284	250	2	236	195	0	272	0	69	31	7441	435	0	7205	343	0	3716	3567	0	174	289	192	0
25740	0	0	622	0	41	3112	213	0	2418	56	0	1962	0	115	56	102	134	3467	10420	8905	9218	240	0	87	158	0	0	301	84	0	275	0	35	190	32	157	89	269	0	1973	0	43	1602	2130	0	188	0	0	4
25920	196	305	1612	226	40	3134	200	0	3188	2554	42	0	16	247	0	48	357	5212	8059	2548	11812	0	0	0	229	0	207	0	93	166	0	0	275	120	39	0	12084	229	0	416	158	0	7040	7	0	0	46	0	0
26100	170	1964	2111	0	16	0	212	7	2695	3504	0	115	7575	0	0	0	70	4638	4815	33	9605	0	0	59	0	0	51	193	0	0	287	13	274	0	0	126	18987	82	0	65	305	1	11229	0	0	181	244	19	54
26280	205	7	1600	0	0	2921	185	0	2966	4813	46	0	2254	183	0	0	57	5975	4097	21	4304	3	0	58	184	117	0	2621	0	145	0	97	0	0	0	0	9794	2330	0	196	225	0	8332	29	0	268	153	147	0
26460	0	263	1279	224	69	2368	77	80	379	1833	2342	27	392	51	0	0	0	3436	3408	3840	2073	0	14	0	0	30	280	3364	6	80	169	124	532	236	29	0	10347	2674	82	2579	0	0	9079	55	0	0	324	0	0
26640	297	192	233	237	144	10673	35	0	2561	5321	773	54	0	48	0	87	0	0	337	2316	0	206	0	0	33	0	2589	2835	0	276	48	21	96	213	117	0	4051	7178	0	2754	2788	0	10642	142	0	220	0	155	90
26820	0	145	0	0	260	6740	53	0	2718	4971	300	423	3349	69	66	218	0	3006	309	562	3581	123	0	0	46	108	159	384	0	0	64	0	157	66	0	0	6	6481	11	196	3858	75	10124	0	0	0	128	0	0
27000	191	171	162	0	72	3241	0	0	2068	1643	272	2144	6022	0	31	0	207	5200	1907	1843	4726	120	0	469	12	2037	62	1657	122	0	37	73	318	0	0	0	4028	3511	40	0	1498	160	6582	0	0	0	169	59	0
27180	92	98	2153	15	15	0	106	0	2112	3382	3184	6645	88	14	78	0	276	5728	6115	214	4387	0	89	76	0	400	129	815	7	0	75	0	0	0	70	0	9158	5843	0	41	166	0	7121	41	71	0	51	0	0
27360	130	0	3148	0	50	104	0	0	2230	2709	1249	4641	0	113	0	127	0	4772	3622	158	7045	108	83	0	0	0	0	3622	0	0	33	0	0	0	61	0	6701	7990	189	78	0	0	7863	2782	82	71	36	11	38
27540	0	81	3940	3255	306	0	184	0	2310	4234	0	5996	542	0	0	141	0	2881	251	2752	6902	0	0	248	0	0	548	149	137	208	0	0	185	11	0	40	4337	5510	270	0	147	0	5567	107	65	34	275	279	52
27720	0	344	3076	32	0	0	152	13	2434	7763	125	3515	9	0	0	0	48	2820	5538	1994	6242	112	0	389	59	0	291	27	0	0	154	227	0	6449	83	0	3318	0	0	3195	122	93	11549	93	0	11	112	105	24
27900	111	0	4237	0	58	2671	0	0	1530	3018	0	2593	2192	72	2	0	0	10682	8920	1486	10594	121	0	0	8	0	0	89	0	37	111	39	190	3608	61	0	2783	66	2420	11	1	0	12107	0	2035	0	2920	0	0
28080	0	0	315	1767	84	3513	452	0	4276	3543	33	206	69	43	263	0	0	5167	3214	331	6984	46	0	124	205	183	0	0	249	22	5	107	240	2268	0	510	12103	2616	0	43	0	0	13222	741	1984	0	229	146	0
28260	1238	54	0	5696	103	2543	41	99	4466	2356	0	92	77	129	259	327	56	6257	101	2555	4897	0	0	269	353	0	187	0	0	276	106	57	3594	3007	0	0	7915	5491	0	0	0	53	5273	0	3	0	212	38	153
28440	552	126	0	5634	12	2650	0	0	4456	2753	0	0	79	2085	0	388	0	4426	505	4158	6370	0	0	3652	251	0	0	0	169	220	0	115	0	2700	0	0	15240	7290	51	129	0	0	8670	2842	0	429	0	102	144
28620	0	4	0	4043	79	1372	14	0	7441	233	91	1659	29	1103	51	0	118	3924	5039	3319	10106	166	236	5792	131	182	32	0	81	146	0	153	0	2071	0	210	6792	3652	84	157	46	0	9440	1587	152	0	195	0	0
[truncated: 54 more columns]
