# Supplementary material for: Stochastic pausing at latent HIV-1 promoters generates transcriptional bursting
Source: Nat Commun. 2021 Jul 23;12:4503. doi: 10.1038/s41467-021-24462-5 (PMC8302722; doi:10.1038/s41467-021-24462-5)
Supplement: Supplementary file 3 — Source Data [file 41467_2021_24462_MOESM3_ESM.zip › _Source_data_zip/Source_data_long_movies_Fig3&8/Long_Movie_Raw_Data_Table_Latent_Clone12.xlsx]

## Sheet: Feuil1
Time	Site1	Site2	Site3	Site4	Site5	Site6	Site7	Site8	Site9	Site10	Site11	Site12	Site13	Site14	Site15	Site16	Site17	Site18	Site19	Site20	Site21	Site22	Site23	Site24	Site25	Site26	Site27	Site28	Site29	Site30	Site31	Site32	Site33	Site34	Site35	Site36	Site37	Site38	Site39	Site40	Site41	Site42	Site43	Site44	Site45	Site46	Site47	Site48	Site49
0	1082	0	83	8	0	0	126	0	1491	10	18	82	0	65	0	0	0	1092	0	43	9	0	72	0	0	24	132	957	8	176	0	0	0	0	139	0	148	2204	81	242	25	0	0	0	861	2586	73	0	38
180	301	96	0	0	222	0	213	62	1330	58	0	222	0	153	9	0	57	2173	0	170	0	0	0	0	0	0	161	673	0	687	332	0	26	17	0	0	160	4480	313	549	0	0	0	8	1137	1257	0	0	0
360	0	0	0	95	185	8	42	0	1574	80	0	511	0	47	0	0	225	948	4	0	0	0	150	67	50	0	0	404	172	0	780	0	47	0	14	121	177	4072	309	1744	237	0	0	0	1191	2115	5	5	99
540	1078	90	278	453	110	1145	0	21	1407	97	235	588	0	0	47	0	267	1224	64	258	0	0	125	0	0	69	0	418	0	0	134	183	0	160	0	0	242	3840	381	445	1206	0	57	980	1110	1734	30	0	134
720	111	0	12	919	173	806	154	84	1305	0	0	61	0	0	0	432	1780	1168	116	376	0	0	0	0	0	146	1	0	70	0	1041	0	279	48	0	827	0	4347	48	0	356	37	162	0	1115	896	0	89	0
900	0	241	183	556	91	758	21	22	2106	0	0	1002	0	0	129	121	1275	783	166	67	0	187	141	120	62	0	0	55	0	0	0	7	0	0	32	129	81	3470	0	841	0	270	190	0	0	266	1001	43	56
1080	840	284	22	1136	0	0	2	125	2302	8	14	1226	0	0	56	0	1038	1028	0	1456	303	0	53	129	0	72	77	243	61	58	0	85	56	79	135	0	333	4017	421	978	19	292	0	13	0	1607	1658	4	0
1260	1522	216	114	142	78	0	0	184	2549	36	1402	814	164	0	0	31	875	1400	113	1169	0	0	62	50	0	74	0	85	12	0	579	0	0	41	105	825	0	4882	0	254	333	0	0	0	35	959	1070	108	182
1440	693	0	0	162	0	16	0	10	862	0	1943	0	233	41	0	57	1228	2281	0	286	0	91	67	0	88	63	22	0	123	60	32	0	0	0	164	3	0	5954	19	0	0	0	0	1161	0	1209	519	141	36
1620	0	0	40	165	61	0	180	9554	1207	0	2030	807	373	0	0	324	357	1067	0	0	0	0	0	0	162	0	0	129	0	0	0	34	0	23	27	0	89	5753	50	1010	27	0	0	520	785	1144	875	55	0
1800	122	0	0	0	24	0	0	1094	1113	137	3944	1204	683	51	19	0	366	1064	0	1870	107	0	56	12	321	0	5	55	171	0	0	0	139	14	176	173	0	9191	152	646	0	0	83	990	1202	1279	671	67	26
1980	87	153	69	0	0	23	0	742	1302	0	626	0	178	0	0	47	0	697	0	4282	0	0	8	0	133	0	41	0	10	733	695	19	15	165	0	49	0	4303	55	807	0	58	0	0	969	912	685	0	125
2160	105	0	188	1232	0	142	0	1733	0	46	0	0	48	0	78	76	808	805	0	1209	0	0	0	142	0	0	275	56	8	3	34	48	0	32	0	92	0	4542	356	872	930	0	0	0	0	667	722	0	32
2340	1690	0	47	904	0	0	485	1372	1034	0	0	227	0	111	78	43	0	230	2	0	237	0	72	0	473	96	8	163	67	54	454	4	13	114	190	1237	0	6773	0	1080	1735	45	0	0	787	382	17	14	68
2520	954	294	33	0	0	0	1655	977	353	21	1867	90	0	0	0	0	750	417	18	345	0	0	0	0	1041	132	0	1447	111	0	923	0	101	0	1004	0	0	5942	56	71	324	270	3	665	1055	258	1521	44	0
2700	41	0	0	1255	243	0	216	1236	0	15	2325	0	0	17	0	11	620	464	9	115	0	11	298	0	475	0	77	1458	0	1427	1020	114	39	41	891	0	0	5764	545	135	127	0	0	871	1437	0	534	25	24
2880	1287	819	28	0	52	0	1912	2270	1509	1	2017	101	204	0	51	0	471	261	0	0	0	0	42	0	153	0	1275	1371	19	1171	584	0	120	266	1256	46	0	4556	0	84	1244	50	20	0	1251	92	1109	0	1
3060	80	0	0	107	56	0	1090	1134	626	311	3616	120	573	49	33	0	643	131	0	0	0	0	48	35	259	198	19	1771	93	204	17	0	135	0	170	0	55	3889	0	0	1107	0	54	785	1284	0	609	0	0
3240	0	0	108	1081	40	128	0	2523	1512	0	1482	0	36	0	0	78	1086	261	27	389	0	0	0	0	0	1443	972	257	0	171	12	0	104	14	0	35	148	5258	599	0	903	31	62	104	1252	0	1086	0	18
3420	1109	42	48	887	154	0	65	2029	1387	23	2548	0	186	34	148	0	1028	0	184	132	0	0	64	0	50	1005	424	0	207	1353	411	0	22	0	0	108	0	3715	0	0	1845	62	140	62	935	238	41	158	8
3600	2254	143	0	687	1269	0	216	2715	1304	44	2349	64	0	41	162	0	467	0	0	0	0	0	53	96	38	109	53	0	5	417	0	0	92	0	1545	1081	258	3259	0	0	1667	2	15	129	1684	0	670	55	0
3780	2608	98	2	267	1352	1	0	958	1608	0	2317	9	82	0	3	45	0	805	161	58	92	140	0	0	58	0	16	679	144	8	188	0	0	60	1137	124	0	5430	373	0	1293	0	0	93	790	240	1426	0	0
3960	1599	77	0	415	2411	0	0	1190	943	0	2736	0	0	0	106	0	29	1007	60	0	0	107	0	411	170	0	0	1375	0	194	924	89	14	12	1213	7	79	4760	112	39	102	168	0	0	70	436	605	42	50
4140	4028	277	102	1357	1403	0	78	984	0	52	1279	131	0	0	21	959	0	112	122	210	92	0	31	111	0	0	0	1653	0	19	0	57	0	200	1131	140	17	7713	104	0	0	0	102	0	1354	313	1468	0	0
4320	1873	0	73	0	1863	0	40	968	1488	123	1361	254	0	0	129	102	99	432	87	0	0	0	0	0	1317	0	787	1332	2	0	0	111	163	0	5	0	123	5070	0	0	0	13	0	0	890	0	84	0	0
4500	1445	0	0	392	295	0	74	2042	1823	0	968	0	26	0	55	0	0	350	4	79	0	0	726	0	0	41	68	827	984	0	0	19	0	98	1976	17	16	5060	0	613	232	0	199	857	521	253	1231	0	24
4680	1654	0	55	0	2996	76	328	1047	1372	0	1904	1577	992	131	0	595	0	869	321	0	0	0	56	960	48	38	0	1374	1078	0	0	0	109	0	2008	0	0	4207	0	820	5	0	118	0	185	1354	754	0	236
4860	1602	973	46	1060	2129	27	31	0	2043	50	1754	1186	1164	0	1749	22	44	1911	0	305	289	0	172	0	0	99	0	1582	47	22	65	0	0	225	138	34	0	2444	234	132	254	41	224	0	1093	0	795	113	0
5040	998	142	23	1380	52	0	0	0	2700	0	2947	1026	523	232	1075	0	750	1149	0	0	154	0	231	0	0	132	0	1604	1022	136	106	0	101	0	0	76	262	3688	0	0	117	57	0	0	785	535	1097	0	5
5220	1334	95	0	889	0	0	286	275	1740	0	2223	1595	1114	180	982	946	249	1358	20	79	0	214	967	1078	0	29	933	2070	476	0	0	0	0	58	1064	61	42	4293	0	0	109	0	253	0	1531	375	1482	17	0
5400	0	13	0	1044	23	26	46	0	32	0	1334	914	0	0	1378	214	57	1423	47	55	0	0	250	704	94	71	1179	1730	159	84	268	136	0	0	730	44	0	5292	30	38	0	297	0	987	716	10	832	0	9
5580	0	1390	0	824	0	83	0	0	2318	75	988	1663	0	18	0	160	0	875	0	0	0	64	868	902	0	0	1	913	128	0	0	0	0	82	0	0	0	5864	0	740	1165	0	0	0	1097	132	564	19	0
5760	187	0	0	1836	0	0	0	0	1208	20	4972	379	53	0	0	0	802	1497	91	0	0	0	8	0	80	100	1264	924	0	0	580	21	105	0	595	29	0	3879	17	0	1230	0	0	0	1871	30	311	0	7
5940	3931	134	0	1387	8	936	150	0	269	93	6360	1020	54	56	1503	0	21	1243	0	22	108	8	0	852	18	0	815	45	0	154	565	103	0	14	1046	175	0	3663	0	32	944	86	0	0	738	1366	62	0	95
6120	2487	0	0	2	0	0	226	6	0	494	3257	1073	191	30	452	0	884	1177	21	0	36	0	614	1550	0	722	111	565	0	54	1121	13	34	100	0	13	49	5508	0	22	51	0	0	0	1155	1717	730	0	32
6300	1688	0	0	1482	166	0	275	107	1038	895	3948	1006	54	0	55	8	471	1365	68	122	511	130	346	1619	0	0	184	15	96	0	532	321	0	184	141	125	0	4500	0	0	283	0	0	0	1130	1115	884	0	58
6480	1621	0	0	1172	0	0	149	1050	0	95	3110	893	11	59	67	12	14	997	139	241	134	36	14	1698	0	627	84	1	76	0	64	3	113	0	0	0	0	4111	0	72	108	126	0	44	1356	0	1162	0	0
6660	1075	72	22	1996	48	0	0	1040	1400	75	1610	865	46	0	1196	0	833	1033	18	190	0	93	55	1922	27	176	1173	0	0	0	0	120	152	0	92	26	0	6911	237	106	895	124	0	150	1013	0	448	0	56
6840	0	0	0	2720	112	0	20	3092	1870	0	2284	874	0	45	45	42	1052	1334	0	0	0	173	4	1092	7	1263	52	114	1322	131	589	0	0	0	0	0	0	6182	0	0	1289	0	94	48	0	12	954	69	0
7020	0	0	0	2492	0	46	18	2504	1650	67	1012	68	161	0	217	0	1612	746	78	422	281	0	199	1186	0	1269	1527	0	85	968	717	0	25	0	120	0	0	6256	35	1013	1433	0	55	422	0	187	356	0	0
7200	0	154	0	1425	0	113	69	1144	1983	0	0	1387	38	0	0	111	1881	849	171	98	18	0	67	1412	0	137	1582	0	738	1257	983	135	5	1279	0	0	0	6260	0	1016	1326	45	8	1011	0	157	1271	0	27
7380	865	973	83	1327	0	0	75	1137	1400	0	0	791	0	150	63	60	868	573	45	0	143	0	40	1344	0	0	910	6	1360	0	985	0	87	57	0	87	23	5085	0	1014	1220	0	0	1030	0	0	1066	0	0
7560	10	1816	96	1094	215	6	0	1108	1057	178	1874	76	0	641	0	115	993	529	52	0	0	19	909	0	0	80	266	2041	573	918	145	42	186	1068	9	0	0	3152	0	0	0	296	326	407	693	0	1161	0	0
7740	0	1711	884	2620	46	291	0	1420	913	0	2249	740	26	830	2065	0	972	181	113	0	941	96	306	1020	95	0	424	1045	794	0	0	0	33	1187	0	11	0	2075	0	0	734	0	258	82	1249	219	1543	0	26
7920	0	1595	0	1836	0	25	95	1096	1798	1	1508	318	0	1188	1862	0	718	223	46	151	225	0	0	0	0	0	0	65	810	942	0	164	0	476	42	41	0	8511	0	0	1462	421	0	0	1064	228	1006	0	42
8100	257	1197	0	1478	0	52	0	1015	982	0	1954	1412	80	995	2096	0	1003	90	0	225	0	101	0	0	0	0	0	95	1341	164	65	844	0	0	836	101	0	9382	318	237	237	50	0	718	847	183	2112	6	81
8280	1029	1711	80	1720	211	0	171	1467	1986	104	1750	1478	47	0	1117	71	934	492	0	0	149	0	48	42	0	0	0	135	993	261	1184	0	1	0	0	70	51	7532	313	0	2040	303	172	435	1398	0	593	0	76
8460	676	1419	48	820	0	0	0	3978	1038	49	2758	763	28	29	697	0	789	1032	0	0	0	0	46	703	0	1340	0	0	7	232	149	245	0	210	0	0	0	7270	213	601	2415	5	228	1122	2373	0	983	12	77
8640	917	445	0	1842	457	0	1066	1203	1400	70	1381	101	101	289	1277	56	1009	77	0	64	19	324	1002	0	0	922	1242	338	301	27	106	212	17	121	16	1258	95	5412	450	69	1564	234	108	60	1831	59	0	0	0
8820	1421	132	39	1686	0	154	520	1665	1432	27	1269	1284	0	55	1165	0	443	6	168	13	288	0	1800	0	37	724	1426	178	808	0	728	62	19	87	93	1461	0	6104	39	527	1411	120	48	0	1406	206	294	0	13
9000	0	0	74	2110	67	68	2791	1630	1131	0	123	2002	180	322	1254	0	1016	0	124	107	85	57	297	51	283	0	3052	36	943	155	648	0	12	83	0	0	0	6329	428	1309	1189	0	203	15	1299	0	185	0	0
9180	278	0	0	2140	0	0	1620	1518	406	0	921	919	0	7	794	0	838	0	16	0	311	92	0	0	0	174	1925	0	889	0	898	36	191	0	178	45	0	7885	0	757	1001	15	0	139	1169	397	107	47	68
9360	0	62	198	1695	77	17	617	1776	59	887	1660	266	0	13	44	0	586	0	0	45	0	79	828	266	0	290	1456	0	51	78	454	43	104	0	0	93	102	5768	321	0	815	0	102	2058	843	0	818	0	67
9540	0	90	0	1519	0	0	1483	1329	408	1579	936	915	0	59	1004	0	304	61	7	51	0	0	678	0	0	31	186	65	1237	0	150	73	0	55	0	0	278	4587	225	1512	2015	0	0	2177	1436	0	334	31	31
9720	0	1	133	1717	157	0	1389	1573	0	158	1150	1184	44	75	0	0	124	0	89	0	0	0	0	197	0	0	167	0	734	0	28	0	0	1329	0	0	39	8297	130	767	1374	0	0	960	1171	401	916	163	42
9900	0	0	0	1425	13	650	2556	3437	0	17	0	0	939	80	0	163	0	0	165	0	77	196	173	0	0	119	198	232	0	31	310	0	0	1166	140	0	0	4361	24	742	1451	87	313	0	994	205	534	314	0
10080	1321	21	249	1348	3	119	2295	3259	0	0	0	41	548	64	202	2	15	0	17	0	335	50	0	115	0	0	9	26	484	96	0	74	0	57	134	0	0	8189	0	30	963	0	0	0	1774	0	1194	0	119
10260	2677	0	0	1003	228	0	1444	1771	232	1524	325	0	31	36	828	45	175	0	0	157	124	22	143	0	101	152	1567	43	1186	139	0	129	0	1324	228	0	0	5857	325	0	946	0	0	0	1067	6	81	31	106
10440	2859	104	0	2909	0	138	2085	3975	0	0	0	77	10	0	54	105	0	174	179	53	57	0	0	0	0	2113	993	0	0	0	0	0	0	984	1637	2462	0	7328	0	124	1471	0	0	0	2316	32	347	0	125
10620	1993	120	0	1038	0	0	1868	3611	69	20	0	1053	0	72	64	0	17	0	0	40	0	0	0	115	9	967	950	105	1006	0	0	23	940	408	604	2324	0	4571	75	18	1458	33	6	1457	841	47	74	0	0
10800	2291	0	3	1219	122	111	1701	3852	0	674	1617	953	0	2	84	0	167	0	39	2196	71	0	0	0	0	12	54	0	1393	0	65	132	0	115	0	3049	68	1538	0	179	1294	0	68	632	1530	69	95	115	0
10980	2139	0	0	1690	0	146	1236	2720	14	860	163	182	0	0	349	0	0	110	0	829	0	2	0	0	322	292	152	192	803	970	117	0	0	60	0	2105	0	4532	58	0	1760	0	0	893	1651	1059	229	0	203
11160	1232	0	0	2141	0	9	1972	1157	67	635	1142	648	0	0	0	196	1	0	15	937	93	35	400	43	35	1098	7	0	190	1341	0	0	0	26	68	1404	19	3182	146	0	1145	0	65	1683	1828	0	0	70	0
11340	2788	731	0	2204	148	1075	1658	895	0	1089	0	919	0	113	0	480	0	1324	0	1269	79	179	0	184	0	128	63	131	281	986	76	0	35	109	154	2375	75	4974	227	0	838	0	0	1400	1195	126	2006	170	0
11520	3296	907	97	1562	43	17	986	0	0	292	0	556	48	2422	934	29	36	725	0	2581	117	0	0	36	129	662	0	0	1913	749	0	126	0	177	1765	1368	0	3249	96	0	1273	0	171	1107	2179	597	1393	84	77
11700	2282	1039	106	1599	68	75	1350	24	0	41	0	370	20	1300	1273	207	242	1288	200	1441	22	0	0	0	163	1044	6	0	1052	1241	0	0	0	0	1710	185	204	3949	321	6	125	113	119	142	1078	371	936	264	49
11880	890	1803	0	3457	0	4	842	0	207	950	0	878	81	1667	107	0	17	879	0	731	0	53	24	103	51	20	22	150	781	2212	0	73	35	194	1589	0	0	4575	0	42	90	51	0	789	0	56	678	50	0
12060	2306	0	958	5946	0	157	1379	383	0	1739	0	877	29	534	39	0	0	362	0	0	0	0	0	0	0	1336	603	5	73	1597	0	176	0	60	1572	0	13	5160	0	960	114	0	0	1134	1379	710	2668	364	107
12240	1352	0	1185	8347	186	0	1890	0	0	1128	0	721	0	2057	0	217	0	7	49	1213	150	0	96	56	6	144	1135	44	18	1653	0	94	0	105	1761	127	0	3125	0	0	37	29	0	1930	1961	1480	3027	710	179
12420	829	0	349	4385	1103	0	886	910	44	1749	177	157	0	918	248	0	57	0	0	112	256	6	0	74	0	22	55	1738	850	1327	77	59	318	0	3169	1426	28	4240	546	0	771	0	0	2302	4362	1691	3451	65	102
12600	2224	38	147	3106	151	0	813	2093	176	1995	74	194	0	2021	580	0	0	0	206	0	0	0	0	1352	266	80	1702	3258	1132	1537	0	26	0	0	2348	1010	21	5649	0	225	1856	111	0	3831	5183	1892	2746	171	0
12780	3301	115	495	2155	2118	49	1073	1090	97	2228	0	120	0	1909	2369	63	0	33	37	271	0	0	0	1803	85	0	1184	2788	262	1064	0	0	13	0	3087	1115	0	2287	0	400	1462	33	32	2508	1282	1694	2056	474	0
12960	3032	0	71	1368	0	21	1524	1012	39	2467	1522	0	0	3266	1117	0	0	0	122	1099	69	116	195	3662	0	0	532	2599	0	899	0	70	64	0	3460	1808	193	3590	0	262	1160	404	0	3581	2477	1468	2939	16	0
13140	1445	0	163	1926	0	16	1504	165	0	1777	1899	0	0	2487	1146	0	44	709	0	1275	112	0	168	5190	0	247	169	2304	0	76	0	0	0	0	5300	87	57	3597	0	6	520	74	0	2177	3220	1889	2017	157	0
13320	3289	0	168	1730	0	0	1966	1254	137	2348	2248	20	0	983	1207	501	0	434	0	262	177	9	105	2646	0	0	1259	1193	0	60	142	0	0	144	3691	35	70	3142	0	0	1101	115	0	1147	2972	503	2162	973	0
13500	3670	1090	93	2090	9	0	1345	2084	90	2165	0	64	58	1091	1258	1430	88	1262	0	680	0	127	46	2754	1247	0	1	13	223	1077	0	15	0	0	3127	7	106	4661	0	0	88	544	0	1573	2116	416	2130	412	95
13680	1684	746	0	2438	103	13	1702	1791	164	860	124	713	101	2731	1314	829	0	306	0	1685	0	19	354	1749	994	32	1153	987	0	1105	50	0	0	24	2006	0	268	4201	0	816	762	0	0	2913	2277	0	1552	645	154
13860	4534	0	46	1265	1486	0	2235	2618	194	1572	1035	0	0	2982	590	391	0	84	0	0	105	0	170	1179	854	45	1468	1829	961	1984	0	126	36	0	2022	0	0	2644	1	465	1075	378	0	2778	1955	1122	0	1132	35
14040	975	850	0	1397	945	960	2667	3447	0	3265	1579	42	98	1390	8	43	0	59	237	159	0	0	0	0	62	1026	1471	842	1028	1166	0	78	0	0	4716	35	0	2986	133	24	53	0	52	1808	2057	214	1770	0	72
14220	113	0	0	1017	1224	552	664	5353	0	989	929	0	0	1681	0	158	318	94	178	331	0	0	112	552	200	1004	237	478	1032	1270	61	41	0	437	1934	0	0	2154	0	55	875	0	0	1317	1901	1202	0	129	38
14400	1427	0	72	56	828	0	1976	2427	187	1447	1462	80	91	1067	245	432	0	0	0	326	1671	56	108	1271	265	913	0	734	945	1970	0	93	252	0	3151	297	0	2928	161	957	898	152	0	1082	2556	3706	899	67	113
14580	451	1027	67	0	6	934	1434	2914	0	983	163	0	0	1919	0	0	46	1092	0	2385	72	0	0	3141	0	590	194	0	1593	1594	125	0	0	0	2651	142	0	3696	105	404	56701	174	232	3339	2309	6006	344	53	130
14760	838	1462	118	0	41	874	2056	2308	0	362	0	434	0	851	0	212	8	146	0	238	145	0	0	2812	420	1251	194	0	451	735	0	60	30	0	3028	46	226	3997	0	1615	0	152	16	2236	4664	1632	1918	394	0
14940	1709	995	140	1105	16	532	2032	1758	51	18	145	0	26	1986	106	98	0	1382	39	1297	1256	346	17	3558	910	1107	592	0	952	2058	0	0	0	69	2420	104	0	3128	0	0	0	441	0	2726	2922	2195	1469	0	37
15120	895	21	70	23	0	194	1129	2115	0	0	0	116	19	751	155	2	0	670	0	1328	1272	0	0	2153	240	2292	1071	7	2317	904	41	0	73	50	1225	88	0	2949	3	27	0	96	0	1698	2236	2417	2199	0	0
15300	0	0	0	749	379	618	237	1372	0	0	0	180	60	2527	0	506	0	0	728	1243	636	0	165	1205	159	2016	1971	116	2253	774	0	0	6	0	1112	213	0	4062	0	1393	251	187	217	2257	1149	2348	1323	42	0
15480	0	716	1501	941	0	738	1062	2082	371	282	0	75	0	2461	0	117	0	138	0	141	147	53	0	2031	0	2210	2332	0	1803	923	0	13	0	74	133	163	6	6297	258	1745	0	85	80	2373	791	438	0	0	103
15660	0	67	1601	755	95	0	3874	4	12	112	0	271	0	1035	40	90	20	741	1239	260	51	0	26	3790	0	2336	1452	0	1340	627	0	1	129	0	17	80	0	3331	0	1068	0	0	74	1617	774	1600	1189	0	0
15840	242	1637	1775	1445	0	135	2583	1560	0	378	0	0	36	930	0	0	55	1152	0	0	1090	0	185	2649	0	1656	3953	200	1524	988	0	0	0	26	1968	63	0	3505	0	229	0	0	0	1720	1598	2137	32	873	21
16020	0	229	1418	1904	273	0	3605	1027	58	843	0	40	0	1606	0	284	0	897	0	0	371	59	110	1543	0	994	2313	486	143	1982	1198	135	171	1623	1172	75	0	1719	0	69	1315	0	32	27	2131	1496	1621	452	60
16200	131	862	2368	91	0	59	4389	795	10	651	0	0	81	907	147	473	208	1208	0	2715	66	1460	98	1587	0	2047	3111	674	0	982	559	0	0	25	2744	0	25	2483	0	0	2653	0	0	198	1620	1798	91	0	35
16380	0	885	1793	0	274	0	4192	1386	1	1061	0	0	0	757	17	1743	0	1663	1544	2905	10	606	91	2156	219	1541	2906	1473	1183	495	678	785	0	1311	3373	0	161	2118	0	0	1730	0	82	0	1679	1341	781	0	67
16560	1882	1462	2346	1509	158	1129	4442	2174	0	599	0	0	0	1680	0	1126	750	752	1711	167	245	815	0	1728	79	1667	2096	310	1124	2036	0	742	53	1269	630	0	250	1837	0	122	1111	132	0	268	2461	0	216	143	0
16740	2672	1580	2132	1256	142	709	2993	1406	0	222	0	0	1321	1707	0	1850	1591	1414	0	987	40	437	6	755	0	1979	2962	1751	3218	1225	1629	193	0	965	2463	1155	0	3941	449	76	26	0	0	0	1729	911	0	621	188
16920	1950	1676	943	1263	40	909	3867	1885	0	0	481	38	1343	1772	0	1565	1262	1622	467	111	305	789	0	1192	676	175	2517	846	3733	1150	1378	910	0	1164	828	0	30	2768	0	151	0	386	300	0	1441	700	198	355	30
17100	1789	1804	397	606	0	1468	1565	52	0	1214	0	22	1430	1606	0	47	1607	1053	687	0	37	22	174	650	123	0	2224	347	3631	3899	799	69	145	1466	1206	0	318	3741	408	13	0	219	0	125	1926	894	0	732	116
17280	21	1028	1513	0	78	1192	1515	164	0	1495	258	220	1218	1763	0	145	2307	2009	1770	179	557	876	39	1654	328	0	4359	750	2355	2416	0	158	19	1392	1392	883	0	3295	399	1277	1054	219	0	180	1633	955	2103	369	0
17460	0	1125	2764	49	603	1414	0	1202	0	987	55	0	1408	1330	56	1251	1349	1617	0	0	0	1774	0	478	100	976	3418	1707	1686	926	841	0	23	915	1931	188	0	2976	302	528	1659	144	98	295	891	277	931	301	0
17640	1514	1853	2263	304	0	1558	0	1214	0	465	7	11	1078	3521	0	1686	1991	1638	0	0	421	1436	0	591	90	146	1706	1877	4058	495	1153	94	0	0	2400	661	191	3911	13	207	1038	678	0	219	1003	1197	276	957	107
17820	97	7	4255	1525	0	2436	1471	838	0	165	0	106	2084	2386	0	1537	1036	896	0	99	240	1608	0	1159	1144	0	1532	1148	2265	589	833	92	0	490	757	625	0	2652	326	1076	991	8	43	26	1431	1220	881	884	44
18000	965	1169	1900	0	891	808	2437	1477	114	1215	10	175	2535	1724	0	2211	2207	1148	0	0	348	1725	1159	885	1248	1163	2363	1690	2467	0	1206	229	0	1902	128	0	105	2890	108	689	0	163	0	120	1457	24	450	428	200
18180	2232	2589	2825	0	0	1104	1517	193	0	191	0	16	1197	0	0	1416	1554	1143	123	14	471	1197	865	1046	1271	2027	1760	1391	2305	1273	2042	53	39	2714	102	0	88	3003	155	1324	1471	335	0	0	1200	154	2175	2	150
18360	1754	4333	1137	1662	255	1939	798	853	0	486	30	0	0	65	0	2617	1175	1668	0	466	0	1964	1922	0	2244	2613	1567	1068	1896	184	884	180	9	2221	2004	153	284	2128	1299	876	849	172	216	0	1224	39	2159	0	0
18540	1000	1354	1610	4827	1969	1494	709	1512	110	0	79	0	0	0	197	864	674	698	0	652	0	1369	1843	0	1844	1481	923	930	878	137	467	329	48	2175	2789	0	0	1931	310	2208	1700	456	131	233	459	734	1996	34	183
18720	2283	2227	2623	3944	675	1651	1385	0	76	59	201	0	16	48	0	1271	1588	1067	0	1459	158	1230	1948	362	1512	1262	1281	188	50	15	737	336	0	1371	1276	321	46	6431	0	3029	20	0	0	1369	125	58	1954	0	0
18900	4048	1953	686	2012	77	751	897	1448	240	16	57	2100	1504	25	0	1353	2611	1191	52	1438	0	617	2604	1874	1626	1387	2472	0	217	0	282	59	101	2566	1233	1284	0	4038	424	3028	481	0	0	0	0	1	828	0	0
19080	2926	1588	1783	3667	102	2035	947	1193	0	1942	899	1549	985	125	0	837	1131	1682	0	308	0	1514	2368	2012	953	3732	2718	1409	1307	0	807	72	34	1332	407	591	0	5060	72	1860	1226	60	296	757	0	0	2172	18	2
19260	3257	2075	4702	4248	11	1518	1869	3109	0	511	73	2109	1562	1189	0	88	2090	1094	0	160	34	502	2105	1926	227	4197	5668	2319	2241	0	608	222	42	3518	137	533	95	1654	425	1238	973	286	58	0	0	0	1917	57	126
19440	3171	1500	3276	4270	2153	1001	1108	3025	0	234	1189	1225	1367	155	0	1830	1221	1690	0	2075	0	1810	1037	1363	146	3644	4521	1485	1234	57	0	250	70	2054	180	144	144	1177	752	1480	628	0	384	0	1375	170	3430	0	91
19620	5981	1806	2862	2569	2707	893	2410	2538	6	158	0	1826	1030	2052	0	1482	1578	2248	0	23	1234	1049	2171	1693	389	1439	706	1323	3605	0	100	35	0	1260	2239	26	42	2134	0	816	1161	0	136	446	1344	1001	2745	0	57
19800	5735	1731	1139	3460	874	761	3010	2058	94	955	1234	1406	277	1566	0	1083	1550	2481	1363	0	1081	2053	1800	1437	210	1997	907	2411	2248	0	6	0	0	2065	1767	174	0	2631	88	991	695	0	0	0	2311	250	1372	0	21
19980	4594	1337	1549	1970	146	0	1874	2916	0	82	0	720	0	858	0	744	1553	2257	0	23	1015	2295	2366	765	14	1758	1264	1058	1236	0	0	36	0	1730	1282	0	105	1806	139	1311	151	534	21	177	3636	517	1073	76	69
20160	2309	0	1624	1952	697	0	1796	2982	18	103	0	79	772	2122	114	0	1437	1461	11	112	1905	1781	1893	85	281	939	842	1687	823	66	20	1189	104	0	1320	7	35	2513	242	2418	107	490	228	0	2700	0	26	0	0
20340	1953	1795	1572	1018	283	34	1224	4590	159	0	0	0	1084	2725	0	207	997	1992	316	44	994	1269	234	1164	0	2062	1184	2365	1406	112	114	334	0	23	1904	0	0	1595	0	1407	1210	188	149	0	296	1550	183	0	137
20520	4348	2676	2578	1412	296	0	952	2338	330	137	83	0	0	1604	0	0	1175	2829	91	0	713	935	159	0	37	3400	1415	1997	864	0	0	267	0	669	1970	0	14	1499	281	1012	576	1187	330	125	205	1871	0	53	116
20700	2661	1301	2999	1468	206	0	2043	1761	0	966	0	0	0	0	0	0	1334	2502	0	145	0	254	981	29	18	1193	927	295	747	898	316	256	0	112	1141	10	4	3000	0	0	0	695	0	0	57	0	0	41	61
20880	1414	1802	2678	1359	0	0	1655	9347	0	1447	1239	0	730	0	0	350	1876	2079	0	1307	645	807	2125	873	292	1713	3823	229	2255	841	646	0	0	0	1060	0	0	1266	482	0	1158	200	0	210	264	939	111	12	9
21060	2151	2181	1098	947	87	671	712	2611	0	1149	1731	1320	148	298	0	1068	194	1493	0	236	0	1118	424	1523	0	2335	2290	0	1682	2347	816	0	34	158	1184	0	0	1781	0	0	1073	200	114	0	0	1671	647	52	0
21240	2511	101	738	691	0	853	953	641	0	692	1378	1004	735	0	39	884	1363	1103	0	0	0	1813	1031	2807	0	2152	3095	5	840	2312	0	0	0	0	2631	89	88	1112	648	308	1560	18	204	665	0	361	128	0	0
21420	1948	1500	1711	788	0	80	1921	854	109	848	1841	0	0	453	0	924	644	859	0	698	39	765	1465	1662	237	1213	1563	409	1978	2625	0	2	12	0	2432	0	27	1364	258	1773	2182	0	0	55	0	158	0	0	26
21600	0	197	980	628	0	179	1144	1122	0	1878	1040	0	29	702	0	122	237	3840	207	829	0	421	0	174	0	1172	1650	0	1266	2035	57	298	10	2015	2646	34	88	3029	254	1718	1742	91	88	0	18	247	636	0	200
21780	153	51	1374	1557	0	0	1233	2282	150	1268	998	0	239	725	1087	0	1011	1498	66	202	0	0	175	394	123	845	1176	0	1985	3581	0	0	0	1365	968	49	33	4766	82	976	138	0	438	269	0	225	0	0	70
21960	525	849	2801	2042	261	24	2209	1636	0	852	991	134	254	1634	306	82	260	2069	0	0	0	831	0	387	78	3149	1764	549	2570	2596	0	43	8	1541	243	287	0	4009	177	1636	77	211	8	1173	24	2067	1196	18	139
22140	0	137	2532	832	0	0	1177	2066	229	924	1843	10	0	0	1175	0	0	2521	72	0	118	128	177	0	80	1611	1502	626	1147	2687	0	0	7	788	1187	0	0	3199	166	124	0	0	140	1851	0	2630	1286	0	0
22320	222	47	1300	445	0	321	2834	1637	0	914	1661	280	1479	172	0	290	94	973	2646	0	116	25	74	855	131	1107	2456	121	1714	1255	61	0	202	746	499	206	0	2896	356	1744	124	193	113	1452	19	1710	145	1	0
22500	202	0	1863	136	278	0	1168	835	0	101	0	0	1541	0	74	97	61	1402	2132	486	0	175	0	1627	90	0	1453	133	908	1330	7	0	0	1032	0	0	0	3253	348	969	122	0	281	0	25	224	0	0	50
22680	1034	0	1392	0	286	227	1121	1083	0	0	534	0	1105	0	49	733	36	496	1076	2472	274	20	0	4190	0	802	1142	0	2222	154	0	12	37	0	1966	246	2	2351	181	340	97	0	351	0	264	2015	0	230	0
22860	757	49	97	0	0	0	1613	987	275	253	930	0	2225	259	0	835	0	1506	124	2866	0	900	0	3033	204	544	1039	0	2109	0	14	0	0	349	1014	125	0	2645	603	1017	21	0	224	162	193	1420	0	0	0
23040	0	0	1056	101	1	33	333	0	108	925	2834	1039	0	73	0	1802	963	2802	361	0	0	505	218	3716	989	1859	682	0	1248	198	0	0	87	0	699	1347	0	5785	458	569	7	0	0	131	0	1431	513	106	77
23220	0	289	0	423	0	0	290	715	0	967	5088	1230	0	8	125	714	2035	1520	0	25	0	14	0	3559	1192	0	566	26	0	0	0	152	130	0	921	2815	0	6164	199	1029	245	0	0	0	0	1792	1357	0	0
23400	1756	913	55	1236	311	9	949	449	0	23	4792	1756	0	1827	1169	1501	1118	3931	3593	0	0	0	1351	2765	0	1028	37	0	11	85	0	0	0	1118	1555	1822	228	9034	22	48	59	52	0	0	755	453	1148	0	0
23580	1127	1249	892	771	0	183	234	1106	0	1716	1796	1018	396	1153	0	2372	1190	1352	4652	1323	278	186	1859	1711	0	264	1120	0	1125	102	82	0	0	1282	924	2594	0	10635	0	11	39	727	33	2376	1292	2275	1686	0	0
23760	223	123	1068	1463	111	0	532	1136	0	633	3838	0	520	2027	1189	696	1477	774	3814	4124	49	0	888	5	151	2208	1073	0	1160	123	15	0	0	139	0	2208	171	6338	158	1808	0	650	0	251	1491	1648	673	249	47
23940	420	487	531	1871	0	0	233	0	0	1434	1745	1277	707	577	56	1324	1586	339	1190	2005	143	0	1663	107	900	1821	0	0	126	77	6	0	142	0	1348	2169	0	17323	24	3357	735	138	0	1687	1022	1290	790	0	0
24120	655	1670	0	925	0	242	967	1070	0	1603	795	1804	0	1247	727	1396	404	303	0	1726	0	0	776	53	212	1188	0	0	0	1738	0	0	190	131	752	1264	0	16472	880	3554	1660	558	0	774	1206	1594	933	0	8
24300	174	3855	0	808	170	960	1017	1852	0	1422	248	876	38	0	253	1448	299	901	0	3251	0	0	2172	0	24	1305	0	391	0	2179	0	52	19	126	180	1808	303	9146	117	5110	774	218	25	0	84	768	913	187	0
24480	0	2574	0	1297	0	625	683	1810	0	1309	124	2229	0	942	871	1701	206	909	28	1752	0	107	1333	0	272	957	126	36	2496	2032	1272	41	0	1034	107	1203	0	10764	1762	2509	764	1429	0	899	0	305	2124	185	46
24660	70	1724	8	373	100	1045	1031	1393	2262	1112	2929	1918	0	67	752	850	260	336	0	0	95	0	1515	6	123	1676	52	0	1470	900	876	0	33	1779	1096	1338	44	9303	324	2415	906	209	0	765	0	901	1030	237	0
24840	0	885	0	0	0	1412	1393	1328	1423	1065	4480	3417	243	206	141	112	1164	135	4	448	5	0	0	0	52	0	0	13	856	2107	0	138	44	2072	3268	327	0	9608	501	1353	0	376	3	680	0	813	1709	0	66
25020	189	591	0	1168	0	1122	0	1421	4591	1088	4540	2197	148	7	42	627	1272	0	0	0	173	0	101	0	0	468	0	10	1905	1265	0	0	63	3034	1725	189	27	9991	0	3127	280	368	23	148	124	225	395	0	0
25200	105	652	20	779	173	827	1218	939	2112	502	1980	2061	878	183	0	0	944	1214	1274	100	0	0	1441	42	2	1083	0	40	3	917	0	0	86	3873	711	604	0	14807	46	3646	78	182	99	0	37	0	190	0	0
25380	2	1176	0	1860	0	1968	2210	0	2654	603	830	995	0	0	195	0	118	1120	854	293	0	0	899	0	0	1162	0	0	968	1089	624	0	48	1792	1274	1481	0	13577	194	2976	0	51	0	105	1138	115	0	7	11
25560	102	1986	0	1436	300	998	3464	385	1695	0	1496	1918	891	158	327	0	33	146	0	0	108	0	886	0	163	208	32	254	1273	0	30	0	100	169	944	0	0	4798	0	1429	173	0	0	0	108	0	0	145	0
25740	202	0	103	2342	63	819	1413	0	2531	950	1327	224	1289	122	0	1251	1386	181	0	1928	0	0	2163	0	64	4	1256	0	1956	0	0	23	32	1562	1507	2583	23	4101	93	1755	71	928	38	0	514	1484	0	19	0
25920	0	37	0	2003	0	688	2462	88	3190	155	1849	885	1593	0	106	0	1443	55	0	2117	636	149	1015	32	118	317	1756	166	1511	208	503	0	0	0	1317	1753	0	9277	0	363	0	0	36	0	318	1337	0	0	0
26100	0	0	0	1295	0	99	1256	1484	1854	82	1367	1965	1165	0	0	42	1451	52	0	747	0	87	1602	256	49	28	2114	706	1843	0	188	0	0	528	3412	2458	110	7016	410	1410	0	0	73	0	44	0	0	129	0
26280	269	727	101	1334	0	164	1421	1132	1282	0	927	1135	1309	306	40	430	1236	745	3680	2589	361	0	0	73	1449	0	1320	1857	868	0	324	0	76	2758	4118	1650	24	7909	440	3027	1174	0	0	0	0	646	129	0	0
26460	41	2814	205	115	0	96	1656	1245	1696	1152	1348	1536	1175	69	320	0	1413	70	1691	2794	0	0	0	309	2812	25	1782	1496	1890	0	0	214	0	1908	2602	305	0	5068	189	1922	750	0	0	0	0	206	0	0	0
26640	204	2781	0	974	0	0	490	1553	816	870	1037	764	1641	0	428	0	0	0	3967	3203	122	0	76	0	773	198	2459	740	431	0	0	59	0	1722	2207	25	0	5738	0	1609	62	85	130	78	576	0	340	157	139
26820	0	2312	0	2082	0	16	986	3393	2352	51	1519	149	1909	0	92	113	246	958	2384	2051	0	0	36	0	1454	1976	1690	710	614	325	612	128	0	1286	1438	0	0	6686	60	2276	110	0	0	0	135	105	0	0	0
27000	0	1658	0	1603	0	0	1340	1648	1461	0	1426	290	1223	402	1201	0	261	1770	4209	3446	539	0	16	142	2090	1079	2189	1128	2253	38	173	136	0	2515	3419	0	20	10576	574	667	1694	0	0	0	121	143	0	0	54
27180	26	2033	120	1309	0	79	2049	1312	1595	0	2020	8	86	0	726	0	1315	802	5230	4518	1069	0	940	1016	1317	1796	2647	42	1122	80	114	145	60	3552	1866	0	0	6098	0	1144	1634	5	0	0	0	1856	96	0	24
27360	38	1426	1105	652	0	11	1307	2414	1716	170	1020	498	1324	0	12	80	923	1582	2514	4506	1052	1475	2363	1324	1008	1208	1552	0	1461	0	561	150	78	2945	846	192	0	3817	394	718	0	303	0	141	0	810	37	34	36
27540	90	938	1052	137	0	0	2225	2099	2403	26	991	0	145	98	261	48	34	1631	1903	4176	2453	1375	1641	907	1151	2015	1137	0	1199	0	69	0	31	1472	1706	1692	31	2952	0	0	0	677	260	0	0	548	1154	95	0
27720	0	1977	2385	92	249	59	1410	948	1533	84	0	1161	92	0	862	0	1127	830	2287	5593	1048	1496	1593	182	885	1127	1649	245	1824	1129	634	39	0	1615	2704	1073	149	5061	94	1417	0	264	0	86	11	7	1793	0	47
27900	0	2041	1965	331	279	995	1901	125	3066	138	34	372	0	166	0	27	1173	1517	2654	5717	0	1387	1965	920	1336	553	2366	0	917	1079	586	9	0	3050	2324	925	1	6601	258	2252	41344	239	232	12	267	1435	279	0	67
28080	17	2288	3284	977	0	664	2246	206	3581	0	0	1136	114	93	629	0	1854	1628	2520	3556	408	2240	1076	0	1224	211	1538	66	1886	1559	1164	0	17	2851	2472	1589	0	6688	0	2282	63	1461	25	530	293	1569	1388	0	3
28260	0	2392	1467	1839	0	1172	1755	1723	3592	217	1266	1590	1131	37	0	0	1409	1183	1906	2634	669	1271	1115	0	70	1070	1234	0	735	1229	1251	141	127	3345	863	0	0	7190	815	1487	2032	0	0	2005	413	853	1275	0	273
28440	135	1822	658	2815	0	557	2	1376	2961	115	418	1181	748	0	0	88	264	977	1808	2860	0	1101	1823	0	0	1863	233	1491	1930	93	1225	0	0	2011	2345	468	78	5228	561	2264	2541	277	0	1076	0	837	1508	128	164
28620	0	35919	308	2277	84	1579	2384	1261	2582	18	290	0	1200	0	1262	1350	280	2192	1700	1415	942	1023	1601	1092	0	1923	215	2108	2061	0	883	0	217	2119	1824	0	0	5734	116	1333	3847	1026	212	0	211	0	1291	37	65
28800	0	2551	0	1516	247	581	2676	556	1444	19	65	153	522	0	140	1275	941	5992	1682	2180	1324	203	1403	1220	1102	1062	0	910	2191	771	809	0	149	156	1967	26	0	7362	0	1161	2881	628	12	0	7	0	904	114	0
[truncated: 10 more columns]
