# Supplementary material for: Stochastic pausing at latent HIV-1 promoters generates transcriptional bursting
Source: Nat Commun. 2021 Jul 23;12:4503. doi: 10.1038/s41467-021-24462-5 (PMC8302722; doi:10.1038/s41467-021-24462-5)
Supplement: Supplementary file 3 — Source Data [file 41467_2021_24462_MOESM3_ESM.zip › _Source_data_zip/Figure_1D-K_smFISH_counts.xlsx]

## Sheet: Feuil1
Low Tat	CELL	Released RNA	Nascent RNA		No Tat	CELL	Released RNA	Nascent RNA		High Tat	CELL	Released RNA	CELL	Nascent RNA
	1	0	35.961			1	0	0			1	58	1	132.866
mean released	2	1	8.26902		mean released	2	0	0		mean released	2	60	2	128.751
48.1751	3	45	3.19881		18.0652	3	1	5.47993		536.227	3	0	3	126.185
	4	0	19.7401			4	16	6.7681			4	48	4	124.14
mean nascent	5	24	2.71107		mean nascent	5	1	0		mean nascent	5	13	5	122.449
4.97929	6	113	2.80051		1.6826	6	15	0		37.3006	6	97	6	118.914
	7	39	2.32203			7	17	0			7	515	7	116.465
	8	180	7.94246			8	0	0			8	64	8	114.916
	9	0	8.47611			9	0	0			9	0	9	113.36
	10	0	6.39148			10	0	0			10	488	10	111.7
	11	0	3.14588			11	17	13.0688			11	200	11	110.364
	12	13	14.3946			12	2	0			12	743	12	109.975
	13	0	25.7018			13	0	0			13	244	13	108.664
	14	112	3.36684			14	1	0			14	108	14	108.119
	15	96	2.52934			15	1	0			15	589	15	105.898
	16	0	5.14227			16	1	0			16	394	16	105.809
	17	184	2.73017			17	0	0			17	61	17	103.096
	18	24	16.0547			18	103	0			18	619	18	102.111
	19	31	3.1132			19	56	0			19	704	19	101.606
	20	118	3.0659			20	2	0			20	161	20	101.473
	21	1	7.28098			21	12	0			21	0	21	99.9222
	22	32	20.7836			22	56	5.61889			22	116	22	99.1065
	23	1	2.57165			23	79	0			23	404	23	98.4474
	24	0	16.5453			24	10	4.26787			24	537	24	98.4208
	25	79	30.3828			25	5	29.2661			25	905	25	97.4415
	26	27	8.61351			26	11	0			26	688	26	96.624
	27	48	1.84641			27	1	0			27	638	27	96.4252
	28	0	38.5511			28	1	0			28	506	28	96.3762
	29	216	4.90622			29	0	0			29	489	29	95.5821
	30	0	6.9549			30	0	0			30	199	30	92.8172
	31	27	4.99468			31	5	0			31	435	31	92.6282
	32	65	6.30649			32	0	0			32	396	32	91.9056
	33	187	3.24499			33	1	0			33	726	33	91.169
	34	9	3.27137			34	0	0			34	520	34	91.007
	35	0	2.87244			35	3	4.41072			35	389	35	90.4902
	36	32	1.96649			36	0	0			36	234	36	90.4217
	37	0	3.36387			37	0	0			37	580	37	89.1359
	38	0	3.16408			38	65	4.89506			38	680	38	88.7819
	39	0	36.4336			39	2	0			39	474	39	88.2373
	40	0	3.45823			40	20	10.1351			40	643	40	87.0627
	41	0	8.50926			41	21	0			41	606	41	86.7397
	42	63	22.7487			42	3	0			42	406	42	86.6698
	43	0	3.14847			43	105	5.91186			43	406	43	85.5716
	44	0	3.17623			44	0	0			44	508	44	84.9098
	45	59	2.80139			45	4	6.19233			45	0	45	84.512
	46	1	4.04659			46	8	0			46	416	46	84.0024
	47	154	22.4283			47	33	5.7609			47	224	47	83.7879
	48	6	28.5499			48	39	0			48	529	48	82.3062
	49	0	24.8686			49	0	0			49	524	49	81.1236
	50	15	64.2786			50	0	0			50	302	50	80.8012
	51	0	39.9544			51	2	0			51	716	51	79.414
	52	1	12.1463			52	3	7.33215			52	621	52	79.0666
	53	0	11.1383			53	4	0			53	512	53	78.8777
	54	0	16.1809			54	76	18.9445			54	596	54	78.29
	55	30	8.04695			55	25	0			55	566	55	77.3865
	56	2	31.3913			56	0	4.70824			56	321	56	77.1818
	57	0	12.4625			57	10	0			57	543	57	76.8594
	58	10	6.14875			58	3	0			58	303	58	76.8095
	59	0	20.4513			59	22	9.40856			59	741	59	76.5442
	60	0	3.99903			60	2	0			60	639	60	76.425
	61	8	8.57065			61	59	0			61	231	61	76.0955
	62	128	9.74559			62	136	0			62	630	62	75.8582
	63	0	21.2928			63	38	0			63	565	63	75.0789
	64	0	35.8926			64	1	0			64	627	64	75.0023
	65	9	3.58543			65	22	2.9187			65	358	65	74.6155
	66	3	3.13177			66	0	0			66	488	66	73.8177
	67	124	3.34955			67	0	0			67	606	67	73.6177
	68	1	2.76215			68	13	2.50774			68	923	68	73.5317
	69	0	24.865			69	0	0			69	506	69	73.1624
	70	0	59.789			70	0	0			70	635	70	72.8138
	71	15	19.4301			71	0	0			71	333	71	72.7251
	72	0	19.2542			72	1	0			72	0	72	72.7001
	73	14	4.9546			73	0	0			73	482	73	72.3426
	74	10	12.1672			74	31	0			74	915	74	71.8359
	75	0	8.61548			75	43	3.35368			75	1010	75	71.8144
	76	7	10.6999			76	2	0			76	700	76	71.5414
	77	2	3.14131			77	0	0			77	782	77	71.2799
	78	0	14.8242			78	2	0			78	912	78	71.1429
	79	67	2.56741			79	0	0			79	690	79	70.9284
	80	171	2.5163			80	0	0			80	283	80	70.6346
	81	34	22.7272			81	40	0			81	547	81	70.5534
	82	6	8.35793			82	69	3.64645			82	638	82	70.5138
	83	91	5.16636			83	0	0			83	509	83	70.3897
	84	97	9.09097			84	38	4.91543			84	0	84	70.385
	85	7	8.50078			85	3	0			85	491	85	70.288
	86	42	22.3184			86	3	2.48416			86	646	86	70.2672
	87	208	3.99401			87	28	0			87	718	87	69.8837
	88	29	11.4872			88	52	8.7326			88	375	88	69.7461
	89	305	4.06595			89	0	0			89	453	89	69.4958
	90	21	11.9377			90	125	2.94054			90	456	90	69.4256
	91	25	25.1279			91	14	0			91	685	91	69.1591
	92	8	2.57522			92	0	0			92	434	92	68.7686
	93	0	4.70452			93	13	5.24973			93	281	93	68.6884
	94	12	2.5182			94	9	8.45971			94	199	94	68.5066
	95	10	17.7547			95	56	0			95	1029	95	67.5654
	96	0	7.67178			96	105	3.43977			96	256	96	67.3895
	97	34	5.65541			97	20	0			97	540	97	66.6386
	98	1	28.2589			98	0	0			98	731	98	66.4473
	99	44	10.5938			99	1	0			99	824	99	66.3256
	100	67	52.9136			100	0	0			100	350	100	66.2138
	101	509	27.7119			101	1	0			101	1	101	65.8357
	102	73	18.7223			102	0	0			102	753	102	65.6887
	103	5	3.48191			103	37	0			103	188	103	65.2652
	104	54	3.60398			104	0	0			104	358	104	65.1344
	105	2	4.55107			105	0	0			105	293	105	65.0387
	106	0	4.79788			106	10	2.11825			106	381	106	64.5972
	107	198	31.1508			107	20	0			107	639	107	64.4435
	108	103	2.62552			108	0	0			108	538	108	63.7056
	109	7	4.45584			109	10	3.80893			109	450	109	62.6365
	110	0	23.2481			110	36	0			110	480	110	62.2853
	111	118	2.90502			111	14	1.98657			111	117	111	62.2169
	112	12	4.08573			112	18	0			112	263	112	61.9851
	113	90	18.5874			113	0	0			113	591	113	61.7849
	114	72	80.1615			114	19	2.23597			114	0	114	61.6728
	115	35	34.7097			115	0	0			115	542	115	61.6393
	116	36	4.65084			116	54	7.74235			116	496	116	61.5467
	117	48	7.50031			117	0	0			117	572	117	61.2307
	118	36	81.0336			118	70	0			118	256	118	61.1775
	119	0	47.6188			119	6	0			119	873	119	61.1507
	120	0	4.79762			120	25	0			120	599	120	61.0041
	121	7	0			121	0	0			121	602	121	60.9508
	122	26	0			122	39	5.01268			122	739	122	60.2652
	123	53	0			123	26	0			123	712	123	60.1197
	124	0	0			124	5	0			124	225	124	59.4529
	125	49	0			125	0	0			125	77	125	59.4153
	126	6	0			126	39	0			126	602	126	59.1841
	127	2	0			127	51	0			127	589	127	59.032
	128	0	0			128	5	0			128	471	128	58.7645
	129	0	0			129	2	0			129	402	129	58.4441
	130	23	0			130	0	0			130	516	130	58.3165
	131	24	0			131	3	0			131	653	131	58.0997
	132	0	0			132	0	0			132	755	132	58.0924
	133	1	0			133	4	0			133	332	133	57.7138
	134	0	0			134	37	0			134	313	134	57.5831
	135	0	0			135	1	0			135	500	135	57.4881
	136	1	0			136	0	0			136	757	136	57.4089
	137	59	0			137	0	0			137	569	137	57.1478
	138	4	0			138	4	0			138	719	138	56.6998
	139	9	0			139	0	3.73623			139	407	139	56.5195
	140	1	0			140	5	0			140	0	140	56.3131
	141	3	0			141	6	0			141	523	141	55.9984
	142	4	0			142	7	4.7537			142	507	142	55.472
	143	42	0			143	4	0			143	795	143	55.1537
	144	79	0			144	2	0			144	2	144	54.8889
	145	62	0			145	0	0			145	723	145	54.8723
	146	0	0			146	23	0			146	444	146	54.2722
	147	36	0			147	21	1.8399			147	0	147	53.9283
	148	8	0			148	0	0			148	192	148	53.8971
	149	6	0			149	1	0			149	1015	149	53.8279
	150	0	0			150	0	0			150	626	150	53.5446
	151	345	0			151	0	0			151	515	151	53.3622
	152	10	0			152	46	3.564			152	724	152	53.3391
	153	3	0			153	6	0			153	477	153	53.3283
	154	1	0			154	1	3.29235			154	368	154	52.8939
	155	151	0			155	0	0			155	590	155	52.8004
	156	68	0			156	45	4.02529			156	516	156	52.6223
	157	25	0			157	14	20.5551			157	729	157	52.3579
	158	28	0			158	0	0			158	577	158	51.8562
	159	19	0			159	4	0			159	947	159	51.8248
	160	5	0			160	15	0			160	721	160	51.7549
	161	80	0			161	1	0			161	508	161	51.7035
	162	505	0			162	3	0			162	570	162	51.636
	163	270	0			163	26	2.99459			163	686	163	51.6046
	164	10	0			164	45	20.1511			164	531	164	51.4539
	165	58	0			165	0	0			165	796	165	51.3359
	166	30	0			166	61	2.91644			166	574	166	51.3215
	167	150	0			167	2	0			167	669	167	51.2078
	168	5	0			168	0	0			168	669	168	50.3557
	169	1	0			169	3	0			169	202	169	49.9329
	170	2	0			170	0	0			170	569	170	49.9234
	171	14	0			171	18	2.8295			171	633	171	49.9079
	172	1	0			172	1	0			172	465	172	49.707
	173	32	0			173	0	0			173	460	173	49.1196
	174	54	0			174	117	13.2972			174	493	174	49.0862
	175	0	0			175	0	0			175	573	175	48.9772
	176	19	0			176	0	0			176	568	176	48.7344
	177	0	0			177	0	0			177	731	177	48.5163
	178	14	0			178	135	6.34067			178	219	178	48.2254
	179	230	0			179	13	0			179	437	179	47.8809
	180	36	0			180	0	0			180	368	180	47.6959
	181	16	0			181	1	0			181	379	181	47.5634
	182	0	0			182	2	0			182	620	182	47.5564
	183	0	0			183	2	0			183	441	183	47.5535
	184	0	0			184	0	0			184	676	184	47.2723
	185	0	0			185	0	0			185	374	185	47.2535
	186	0	0			186	5	0			186	712	186	46.8706
	187	130	0			187	0	0			187	450	187	46.2079
	188	0	0			188	9	0			188	739	188	46.0509
	189	224	0			189	41	0			189	394	189	46.0507
	190	92	0			190	11	10.1779			190	314	190	46.0398
	191	3	0			191	0	0			191	506	191	45.8634
	192	3	0			192	0	0			192	458	192	45.8168
	193	23	0			193	70	0			193	782	193	45.7098
	194	10	0			194	0	0			194	382	194	45.6477
	195	146	0			195	70	0			195	261	195	45.4839
	196	5	0			196	53	0			196	427	196	45.1758
	197	38	0			197	24	0			197	773	197	44.8363
	198	13	0			198	0	0			198	529	198	44.7735
	199	38	0			199	8	0			199	754	199	44.6
	200	62	0			200	2	0			200	757	200	44.4941
	201	159	0			201	0	0			201	478	201	44.0168
	202	12	0			202	46	0			202	512	202	43.7432
	203	149	0			203	29	6.53787			203	721	203	43.572
	204	116	0			204	20	0			204	206	204	43.5095
	205	3	0			205	75	5.06675			205	502	205	43.5055
	206	44	0			206	0	0			206	164	206	43.188
	207	30	0			207	0	0			207	342	207	43.1056
	208	2	0			208	48	0			208	471	208	43.0015
	209	2	0			209	24	0			209	642	209	42.5942
	210	10	0			210	0	0			210	491	210	42.2849
	211	46	0			211	2	0			211	237	211	42.2426
	212	13	0			212	140	10.1053			212	570	212	42.237
	213	23	0			213	2	0			213	573	213	42.0425
	214	2	0			214	0	0			214	957	214	41.9229
	215	3	0			215	33	0			215	422	215	41.7458
	216	0	0			216	50	0			216	488	216	41.7136
	217	3	0			217	15	0			217	531	217	41.5948
	218	9	0			218	1	0			218	551	218	41.4957
	219	0	0			219	86	0			219	235	219	41.1731
	220	1	0			220	67	0			220	545	220	41.0325
	221	0	0			221	98	20.4258			221	458	221	40.7892
	222	70	0			222	46	9.99031			222	687	222	40.6527
	223	1	0			223	41	0			223	425	223	40.632
	224	0	0			224	1	0			224	480	224	40.6144
	225	12	0			225	4	0			225	544	225	40.511
	226	44	0			226	27	16.0912			226	568	226	40.1903
	227	19	0			227	0	0			227	404	227	40.0077
	228	78	0			228	76	0			228	348	228	39.8849
	229	73	0			229	113	0			229	560	229	39.7906
	230	1	0			230	3	0			230	596	230	39.4676
	231	87	0			231	124	16.2538			231	561	231	39.4222
	232	21	0			232	0	0			232	458	232	39.2723
	233	22	0			233	0	0			233	509	233	39.2506
	234	8	0			234	1	0			234	319	234	38.8678
	235	14	0			235	6	0			235	215	235	38.6578
	236	51	0			236	15	0			236	164	236	38.607
	237	101	0			237	0	0			237	383	237	38.594
	238	183	0			238	6	0			238	240	238	38.3304
	239	62	0			239	7	0			239	457	239	38.0569
	240	11	0			240	24	14.3119			240	790	240	37.8008
	241	10	0			241	11	0			241	536	241	37.5014
	242	0	0			242	4	0			242	256	242	37.0335
	243	3	0			243	2	0			243	306	243	36.9872
	244	31	0			244	0	0			244	752	244	36.5158
	245	0	0			245	0	0			245	462	245	35.5722
	246	10	0			246	1	0			246	389	246	35.3612
	247	10	0			247	0	0			247	767	247	35.1899
	248	57	0			248	0	0			248	376	248	35.1436
	249	40	0			249	1	0			249	461	249	34.8206
	250	8	0			250	1	0			250	423	250	34.4813
	251	1	0			251	3	0			251	634	251	34.2263
	252	128	0			252	15	9.58195			252	1	252	32.3227
	253	1	0			253	5	0			253	520	253	32.2168
	254	20	0			254	6	2.645			254	402	254	31.5826
	255	7	0			255	1	0			255	602	255	31.1515
	256	0	0			256	0	0			256	610	256	31.1356
	257	95	0			257	8	0			257	625	257	30.9352
	258	127	0			258	2	0			258	512	258	30.6552
	259	105	0			259	45	2.61199			259	515	259	30.5213
	260	2	0			260	3	0			260	236	260	29.7148
	261	35	0			261	93	14.479			261	827	261	29.5462
	262	129	0			262	16	13.93			262	563	262	29.315
	263	18	0			263	0	0			263	656	263	29.1992
	264	172	0			264	14	0			264	1031	264	29.1296
	265	11	0			265	125	13.7431			265	634	265	28.6765
	266	42	0			266	12	0			266	459	266	28.2299
	267	5	0			267	8	0			267	683	267	27.9895
	268	210	0			268	23	3.53519			268	747	268	27.9446
	269	1	0			269	0	0			269	774	269	27.6636
	270	1	0			270	41	0			270	351	270	27.2558
	271	24	0			271	150	16.8976			271	695	271	26.8559
	272	1	0			272	0	0			272	570	272	26.0718
	273	28	0			273	0	0			273	596	273	25.884
	274	362	0			274	79	0			274	407	274	25.2022
	275	2	0			275	120	9.97891			275	1024	275	25.1965
	276	39	0			276	6	0			276	496	276	25.1159
	277	28	0			277	12	0			277	1275	277	24.9804
	278	58	0			278	20	0			278	800	278	24.6158
	279	38	0			279	55	0			279	295	279	24.2948
	280	77	0			280	0	0			280	732	280	24.1725
	281	37	0			281	0	0			281	940	281	24.1197
	282	4	0			282	0	0			282	594	282	23.3978
	283	2	0			283	0	0			283	481	283	23.3374
	284	7	0			284	13	0			284	390	284	23.2637
	285	11	0			285	41	6.40744			285	618	285	23.0504
	286	1	0			286	81	0			286	297	286	22.5171
	287	0	0			287	142	13.3701			287	266	287	22.3476
	288	17	0			288	0	0			288	755	288	22.3284
	289	2	0			289	17	0			289	391	289	22.0233
	290	0	0			290	7	0			290	423	290	22.0105
	291	44	0			291	24	0			291	550	291	21.8757
	292	26	0			292	0	0			292	428	292	21.1772
	293	1	0			293	27	0			293	526	293	21.0734
	294	55	0			294	1	0			294	727	294	20.7923
	295	55	0			295	5	0			295	178	295	20.5017
	296	10	0			296	0	0			296	571	296	20.3633
	297	22	0			297	0	0			297	661	297	19.993
	298	387	0			298	14	2.18056			298	168	298	19.9792
	299	214	0			299	0	0			299	530	299	19.8837
	300	208	0			300	0	0			300	622	300	18.4257
	301	235	0			301	10	0			301	388	301	17.757
	302	123	0			302	17	3.14589			302	628	302	17.5282
	303	0	0			303	1	0			303	673	303	16.6895
	304	30	0			304	1	0			304	396	304	16.4444
	305	41	0			305	13	1.99367			305	649	305	15.9467
	306	10	0			306	26	12.0437			306	640	306	15.6526
	307	45	0			307	90	2.54624			307	567	307	15.4835
	308	177	0			308	0	0			308	552	308	14.3094
	309	153	0			309	10	2.90026			309	547	309	13.9958
	310	168	0			310	0	0			310	1019	310	13.3133
	311	1	0			311	5	0			311	1130	311	13.0422
	312	47	0			312	1	0			312	712	312	11.8095
	313	3	0			313	1	0			313	394	313	11.6877
	314	164	0			314	0	0			314	632	314	11.3727
	315	31	0			315	70	0			315	301	315	10.8966
	316	47	0			316	0	0			316	1030	316	10.2509
	317	0	0			317	28	2.33194			317	256	317	9.15685
	318	144	0			318	0	0			318	550	318	8.63398
	319	96	0			319	2	0			319	365	319	8.29449
	320	205	0			320	2	0			320	476	320	7.69443
	321	28	0			321	0	0			321	0	321	7.62136
	322	0	0			322	2	0			322	859	322	6.43959
	323	303	0			323	13	0			323	430	323	4.68119
	324	53	0			324	1	0			324	542	324	4.42356
	325	12	0			325	1	0			325	980	325	3.98969
	326	0	0			326	0	0			326	546	326	3.80871
	327	190	0			327	4	0			327	535	327	3.33114
	328	42	0			328	5	2.3225			328	707	328	0
	329	29	0			329	113	3.52082			329	596	329	0
	330	0	0			330	2	0			330	413	330	0
	331	483	0			331	1	0			331	1546	331	0
	332	40	0			332	0	0			332	518	332	0
	333	10	0			333	59	7.14684			333	398	333	0
	334	65	0			334	0	0			334	781	334	0
	335	6	0			335	3	0			335	161	335	0
	336	116	0			336	10	0			336	488	336	0
	337	97	0			337	3	0			337	546	337	0
						338	1	0			338	793	338	0
						339	35	0			339	496	339	0
						340	26	2.20311			340	530	340	0
						341	2	0			341	482	341	0
						342	0	0			342	847	342	0
						343	1	0			343	781	343	0
						344	0	0			344	563	344	0
						345	3	0			345	140	345	0
						346	0	0			346	457	346	0
						347	0	0			347	1043	347	0
						348	16	8.75789			348	615	348	0
						349	83	13.5143			349	906	349	0
						350	4	0			350	841	350	0
						351	1	0			351	431	351	0
						352	0	0			352	749	352	0
						353	1	0			353	414	353	0
						354	0	0			354	540	354	0
						355	8	19.7716			355	326	355	0
						356	0	0			356	376	356	0
						357	1	0			357	1031	357	0
						358	0	0			358	717	358	0
						359	5	0			359	999	359	0
						360	68	0			360	519	360	0
						361	12	3.96674			361	0	361	0
						362	10	4.28797			362	790	362	56.8205
						363	0	0			363	447	363	60.8748
						364	44	0			364	827	364	31.1798
						365	7	0			365	0	365	20.4538
						366	84	0			366	675	366	60.5028
						367	11	6.40346			367	421	367	66.0215
						368	0	0			368	527	368	71.7198
											369	519	369	58.9441
											370	290	370	23.1693
											371	1069	371	68.7465
											372	929	372	25.5162
											373	297	373	14.2547
											374	1068	374	35.3558
											375	972	375	28.5363
											376	559	376	20.5759
											377	893	377	38.3627
											378	571	378	51.137
											379	679	379	16.0299
											380	868	380	32.3266
											381	572	381	19.6803
											382	806	382	3.3436
											383	554	383	42.0094
											384	229	384	24.0151
											385	393	385	71.8071
											386	519	386	37.4275
											387	984	387	59.0875
											388	365	388	45.0468
											389	612	389	76.3471
											390	539	390	38.4763
											391	847	391	19.4935
											392	640	392	34.4061
											393	927	393	32.3398
											394	376	394	22.0876
											395	590	395	25.3251
											396	797	396	23.05
											397	622	397	75.8636
											398	561	398	35.8648
											399	219	399	34.852
											400	569	400	8.82696
											401	285	401	13.9417
											402	895	402	50.6535
											403	0	403	39.9075
											404	506	404	30.8898
											405	487	405	69.3996
											406	655	406	54.7253
											407	470	407	87.7794
											408	510	408	83.1015
											409	437	409	36.6289
											410	808	410	76.7718
											411	192	411	5.87143
											412	867	412	13.1173
											413	826	413	21.9356
											414	626	414	53.8288
											415	537	415	51.1521
											416	501	416	40.8419
											417	320	417	16.5268
											418	841	418	23.7868
											419	636	419	13.5219
											420	517	420	45.2762
											421	302	421	87.5697
											422	516	422	55.763
											423	998	423	31.4919
											424	814	424	49.2582
											425	0	425	42.0513
											426	1066	426	31.5916
											427	920	427	36.9767
											428	802	428	92.0972
											429	800	429	34.461
											430	218	430	47.4126
											431	665	431	27.6969
											432	753	432	41.1047
											433	432	433	103.562
											434	808	434	73.6099
											435	840	435	16.0118
											436	721	436	101.114
											437	397	437	59.0658
											438	1183	438	147.562
											439	980	439	32.6065
											440	2408	440	62.1261
													441	156.737
													442	29.5939
													443	107.346
													444	31.0865
													445	50.6584
													446	115.24
													447	57.0585
													448	68.6496
													449	65.6766
													450	121.776
													451	62.6366
													452	38.5311
													453	38.0235
													454	38.3722
													455	85.5473
													456	29.5458
													457	30.7155
													458	36.6995
													459	64.9594
													460	111.803
													461	24.4617
													462	38.1897
													463	92.2704
													464	26.639
													465	44.2632
													466	17.2554
													467	21.2722
													468	121.158
													469	19.2916
													470	97.0732
													471	38.7884
													472	43.0503
													473	9.34546
													474	73.5913
													475	113.698
													476	20.1319
													477	33.3122
													478	29.308
													479	31.5823
													480	9.60338
													481	29.9265
													482	37.158
													483	68.5304
													484	49.2714
													485	69.2296
													486	30.3697
													487	26.6779
													488	66.8826
													489	43.7319
													490	93.9799
													491	77.0591
													492	32.4232
													493	43.2182
													494	35.7536
													495	56.5064
													496	16.8855
													497	10.2157
													498	23.9138
													499	34.0297
													500	58.5433
													501	15.1334
													502	13.1679
													503	60.0266
													504	9.75346
													505	33.6853
													506	23.6116
													507	52.9578
													508	77.928
													509	14.5574
													510	25.4629
													511	20.0775
													512	59.8183
													513	43.7492
													514	77.3723
													515	64.7616
													516	52.1836
													517	36.0322
													518	56.3885
													519	24.477
													520	58.7984
													521	93.9033
													522	37.5785
													523	24.0027
													524	16.924
													525	40.3456
													526	53.7809
													527	61.6511
													528	51.5271
													529	42.9278
													530	81.7525
													531	30.3716
													532	17.4212
													533	67.0797
													534	19.3765
													535	86.0327
													536	41.029
													537	63.441
													538	88.6998
													539	5.65999
													540	44.8258
													541	59.0069
													542	151.689
													543	93.6335
													544	47.977
													545	48.8872
													546	6.01705
													547	113.884
													548	44.099
													549	35.1931
													550	42.2304
													551	45.9083
													552	105.168
													553	2.91673
													554	11.1034
													555	47.6169
													556	19.0131
													557	48.1602
													558	58.4988
													559	68.9249
													560	28.4472
													561	67.1039
													562	40.9893
													563	110.732
													564	17.803
													565	30.0176
													566	43.8027
													567	30.7462
													568	87.8525
													569	5.56545
													570	82.4668
													571	26.2178
													572	7.17212
													573	29.6376
													574	46.2144
													575	36.6049
													576	4.32315
													577	22.1195
													578	74.7268
													579	63.9217
													580	51.8213
													581	17.2791
													582	35.3592
													583	16.6941
													584	41.9296
													585	42.1392
													586	60.7396
													587	24.4106
													588	43.9821
													589	54.5246
													590	45.5384
													591	78.1546
													592	30.7689
													593	6.04812
													594	18.1477
													595	31.6087
													596	33.1149
													597	62.75
													598	22.5662
													599	44.6385
													600	76.406
													601	47.9376
													602	104.411
													603	30.8213
													604	39.9605
													605	30.3871
													606	4.42607
													607	105.831
													608	41.532
													609	61.9
													610	48.1934
													611	61.7721
													612	73.2668
													613	38.4762
													614	41.9938
													615	24.2301
													616	46.6027
													617	7.51543
													618	111.248
													619	53.4004
													620	42.6231
													621	42.4324
													622	78.2644
													623	128.841
													624	144.179
													625	27.5418
													626	29.5566
													627	41.2654
													628	65.1821
													629	52.6864
													630	54.7314
													631	23.625
													632	18.089
													633	49.3493
													634	22.4568
													635	19.4725
													636	52.6793
													637	51.4239
													638	78.3964
													639	27.6636
													640	19.2784
													641	14.41
													642	24.8738
													643	59.3816
													644	81.8391
													645	24.8975
													646	23.0618
													647	41.5804
													648	24.1084
													649	50.2729
													650	56.0026
													651	33.6304
													652	124.737
													653	83.0788
													654	83.3229
													655	18.4483
													656	9.89229
													657	2.82886
													658	79.9043
													659	98.8335
													660	45.5965
													661	64.4497
													662	27.4533
													663	21.2884
													664	71.3462
													665	93.693
													666	119.139
													667	80.6227
													668	77.8188
													669	50.9007
													670	69.46
													671	27.2649
													672	58.3258
													673	42.6499
													674	24.5202
													675	5.68958
													676	42.0903
													677	28.6107
													678	50.3169
													679	29.1695
													680	38.8861
													681	70.4655
													682	16.4469
													683	41.691
													684	23.9128
													685	91.9545
													686	24.7747
													687	125.817
													688	71.3919
													689	66.3877
													690	26.3192
													691	85.9945
													692	95.9807
													693	74.5209
													694	54.5971
													695	37.6753
													696	49.1858
													697	19.9582
													698	108.535
													699	43.1008
													700	9.33943
													701	51.7173
													702	43.0545
													703	60.8925
													704	17.8902
													705	18.3054
													706	20.0448
													707	100.549
													708	34.4422
													709	44.2817
													710	64.1829
													711	47.5765
													712	52.0488
													713	72.0365
													714	36.9694
													715	109.167
													716	60.4168
													717	26.2511
													718	7.27322
													719	81.9198
													720	94.2172
													721	35.7023
													722	27.7382
													723	87.3818
													724	53.9335
													725	84.1299
													726	73.5057
													727	54.5114
													728	71.2596
													729	47.0875
													730	43.3775
													731	9.52908
													732	60.0841
													733	14.0606
													734	23.2039
													735	112.149
													736	69.1359
													737	48.0962
													738	55.0457
													739	18.5526
													740	16.9996
													741	71.3555
													742	105.019
													743	71.5002
													744	47.1971
													745	40.572
													746	21.5727
													747	56.2053
													748	37.9125
													749	36.822
													750	51.8775
													751	16.6195
													752	41.0454
													753	86.6788
													754	46.8215
													755	45.1117
													756	98.2816
													757	69.1709
													758	87.6879
													759	54.1817
													760	54.2781
													761	30.4358
													762	40.9609
													763	16.8369
													764	73.8343
													765	39.4601
													766	34.8547
													767	52.8764
													768	20.104
													769	52.3946
													770	12.6883
													771	24.0431
													772	49.171
													773	60.9358
													774	76.4861
													775	33.1203
													776	25.0421
													777	41.549
													778	21.9512
													779	30.1593
													780	107.509
													781	85.5782
													782	64.4112
													783	24.9043
													784	8.37939
													785	34.6847
													786	61.5207
													787	9.70478
													788	56.6296
													789	79.8823
													790	54.3864
													791	23.6308
													792	51.235
													793	27.9454
													794	61.3116
													795	57.7448
													796	49.79
													797	16.7498
													798	81.5018
													799	25.1906
													800	44.639
													801	28.253
													802	49.0359
													803	80.6321
													804	15.1196
													805	100.392
													806	27.5035
													807	43.8635
													808	47.0175
													809	49.5078
													810	92.3892
													811	51.1657
													812	29.5051
													813	47.7616
													814	43.5874
													815	21.2243
													816	82.6761
													817	34.8445
													818	50.8307
													819	14.3718
													820	43.0319
													821	59.7076
													822	94.2732
													823	56.3446
													824	19.2454
													825	6.00097
													826	15.9369
													827	61.8965
													828	33.4876
													829	92.8002
													830	56.0344
													831	38.3389
													832	0
													833	0
													834	0
													835	0
													836	0
													837	0
													838	0
													839	0
													840	0
													841	0
													842	0
													843	0
													844	0
													845	0
													846	0
													847	0
													848	0
													849	0
													850	0
													851	0
													852	0
													853	0
													854	0
													855	0
													856	0
													857	0
													858	0
													859	0
													860	0
													861	0
													862	0
													863	0
													864	0
													865	0
													866	0
													867	0
													868	0
													869	0
													870	0
													871	0
													872	0
													873	0
													874	0
													875	0
													876	0
													877	0
													878	0
													879	0
													880	0
													881	0
													882	0
													883	0
													884	0
													885	0
													886	0
													887	0
													888	0
													889	0
													890	0
													891	0
													892	0
													893	0
													894	0
													895	0
													896	0
													897	0
													898	0
													899	0
													900	0
													901	0
													902	0
													903	0
													904	0
													905	0
													906	0
													907	0
													908	0
													909	0
													910	0
													911	0
													912	0
													913	0
													914	0
													915	0
													916	0
													917	0
													918	0
													919	0
													920	0
													921	0
													922	0
													923	0
													924	0
													925	0
													926	0
													927	0
													928	0
													929	0
													930	0
													931	0
													932	0
													933	0
													934	0
													935	0
													936	0
													937	0
													938	0
													939	0
													940	0
													941	0
													942	0
													943	0
													944	0
													945	0
													946	0
													947	0
													948	0
													949	0
													950	0
													951	0
													952	0
													953	0
													954	0
													955	0
													956	0
													957	0
													958	0
													959	0
													960	0
													961	0
													962	0
													963	0
													964	0
													965	0
													966	0
													967	0
													968	0
													969	0
													970	0
													971	0
													972	0
													973	123.939
													974	122.275
													975	110.708
													976	100.608
													977	96.8848
													978	96.253
													979	95.2829
													980	93.0132
													981	86.1728
													982	85.7526
													983	84.2888
													984	83.9009
													985	82.7241
													986	81.6457
													987	80.79
													988	79.2256
													989	78.2268
													990	71.2905
													991	70.7707
													992	70.3267
													993	67.6461
													994	67.5956
													995	67.4409
													996	67.3691
													997	66.9798
													998	66.9466
													999	63.8356
													1000	62.7685
													1001	62.2908
													1002	62.2607
													1003	61.7154
													1004	61.4305
													1005	61.2925
													1006	61.1017
													1007	61.0579
													1008	60.0819
													1009	59.9927
													1010	59.918
													1011	59.7526
													1012	59.5643
													1013	59.3894
													1014	59.3458
													1015	59.2822
													1016	59.2756
													1017	58.7436
													1018	58.3715
													1019	58.3176
													1020	58.1407
													1021	58.0911
													1022	57.8158
													1023	57.4406
													1024	57.3436
													1025	57.2037
													1026	57.0902
													1027	56.8507
													1028	56.6016
													1029	56.1843
													1030	56.1443
													1031	55.8631
													1032	55.5892
													1033	55.4895
													1034	55.338
													1035	55.3066
													1036	54.8348
													1037	54.5654
													1038	54.4014
													1039	53.9778
													1040	53.9718
													1041	53.4486
													1042	53.4032
													1043	53.2259
													1044	52.8692
													1045	52.7143
													1046	52.5729
													1047	52.4937
													1048	52.1439
													1049	52.0855
													1050	52.0072
													1051	51.4276
													1052	51.2944
													1053	50.8639
													1054	50.7987
													1055	50.7447
													1056	50.6195
													1057	50.4892
													1058	50.4771
													1059	50.4576
													1060	50.3052
													1061	50.1668
													1062	50.0074
													1063	48.9601
													1064	48.8641
													1065	48.6447
													1066	48.6032
													1067	48.569
													1068	48.5281
													1069	48.2506
													1070	48.0724
													1071	47.8507
													1072	47.4624
													1073	47.3131
													1074	46.8659
													1075	46.7413
													1076	46.704
													1077	46.5861
													1078	46.5141
													1079	46.4542
													1080	46.3782
													1081	45.7816
													1082	45.5234
													1083	45.3101
													1084	44.8954
													1085	44.8886
													1086	44.6972
													1087	44.5732
													1088	44.4452
													1089	44.3974
													1090	44.3759
													1091	44.1814
													1092	44.0096
													1093	43.9559
													1094	43.4721
													1095	43.4279
													1096	43.3731
													1097	43.2887
													1098	43.2566
													1099	43.0289
													1100	43.0126
													1101	43.0101
													1102	42.7025
													1103	42.6646
													1104	42.6101
													1105	42.4426
													1106	41.5638
													1107	41.5149
													1108	40.9533
													1109	40.7737
													1110	40.7654
													1111	39.823
													1112	39.5382
													1113	39.5289
													1114	38.6663
													1115	38.4823
													1116	38.4228
													1117	38.3402
													1118	37.5605
													1119	37.4879
													1120	37.4613
													1121	37.3586
													1122	37.1849
													1123	37.1795
													1124	36.5348
													1125	36.3718
													1126	36.2876
													1127	36.132
													1128	35.8515
													1129	35.6428
													1130	35.4638
													1131	35.1974
													1132	34.8637
													1133	34.7928
													1134	34.507
													1135	34.481
													1136	34.36
													1137	34.0252
													1138	33.8015
													1139	33.7831
													1140	33.4988
													1141	33.3507
													1142	33.3437
													1143	33.2319
													1144	32.9054
													1145	32.7133
													1146	32.3544
													1147	32.0547
													1148	32.0333
													1149	31.6277
													1150	31.5798
													1151	31.318
													1152	31.3067
													1153	31.2238
													1154	31.058
													1155	30.8525
													1156	30.5758
													1157	30.3416
													1158	30.3234
													1159	30.3114
													1160	30.1996
													1161	30.0219
													1162	29.6554
													1163	29.5946
													1164	29.538
													1165	29.3982
													1166	29.258
													1167	29.0104
													1168	28.9355
													1169	28.8228
													1170	28.5579
													1171	28.2859
													1172	27.9201
													1173	27.759
													1174	27.6567
													1175	27.539
													1176	27.4899
													1177	27.4728
													1178	27.0774
													1179	26.963
													1180	26.8483
													1181	26.632
													1182	26.319
													1183	26.2682
													1184	26.2163
													1185	26.0416
													1186	25.5953
													1187	25.5241
													1188	25.477
													1189	25.2977
													1190	25.2227
													1191	25.1906
													1192	24.9764
													1193	24.5817
													1194	24.4784
													1195	24.2937
													1196	24.1424
													1197	23.9233
													1198	23.8933
													1199	23.5566
													1200	23.46
													1201	23.2191
													1202	22.8538
													1203	22.8485
													1204	22.7962
													1205	22.6114
													1206	22.5267
													1207	22.3904
													1208	22.3109
													1209	22.238
													1210	22.186
													1211	21.8747
													1212	21.8171
													1213	21.1852
													1214	20.9681
													1215	20.9063
													1216	20.8277
													1217	19.9337
													1218	19.9291
													1219	19.8045
													1220	19.7358
													1221	19.7041
													1222	19.5013
													1223	19.3352
													1224	19.1269
													1225	19.1134
													1226	19.0973
													1227	18.8849
													1228	18.754
													1229	18.6744
													1230	17.7572
													1231	17.731
													1232	17.5945
													1233	17.5631
													1234	17.3847
													1235	17.3661
													1236	17.1172
													1237	17.0162
													1238	16.5798
													1239	16.499
													1240	15.7078
													1241	15.3489
													1242	15.3297
													1243	15.1159
													1244	15.0828
													1245	14.8546
													1246	14.4199
													1247	14.4083
													1248	14.3219
													1249	14.2182
													1250	14.1222
													1251	14.0725
													1252	13.7323
													1253	13.6671
													1254	13.5559
													1255	13.2639
													1256	13.1781
													1257	13.1116
													1258	13.0896
													1259	13.0896
													1260	13.0778
													1261	12.9236
													1262	12.8959
													1263	12.4573
													1264	12.247
													1265	11.9231
													1266	11.9118
													1267	10.8318
													1268	10.8143
													1269	10.7465
													1270	10.5652
													1271	10.4318
													1272	10.3278
													1273	10.1608
													1274	9.97247
													1275	9.85613
													1276	9.80956
													1277	9.57254
													1278	9.40282
													1279	9.27727
													1280	9.21317
													1281	9.20558
													1282	9.17596
													1283	9.12657
													1284	9.08368
													1285	9.03531
													1286	9.03278
													1287	8.97951
													1288	8.88922
													1289	8.84552
													1290	8.69254
													1291	8.6096
													1292	7.93898
													1293	7.63409
													1294	7.57357
													1295	7.40126
													1296	7.36828
													1297	7.32034
													1298	7.26748
													1299	7.16986
													1300	7.14971
													1301	7.1419
													1302	6.94966
													1303	6.88926
													1304	6.64986
													1305	5.8425
													1306	5.5591
													1307	5.3327
													1308	5.25629
													1309	4.60609
													1310	4.23101
													1311	4.22507
													1312	3.30097
													1313	3.22674
													1314	0
													1315	0
													1316	0
													1317	0
													1318	0
													1319	0
													1320	0
													1321	0
													1322	0
													1323	0
													1324	0
													1325	0
													1326	0
													1327	0
													1328	0
													1329	0
													1330	0
													1331	0
													1332	0
													1333	0
													1334	0
													1335	0
													1336	0
													1337	0
													1338	0
													1339	0
													1340	0
													1341	0
													1342	0
													1343	0
													1344	0
													1345	0
													1346	0
													1347	0
													1348	0
													1349	0
													1350	0
													1351	0
													1352	0
													1353	0
													1354	0
													1355	0
													1356	0
													1357	0
													1358	0
													1359	0
													1360	0
													1361	0
													1362	0
													1363	0
													1364	0
													1365	0
													1366	0
													1367	0
													1368	0
													1369	0
													1370	0
													1371	0
													1372	0
													1373	0
													1374	0
													1375	0
													1376	0
													1377	0
													1378	0
													1379	0
													1380	0
													1381	0
													1382	0
													1383	0
													1384	0
													1385	0
													1386	0
													1387	0
													1388	0
													1389	0
													1390	0
													1391	0
													1392	0
													1393	0
													1394	0
													1395	0
													1396	0
													1397	0
													1398	0
													1399	0
													1400	0
													1401	0
													1402	0
													1403	0
													1404	0
													1405	0
													1406	0
													1407	0
													1408	0
													1409	0
													1410	0
													1411	0
													1412	0
