# Supplementary material for: Stochastic pausing at latent HIV-1 promoters generates transcriptional bursting
Source: Nat Commun. 2021 Jul 23;12:4503. doi: 10.1038/s41467-021-24462-5 (PMC8302722; doi:10.1038/s41467-021-24462-5)
Supplement: Supplementary file 3 — Source Data [file 41467_2021_24462_MOESM3_ESM.zip › _Source_data_zip/Figure_8B_smFISH_counts.xlsx]

## Sheet: cl5 no TNF
Cell #	Released RNA	nascent RNA
1	4	0
2	6	3
3	5	0
4	0	0
5	15	0
6	3	3
7	0	0
8	0	0
9	8	2
10	0	0
11	0	0
12	0	0
13	1	0
14	6	0
15	2	4
16	4	3
17	6	0
18	6	0
19	12	8
20	5	16
21	6	0
22	4	0
23	5	0
24	3	21
25	19	11
26	2	0
27	4	0
28	15	0
29	7	20
30	4	12
31	2	0
32	17	23
33	31	5
34	3	2
35	1	0
36	8	5
37	18	72
38	6	0
39	0	0
40	10	2
41	6	0
42	14	13
43	9	0
44	5	112
45	4	4
46	2	3
47	0	0
48	0	0
49	0	0
50	2	4
51	5	2
52	3	0
53	5	0
54	7	0
55	2	0
56	9	0
57	0	0
58	6	0
59	0	0
60	0	0
61	52	3
62	10	15
63	8	4
64	9	0
65	6	0
66	30	11
67	0	0
68	10	2
69	44	3
70	0	0
71	125	39
72	1	0
73	10	0
74	13	0
75	45	0
76	0	77
77	0	0
78	0	0
79	59	22
80	3	0
81	55	4
82	4	0
83	4	43
84	0	0
85	0	0
86	4	0
87	4	0
88	0	0
89	0	0
90	0	0
91	0	0
92	0	0
93	0	4
94	16	0
95	14	6
96	24	3
97	0	2
98	8	0
99	0	0
100	2	0
101	0	0
102	11	0
103	13	7
104	52	3
105	0	0
106	2	0
107	10	14
108	0	0
109	4	0
110	0	0
111	25	0
112	3	0
113	0	0
114	4	0
115	0	0
116	1	60
117	3	0
118	1	0
119	8	4
120	3	0
121	0	0
122	0	0
123	7	2
124	22	0
125	12	0
126	24	3
127	26	3
128	13	0
129	4	4
130	66	0
131	5	0
132	0	0
133	0	0
134	13	2
135	1	0
136	0	0
137	1	0
138	0	0
139	5	8
140	10	19
141	0	0
142	1	4
143	4	2
144	12	3
145	2	0
146	5	0
147	7	3
148	0	0
149	0	0
150	26	0
151	16	0
152	4	0
153	13	11
154	13	2
155	18	2
156	8	2
157	2	2
158	5	0
159	6	4
160	15	2
161	5	0
162	15	0
163	1	0
164	16	20
165	12	0
166	4	0
167	0	0
168	6	0
169	14	12
170	0	0
171	0	0
172	0	2
173	14	59
174	0	0
175	0	0
176	0	0
177	6	0
178	7	0
179	0	0
180	1	4
181	8	0
182	0	0
183	15	0
184	10	0
185	4	0
186	5	3
187	0	0
188	0	0
189	17	0
190	0	0
191	0	0
192	4	0
193	23	0
194	5	2
195	1	0
196	33	4
197	2	0
198	8	29
199	10	9
200	4	0
201	14	0
202	4	4
203	1	0
204	37	21
205	11	0
206	5	0
207	0	0
208	0	0
209	21	9
210	31	6
211	17	36
212	30	32
213	5	0
214	0	0
215	4	21
216	6	0
217	8	0

## Sheet: cl5 + TNF
Cell #	Released RNA	nascent RNA
1	4	0
2	30	9
3	8	0
4	8	0
5	5	0
6	2	0
7	8	3
8	5	4
9	14	0
10	1	0
11	2	2
12	7	0
13	17	163
14	4	0
15	9	0
16	9	2
17	2	0
18	5	0
19	19	16
20	6	0
21	5	4
22	12	0
23	0	34
24	9	3
25	0	0
26	5	8
27	10	3
28	6	5
29	12	0
30	36	5
31	2	0
32	8	32
33	1	0
34	6	0
35	4	0
36	39	3
37	7	3
38	5	4
39	11	8
40	25	0
41	6	35
42	35	177
43	9	7
44	9	67
45	2	0
46	2	2
47	7	3
48	13	7
49	3	0
50	0	0
51	0	0
52	8	0
53	3	3
54	0	0
55	13	3
56	0	0
57	0	0
58	0	0
59	0	0
60	0	0
61	0	0
62	0	0
63	0	0
64	0	0
65	115	8
66	6	0
67	0	0
68	6	0
69	0	0
70	1	0
71	27	4
72	11	6
73	0	0
74	0	0
75	14	0
76	0	0
77	3	0
78	0	0
79	5	5
80	10	14
81	1	0
82	0	0
83	3	2
84	6	0
85	13	0
86	0	0
87	0	0
88	0	0
89	0	0
90	4	0
91	7	3
92	0	0
93	0	0
94	4	0
95	0	0
96	12	2
97	9	2
98	3	0
99	0	0
100	13	3
101	0	0
102	19	2
103	14	3
104	12	37
105	10	3
106	0	0
107	36	6
108	26	0
109	11	20
110	0	0
111	8	0
112	13	20
113	2	0
114	0	0
115	11	0
116	27	0
117	12	0
118	0	0
119	16	0
120	0	0
121	11	0
122	0	0
123	32	0
124	0	0
125	3	0
126	7	0
127	17	0
128	5	0
129	17	0
130	33	0
131	6	0
132	3	0
133	8	0
134	4	5
135	2	4
136	0	0
137	2	0
138	2	0
139	141	13
140	5	0
141	97	7
142	0	0
143	187	35
144	222	8
145	5	3
146	18	0
147	0	0
148	54	0
149	6	0
150	12	8
151	3	0
152	0	0
153	2	0
154	7	0
155	0	0
156	4	0
157	57	6
158	59	0
159	23	0
160	42	0
161	0	0
162	7	10
163	50	42
164	2	0
165	4	5
166	6	0
167	2	0
168	16	0
169	2	0
170	19	7
171	14	0
172	4	0
173	10	8
174	18	0
175	6	0
176	5	0
177	16	0
178	9	0
179	2	0
180	7	0
181	18	4
182	8	0
183	7	0
184	2	0
185	27	0
186	30	4
187	0	0
188	30	5
189	0	0
190	29	10
191	3	0
192	0	0
193	1	0
194	4	0
195	19	0
196	5	0
197	1	7
198	0	0
199	9	4
200	14	0
201	2	0
202	14	4
203	4	0
204	0	0
205	15	0
206	10	0
207	3	0
208	10	0
209	7	0
210	8	0
211	34	0
212	11	0
213	15	0
214	15	0
215	3	6
216	31	0
217	18	9
218	16	0
219	11	0
220	17	8
221	0	0
222	9	0
223	3	4
224	9	3
225	11	0
226	4	0
227	1	0
228	8	0

## Sheet: cl7 no TNF
Cell #	Released RNA	nascent RNA
1	2	3
2	3	3
3	13	27
4	5	0
5	0	0
6	15	10
7	4	0
8	12	8
9	48	21
10	1	0
11	15	0
12	18	0
13	18	31
14	15	20
15	38	26
16	7	2
17	31	0
18	12	9
19	5	2
20	13	40
21	11	25
22	2	4
23	11	5
24	35	61
25	5	8
26	4	0
27	18	22
28	27	19
29	25	5
30	39	0
31	7	2
32	8	10
33	11	43
34	10	5
35	17	2
36	6	8
37	6	0
38	15	10
39	19	50
40	6	23
41	5	0
42	38	3
43	7	6
44	4	7
45	0	0
46	3	2
47	6	16
48	2	0
49	9	19
50	7	0
51	7	7
52	2	0
53	5	24
54	5	3
55	9	0
56	4	0
57	6	12
58	4	0
59	16	22
60	26	25
61	36	41
62	4	3
63	1	0
64	8	0
65	5	0
66	11	6
67	11	12
68	10	7
69	2	2
70	23	7
71	1	0
72	3	0
73	4	0
74	7	8
75	1	0
76	7	3
77	3	0
78	1	0
79	4	0
80	30	24
81	1	0
82	1	0
83	1	0
84	2	7
85	1	0
86	2	0
87	18	3
88	10	4
89	1	0
90	0	0
91	0	0
92	7	7
93	7	3
94	0	0
95	5	2
96	1	0
97	13	0
98	2	0
99	11	41
100	15	89
101	2	0
102	14	3
103	4	16
104	6	0
105	1	0
106	0	0
107	3	11
108	1	0
109	44	2
110	1	0
111	11	9
112	17	0
113	59	8
114	0	8
115	5	0
116	7	2
117	5	3
118	3	45
119	27	18
120	4	5
121	17	0
122	28	22
123	1	0
124	24	20
125	22	5
126	14	3
127	2	21
128	6	0
129	27	0
130	0	61
131	9	10
132	4	2
133	11	113
134	15	4
135	7	0
136	5	0
137	10	2
138	8	4
139	6	0
140	0	0
141	3	0
142	25	88
143	3	3
144	0	0
145	4	0
146	6	0
147	12	0
148	17	0
149	1	0
150	7	11
151	12	0
152	10	9
153	5	3
154	7	7
155	4	0
156	19	3
157	23	0
158	23	13
159	1	2
160	11	45
161	1	0
162	5	0
163	6	0
164	0	3
165	12	24
166	20	2
167	2	3
168	9	0
169	57	17
170	14	0
171	15	8
172	5	0
173	9	29
174	23	0
175	30	19
176	3	53
177	21	0
178	11	73
179	1	0
180	4	0
181	29	0
182	2	12
183	4	0
184	1	0
185	0	0
186	2	58
187	75	402
188	5	0
189	19	5
190	7	16
191	16	5
192	14	0
193	24	0
194	12	0
195	2	4
196	9	0
197	5	3
198	1	0
199	16	36
200	30	7
201	9	12
202	21	3
203	6	71
204	5	5
205	20	0
206	9	22
207	10	12
208	6	0
209	1	0
210	16	0
211	10	0
212	6	0
213	4	7
214	12	3
215	18	10
216	13	4
217	36	42
218	22	5
219	5	2
220	12	4
221	3	0
222	3	0
223	44	68
224	1	0
225	5	0
226	8	3
227	9	21
228	4	11
229	21	3
230	6	7
231	9	5
232	13	0
233	1	0
234	1	0
235	20	15
236	0	3
237	74	16
238	34	6
239	23	7
240	2	5
241	24	3
242	2	4
243	6	0
244	5	0
245	14	53
246	2	0
247	17	0
248	12	28
249	8	10
250	3	0
251	24	29
252	8	5
253	6	35
254	14	2
255	7	0
256	1	0
257	1	0
258	2	4
259	0	0
260	3	0
261	10	0
262	2	0
263	3	0
264	4	11
265	2	0
266	0	0
267	14	0
268	9	10
269	1	0
270	14	5
271	9	11
272	3	0
273	12	4
274	36	6
275	2	0
276	9	12
277	5	0
278	2	5
279	10	0
280	18	7
281	1	5
282	3	4
283	26	0
284	29	76
285	17	50
286	11	13
287	5	34
288	16	13
289	1	10
290	2	0
291	10	37
292	29	2
293	4	7
294	32	17
295	9	3
296	31	4
297	25	4
298	2	0
299	14	0
300	7	0
301	19	0
302	19	0
303	8	3
304	9	73
305	20	26
306	22	0
307	0	3
308	7	7
309	7	3
310	4	2
311	41	0
312	4	0
313	12	0
314	0	0
315	26	5
316	4	0
317	32	0
318	10	0
319	3	0
320	31	3
321	2	0
322	42	122
323	17	21
324	18	22
325	7	26
326	1	7
327	9	0
328	1	23
329	0	0
330	6	0
331	0	0
332	4	25
333	2	0
334	71	0
335	50	26
336	3	2

## Sheet: cl7 + TNF
Cell #	Released RNA	nascent RNA
1	7	0
2	6	0
3	4	5
4	17	0
5	5	0
6	6	0
7	10	0
8	10	0
9	80	10
10	7	0
11	10	5
12	21	0
13	18	8
14	53	0
15	10	0
16	6	0
17	23	0
18	68	0
19	14	0
20	12	0
21	7	0
22	43	27
23	4	0
24	7	0
25	6	0
26	13	0
27	17	130
28	35	47
29	19	0
30	58	56
31	10	14
32	14	0
33	6	0
34	32	6
35	30	67
36	10	0
37	33	32
38	58	0
39	9	0
40	0	0
41	16	0
42	36	0
43	42	4
44	0	0
45	6	0
46	31	28
47	6	9
48	12	11
49	21	41
50	15	0
51	1	6
52	10	0
53	104	66
54	53	18
55	1	3
56	40	3
57	86	56
58	22	22
59	3	8
60	31	7
61	5	0
62	1	0
63	8	0
64	1	0
65	29	9
66	9	0
67	3	0
68	6	0
69	43	41
70	4	0
71	10	0
72	2	0
73	24	0
74	0	0
75	66	6
76	7	0
77	29	6
78	28	0
79	31	14
80	12	7
81	56	13
82	3	0
83	16	0
84	7	11
85	22	19
86	43	31
87	21	0
88	1	0
89	29	0
90	22	0
91	19	156
92	38	0
93	26	4
94	103	55
95	6	4
96	7	18
97	16	6
98	15	0
99	3	0
100	26	9
101	30	10
102	50	39
103	32	5
104	3	7
105	32	65
106	12	31
107	26	0
108	34	29
109	35	0
110	2	0
111	70	5
112	11	0
113	28	0
114	68	137
115	10	21
116	23	12
117	21	60
118	24	0
119	10	8
120	9	0
121	70	15
122	3	16
123	3	0
124	22	3
125	11	15
126	9	0
127	6	0
128	2	0
129	9	0
130	38	58
131	41	0
132	50	0
133	30	0
134	4	0
135	31	0
136	8	17
137	10	4
138	6	0
139	1	0
140	5	0
141	87	57
142	22	14
143	26	9
144	18	0
145	4	19
146	29	0
147	98	12
148	14	0
149	46	3
150	4	0
151	2	0
152	5	27
153	18	52
154	8	0
155	0	0
156	8	26
157	8	0
158	13	6
159	39	34
160	31	0
161	20	3
162	1	0
163	8	28
164	7	10
165	6	3
166	19	0
167	67	0
168	26	5
169	6	75
170	37	11
171	56	43
172	14	13
173	6	34
174	2	10
175	29	33
176	4	5
177	7	0
178	53	4
179	39	10
180	50	3
181	7	3
182	4	0
183	5	0
184	1	0
185	5	6
186	17	40
187	31	0
188	14	7
189	65	49
190	7	5
191	15	0
192	12	0
193	36	50
194	59	12
195	19	38
196	20	9
197	9	9
198	175	17
199	16	80
200	8	0
201	27	6
202	20	14
203	1	0
204	55	29
205	45	113
206	16	0
207	52	47
208	1	0
209	9	0
210	3	29
211	4	0
212	20	0
213	6	3
214	15	0
215	10	3
216	38	59
217	123	89
218	8	0
219	3	0
220	8	0
221	43	0
222	7	0
223	61	0
224	28	82
225	58	17
226	12	5
227	39	28
228	25	0
229	18	0
230	6	19
231	14	0
232	5	0
233	7	4
234	47	5
235	27	13
236	23	0
237	16	7
238	5	0
239	29	0
240	16	10
241	1	0
242	4	0
243	64	7
244	9	10
245	3	0
246	20	0
247	53	11
248	66	11
249	22	5
250	18	32
251	4	0
252	22	3
253	7	0
254	4	0
255	2	0
256	15	3
257	1	21
258	9	0
259	35	33
260	10	3
261	9	0
262	2	3
263	5	0
264	33	43
265	43	0
266	17	0
267	20	56
268	24	26
269	36	12
270	10	0
271	5	0
272	63	0
273	13	10
274	4	0
275	8	0
276	29	22
277	11	22
278	37	8
279	17	8
280	32	0
281	6	13
282	4	12
283	2	3
284	53	21
285	17	5
286	35	10
287	44	4
288	17	3
289	32	30
290	10	3
291	13	0
292	16	13
293	10	0
294	34	5
295	17	0
296	14	58
297	7	20
298	29	16
299	5	0
300	62	17
301	7	2
302	2	0
303	18	136
304	6	6
305	35	77
306	3	0
307	0	0
308	11	0
309	24	0

## Sheet: cl12 no TNF
Cell #	Released RNA	nascent RNA
1	33	0
2	22	0
3	20	3
4	64	7
5	9	0
6	82	0
7	24	47
8	25	40
9	26	0
10	14	6
11	12	0
12	15	0
13	39	0
14	19	0
15	18	3
16	35	11
17	40	10
18	59	39
19	8	10
20	56	71
21	10	0
22	1	0
23	37	30
24	22	5
25	5	0
26	14	5
27	28	68
28	28	0
29	10	43
30	20	8
31	39	28
32	10	7
33	4	0
34	44	11
35	5	0
36	32	60
37	9	56
38	18	10
39	12	14
40	16	3
41	6	19
42	28	32
43	46	4
44	86	71
45	22	4
46	60	89
47	74	16
48	4	5
49	19	33
50	14	5
51	20	0
52	8	0
53	15	0
54	84	23
55	21	24
56	9	15
57	36	9
58	0	8
59	35	12
60	12	29
61	27	0
62	22	4
63	7	16
64	33	0
65	68	23
66	16	13
67	60	161
68	14	4
69	5	4
70	19	0
71	13	0
72	11	3
73	50	46
74	42	41
75	40	0
76	3	14
77	7	67
78	6	9
79	56	69
80	23	3
81	30	8
82	29	4
83	17	0
84	18	4
85	1	5
86	18	12
87	17	0
88	7	15
89	9	6
90	2	0
91	13	94
92	8	9
93	7	18
94	2	9
95	27	7
96	9	3
97	19	14
98	15	0
99	45	14
100	51	21
101	7	22
102	11	31
103	25	14
104	4	0
105	11	5
106	68	22
107	94	20
108	18	4
109	53	25
110	60	7
111	21	29
112	54	12
113	28	26
114	44	0
115	10	0
116	27	14
117	15	0
118	41	0
119	17	3
120	10	0
121	13	3
122	36	16
123	11	36
124	30	7
125	14	12
126	36	9
127	26	0
128	78	22
129	66	18
130	28	6
131	14	14
132	3	0
133	15	0
134	55	3
135	41	0
136	14	0
137	9	18
138	45	40
139	1	8
140	46	58
141	5	21
142	58	7
143	63	0
144	24	36
145	14	60
146	4	0
147	44	18
148	16	9
149	9	0
150	25	3
151	59	0
152	0	0
153	10	0
154	22	0
155	5	19
156	0	0
157	11	0
158	0	0
159	8	9
160	59	32
161	35	15
162	12	0
163	1	0
164	4	0
165	31	0
166	71	25
167	15	0
168	3	0
169	1	0
170	24	18
171	22	15
172	10	24
173	15	7
174	10	0
175	12	0
176	0	0
177	47	27
178	0	10
179	23	60
180	6	3
181	16	0
182	27	20
183	1	0
184	1	11
185	20	0
186	16	0
187	22	11
188	12	0
189	1	0
190	47	4
191	27	13
192	19	22
193	22	12
194	17	10
195	19	0
196	66	9
197	10	16
198	3	6
199	53	6
200	4	9
201	14	5
202	20	4
203	19	4
204	41	8
205	23	0
206	6	9
207	9	34
208	41	52
209	18	7
210	15	29
211	5	0
212	9	0
213	20	36
214	20	6
215	7	0
216	31	0
217	35	0
218	15	24
219	4	40
220	10	6
221	17	0
222	5	40
223	9	12
224	11	0
225	19	0
226	46	3
227	24	39
228	40	0
229	24	0
230	14	17
231	48	8
232	7	8
233	21	9
234	16	106
235	5	9
236	36	18
237	9	33
238	51	50
239	9	7
240	3	20
241	28	9
242	15	13
243	6	0
244	10	14
245	18	6
246	2	0
247	17	10
248	28	0
249	18	8
250	27	15
251	51	24
252	19	8
253	23	16
254	4	0
255	5	0
256	5	0
257	38	7
258	27	16
259	5	8
260	15	16
261	28	60
262	20	5
263	24	3
264	38	33
265	23	3
266	12	16
267	68	16
268	47	109
269	15	0
270	19	5
271	18	13
272	42	22
273	14	8
274	38	21
275	4	36
276	27	24
277	23	18
278	12	7
279	15	0
280	25	3
281	5	0
282	13	0
283	131	35
284	28	10
285	12	46
286	124	48
287	34	5
288	59	13
289	15	0
290	92	28
291	17	0
292	28	20
293	9	12
294	27	11
295	107	49
296	23	25
297	38	8
298	8	72
299	16	15
300	19	6
301	34	7
302	7	6
303	6	0
304	10	0
305	24	31
306	15	0
307	10	4
308	32	21
309	30	25
310	13	75

## Sheet: cl12 + TNF
Cell #	Released RNA	nascent RNA
1	61	76
2	108	165
3	121	0
4	28	76
5	48	4
6	0	0
7	27	5
8	61	26
9	45	98
10	0	0
11	100	156
12	82	11
13	8	124
14	0	0
15	138	95
16	55	12
17	31	0
18	68	114
19	91	96
20	0	0
21	55	20
22	0	0
23	66	128
24	31	42
25	113	25
26	122	364
27	44	147
28	61	355
29	54	62
30	121	70
31	144	92
32	90	67
33	82	205
34	141	100
35	107	18
36	48	30
37	127	17
38	195	359
39	86	0
40	36	50
41	48	155
42	176	255
43	66	30
44	120	141
45	66	45
46	72	58
47	108	110
48	27	0
49	116	54
50	68	81
51	86	124
52	82	80
53	31	22
54	127	85
55	38	11
56	44	0
57	213	284
58	165	138
59	53	5
60	171	115
61	95	33
62	28	6
63	54	60
64	124	7
65	52	38
66	136	129
67	64	145
68	80	9
69	39	41
70	22	0
71	1	9
72	66	12
73	0	0
74	41	40
75	59	23
76	112	23
77	83	36
78	38	9
79	61	90
80	38	6
81	31	17
82	96	58
83	65	36
84	27	68
85	79	101
86	338	546
87	44	17
88	82	73
89	214	145
90	34	17
91	62	90
92	69	115
93	34	7
94	49	20
95	32	68
96	49	70
97	71	111
98	57	24
99	29	5
100	307	93
101	48	106
102	63	17
103	15	4
104	61	3
105	59	52
106	17	65
107	74	34
108	84	13
109	33	14
110	43	54
111	168	280
112	97	89
113	43	88
114	142	44
115	34	29
116	87	80
117	50	51
118	19	7
119	113	300
120	59	23
121	90	5
122	96	225
123	70	35
124	146	121
125	30	19
126	6	35
127	76	143
128	2	0
129	66	21
130	13	21
131	60	4
132	139	238
133	33	24
134	35	96
135	186	54
136	50	68
137	6	25
138	104	193
139	83	23
140	88	175
141	5	20
142	106	112
143	47	5
144	125	107
145	26	141
146	44	75
147	4	0
148	62	116
149	55	0
150	114	53
151	109	53
152	99	130
153	33	21
154	2	0
155	51	29
156	63	54
157	95	93
158	15	33
159	91	34
160	55	85
161	126	115
162	163	62
163	107	14
164	45	8
165	12	28
166	31	48
167	33	18
168	119	20
169	48	21
170	189	52
171	77	6
172	88	100
173	28	13
174	53	65
175	81	14
176	109	118
177	74	25
178	67	52
179	74	6
180	7	8
181	66	29
182	27	12
183	88	4
184	36	0
185	17	50
186	62	74
187	53	13
188	126	68
189	35	44
190	40	44
191	24	20
192	81	74
193	63	191
194	80	21
195	36	20
196	139	47
197	33	123
198	67	63
199	103	75
200	61	68
201	103	189
202	50	23
203	41	140
204	175	41
205	40	82
206	104	19
207	16	76
208	98	275
209	66	79
210	118	80
211	115	19
212	45	80
213	83	124
214	105	47
215	89	270
216	110	50
217	106	10
218	122	44
219	73	52
220	59	5
221	82	330
222	58	11
223	38	54
224	79	17
225	83	257
226	50	75
227	93	56
228	53	14
229	4	0
230	16	105
231	34	111
232	39	81
233	74	59
234	72	42
235	0	0
236	29	9
237	67	74
238	79	49
239	78	11
240	57	34
241	84	161
242	106	85
243	198	306
244	37	67
245	127	227
246	73	81
247	132	137
248	96	119
249	2	0
250	54	0
251	28	13
252	1	0
253	45	112
254	4	13
255	161	104
256	140	267
257	31	6
258	61	48
259	49	7
260	16	55
261	63	6
262	74	21
263	28	27
264	51	16
265	24	6
266	62	39
267	84	19
268	21	16
269	35	18
270	45	72
271	46	21
272	33	48
273	53	46
274	91	94
275	43	34
276	37	147
277	149	64
278	79	85
279	68	11
280	142	78
281	111	178
282	30	7
283	39	6
284	107	177
285	37	43
286	45	6
287	168	266
288	36	0
289	102	108
290	27	0
291	25	129
292	30	13
293	43	30
294	58	267
295	77	9
296	97	11
297	224	273
298	77	179
299	79	10
300	33	9
301	54	79
302	30	29
303	78	34
304	61	56
305	43	134
306	68	57
307	36	0
308	42	0
309	90	74
310	108	69
311	119	28
312	105	38
313	15	20
314	193	478
315	61	53
316	69	35
317	119	135
318	98	124
