# Supplementary material for: Stochastic pausing at latent HIV-1 promoters generates transcriptional bursting
Source: Nat Commun. 2021 Jul 23;12:4503. doi: 10.1038/s41467-021-24462-5 (PMC8302722; doi:10.1038/s41467-021-24462-5)
Supplement: Supplementary file 3 — Source Data [file 41467_2021_24462_MOESM3_ESM.zip › _Source_data_zip/Figure_2H_convoy_analysis.xlsx]

## Sheet: High Tat
Tx site #	NPol	Vel (nt/min)	tspace(s)	tproc (s)
1	8.29469	2524.65	13.9709	8.97807
2	15.7473	3557.04	7.74533	135.712
3	27.8834	7819.27	4.83909	196.819
4	8.23255	120000	9.11822	112.338
5	29.61	5288.32	2.39343	173.282
6	24.384	5713.05	3.62347	92.7209
7	18.9702	15974.1	5.14014	144.837
8	8.85683	5926.48	13.9912	95.3418
9	23.2674	8729	6.10021	149.892
10	14.2441	11463.7	5.23469	102.22
11	9.41644	12100.3	8.23035	65.7383
12	28.8681	6059.75	2.82904	160.988
13	29.2584	14894.5	5.46705	186.553
14	25.7953	12533.5	8.02304	266.373
15	12.3524	9542.08	4.76039	125.868
16	10.0213	120000	8.14547	131.955
17	23.384	8146.57	5.38363	151.115
18	14.2952	102055	6.89376	277.591
19	38.2951	12935.3	2.75586	178.009
20	30.652	120000	4.56965	147.555
21	17.9441	10999.4	6.7214	102.152
22	16.1163	120000	4.72905	108.46
23	27.6199	14087.9	3.23497	126.719
24	32.2981	120000	3.66436	206.923
25	9.04006	120000	10.0396	144.496
26	21.7493	7522.57	6.01479	156.488
27	11.5452	7146.65	14.1267	202.502
28	8.7695	78211.1	11.5457	147.047
29	9.03077	19454.6	7.82919	115.122
30	31.0213	11816.7	3.4315	112.626
31	8.61832	118335	20.0746	228.535
32	7.75323	120000	13.8401	152.677
33	34.866	78841.4	3.20527	143.042
34	14.0275	120000	5.43825	109.705
35	18.1798	94471.5	4.07919	145.05
36	4.381	120000	8.07897	121.403
37	12.7143	120000	4.36348	99.9899
38	10.3546	120000	5.77748	111.287
39	9.90577	120000	7.46049	105.636
40	23.1206	72183.6	5.20302	176.408
41	13.6167	109554	4.92819	88.1746
42	17.3021	120000	7.04932	161.508
43	15.8912	120000	5.5232	123.651
44	7.55321	97778.1	7.54393	101.284
45	17.287	120000	4.28333	138.48
46	5.45187	120000	14.0647	129.75
47	44.6521	48120.4	2.3295	138.11
48	2.88177	11318.1	9.04392	37.262
49	38.94	120000	2.23477	121.996
50	9.80933	120000	6.75454	109.274
51	6.22562	5018.21	12.302	68.844
52	9.03421	5280.63	11.7196	99.7742
53	19.4956	2965.42	9.05915	140.909
54	4.92977	4645.41	7.87539	74.5442
55	5.7827	4090.23	7.65977	50.0597
56	5.97464	9249.28	7.43853	28.7039
57	3.82707	10843.3	7.21413	29.7911
58	7.8987	2850.11	6.85288	22.3784
59	15.8817	3049.29	6.79397	92.5943
60	9.15832	2247.33	6.41645	14.8577
61	5.14247	4656.2	6.0074	64.0551
62	27.94	2310.92	5.91354	93.0515
63	27.3529	1913.56	5.46234	129.902
64	23.0571	2848.03	5.18207	38.049
65	16.44	2378.51	4.38662	41.2458
66	21.08	3284.01	4.36734	22.7441
67	4.48571	9068.4	4.32639	8.15367
68	6.05238	6122.49	4.27351	3.69857
69	17.9008	3967.65	4.16141	29.2205
70	36.5654	6854.51	4.13872	122.806
71	31.5917	2786.19	4.00381	119.221
72	2.83846	11139.5	3.93834	34.8584
73	14.2561	9386.41	3.8325	81.2944
74	42.055	2106.71	3.55664	52.7682
75	8.17752	5026.23	3.39933	1
76	31.3255	4080.95	3.38201	138.169
77	29.6599	3178.63	3.37062	121.744
78	46.2618	2172.74	3.23703	66.6962
79	10.8666	2090.95	3.15275	53.3322
80	43.4723	2963.09	3.11677	134.633
81	29.7423	1028.24	2.98276	77.245
82	29.354	1681.08	2.97652	16.3888
83	33.83	3607.45	2.72278	125.169
84	20.7608	2113.01	2.69963	23.9095
85	45.5	2224.07	2.56377	21.6561
86	31.9852	5617.97	2.5563	103.379
87	15.8859	2713.29	2.37638	1
88	26.2446	1176.52	1.93855	16.3919
89	22.2329	2566.72	1.93601	40.4309
90	48.1313	1761.38	1.54648	1

## Sheet: No Tat
Tx site #	NPol	Vel (nt/min)	tspace(s)	tproc (s)
1	11.6978	19074.7	7.67095	127.327
2	10.445	3220.9	8.17342	195.382
3	12.249	3907.58	12.5384	186.107
4	20.1398	6978.45	4.34725	174.441
5	39.67	11960.5	4.27261	244.963
6	54.915	69654.7	3.05737	242.47
7	8.21117	14945.8	6.40767	147.042
8	11.1296	120000	11.4433	200.898
9	10.4313	19214.1	13.316	295.147
10	17.3396	75604.8	5.1429	227.797
11	4.5784	7556.58	11.0361	78.7368
12	8.29803	9391.88	11.8138	166.335
13	5.10543	116641	18.3583	318.008
14	3.90391	85931.1	9.87542	106.134
15	7.56817	120000	16.6871	221.135
16	4.822	120000	7.16936	138.16
17	32.429	120000	3.95135	329.697
18	5.34777	120000	5.19074	124.018
19	8.80995	22345.3	12.7623	174.018
20	2.68086	120000	5.36344	53.1627
21	15.81	120000	9.06872	296.384
22	5.84004	2061.55	7.71013	130.027
23	3.02106	6134.59	10.1371	19.563
24	5.41314	4041.91	5.03488	20.8298
25	4.76361	2870.03	5.59929	1
26	14.5496	2369.3	6.85656	83.808
27	32.1843	4769.89	3.08559	144.654
28	26.2939	2452.99	3.7163	79.5755
29	48.83	5050.51	1.82442	147.91
30	78.038	5327.68	1.95448	124.084
31	15.93	1319.59	6.20543	1
32	15.1586	2501.28	7.73009	104.469
33	28.6413	2604.54	5.9708	87.0141
34	25.82	1682.3	7.06046	47.6267
35	19.6892	1735.11	5.31678	1
36	25.1222	3445.61	4.00667	185.614

## Sheet: Low Tat
Tx site #	NPol	Vel (nt/min)	tspace(s)	tproc (s)
1	15.7305	4920.96	12.003	210.616
2	37.5375	120000	4.92933	394.184
3	100.265	48421.4	2.74072	443.374
4	27.4113	14274.8	10.326	362.911
5	26.9607	3963.13	4.78399	185.763
6	16.3453	8098.59	6.18836	77.1611
7	24.871	17295.5	5.57378	210.123
8	20.3806	4438.24	6.15827	150.607
9	6.0013	5745.51	9.95003	149.28
10	5.88813	4567.58	9.45282	1
11	34.0991	120000	4.59261	220.011
12	11.8542	4273.6	11.1015	82.5201
13	25.2971	120000	5.04506	173.015
14	21.2039	31522.1	6.04437	245.877
15	8.17721	13916.4	7.80804	182.103
16	10.5394	120000	10.6494	227.268
17	7.27911	16758	14.4478	98.7684
18	40.665	6589.48	2.43242	244.161
19	67.4971	18594.6	0.929181	100.855
20	15.8678	120000	12.0308	261.153
21	4.38928	13866.4	17.6911	59.2596
22	10.6305	120000	10.0613	201.716
23	3.77076	19404.7	10.8352	81.909
24	7.65558	14693.6	9.99024	63.7021
25	5.33218	76598.3	13.4448	235.926
26	13.3943	9213.84	10.364	262.237
27	17.005	120000	6.105	265.506
28	3.38812	11954.7	12.394	53.3252
29	15.4632	120000	6.16591	176.302
30	7.70185	120000	12.5147	187.087
31	5.37764	120000	14.1081	194.954
32	3.59959	120000	6.72135	58.766
33	3.21221	28960.8	14.9729	61.1283
34	5.08968	120000	1.70731	60.5051
35	7.41131	2778.66	14.9439	149.051
36	3.20389	5557.98	9.91564	26.7817
37	7.42595	3956.93	3.57043	1
38	45.675	1234.87	5.84954	135.711
39	4.3983	6081.6	15.2697	57.6038
40	13.3206	1879.12	5.60072	1
41	4.87327	2914.39	10.6769	134.969
42	26.4488	1301.45	3.72729	1
43	37.651	2805.29	3.9274	67.5947
44	7.74255	4643.22	2.4983	117.491
45	5.50592	2061.07	14.289	1
46	14.2794	1344.74	6.13989	8.4278
47	10.9169	2683.96	7.75533	136.434
48	11.0792	2595.43	6.95865	119.013
49	13.6966	3294.82	6.77475	79.8651
50	13.1429	6048.35	3.82171	52.7101
51	10.1097	1331.52	12.9867	63.7171
52	74.685	1778.78	3.21501	148.228
53	37.385	1860.42	4.09732	113.472
54	33.5869	3760.77	6.56093	182.995
55	19.5476	1382.23	2.24033	66.6444
56	21.3997	3412.62	10.1508	187.882
57	44.2329	787.705	4.97157	1
58	9.28535	1287.27	2.13046	1
59	10.744	3394.55	4.76548	8.97509
