# Supplementary material for: Stochastic pausing at latent HIV-1 promoters generates transcriptional bursting
Source: Nat Commun. 2021 Jul 23;12:4503. doi: 10.1038/s41467-021-24462-5 (PMC8302722; doi:10.1038/s41467-021-24462-5)
Supplement: Supplementary file 3 — Source Data [file 41467_2021_24462_MOESM3_ESM.zip › _Source_data_zip/Figure_S1C_dCas9_smFISH_counts.xlsx]

## Sheet: Feuil1
Cell #	RNA counts, Control dCas9_BFP	RNA counts, dCas9-CDK9-BFP guide1.2.3	RNA counts, dCas9-Cdk9_BFP
1	13	100	29
2	6	100	10
3	8	53	17
4	1	30	10
5	4	47	22
6	29	74	9
7	10	57	20
8	5	55	21
9	5	56	20
10	1	113	58
11	3	56	53
12	1	79	24
13	8	80
14	0	29	Mean
15	6	44	24.4167
16	0	55	SEM
17	4	55	4.54849
18	5	87
19	3	70
20	9	52
21	2	119
22	0	106
23	11	102
24	14	97
25	6	72
26	6	69
27	1	40
28		61
29	Mean	96
30	5.96296	103
31	SEM	165
32	1.16512	99
33		27
34		28
35		76
36		62
		Mean
		72.6111
		SEM
		5.03989
