# Supplementary material for: Stochastic pausing at latent HIV-1 promoters generates transcriptional bursting
Source: Nat Commun. 2021 Jul 23;12:4503. doi: 10.1038/s41467-021-24462-5 (PMC8302722; doi:10.1038/s41467-021-24462-5)
Supplement: Supplementary file 3 — Source Data [file 41467_2021_24462_MOESM3_ESM.zip › _Source_data_zip/Figure_S2C_BAY_smFISH_counts.xlsx]

## Sheet: Feuil1
No Tat, control		Released RNA	Nascent RNA	Cells		No Tat, Bay 16h		Released RNA	Nascent RNA	Cells
	Rep 1	16.7917	1.61635	23			Rep 1	16.25	1.46682	23
	Rep 2	23.44	2.25631	24			Rep 2	18.64	2.07485	74
	Rep 3	15.7581	1.51685	61			Rep 3	17.3306	1.19908	120
	Rep 4	17.8235	1.71567	187			Rep 4	18.7959	1.92715	146
