# Supplementary material for: Stochastic pausing at latent HIV-1 promoters generates transcriptional bursting
Source: Nat Commun. 2021 Jul 23;12:4503. doi: 10.1038/s41467-021-24462-5 (PMC8302722; doi:10.1038/s41467-021-24462-5)
Supplement: Supplementary file 3 — Source Data [file 41467_2021_24462_MOESM3_ESM.zip › _Source_data_zip/Figure_6FG_smFISH_vs_Predicted.xlsx]

## Sheet: Feuil1
					% ON	min	max
				High Tat	69.4453	69.43	69.45
				Low Tat	18.5185	4.5	42.1
				No Tat	9.79996	9.7	18.4
					kini	min	max
				High Tat	0.17	0.17	0.17
				Low Tat	0.1	0.099	0.15
				No Tat	0.063	0.06	0.063
					RNA pred	min	max
				High Tat	314	314	318
				Low Tat	49.6	49.6	114
				No Tat	16.7	16.6	29.5
				RNA smFISH	Rep1	Rep2	Rep3	Rep4	mean	STD
				High Tat	536	540	448		508	52
				Low Tat	48.2	56.7	38		47.6333	9.36287
				No Tat	16.8	23.4	15.8	17.8	18.45	3.39951
